# Supplementary material for: A genome-wide BAC-end sequence survey provides first insights into sweetpotato (Ipomoea batatas (L.) Lam.) genome composition
Source: BMC Genomics. 2016 Nov 21;17:945. doi: 10.1186/s12864-016-3302-1 (PMC5117676; doi:10.1186/s12864-016-3302-1)
Supplement: Additional file 1: Table S1. — The BLASTN searching results of 4428 BESs with sweetpotato EST database. (XLS 635 kb) [file 12864_2016_3302_MOESM1_ESM.xls]

## Sheet: Table S1
Additional file 1:Table S1. The BLASTN searching results of 4428 BESs with sweetpotato EST database
query id	subject id	% identity	alignment length	mismatches	gap opens	q. start	q. end	s. start	s. end	evalue	bit score
F107P24	sweetpotatoestdatabaseorigncdhit.fasta.Contig16826	89.18	231	16	3	1	231	136	357	2e-74	279
F236P10	sweetpotatoestdatabaseorigncdhit.fasta.Contig96145	98.99	597	6	0	1	597	2572	3168	0	1070
F236P13	sweetpotatoestdatabaseorigncdhit.fasta.Contig82389	99.49	389	0	2	56	442	1171	783	0	706
F236P14	sweetpotatoestdatabaseorigncdhit.fasta.Contig93819	99.34	757	5	0	56	812	3454	2698	0	1371
F236P23	sweetpotatoestdatabaseorigncdhit.fasta.Contig70164	96	250	10	0	493	742	1188	1437	3e-112	407
F236P24	sweetpotatoestdatabaseorigncdhit.fasta.Contig74638	98.86	701	7	1	99	798	1	701	0	1249
F236P8	transcripthe107870	98.74	398	5	0	266	663	1	398	0	708
F482O10	transcripthe190112	100	154	0	0	557	710	217	64	1e-75	285
F482O13	sweetpotatoestdatabaseorigncdhit.fasta.Contig94591	100	178	0	0	292	469	1146	969	5e-89	329
F482O3	sweetpotatoestdatabaseorigncdhit.fasta.Contig36220	94.5	473	25	1	2	474	772	301	0	728
F482O5	sweetpotatoestdatabaseorigncdhit.fasta.Contig29613	98.43	127	2	0	116	242	211	85	9e-58	224
F497O21	sweetpotatoestdatabaseorigncdhit.fasta.Contig61301	97.67	558	8	4	1	555	1437	882	0	953
F497O22	sweetpotatoestdatabaseorigncdhit.fasta.Contig71033	100	47	0	0	1	47	485	531	2e-16	87.9
F561O13	sweetpotatoestdatabaseorigncdhit.fasta.Contig92067	92.61	203	12	1	1	203	308	507	3e-77	289
F561O16	sweetpotatoestdatabaseorigncdhit.fasta.Contig18679	98.96	676	7	0	1	676	233	908	0	1210
F561O17	sweetpotatoestdatabaseorigncdhit.fasta.Contig60785	96.24	133	5	0	614	746	306	174	1e-55	219
F561O18	sweetpotatoestdatabaseorigncdhit.fasta.Contig90453	95.79	451	18	1	55	505	1251	802	0	726
F561O19	sweetpotatoestdatabaseorigncdhit.fasta.Contig83670	99.59	491	1	1	1	491	1289	1778	0	894
F561O24	sweetpotatoestdatabaseorigncdhit.fasta.Contig91241	97.89	95	2	0	265	359	635	541	2e-39	165
F561O3	sweetpotatoestdatabaseorigncdhit.fasta.Contig10471	99.78	459	1	0	1	459	459	1	0	843
F604O12	sweetpotatoestdatabaseorigncdhit.fasta.Contig77353	97.5	240	6	0	515	754	349	110	2e-113	411
F91O13	sweetpotatoestdatabaseorigncdhit.fasta.Contig33049	96.39	415	5	5	252	659	1485	1074	0	675
F91O15	sweetpotatoestdatabaseorigncdhit.fasta.Contig96419	99.04	104	1	0	1	104	1369	1266	4e-46	187
F91O9	sweetpotatoestdatabaseorigncdhit.fasta.Contig96062	96.69	242	6	1	206	447	1133	1372	8e-111	401
F193N22	transcripthe60117	99.37	317	2	0	163	479	1	317	8e-163	575
F193N24	sweetpotatoestdatabaseorigncdhit.fasta.Contig44850	73.99	346	76	14	7	345	5237	4899	2e-28	128
F311N11	sweetpotatoestdatabaseorigncdhit.fasta.Contig78364	100	273	0	0	37	309	2158	1886	1e-141	505
F311N19	transcripthe112684	97.69	303	7	0	1	303	303	1	7e-147	521
F311N21	sweetpotatoestdatabaseorigncdhit.fasta.Contig91799	99.31	576	4	0	179	754	626	51	0	1042
F311N6	sweetpotatoestdatabaseorigncdhit.fasta.Contig81797	99.03	825	7	1	1	824	863	39	0	1478
F311N8	sweetpotatoestdatabaseorigncdhit.fasta.Contig93434	82.51	406	44	9	1	379	4534	4129	2e-89	331
F349N11	sweetpotatoestdatabaseorigncdhit.fasta.Contig43768	97.78	360	3	3	82	436	1	360	5e-175	616
F349N15	sweetpotatoestdatabaseorigncdhit.fasta.Contig86304	94.05	252	13	2	1	250	944	693	2e-104	381
F349N22	sweetpotatoestdatabaseorigncdhit.fasta.Contig748	92.98	171	10	2	419	588	653	484	2e-64	248
F349N23	sweetpotatoestdatabaseorigncdhit.fasta.Contig748	92.98	171	10	2	326	495	653	484	2e-64	248
F349N3	sweetpotatoestdatabaseorigncdhit.fasta.Contig74141	90.2	153	8	3	1	152	1445	1299	7e-48	193
F401N10	sweetpotatoestdatabaseorigncdhit.fasta.Contig81554	98.33	60	1	0	698	757	1132	1073	1e-21	106
F401N12	sweetpotatoestdatabaseorigncdhit.fasta.Contig85071	91.43	245	21	0	470	714	1226	1470	4e-91	337
F401N14	sweetpotatoestdatabaseorigncdhit.fasta.Contig83149	99.84	627	1	0	122	748	1632	2258	0	1153
F401N19	sweetpotatoestdatabaseorigncdhit.fasta.Contig79994	88.85	269	23	6	524	785	1	269	3e-87	324
F401N22	sweetpotatoestdatabaseorigncdhit.fasta.Contig84470	100	197	0	0	531	727	2491	2295	2e-99	364
F414N11	sweetpotatoestdatabaseorigncdhit.fasta.Contig45592	93.73	319	20	0	1	319	509	827	6e-134	479
F414N14	sweetpotatoestdatabaseorigncdhit.fasta.Contig93487	98.44	321	4	1	5	324	324	4	2e-159	564
F414N16	sweetpotatoestdatabaseorigncdhit.fasta.Contig53429	98.64	737	10	0	1	737	1391	655	0	1306
F414N19	sweetpotatoestdatabaseorigncdhit.fasta.Contig76994	100	203	0	0	280	482	2307	2509	8e-103	375
F414N21	sweetpotatoestdatabaseorigncdhit.fasta.Contig95958	99.69	321	1	0	145	465	585	905	9e-167	588
F414N4	transcripthe219434	94.87	234	3	2	508	741	225	1	3e-97	357
F414N8	sweetpotatoestdatabaseorigncdhit.fasta.Contig86782	97.73	88	1	1	131	218	933	1019	2e-35	150
F414N9	sweetpotatoestdatabaseorigncdhit.fasta.Contig70803	99.59	482	2	0	1	482	738	257	0	880
F430N18	sweetpotatoestdatabaseorigncdhit.fasta.Contig95591	97.48	476	12	0	1	476	1162	687	0	813
F430N3	sweetpotatoestdatabaseorigncdhit.fasta.Contig59534	90.64	342	9	17	244	572	629	298	3e-120	433
F430N5	transcripthe242801	100	231	0	0	242	472	1	231	1e-118	427
F595N10	sweetpotatoestdatabaseorigncdhit.fasta.Contig46177	97.96	540	5	3	302	836	1553	1015	0	931
F595N17	sweetpotatoestdatabaseorigncdhit.fasta.Contig87820	98.67	751	10	0	1	751	150	900	0	1332
F595N21	transcripthe139530	93.83	519	29	1	91	609	545	30	0	778
F595N6	sweetpotatoestdatabaseorigncdhit.fasta.Contig79012	95	140	7	0	224	363	1158	1297	3e-56	220
F595N7	sweetpotatoestdatabaseorigncdhit.fasta.Contig47227	84.55	589	45	26	43	617	1	557	7e-153	542
F80N10	sweetpotatoestdatabaseorigncdhit.fasta.Contig96780	97.56	82	2	0	109	190	1299	1380	7e-33	141
F80N11	sweetpotatoestdatabaseorigncdhit.fasta.Contig95509	89.88	593	43	17	1	577	589	1180	0	747
F80N12	sweetpotatoestdatabaseorigncdhit.fasta.Contig79712	97.95	584	2	2	1	584	1878	1305	0	1003
F80N2	sweetpotatoestdatabaseorigncdhit.fasta.Contig40975	100	326	0	0	253	578	598	923	2e-171	603
F80N24	sweetpotatoestdatabaseorigncdhit.fasta.Contig93020	98.38	185	3	0	1	185	3182	3366	2e-88	326
F80N6	transcripthe206708	91.11	225	6	5	291	514	212	1	9e-78	292
F80N1	sweetpotatoestdatabaseorigncdhit.fasta.Contig63687	97.89	237	5	0	1	237	284	520	2e-113	411
F154M20	sweetpotatoestdatabaseorigncdhit.fasta.Contig83305	98.53	543	8	0	117	659	449	991	0	959
F154M21	sweetpotatoestdatabaseorigncdhit.fasta.Contig52118	97.51	481	10	1	1	481	3798	3320	0	821
F180M11	sweetpotatoestdatabaseorigncdhit.fasta.Contig76937	92.31	117	8	1	28	143	1807	1691	5e-40	165
F180M4	sweetpotatoestdatabaseorigncdhit.fasta.Contig59826	99.35	306	2	0	1	306	395	700	4e-157	555
F180M7	sweetpotatoestdatabaseorigncdhit.fasta.Contig86425	98.67	675	9	0	1	675	917	243	0	1197
F231M1	sweetpotatoestdatabaseorigncdhit.fasta.Contig90685	86.75	332	44	0	2	333	1030	1361	2e-101	370
F231M11	sweetpotatoestdatabaseorigncdhit.fasta.Contig86697	95.09	326	3	4	3	315	326	1	1e-140	501
F231M12	sweetpotatoestdatabaseorigncdhit.fasta.Contig93552	97.3	74	2	0	309	382	373	300	9e-28	126
F231M13	sweetpotatoestdatabaseorigncdhit.fasta.Contig94303	100	204	0	0	90	293	1663	1866	1e-103	377
F231M19	sweetpotatoestdatabaseorigncdhit.fasta.Contig42957	100	79	0	0	1	79	392	470	3e-34	147
F324M16	sweetpotatoestdatabaseorigncdhit.fasta.Contig67607	89.92	367	28	7	9	368	630	994	1e-129	464
F324M18	sweetpotatoestdatabaseorigncdhit.fasta.Contig95627	100	134	0	0	420	553	2292	2159	2e-64	248
F324M5	transcripthe73925	95.41	327	5	2	261	577	327	1	5e-144	512
F324M9	sweetpotatoestdatabaseorigncdhit.fasta.Contig55492	98.05	512	8	2	234	743	685	174	0	889
F412M17	sweetpotatoestdatabaseorigncdhit.fasta.Contig95637	98.48	461	5	1	1	459	461	1	0	811
F412M19	sweetpotatoestdatabaseorigncdhit.fasta.Contig72685	99.09	769	7	0	1	769	1383	615	0	1382
F412M22	sweetpotatoestdatabaseorigncdhit.fasta.Contig95684	98.46	456	7	0	1	456	1843	1388	0	804
F412M24	sweetpotatoestdatabaseorigncdhit.fasta.Contig67649	82.94	211	21	11	502	704	569	366	8e-43	176
F412M4	sweetpotatoestdatabaseorigncdhit.fasta.Contig76363	99.47	380	2	0	1	380	1997	2376	0	691
F68M9	sweetpotatoestdatabaseorigncdhit.fasta.Contig64945	89.76	381	22	6	5	372	1297	1673	9e-132	472
F79M1	sweetpotatoestdatabaseorigncdhit.fasta.Contig81939	99.24	132	1	0	66	197	1340	1471	7e-62	239
F79M20	sweetpotatoestdatabaseorigncdhit.fasta.Contig93846	99.24	262	1	1	1	262	572	312	1e-131	472
F79M24	sweetpotatoestdatabaseorigncdhit.fasta.Contig67741	98.66	149	2	0	1	149	1390	1538	3e-70	265
F79M3	sweetpotatoestdatabaseorigncdhit.fasta.Contig91781	99.73	739	2	0	4	742	1724	986	0	1354
F79M5	sweetpotatoestdatabaseorigncdhit.fasta.Contig90976	100	149	0	0	86	234	1578	1430	3e-73	276
F80M13	sweetpotatoestdatabaseorigncdhit.fasta.Contig71900	96.85	254	7	1	3	255	796	543	9e-118	424
F80M15	sweetpotatoestdatabaseorigncdhit.fasta.Contig71900	95.78	450	18	1	1	449	789	340	0	725
F80M19	sweetpotatoestdatabaseorigncdhit.fasta.Contig11051	89.05	566	49	8	102	659	1353	1913	0	689
F80M2	sweetpotatoestdatabaseorigncdhit.fasta.Contig88420	89.81	157	16	0	389	545	1406	1250	1e-50	202
F276L19	sweetpotatoestdatabaseorigncdhit.fasta.Contig81205	94.44	126	7	0	323	448	194	69	2e-48	195
F325L22	sweetpotatoestdatabaseorigncdhit.fasta.Contig64001	99.87	770	1	0	1	770	3322	2553	0	1417
F325L3	sweetpotatoestdatabaseorigncdhit.fasta.Contig91021	99.52	208	1	0	1	208	583	376	2e-104	379
F325L9	sweetpotatoestdatabaseorigncdhit.fasta.Contig64175	85.61	424	58	3	350	772	2932	2511	8e-123	442
F325L-1	sweetpotatoestdatabaseorigncdhit.fasta.Contig63660	100	118	0	0	248	365	1	118	1e-55	219
F357L1	sweetpotatoestdatabaseorigncdhit.fasta.Contig80386	84.73	203	8	10	1	192	202	12	5e-45	182
F357L10	sweetpotatoestdatabaseorigncdhit.fasta.Contig53177	90.72	679	41	15	5	676	2311	2974	0	885
F357L13	sweetpotatoestdatabaseorigncdhit.fasta.Contig97556	95.47	309	13	1	359	666	1646	1338	7e-138	492
F357L14	sweetpotatoestdatabaseorigncdhit.fasta.Contig91598	98.23	564	7	1	1	564	2203	1643	0	983
F357L17	sweetpotatoestdatabaseorigncdhit.fasta.Contig96958	97.22	431	12	0	1	431	971	1401	0	730
F357L2	sweetpotatoestdatabaseorigncdhit.fasta.Contig97268	95.4	87	4	0	95	181	1	87	2e-32	139
F357L4	sweetpotatoestdatabaseorigncdhit.fasta.Contig63719	98.3	176	3	0	1	176	17	192	2e-83	309
F357L5	sweetpotatoestdatabaseorigncdhit.fasta.Contig79865	94.09	186	11	0	10	195	605	420	3e-75	283
F357L9	sweetpotatoestdatabaseorigncdhit.fasta.Contig77849	92.35	588	44	1	1	588	211	797	0	835
F418L17	transcripthe140512	90.94	254	1	6	501	732	1	254	1e-86	322
F418L18	sweetpotatoestdatabaseorigncdhit.fasta.Contig89072	94.82	444	20	3	128	569	1922	1480	0	689
F418L3	sweetpotatoestdatabaseorigncdhit.fasta.Contig67166	98.56	348	3	2	1	346	877	1224	2e-174	614
F418L5	sweetpotatoestdatabaseorigncdhit.fasta.Contig83896	97.75	533	6	5	1	529	2043	1513	0	913
F418L8	sweetpotatoestdatabaseorigncdhit.fasta.Contig93602	99.35	611	4	0	1	611	1544	2154	0	1107
F450L10	sweetpotatoestdatabaseorigncdhit.fasta.Contig46430	90.28	72	7	0	310	381	26	97	2e-18	95.3
F502L17	sweetpotatoestdatabaseorigncdhit.fasta.Contig51180	99.38	162	1	0	1	162	990	829	4e-79	294
F502L21	sweetpotatoestdatabaseorigncdhit.fasta.Contig81597	94.21	259	5	6	3	261	69	317	2e-106	387
F514L14	sweetpotatoestdatabaseorigncdhit.fasta.Contig94232	91.04	279	25	0	19	297	2093	1815	2e-103	377
F514L2	sweetpotatoestdatabaseorigncdhit.fasta.Contig92633	100	139	0	0	1	139	822	684	3e-67	257
F514L4	sweetpotatoestdatabaseorigncdhit.fasta.Contig63205	79.75	484	71	20	226	688	243	720	8e-88	326
F514L8	sweetpotatoestdatabaseorigncdhit.fasta.Contig31444	97.34	413	11	0	1	413	500	88	0	702
F569L21	sweetpotatoestdatabaseorigncdhit.fasta.Contig57765	100	210	0	0	1	210	2487	2278	3e-107	388
F569L3	sweetpotatoestdatabaseorigncdhit.fasta.Contig85379	97.47	277	7	0	1	277	277	1	2e-132	473
F569L5	sweetpotatoestdatabaseorigncdhit.fasta.Contig71479	100	321	0	0	1	321	425	105	9e-169	593
F583L1	sweetpotatoestdatabaseorigncdhit.fasta.Contig64885	99.35	308	2	0	150	457	910	1217	4e-158	558
F583L14	transcripthe173992	98.24	626	11	0	1	626	859	234	0	1096
F583L15	sweetpotatoestdatabaseorigncdhit.fasta.Contig94858	99.03	516	5	0	1	516	1779	1264	0	926
F583L16	sweetpotatoestdatabaseorigncdhit.fasta.Contig95319	98.24	454	8	0	1	454	283	736	0	795
F583L4	sweetpotatoestdatabaseorigncdhit.fasta.Contig84268	94.72	246	5	2	1	246	477	714	8e-103	375
F583L5	sweetpotatoestdatabaseorigncdhit.fasta.Contig82153	82.58	689	116	3	1	687	2509	1823	8e-172	604
F583L7	sweetpotatoestdatabaseorigncdhit.fasta.Contig83410	100	456	0	0	1	456	900	445	0	843
F583L9	sweetpotatoestdatabaseorigncdhit.fasta.Contig62771	99.34	606	3	1	43	647	701	96	0	1096
F583L-22	sweetpotatoestdatabaseorigncdhit.fasta.Contig93088	100	159	0	0	360	518	1040	882	2e-78	294
F68L9	sweetpotatoestdatabaseorigncdhit.fasta.Contig93505	87.63	291	13	6	1	270	2121	1833	2e-85	316
F250K10	sweetpotatoestdatabaseorigncdhit.fasta.Contig20825	100	167	0	0	1	167	2236	2070	2e-83	309
F250K11	sweetpotatoestdatabaseorigncdhit.fasta.Contig53424	90.46	461	38	6	57	514	172	629	3e-171	603
F250K17	sweetpotatoestdatabaseorigncdhit.fasta.Contig66405	98.17	493	3	2	44	536	490	4	0	856
F250K2	sweetpotatoestdatabaseorigncdhit.fasta.Contig96623	87.54	281	33	2	31	310	1772	1493	1e-87	324
F250K4	sweetpotatoestdatabaseorigncdhit.fasta.Contig86125	98.45	193	3	0	1	193	193	1	1e-92	340
F282K11	sweetpotatoestdatabaseorigncdhit.fasta.Contig2888	94.21	242	12	2	17	258	352	113	8e-101	368
F282K12	transcripthe32828	100	48	0	0	688	735	277	230	1e-16	89.8
F282K19	transcripthe251858	93.47	245	3	5	1	232	245	1	1e-95	351
F282K20	sweetpotatoestdatabaseorigncdhit.fasta.Contig94367	97.57	453	6	5	50	498	453	2	0	771
F282K22	sweetpotatoestdatabaseorigncdhit.fasta.Contig78115	97.29	295	8	0	4	298	333	627	7e-141	501
F282K23	sweetpotatoestdatabaseorigncdhit.fasta.Contig50718	95.25	295	8	3	1	289	688	394	4e-129	462
F282K4	sweetpotatoestdatabaseorigncdhit.fasta.Contig29827	91.13	327	8	6	1	318	144	458	2e-117	424
F434K1	sweetpotatoestdatabaseorigncdhit.fasta.Contig94478	99.07	324	0	3	251	573	1737	2058	4e-164	579
F434K11	sweetpotatoestdatabaseorigncdhit.fasta.Contig83382	100	143	0	0	399	541	2630	2772	1e-69	265
F434K12	sweetpotatoestdatabaseorigncdhit.fasta.Contig96697	97.66	128	3	0	109	236	557	684	1e-56	220
F434K2	transcripthe98790	96.85	381	7	3	308	683	652	272	4e-180	632
F434K3	transcripthe132514	89.8	255	14	6	272	518	1	251	3e-85	316
F434K9	sweetpotatoestdatabaseorigncdhit.fasta.Contig38517	82.17	415	56	10	69	470	1367	958	2e-92	340
F532K11	sweetpotatoestdatabaseorigncdhit.fasta.Contig89801	98.36	488	8	0	1	488	841	354	0	857
F532K12	transcripthe132839	99.36	156	1	0	453	608	1	156	4e-75	283
F532K2	sweetpotatoestdatabaseorigncdhit.fasta.Contig93759	97.03	370	6	3	1	365	1717	2086	1e-175	617
F532K20	sweetpotatoestdatabaseorigncdhit.fasta.Contig90400	96.91	356	3	3	1	348	356	1	2e-167	590
F220J1	sweetpotatoestdatabaseorigncdhit.fasta.Contig35493	96.49	370	8	3	207	573	375	8	3e-172	606
F220J17	sweetpotatoestdatabaseorigncdhit.fasta.Contig40735	97.85	650	13	1	1	650	1565	917	0	1122
F220J18	sweetpotatoestdatabaseorigncdhit.fasta.Contig23586	100	201	0	0	609	809	1662	1462	1e-101	372
F220J3	transcripthe243565	100	79	0	0	670	748	1	79	7e-34	147
F220J6	sweetpotatoestdatabaseorigncdhit.fasta.Contig94303	99.22	128	1	0	438	565	2882	2755	1e-59	231
F220J9	sweetpotatoestdatabaseorigncdhit.fasta.Contig92911	98.66	224	3	0	203	426	224	1	2e-109	398
F303J1	sweetpotatoestdatabaseorigncdhit.fasta.Contig88717	92.79	222	16	0	339	560	2013	2234	1e-86	322
F303J13	sweetpotatoestdatabaseorigncdhit.fasta.Contig62062	100	362	0	0	1	362	1608	1247	0	669
F303J18	sweetpotatoestdatabaseorigncdhit.fasta.Contig92601	100	67	0	0	56	122	2914	2980	3e-27	124
F303J22	sweetpotatoestdatabaseorigncdhit.fasta.Contig94894	99.86	691	0	1	82	771	1826	1136	0	1269
F303J6	sweetpotatoestdatabaseorigncdhit.fasta.Contig89303	94.74	285	14	1	224	507	390	674	8e-123	442
F303J9	transcripthe51933	98.84	259	1	1	184	440	259	1	2e-128	460
F354J22	sweetpotatoestdatabaseorigncdhit.fasta.Contig17925	99.15	473	4	0	1	473	489	17	0	852
F354J4	sweetpotatoestdatabaseorigncdhit.fasta.Contig55878	98.16	597	8	1	1	597	702	109	0	1038
F364J13	sweetpotatoestdatabaseorigncdhit.fasta.Contig61300	96.96	560	13	4	260	815	640	81	0	937
F364J14	transcripthe203627	100	315	0	0	386	700	397	83	4e-165	582
F364J18	transcripthe191263	99.06	319	3	0	54	372	1	319	3e-162	573
F364J3	sweetpotatoestdatabaseorigncdhit.fasta.Contig89992	96.63	267	8	1	1	266	1999	1733	7e-123	442
F364J6	sweetpotatoestdatabaseorigncdhit.fasta.Contig64305	99.1	669	5	1	1	668	1381	2049	0	1201
F364J8	transcripthe180679	93.8	242	12	3	293	533	240	1	2e-98	361
F409J18	sweetpotatoestdatabaseorigncdhit.fasta.Contig83686	99.2	750	6	0	1	750	2284	1535	0	1352
F409J20	sweetpotatoestdatabaseorigncdhit.fasta.Contig93709	99.19	495	3	1	1	495	2189	2682	0	891
F409J22	sweetpotatoestdatabaseorigncdhit.fasta.Contig93463	99.33	297	2	0	3	299	5061	4765	9e-152	538
F438J11	transcripthe242966	99.78	458	1	0	224	681	1	458	0	841
F438J12	sweetpotatoestdatabaseorigncdhit.fasta.Contig52630	94.09	220	11	2	348	567	280	497	4e-90	333
F438J13	sweetpotatoestdatabaseorigncdhit.fasta.Contig93057	98.91	183	1	1	499	680	1485	1303	7e-88	326
F438J14	sweetpotatoestdatabaseorigncdhit.fasta.Contig96633	93.94	132	8	0	557	688	1141	1272	5e-50	200
F438J21	sweetpotatoestdatabaseorigncdhit.fasta.Contig97659	85.26	407	39	8	38	423	2753	2347	5e-110	399
F438J24	sweetpotatoestdatabaseorigncdhit.fasta.Contig86292	99.61	257	1	0	94	350	1	257	2e-131	470
F438J4	sweetpotatoestdatabaseorigncdhit.fasta.Contig80303	97.26	73	2	0	732	804	222	150	3e-27	124
F438J6	transcripthe190822	100	476	0	0	67	542	1	476	0	880
F458J10	transcripthe141557	100	348	0	0	4	351	235	582	0	643
F458J2	sweetpotatoestdatabaseorigncdhit.fasta.Contig88929	97.94	486	10	0	307	792	2384	2869	0	843
F458J21	sweetpotatoestdatabaseorigncdhit.fasta.Contig87608	98.54	274	2	1	1	272	1611	1884	5e-135	483
F458J22	sweetpotatoestdatabaseorigncdhit.fasta.Contig76623	100	113	0	0	1	113	113	1	9e-53	209
F458J7	sweetpotatoestdatabaseorigncdhit.fasta.Contig33112	90.45	314	28	2	310	622	313	1	5e-114	412
F557J10	sweetpotatoestdatabaseorigncdhit.fasta.Contig65355	100	138	0	0	547	684	1488	1625	1e-66	255
F557J13	sweetpotatoestdatabaseorigncdhit.fasta.Contig81144	99.82	553	1	0	5	557	1730	2282	0	1016
F557J14	sweetpotatoestdatabaseorigncdhit.fasta.Contig55205	93.02	129	5	3	119	246	137	12	8e-46	185
F557J3	sweetpotatoestdatabaseorigncdhit.fasta.Contig44358	99.57	234	1	0	1	234	2155	2388	2e-118	427
F557J4	sweetpotatoestdatabaseorigncdhit.fasta.Contig39584	99.51	204	0	1	1	203	252	49	9e-102	370
F557J6	sweetpotatoestdatabaseorigncdhit.fasta.Contig90766	97.76	625	12	2	1	625	1134	1756	0	1075
F557J9	sweetpotatoestdatabaseorigncdhit.fasta.Contig60347	99.11	448	4	0	1	448	104	551	0	806
F560J10	sweetpotatoestdatabaseorigncdhit.fasta.Contig93944	100	441	0	0	181	621	1833	1393	0	815
F560J14	sweetpotatoestdatabaseorigncdhit.fasta.Contig97483	89.6	202	19	2	111	310	2005	1804	4e-67	255
F560J16	sweetpotatoestdatabaseorigncdhit.fasta.Contig92032	93.17	161	11	0	393	553	24	184	3e-61	237
F560J23	sweetpotatoestdatabaseorigncdhit.fasta.Contig74561	98.68	227	3	0	560	786	575	349	4e-111	403
F560J24	sweetpotatoestdatabaseorigncdhit.fasta.Contig37647	85.22	318	41	4	355	668	453	138	9e-87	322
F560J3	sweetpotatoestdatabaseorigncdhit.fasta.Contig96022	90.88	318	29	0	518	835	1173	1490	2e-118	427
F560J4	sweetpotatoestdatabaseorigncdhit.fasta.Contig82581	98.38	680	1	3	1	671	2346	1668	0	1186
F560J8	sweetpotatoestdatabaseorigncdhit.fasta.Contig84998	95.97	818	6	14	2	792	460	1277	0	1303
F177I1	sweetpotatoestdatabaseorigncdhit.fasta.Contig96802	93.67	158	10	0	171	328	1516	1673	4e-61	237
F177I10	sweetpotatoestdatabaseorigncdhit.fasta.Contig88275	99.46	368	2	0	1	368	1668	2035	0	669
F177I11	sweetpotatoestdatabaseorigncdhit.fasta.Contig67292	98.9	635	7	0	154	788	1	635	0	1134
F177I6	sweetpotatoestdatabaseorigncdhit.fasta.Contig71146	96.44	477	3	7	1	474	485	20	0	774
F249I3	sweetpotatoestdatabaseorigncdhit.fasta.Contig64435	99.45	183	1	0	3	185	418	236	1e-90	333
F362I1	sweetpotatoestdatabaseorigncdhit.fasta.Contig8384	99.31	291	2	0	1	291	291	1	1e-148	527
F362I13	sweetpotatoestdatabaseorigncdhit.fasta.Contig96095	97.34	526	14	0	36	561	2207	1682	0	894
F362I15	sweetpotatoestdatabaseorigncdhit.fasta.Contig66097	99.03	413	4	0	3	415	1118	1530	0	741
F362I16	transcripthe127012	99.66	295	1	0	331	625	359	65	2e-152	540
F362I2	sweetpotatoestdatabaseorigncdhit.fasta.Contig64963	91.61	310	26	0	1	310	1752	1443	4e-119	429
F362I6	sweetpotatoestdatabaseorigncdhit.fasta.Contig38415	94.57	221	9	2	119	339	218	1	6e-92	339
F362I7	sweetpotatoestdatabaseorigncdhit.fasta.Contig89107	99.25	134	1	0	1	134	136	3	1e-63	243
F456I10	sweetpotatoestdatabaseorigncdhit.fasta.Contig97157	98.81	253	3	0	1	253	829	577	4e-126	451
F456I19	sweetpotatoestdatabaseorigncdhit.fasta.Contig96783	100	454	0	0	1	454	4492	4039	0	839
F456I6	sweetpotatoestdatabaseorigncdhit.fasta.Contig86393	98.41	251	4	0	1	251	457	207	2e-123	442
F473I12	sweetpotatoestdatabaseorigncdhit.fasta.Contig89102	100	330	0	0	125	454	924	1253	2e-173	610
F473I14	sweetpotatoestdatabaseorigncdhit.fasta.Contig53177	90.61	511	39	7	6	507	511	1	0	669
F473I17	sweetpotatoestdatabaseorigncdhit.fasta.Contig96514	100	135	0	0	1	135	4161	4295	4e-65	250
F473I2	sweetpotatoestdatabaseorigncdhit.fasta.Contig38669	98.71	387	3	1	404	790	832	1216	0	686
F473I23	sweetpotatoestdatabaseorigncdhit.fasta.Contig85149	98.45	322	5	0	3	324	3634	3313	5e-161	568
F475I10	sweetpotatoestdatabaseorigncdhit.fasta.Contig57794	99.11	788	7	0	1	788	1324	537	0	1417
F475I18	sweetpotatoestdatabaseorigncdhit.fasta.Contig58503	91.96	448	19	6	1	431	448	1	5e-174	612
F475I20	sweetpotatoestdatabaseorigncdhit.fasta.Contig62118	98.44	576	8	1	1	575	1684	1109	0	1013
F475I23	sweetpotatoestdatabaseorigncdhit.fasta.Contig91035	99.83	579	1	0	1	579	914	1492	0	1064
F475I5	sweetpotatoestdatabaseorigncdhit.fasta.Contig88131	96.02	503	17	2	1	503	1454	1953	0	815
F475I-3	sweetpotatoestdatabaseorigncdhit.fasta.Contig96775	84.39	583	87	4	1	581	8055	8635	3e-161	569
F502I1	sweetpotatoestdatabaseorigncdhit.fasta.Contig83329	99.51	204	1	0	508	711	855	1058	9e-102	372
F502I18	sweetpotatoestdatabaseorigncdhit.fasta.Contig69685	95.27	169	7	1	421	589	104	271	4e-70	267
F502I20	sweetpotatoestdatabaseorigncdhit.fasta.Contig7632	98.44	514	0	2	327	840	2479	2984	0	898
F502I6	sweetpotatoestdatabaseorigncdhit.fasta.Contig91669	96.59	176	4	2	152	327	2100	2273	3e-77	291
F502I9	sweetpotatoestdatabaseorigncdhit.fasta.Contig82711	98.91	733	8	0	1	733	903	171	0	1310
F565I10	sweetpotatoestdatabaseorigncdhit.fasta.Contig88821	97.31	297	4	3	1	294	1920	2215	1e-140	501
F565I12	sweetpotatoestdatabaseorigncdhit.fasta.Contig91343	98.26	115	1	1	198	312	1770	1883	4e-50	200
F565I17	transcripthe214861	96.36	495	6	7	174	659	492	1	0	804
F565I23	transcripthe143685	99.67	305	1	0	95	399	1	305	7e-158	558
F565I24	transcripthe102333	89.64	415	16	8	103	495	654	245	3e-141	503
F565I6	sweetpotatoestdatabaseorigncdhit.fasta.Contig52093	99.48	387	2	0	325	711	1	387	0	704
F195H2	sweetpotatoestdatabaseorigncdhit.fasta.Contig82366	87.94	373	22	11	216	579	636	278	1e-115	418
F195H20	sweetpotatoestdatabaseorigncdhit.fasta.Contig76625	99.65	287	1	0	399	685	1	287	7e-148	525
F195H21	sweetpotatoestdatabaseorigncdhit.fasta.Contig34268	98.14	323	4	1	3	325	3999	4319	5e-159	562
F195H4	transcripthe128943	94.81	212	10	1	225	436	3	213	4e-89	329
F23H12	sweetpotatoestdatabaseorigncdhit.fasta.Contig64353	100	473	0	0	1	473	1842	1370	0	874
F23H2	sweetpotatoestdatabaseorigncdhit.fasta.Contig67822	96.58	380	8	3	1	375	490	869	7e-178	625
F23H5	sweetpotatoestdatabaseorigncdhit.fasta.Contig95667	94.44	54	2	1	98	150	1253	1306	1e-14	82.4
F23H8	sweetpotatoestdatabaseorigncdhit.fasta.Contig95214	95.04	242	6	2	1	239	239	1	5e-103	375
F261H1	sweetpotatoestdatabaseorigncdhit.fasta.Contig93587	100	134	0	0	563	696	4904	5037	2e-64	248
F261H13	sweetpotatoestdatabaseorigncdhit.fasta.Contig93411	94.13	647	34	4	24	668	1226	582	0	981
F261H2	sweetpotatoestdatabaseorigncdhit.fasta.Contig43123	83.44	308	40	10	46	349	123	423	9e-73	276
F261H7	transcripthe121350	92.84	447	15	10	227	672	1	431	4e-180	632
F261H9	sweetpotatoestdatabaseorigncdhit.fasta.Contig54827	100	100	0	0	736	835	1165	1066	2e-45	185
F330H1	transcripthe103481	89.31	496	15	18	1	495	762	304	8e-167	588
F330H12	sweetpotatoestdatabaseorigncdhit.fasta.Contig60527	96.92	65	1	1	1	64	231	295	2e-22	108
F330H15	sweetpotatoestdatabaseorigncdhit.fasta.Contig86242	93.77	321	9	5	52	361	1142	822	5e-132	472
F330H19	sweetpotatoestdatabaseorigncdhit.fasta.Contig95537	87.05	193	23	2	412	603	2346	2537	4e-55	217
F330H21	sweetpotatoestdatabaseorigncdhit.fasta.Contig84252	97.97	543	7	4	1	539	1651	1109	0	939
F330H22	sweetpotatoestdatabaseorigncdhit.fasta.Contig64709	95.16	62	3	0	1	62	807	868	2e-19	99
F330H24	sweetpotatoestdatabaseorigncdhit.fasta.Contig5100	96.92	130	4	0	1	130	543	414	2e-56	219
F330H6	transcripthe60117	97.48	318	7	1	116	433	1	317	6e-153	542
F330H8	sweetpotatoestdatabaseorigncdhit.fasta.Contig75308	95.83	384	4	4	423	794	950	567	2e-173	610
F38H1	sweetpotatoestdatabaseorigncdhit.fasta.Contig64081	89.5	638	61	6	1	635	1265	631	0	802
F38H11	sweetpotatoestdatabaseorigncdhit.fasta.Contig70696	89.12	533	56	2	269	800	692	161	0	662
F38H17	sweetpotatoestdatabaseorigncdhit.fasta.Contig97513	96.6	382	12	1	1	381	5610	5229	4e-180	632
F38H23	sweetpotatoestdatabaseorigncdhit.fasta.Contig50426	99.2	377	3	0	398	774	654	1030	0	680
F38H24	sweetpotatoestdatabaseorigncdhit.fasta.Contig94926	78.33	646	123	13	8	643	1140	1778	1e-110	401
F38H4	sweetpotatoestdatabaseorigncdhit.fasta.Contig43372	94.61	742	32	6	19	757	1126	390	0	1142
F38H7	sweetpotatoestdatabaseorigncdhit.fasta.Contig41668	97.13	348	10	0	255	602	1194	1541	9e-167	588
F394H2	transcripthe143288	99.51	203	1	0	4	206	1	203	9e-102	370
F394H20	transcripthe218972	98.61	361	3	2	1	360	360	1	0	638
F394H24	sweetpotatoestdatabaseorigncdhit.fasta.Contig76804	100	61	0	0	489	549	3942	4002	5e-24	113
F394H4	sweetpotatoestdatabaseorigncdhit.fasta.Contig92856	98.46	65	1	0	1	65	363	427	2e-25	115
F394H5	transcripthe218763	100	139	0	0	1	139	66	204	5e-68	257
F394H7	sweetpotatoestdatabaseorigncdhit.fasta.Contig94523	96.32	272	10	0	529	800	1985	2256	2e-124	448
F614H13	sweetpotatoestdatabaseorigncdhit.fasta.Contig94683	98.68	227	3	0	1	227	2445	2219	1e-111	403
F614H6	sweetpotatoestdatabaseorigncdhit.fasta.Contig4457	99.39	165	1	0	1	165	831	667	9e-81	300
F79H1	transcripthe229284	99.58	240	0	1	1	239	240	1	1e-121	436
F79H11	transcripthe128274	98.75	321	4	0	1	321	5	325	5e-162	571
F79H13	sweetpotatoestdatabaseorigncdhit.fasta.Contig77932	90.08	474	45	2	212	684	1008	536	1e-174	614
F79H16	sweetpotatoestdatabaseorigncdhit.fasta.Contig42808	89.3	299	8	17	1	281	183	475	3e-96	353
F79H23	sweetpotatoestdatabaseorigncdhit.fasta.Contig55151	100	363	0	0	273	635	363	1	0	671
F79H6	sweetpotatoestdatabaseorigncdhit.fasta.Contig77203	100	112	0	0	1	112	112	1	2e-52	207
F79H7	sweetpotatoestdatabaseorigncdhit.fasta.Contig26102	98.21	112	2	0	337	448	1	112	4e-49	196
F88H10	transcripthe105547	98.62	362	0	3	25	384	1	359	0	636
F88H3	sweetpotatoestdatabaseorigncdhit.fasta.Contig68759	98.55	346	4	1	1	346	377	33	1e-173	610
F88H9	sweetpotatoestdatabaseorigncdhit.fasta.Contig94048	100	86	0	0	1	86	52	137	5e-38	159
F119G2	sweetpotatoestdatabaseorigncdhit.fasta.Contig47466	100	305	0	0	54	358	1	305	8e-160	564
F119G3	sweetpotatoestdatabaseorigncdhit.fasta.Contig80452	100	398	0	0	1	398	1965	1568	0	736
F119G8	sweetpotatoestdatabaseorigncdhit.fasta.Contig94070	94.65	635	10	10	2	614	675	43	0	963
F286G11	sweetpotatoestdatabaseorigncdhit.fasta.Contig95413	100	187	0	0	3	189	9198	9384	6e-94	346
F286G13	sweetpotatoestdatabaseorigncdhit.fasta.Contig30227	99.83	577	1	0	1	577	975	399	0	1061
F286G5	sweetpotatoestdatabaseorigncdhit.fasta.Contig79720	100	263	0	0	1	263	108	370	3e-136	486
F342G11	sweetpotatoestdatabaseorigncdhit.fasta.Contig97426	94.66	337	11	4	6	338	1086	753	5e-145	516
F342G17	sweetpotatoestdatabaseorigncdhit.fasta.Contig93205	91.25	457	36	2	356	808	1419	1875	3e-176	619
F342G2	sweetpotatoestdatabaseorigncdhit.fasta.Contig76059	99.34	303	2	0	495	797	3346	3044	5e-155	549
F342G3	sweetpotatoestdatabaseorigncdhit.fasta.Contig46975	100	558	0	0	56	613	558	1	0	1031
F342G9	sweetpotatoestdatabaseorigncdhit.fasta.Contig88029	99.85	671	1	0	109	779	1257	587	0	1234
F346G11	sweetpotatoestdatabaseorigncdhit.fasta.Contig47436	99.19	369	3	0	1	369	369	1	0	665
F346G12	sweetpotatoestdatabaseorigncdhit.fasta.Contig83911	98.53	407	6	0	88	494	1051	1457	0	719
F346G16	sweetpotatoestdatabaseorigncdhit.fasta.Contig95015	93.24	429	29	0	138	566	800	372	4e-180	632
F346G18	sweetpotatoestdatabaseorigncdhit.fasta.Contig53046	88.66	485	53	2	1	484	837	354	2e-167	590
F346G6	sweetpotatoestdatabaseorigncdhit.fasta.Contig93308	100	354	0	0	427	780	2268	1915	0	654
F377G10	sweetpotatoestdatabaseorigncdhit.fasta.Contig83746	99.44	177	1	0	437	613	1174	998	8e-87	322
F377G11	sweetpotatoestdatabaseorigncdhit.fasta.Contig1559	99.31	433	1	2	187	618	432	1	0	782
F377G12	sweetpotatoestdatabaseorigncdhit.fasta.Contig52815	93.94	66	4	0	67	132	237	302	4e-20	100
F377G13	sweetpotatoestdatabaseorigncdhit.fasta.Contig52815	93.94	66	4	0	72	137	237	302	3e-20	100
F377G23	transcripthe88618	99.65	289	1	0	1	289	503	791	5e-149	529
F377G24	transcripthe125386	94.63	149	8	0	231	379	228	376	2e-59	231
F377G6	sweetpotatoestdatabaseorigncdhit.fasta.Contig94358	97.14	175	3	2	207	381	1338	1166	1e-78	294
F382G12	sweetpotatoestdatabaseorigncdhit.fasta.Contig86229	99.07	647	6	0	1	647	2745	2099	0	1162
F382G19	transcripthe254962	95.48	155	5	1	12	164	208	362	3e-64	246
F382G2	sweetpotatoestdatabaseorigncdhit.fasta.Contig90708	87.11	512	62	3	1	511	727	1235	1e-163	577
F382G23	sweetpotatoestdatabaseorigncdhit.fasta.Contig73430	98.42	190	3	0	58	247	1565	1754	4e-91	335
F382G24	sweetpotatoestdatabaseorigncdhit.fasta.Contig80085	95.94	197	8	0	9	205	863	667	9e-87	320
F382G8	sweetpotatoestdatabaseorigncdhit.fasta.Contig95075	98.91	275	3	0	289	563	1657	1383	8e-138	492
F70G13	sweetpotatoestdatabaseorigncdhit.fasta.Contig59157	92.17	115	7	2	44	158	1643	1531	2e-38	161
F70G18	sweetpotatoestdatabaseorigncdhit.fasta.Contig77562	99.28	139	1	0	431	569	139	1	1e-65	252
F270F10	sweetpotatoestdatabaseorigncdhit.fasta.Contig24577	97.25	437	7	3	1	437	2319	1888	0	736
F270F15	sweetpotatoestdatabaseorigncdhit.fasta.Contig85908	97.27	513	14	0	1	513	2003	2515	0	870
F270F18	transcripthe251943	100	94	0	0	1	94	94	1	2e-42	174
F270F9	sweetpotatoestdatabaseorigncdhit.fasta.Contig70271	97.59	249	6	0	277	525	784	1032	1e-118	427
F344F10	sweetpotatoestdatabaseorigncdhit.fasta.Contig97053	100	148	0	0	665	812	3999	4146	3e-72	274
F344F11	sweetpotatoestdatabaseorigncdhit.fasta.Contig64964	81.07	375	40	26	1	359	1893	2252	2e-71	270
F344F13	sweetpotatoestdatabaseorigncdhit.fasta.Contig56762	75.3	336	73	9	183	515	161	489	1e-35	152
F344F19	sweetpotatoestdatabaseorigncdhit.fasta.Contig88513	96.21	712	16	7	1	705	2225	1518	0	1155
F344F6	sweetpotatoestdatabaseorigncdhit.fasta.Contig28471	98.53	749	11	0	1	749	2855	2107	0	1323
F347F15	sweetpotatoestdatabaseorigncdhit.fasta.Contig86614	100	53	0	0	4	56	735	683	1e-19	99
F375F11	transcripthe49972	99.72	357	1	0	248	604	357	1	0	654
F375F12	sweetpotatoestdatabaseorigncdhit.fasta.Contig16976	97.17	247	7	0	227	473	1	247	8e-116	418
F375F14	sweetpotatoestdatabaseorigncdhit.fasta.Contig63573	86.94	689	48	21	4	668	1	671	0	736
F375F16	sweetpotatoestdatabaseorigncdhit.fasta.Contig83167	95.4	87	4	0	114	200	951	865	8e-32	139
F375F21	transcripthe99443	97.23	541	12	3	176	716	1	538	0	913
F375F-1	sweetpotatoestdatabaseorigncdhit.fasta.Contig56763	98.98	586	5	1	10	594	746	161	0	1048
F375F-2	sweetpotatoestdatabaseorigncdhit.fasta.Contig85075	100	90	0	0	504	593	827	916	4e-40	167
F375F-3	sweetpotatoestdatabaseorigncdhit.fasta.Contig62052	99.34	305	2	0	268	572	1936	2240	3e-156	553
F37F18	sweetpotatoestdatabaseorigncdhit.fasta.Contig94741	98.69	613	7	1	1	612	1754	2366	0	1086
F416F10	sweetpotatoestdatabaseorigncdhit.fasta.Contig94869	96.82	661	11	4	58	709	728	69	0	1096
F416F16	transcripthe144027	100	232	0	0	1	232	232	1	3e-119	429
F416F3	sweetpotatoestdatabaseorigncdhit.fasta.Contig62868	99.17	240	2	0	270	509	418	179	3e-120	433
F416F5	sweetpotatoestdatabaseorigncdhit.fasta.Contig95811	95.47	265	10	2	474	736	771	507	1e-116	422
F416F6	sweetpotatoestdatabaseorigncdhit.fasta.Contig20264	96.47	651	17	1	7	651	1147	497	0	1070
F416F7	sweetpotatoestdatabaseorigncdhit.fasta.Contig78002	97.55	777	19	0	1	777	235	1011	0	1330
F453F10	sweetpotatoestdatabaseorigncdhit.fasta.Contig85188	99.21	254	2	0	315	568	946	693	6e-128	459
F453F20	transcripthe144201	97.07	273	0	5	334	606	265	1	3e-126	453
F453F8	sweetpotatoestdatabaseorigncdhit.fasta.Contig81642	99.3	426	3	0	336	761	1815	1390	0	771
F50F1	sweetpotatoestdatabaseorigncdhit.fasta.Contig48571	97.07	375	7	3	353	724	1	374	5e-179	628
F50F21	sweetpotatoestdatabaseorigncdhit.fasta.Contig61199	99.26	403	1	2	1	402	800	1201	0	726
F514F11	transcripthe13624	97.44	117	3	0	1	117	117	1	1e-50	200
F538F15	sweetpotatoestdatabaseorigncdhit.fasta.Contig84801	87.63	97	11	1	2	97	575	671	2e-23	111
F538F16	sweetpotatoestdatabaseorigncdhit.fasta.Contig39584	100	138	0	0	1	138	928	1065	9e-67	255
F538F23	sweetpotatoestdatabaseorigncdhit.fasta.Contig25312	88	125	10	4	1	120	181	57	7e-33	143
F538F5	sweetpotatoestdatabaseorigncdhit.fasta.Contig34356	97.85	279	6	0	5	283	127	405	4e-135	483
F579F10	sweetpotatoestdatabaseorigncdhit.fasta.Contig62525	81.36	397	56	13	282	672	994	610	3e-82	307
F579F12	sweetpotatoestdatabaseorigncdhit.fasta.Contig95694	99.74	392	1	0	92	483	1052	661	0	719
F579F13	sweetpotatoestdatabaseorigncdhit.fasta.Contig83520	100	294	0	0	288	581	1597	1304	2e-153	544
F579F18	sweetpotatoestdatabaseorigncdhit.fasta.Contig76278	96.39	498	16	2	1	497	1015	519	0	819
F579F19	sweetpotatoestdatabaseorigncdhit.fasta.Contig73514	99.21	755	4	2	1	753	489	1243	0	1360
F579F24	sweetpotatoestdatabaseorigncdhit.fasta.Contig33346	98.46	195	3	0	1	195	360	166	2e-93	344
F157E19	sweetpotatoestdatabaseorigncdhit.fasta.Contig62947	100	246	0	0	305	550	735	490	7e-127	455
F157E21	sweetpotatoestdatabaseorigncdhit.fasta.Contig96175	92.58	472	35	0	31	502	1	472	0	678
F157E9	sweetpotatoestdatabaseorigncdhit.fasta.Contig86782	96.52	574	5	4	1	566	1796	1230	0	935
F173E10	sweetpotatoestdatabaseorigncdhit.fasta.Contig35590	100	39	0	0	800	838	801	763	1e-11	73.1
F173E11	sweetpotatoestdatabaseorigncdhit.fasta.Contig97719	93.39	121	8	0	114	234	936	1056	2e-44	180
F173E19	sweetpotatoestdatabaseorigncdhit.fasta.Contig5992	98.23	282	4	1	83	363	282	1	4e-138	492
F173E5	sweetpotatoestdatabaseorigncdhit.fasta.Contig88590	98.96	384	4	0	1	384	1196	1579	0	688
F173E7	sweetpotatoestdatabaseorigncdhit.fasta.Contig55570	99.51	204	1	0	10	213	225	22	1e-101	372
F194E10	sweetpotatoestdatabaseorigncdhit.fasta.Contig83167	98.76	725	6	1	3	724	2887	3611	0	1286
F194E14	sweetpotatoestdatabaseorigncdhit.fasta.Contig66097	98.99	298	3	0	1	298	1197	900	5e-151	534
F194E18	sweetpotatoestdatabaseorigncdhit.fasta.Contig78833	96.64	119	4	0	1	119	279	397	2e-49	198
F194E5	sweetpotatoestdatabaseorigncdhit.fasta.Contig84720	98.35	363	6	0	1	363	704	342	0	638
F194E9	sweetpotatoestdatabaseorigncdhit.fasta.Contig79045	97.04	203	6	0	249	451	370	168	8e-93	342
F235E24	sweetpotatoestdatabaseorigncdhit.fasta.Contig42118	97.89	284	6	0	194	477	1	284	5e-138	492
F235E3	sweetpotatoestdatabaseorigncdhit.fasta.Contig30903	98.41	377	6	0	30	406	377	1	0	664
F275E10	sweetpotatoestdatabaseorigncdhit.fasta.Contig25465	82.35	374	46	17	352	721	358	1	3e-82	307
F275E12	sweetpotatoestdatabaseorigncdhit.fasta.Contig88219	99.83	578	1	0	1	578	1390	813	0	1062
F275E2	transcripthe198078	99.21	380	3	0	17	396	1	380	0	686
F275E21	sweetpotatoestdatabaseorigncdhit.fasta.Contig88007	100	494	0	0	1	494	3804	4297	0	913
F275E3	sweetpotatoestdatabaseorigncdhit.fasta.Contig91338	98.15	108	2	0	150	257	944	837	3e-47	189
F275E6	sweetpotatoestdatabaseorigncdhit.fasta.Contig97483	84.88	324	32	9	42	348	1664	1987	2e-83	311
F291E14	sweetpotatoestdatabaseorigncdhit.fasta.Contig94889	99.4	837	5	0	1	837	1751	2587	0	1519
F291E18	sweetpotatoestdatabaseorigncdhit.fasta.Contig32508	99.63	535	2	0	1	535	766	232	0	977
F291E24	sweetpotatoestdatabaseorigncdhit.fasta.Contig95623	89.35	554	50	4	1	548	776	1326	0	688
F471E18	sweetpotatoestdatabaseorigncdhit.fasta.Contig94716	98.29	643	11	0	1	643	1944	2586	0	1127
F471E2	sweetpotatoestdatabaseorigncdhit.fasta.Contig33192	98.09	734	13	1	1	734	854	122	0	1277
F471E20	sweetpotatoestdatabaseorigncdhit.fasta.Contig28726	94.64	56	2	1	211	266	29	83	1e-15	86.1
F471E21	sweetpotatoestdatabaseorigncdhit.fasta.Contig40844	99.78	465	1	0	278	742	796	1260	0	854
F471E22	sweetpotatoestdatabaseorigncdhit.fasta.Contig93216	100	338	0	0	1	338	4394	4731	5e-178	625
F558E10	transcripthe2819	100	104	0	0	212	315	145	248	9e-48	193
F558E17	sweetpotatoestdatabaseorigncdhit.fasta.Contig91942	88.36	550	64	0	4	553	2499	1950	0	662
F558E19	sweetpotatoestdatabaseorigncdhit.fasta.Contig70265	99.25	532	4	0	1	532	1758	1227	0	961
F558E21	sweetpotatoestdatabaseorigncdhit.fasta.Contig40419	82.74	168	15	9	555	709	1	167	4e-31	137
F558E23	sweetpotatoestdatabaseorigncdhit.fasta.Contig94822	98.24	511	1	2	1	503	511	1	0	887
F558E9	sweetpotatoestdatabaseorigncdhit.fasta.Contig51575	96.11	257	7	2	1	257	3	256	4e-115	416
F280D13	sweetpotatoestdatabaseorigncdhit.fasta.Contig45948	95.89	365	15	0	1	365	365	1	7e-168	592
F280D17	transcripthe97738	98.52	203	3	0	389	591	203	1	8e-98	359
F280D21	transcripthe215625	85.85	106	14	1	555	659	1	106	2e-23	111
F280D22	transcripthe140941	98.34	302	0	1	1	302	12	308	7e-148	525
F280D6	sweetpotatoestdatabaseorigncdhit.fasta.Contig45264	98.87	354	4	0	365	718	354	1	4e-180	632
F376D1	transcripthe98553	98.05	154	3	0	1	154	396	549	1e-70	268
F376D11	sweetpotatoestdatabaseorigncdhit.fasta.Contig33146	98.46	455	6	1	143	596	749	295	0	800
F376D19	sweetpotatoestdatabaseorigncdhit.fasta.Contig83779	91.03	234	14	6	462	690	29	260	7e-83	309
F376D3	sweetpotatoestdatabaseorigncdhit.fasta.Contig79885	96.3	135	5	0	1	135	876	1010	2e-57	222
F616D1	sweetpotatoestdatabaseorigncdhit.fasta.Contig56185	99.51	405	2	0	146	550	1502	1098	0	737
F616D12	sweetpotatoestdatabaseorigncdhit.fasta.Contig97172	99.29	283	2	0	1	283	2636	2354	5e-144	512
F616D14	sweetpotatoestdatabaseorigncdhit.fasta.Contig53209	94.76	267	13	1	1	267	1691	1956	2e-114	414
F616D16	sweetpotatoestdatabaseorigncdhit.fasta.Contig32430	96.36	275	8	2	326	599	647	374	1e-125	451
F616D20	sweetpotatoestdatabaseorigncdhit.fasta.Contig5477	91.41	128	11	0	1	128	100	227	8e-43	176
F616D22	sweetpotatoestdatabaseorigncdhit.fasta.Contig93855	96.46	226	8	0	1	226	2215	1990	8e-103	374
F616D-21	sweetpotatoestdatabaseorigncdhit.fasta.Contig88791	98.1	526	6	4	1	522	578	53	0	913
F18C9	sweetpotatoestdatabaseorigncdhit.fasta.Contig90875	98.98	587	6	0	1	587	746	160	0	1051
F367C13	sweetpotatoestdatabaseorigncdhit.fasta.Contig59526	95.03	463	7	7	40	489	573	114	0	713
F367C5	sweetpotatoestdatabaseorigncdhit.fasta.Contig96917	82.4	125	12	4	285	399	535	411	4e-20	100
F436C13	sweetpotatoestdatabaseorigncdhit.fasta.Contig96546	90.52	717	68	0	1	717	1629	913	0	948
F523C1	sweetpotatoestdatabaseorigncdhit.fasta.Contig78402	98.35	364	6	0	1	364	460	823	0	640
F523C12	sweetpotatoestdatabaseorigncdhit.fasta.Contig74076	86.83	357	31	9	292	634	368	14	1e-105	385
F523C14	sweetpotatoestdatabaseorigncdhit.fasta.Contig50011	99.33	297	2	0	5	301	1502	1798	5e-152	538
F523C16	sweetpotatoestdatabaseorigncdhit.fasta.Contig93408	94.1	424	4	5	1	419	1171	1578	7e-178	625
F523C2	sweetpotatoestdatabaseorigncdhit.fasta.Contig95339	84.14	290	34	5	205	482	480	191	4e-71	270
F523C20	sweetpotatoestdatabaseorigncdhit.fasta.Contig80934	95.52	469	16	3	5	469	712	245	0	745
F523C7	transcripthe228087	96.06	279	11	0	119	397	902	624	6e-127	455
F523C9	sweetpotatoestdatabaseorigncdhit.fasta.Contig96240	92.57	148	8	1	1	148	973	829	8e-53	209
F549C1	sweetpotatoestdatabaseorigncdhit.fasta.Contig85495	96.18	288	11	0	6	293	288	1	6e-132	472
F549C10	transcripthe99790	97.61	545	11	2	203	746	1	544	0	933
F549C14	sweetpotatoestdatabaseorigncdhit.fasta.Contig95568	94.42	520	29	0	1	520	71	590	0	800
F549C17	sweetpotatoestdatabaseorigncdhit.fasta.Contig95415	97.59	582	0	8	1	568	1625	2206	0	985
F549C9	sweetpotatoestdatabaseorigncdhit.fasta.Contig87308	88.24	272	19	6	1	266	506	242	6e-84	313
F562C15	sweetpotatoestdatabaseorigncdhit.fasta.Contig64732	98.06	206	4	0	313	518	577	782	7e-98	359
F562C16	sweetpotatoestdatabaseorigncdhit.fasta.Contig31076	88.97	136	13	2	158	292	1	135	2e-40	167
F562C22	sweetpotatoestdatabaseorigncdhit.fasta.Contig40268	99.22	645	4	1	1	644	1778	1134	0	1162
F564C16	sweetpotatoestdatabaseorigncdhit.fasta.Contig34669	99.21	254	0	1	459	710	1	254	3e-127	457
F564C3	sweetpotatoestdatabaseorigncdhit.fasta.Contig87432	98.56	209	2	1	1	209	633	426	1e-100	368
F569C19	sweetpotatoestdatabaseorigncdhit.fasta.Contig75666	99.63	267	1	0	1	267	248	514	7e-137	488
F569C22	sweetpotatoestdatabaseorigncdhit.fasta.Contig87220	99.82	546	1	0	1	546	1473	928	0	1003
F569C24	sweetpotatoestdatabaseorigncdhit.fasta.Contig90544	98.86	704	7	1	1	704	262	964	0	1254
F203A20	sweetpotatoestdatabaseorigncdhit.fasta.Contig82365	97.14	350	10	0	1	350	350	1	6e-168	592
F203A9	transcripthe142191	99.66	292	1	0	338	629	1	292	1e-150	534
F243A1	sweetpotatoestdatabaseorigncdhit.fasta.Contig79616	98.99	99	0	1	508	606	458	361	7e-43	176
F243A10	transcripthe123967	94.8	346	8	6	6	349	1	338	1e-149	531
F243A5	sweetpotatoestdatabaseorigncdhit.fasta.Contig29742	96.97	99	3	0	356	454	327	229	4e-40	167
F243A7	transcripthe156851	100	110	0	0	1	110	313	422	2e-51	204
F323A10	sweetpotatoestdatabaseorigncdhit.fasta.Contig67845	98.92	185	2	0	357	541	1107	923	2e-89	331
F323A2	sweetpotatoestdatabaseorigncdhit.fasta.Contig96804	98.25	57	1	0	1	57	1701	1645	3e-20	100
F323A3	sweetpotatoestdatabaseorigncdhit.fasta.Contig17847	95.89	73	3	0	302	374	217	145	7e-26	119
F323A4	sweetpotatoestdatabaseorigncdhit.fasta.Contig76765	93.53	309	7	4	1	309	433	138	6e-125	448
F323A9	sweetpotatoestdatabaseorigncdhit.fasta.Contig75249	97.6	501	12	0	1	501	447	947	0	859
F323A-1	sweetpotatoestdatabaseorigncdhit.fasta.Contig95336	98.44	192	3	0	148	339	2137	1946	8e-92	339
F429A1	sweetpotatoestdatabaseorigncdhit.fasta.Contig89701	99.37	159	1	0	1	159	1404	1246	6e-77	289
F429A15	sweetpotatoestdatabaseorigncdhit.fasta.Contig95623	81.85	606	82	17	75	675	874	1456	1e-135	484
F429A16	sweetpotatoestdatabaseorigncdhit.fasta.Contig50865	100	209	0	0	1	209	3327	3119	4e-106	387
F429A7	transcripthe126795	99.55	223	1	0	50	272	1	223	3e-112	407
F550A1	sweetpotatoestdatabaseorigncdhit.fasta.Contig68152	98.54	274	3	1	335	608	2383	2655	4e-135	483
F550A10	sweetpotatoestdatabaseorigncdhit.fasta.Contig57853	98.97	292	2	1	1	292	102	392	3e-147	521
F550A18	sweetpotatoestdatabaseorigncdhit.fasta.Contig93459	85.37	335	23	13	231	560	34	347	2e-87	324
F550A19	sweetpotatoestdatabaseorigncdhit.fasta.Contig97143	97.62	210	4	1	1	209	1571	1780	2e-98	359
F550A21	sweetpotatoestdatabaseorigncdhit.fasta.Contig31669	94.39	107	4	2	91	197	1292	1396	5e-39	163
F550A24	sweetpotatoestdatabaseorigncdhit.fasta.Contig30748	99.16	359	3	0	3	361	606	248	0	647
F550A9	sweetpotatoestdatabaseorigncdhit.fasta.Contig67855	94.51	328	3	4	6	321	1217	1541	7e-138	492
F614A12	sweetpotatoestdatabaseorigncdhit.fasta.Contig46014	91.94	372	23	2	2	373	258	622	2e-144	514
F614A14	sweetpotatoestdatabaseorigncdhit.fasta.Contig77948	84.64	293	42	2	451	743	322	611	1e-76	289
F614A18	sweetpotatoestdatabaseorigncdhit.fasta.Contig44505	93.09	217	15	0	157	373	346	130	1e-85	318
F614A2	sweetpotatoestdatabaseorigncdhit.fasta.Contig69249	89.89	376	33	5	344	717	80	452	5e-134	479
F614A7	sweetpotatoestdatabaseorigncdhit.fasta.Contig84661	87.84	510	60	2	1	509	669	1177	1e-169	597
F11H24	sweetpotatoestdatabaseorigncdhit.fasta.Contig73940	88.89	279	25	2	2	280	455	183	1e-91	339
F167K24	sweetpotatoestdatabaseorigncdhit.fasta.Contig88053	82.06	223	32	6	517	737	296	512	5e-45	183
F209C24	sweetpotatoestdatabaseorigncdhit.fasta.Contig70128	96.67	721	24	0	1	721	723	1443	0	1199
F209E24	sweetpotatoestdatabaseorigncdhit.fasta.Contig96484	100	149	0	0	1	149	152	4	2e-73	276
F209G24	transcripthe99044	97.26	475	10	3	1	475	201	672	0	802
F220B24	sweetpotatoestdatabaseorigncdhit.fasta.Contig81325	95.56	90	4	0	4	93	979	890	9e-34	145
F220D24	sweetpotatoestdatabaseorigncdhit.fasta.Contig85281	90.55	201	12	4	1	201	245	438	7e-68	259
F220F24	sweetpotatoestdatabaseorigncdhit.fasta.Contig76911	100	174	0	0	1	174	1664	1837	1e-86	322
F220G24	sweetpotatoestdatabaseorigncdhit.fasta.Contig77466	93.16	658	15	10	1	646	787	148	0	939
F220H24	sweetpotatoestdatabaseorigncdhit.fasta.Contig94354	97.93	241	3	2	290	529	591	352	4e-115	416
F220L24	sweetpotatoestdatabaseorigncdhit.fasta.Contig80417	100	102	0	0	410	511	589	690	8e-47	189
F220N24	transcripthe3057	99.67	307	1	0	71	377	307	1	5e-159	562
F228D24	sweetpotatoestdatabaseorigncdhit.fasta.Contig74421	100	82	0	0	542	623	894	975	1e-35	152
F228E24	sweetpotatoestdatabaseorigncdhit.fasta.Contig69436	98.31	355	6	0	59	413	551	197	2e-177	623
F228J24	sweetpotatoestdatabaseorigncdhit.fasta.Contig40524	100	267	0	0	1	267	267	1	2e-138	494
F228N24	sweetpotatoestdatabaseorigncdhit.fasta.Contig82489	98.3	648	5	4	1	647	1891	1249	0	1131
F228P24	sweetpotatoestdatabaseorigncdhit.fasta.Contig86821	100	240	0	0	488	727	597	358	2e-123	444
F253H24	sweetpotatoestdatabaseorigncdhit.fasta.Contig65590	98.53	613	9	0	1	613	613	1	0	1083
F288A24	sweetpotatoestdatabaseorigncdhit.fasta.Contig74558	99.85	673	1	0	35	707	1877	1205	0	1238
F288E24	sweetpotatoestdatabaseorigncdhit.fasta.Contig38561	98.33	539	6	3	1	537	3258	2721	0	942
F288J24	sweetpotatoestdatabaseorigncdhit.fasta.Contig89775	92.39	276	21	0	69	344	1233	958	2e-108	394
F288L24	sweetpotatoestdatabaseorigncdhit.fasta.Contig75757	100	422	0	0	68	489	1	422	0	780
F288M24	sweetpotatoestdatabaseorigncdhit.fasta.Contig89639	93.44	503	9	8	1	480	220	721	0	725
F3J24	sweetpotatoestdatabaseorigncdhit.fasta.Contig72932	99.53	427	2	0	109	535	368	794	0	778
F321G24	sweetpotatoestdatabaseorigncdhit.fasta.Contig62052	98.9	725	8	0	1	725	1745	1021	0	1295
F321H24	sweetpotatoestdatabaseorigncdhit.fasta.Contig63885	97.83	322	6	1	409	730	1849	2169	9e-157	555
F321J24	sweetpotatoestdatabaseorigncdhit.fasta.Contig43046	97.4	346	9	0	377	722	1	346	2e-167	590
F336H24	sweetpotatoestdatabaseorigncdhit.fasta.Contig52583	92	100	4	2	14	109	873	774	5e-32	137
F336L24	sweetpotatoestdatabaseorigncdhit.fasta.Contig91066	98.82	508	6	0	205	712	1	508	0	905
F336P24	sweetpotatoestdatabaseorigncdhit.fasta.Contig97121	98.27	347	4	2	268	613	1	346	2e-172	606
F398D24	sweetpotatoestdatabaseorigncdhit.fasta.Contig18292	99.5	402	2	0	23	424	1788	1387	0	732
F398F24	sweetpotatoestdatabaseorigncdhit.fasta.Contig77349	96.91	582	6	3	171	750	809	238	0	965
F398I24	sweetpotatoestdatabaseorigncdhit.fasta.Contig17045	100	97	0	0	1	97	1335	1431	2e-44	180
F398K24	transcripthe216692	89.84	492	50	0	1	492	147	638	4e-180	632
F398M24	sweetpotatoestdatabaseorigncdhit.fasta.Contig97461	91.1	697	17	22	1	671	60	737	0	902
F398N24	sweetpotatoestdatabaseorigncdhit.fasta.Contig97029	99.28	417	3	0	2	418	652	236	0	754
F407A24	sweetpotatoestdatabaseorigncdhit.fasta.Contig51816	100	199	0	0	490	688	1177	979	1e-100	368
F407C24	sweetpotatoestdatabaseorigncdhit.fasta.Contig91547	99.88	812	1	0	1	812	2490	1679	0	1495
F407F24	sweetpotatoestdatabaseorigncdhit.fasta.Contig91171	99.76	828	1	1	1	827	1188	361	0	1517
F407K24	sweetpotatoestdatabaseorigncdhit.fasta.Contig77837	97.95	146	1	2	626	771	2	145	2e-65	252
F407M24	sweetpotatoestdatabaseorigncdhit.fasta.Contig94767	95.85	482	9	5	1	481	742	1213	0	769
F407N24	sweetpotatoestdatabaseorigncdhit.fasta.Contig88145	99.12	457	4	0	1	457	2517	2973	0	822
F450K24	sweetpotatoestdatabaseorigncdhit.fasta.Contig93185	98.46	585	9	0	1	585	296	880	0	1031
F450P24	sweetpotatoestdatabaseorigncdhit.fasta.Contig95316	96.79	624	3	6	1	607	1070	1693	0	1026
F501B24	sweetpotatoestdatabaseorigncdhit.fasta.Contig92069	100	597	0	0	242	838	2024	1428	0	1103
F501M24	sweetpotatoestdatabaseorigncdhit.fasta.Contig90432	97.92	96	2	0	33	128	1505	1410	1e-40	167
F537C24	sweetpotatoestdatabaseorigncdhit.fasta.Contig79968	95.08	122	2	1	431	552	272	389	8e-47	189
F537O24	sweetpotatoestdatabaseorigncdhit.fasta.Contig54320	100	112	0	0	1	112	198	309	3e-52	207
F539A24	sweetpotatoestdatabaseorigncdhit.fasta.Contig83529	99.05	422	4	0	1	422	2903	2482	0	758
F539B24	sweetpotatoestdatabaseorigncdhit.fasta.Contig69287	94.12	408	24	0	3	410	2005	1598	5e-177	621
F539I24	sweetpotatoestdatabaseorigncdhit.fasta.Contig95866	94.86	642	22	5	1	635	2529	1892	0	992
F541C24	sweetpotatoestdatabaseorigncdhit.fasta.Contig69204	98.76	323	4	0	218	540	557	235	5e-163	575
F541K24	transcripthe252823	98.26	288	4	1	519	806	405	119	4e-141	503
F602A24	sweetpotatoestdatabaseorigncdhit.fasta.Contig11677	96.92	747	23	0	1	747	749	3	0	1253
F602L24	sweetpotatoestdatabaseorigncdhit.fasta.Contig20382	99.6	495	2	0	1	495	744	250	0	904
F602N24	transcripthe178354	97.72	395	9	0	1	395	100	494	0	680
F609J24	sweetpotatoestdatabaseorigncdhit.fasta.Contig52803	86.7	549	44	17	78	606	192	731	4e-165	582
F609K24	transcripthe126199	89.43	246	19	4	100	345	292	54	3e-81	303
F609L24	sweetpotatoestdatabaseorigncdhit.fasta.Contig93602	99.05	528	5	0	1	528	2315	2842	0	948
F619G24	sweetpotatoestdatabaseorigncdhit.fasta.Contig59520	91.18	476	19	11	240	707	586	126	7e-178	625
F619H24	sweetpotatoestdatabaseorigncdhit.fasta.Contig32265	100	75	0	0	1	75	1067	1141	1e-31	139
F619M24	transcripthe178717	99.49	197	1	0	514	710	694	498	7e-98	359
F7D24	sweetpotatoestdatabaseorigncdhit.fasta.Contig92396	100	116	0	0	159	274	439	554	2e-54	215
F7F24	sweetpotatoestdatabaseorigncdhit.fasta.Contig77401	100	283	0	0	300	582	349	631	2e-147	523
F7G24	sweetpotatoestdatabaseorigncdhit.fasta.Contig64117	92.02	163	13	0	134	296	1461	1299	6e-59	230
F7I24	sweetpotatoestdatabaseorigncdhit.fasta.Contig97741	97.14	629	14	3	32	656	2123	1495	0	1059
F7J24	sweetpotatoestdatabaseorigncdhit.fasta.Contig96958	91.62	501	33	2	124	615	96	596	0	684
F7N24	sweetpotatoestdatabaseorigncdhit.fasta.Contig83346	98.51	134	2	0	4	137	229	362	4e-61	237
F7P24	transcripthe543	92.78	263	11	5	252	514	256	2	3e-102	374
F9G24	sweetpotatoestdatabaseorigncdhit.fasta.Contig32835	98.19	827	15	0	1	827	98	924	0	1445
F9M24	sweetpotatoestdatabaseorigncdhit.fasta.Contig96402	99.79	477	1	0	16	492	5419	4943	0	876
F9O24	transcripthe46568	99.22	512	4	0	207	718	1	512	0	924
F167F23	sweetpotatoestdatabaseorigncdhit.fasta.Contig91262	100	342	0	0	329	670	2042	2383	4e-180	632
F167H23	sweetpotatoestdatabaseorigncdhit.fasta.Contig80827	93.01	744	30	10	1	723	405	1147	0	1066
F170F23	sweetpotatoestdatabaseorigncdhit.fasta.Contig93568	100	72	0	0	573	644	2584	2655	4e-30	134
F170H23	sweetpotatoestdatabaseorigncdhit.fasta.Contig93715	97.58	124	3	0	598	721	2209	2086	6e-54	213
F170I23	sweetpotatoestdatabaseorigncdhit.fasta.Contig95512	93.94	330	15	4	2	328	2377	2050	1e-138	494
F199L23	sweetpotatoestdatabaseorigncdhit.fasta.Contig84268	94.72	246	5	3	1	246	477	714	8e-103	375
F228B23	transcripthe139530	96	450	18	0	281	730	545	96	0	732
F228D23	sweetpotatoestdatabaseorigncdhit.fasta.Contig43839	91.38	116	7	1	664	779	1	113	1e-36	156
F228F23	sweetpotatoestdatabaseorigncdhit.fasta.Contig34403	92.54	67	2	3	343	408	1891	1827	9e-18	93.5
F228G23	sweetpotatoestdatabaseorigncdhit.fasta.Contig97317	89.23	260	22	6	1	257	3250	2994	3e-86	320
F228L23	sweetpotatoestdatabaseorigncdhit.fasta.Contig92929	98.82	510	3	1	1	507	828	1337	0	905
F228N23	sweetpotatoestdatabaseorigncdhit.fasta.Contig92678	99.4	166	0	1	454	619	978	814	4e-80	300
F270B23	sweetpotatoestdatabaseorigncdhit.fasta.Contig77740	98.77	244	3	0	35	278	2121	1878	1e-120	435
F270K23	sweetpotatoestdatabaseorigncdhit.fasta.Contig39956	99.73	733	2	0	1	733	550	1282	0	1343
F270P23	sweetpotatoestdatabaseorigncdhit.fasta.Contig31346	93	443	12	7	1	424	233	675	6e-179	628
F297C23	transcripthe51856	91.64	299	15	4	354	649	292	1	1e-111	405
F297D23	sweetpotatoestdatabaseorigncdhit.fasta.Contig54130	92.97	583	9	10	1	562	776	205	0	821
F297H23	sweetpotatoestdatabaseorigncdhit.fasta.Contig68631	86.76	204	10	9	153	339	78	281	2e-53	211
F3I23	sweetpotatoestdatabaseorigncdhit.fasta.Contig78574	99.32	735	5	0	1	735	1134	400	0	1330
F3K23	sweetpotatoestdatabaseorigncdhit.fasta.Contig97646	96.51	172	6	0	1	172	1636	1807	3e-76	285
F3L23	sweetpotatoestdatabaseorigncdhit.fasta.Contig79502	99.04	208	2	0	521	728	1	208	3e-102	374
F537F23	sweetpotatoestdatabaseorigncdhit.fasta.Contig97532	89.05	493	24	9	142	612	1969	1485	1e-165	584
F551C23	sweetpotatoestdatabaseorigncdhit.fasta.Contig93798	97.61	419	2	5	319	730	1231	1648	0	712
F551K23	sweetpotatoestdatabaseorigncdhit.fasta.Contig93275	98.8	581	7	0	1	581	2432	1852	0	1035
F551L23	sweetpotatoestdatabaseorigncdhit.fasta.Contig86464	100	95	0	0	21	115	975	1069	1e-43	176
F554C23	sweetpotatoestdatabaseorigncdhit.fasta.Contig57275	99.32	147	0	1	61	207	1481	1336	4e-70	265
F554F23	sweetpotatoestdatabaseorigncdhit.fasta.Contig95528	91.6	631	48	4	1	627	2928	2299	0	867
F554H23	sweetpotatoestdatabaseorigncdhit.fasta.Contig66251	97.62	42	1	0	207	248	491	532	8e-12	73.1
F554K23	sweetpotatoestdatabaseorigncdhit.fasta.Contig37602	96.09	128	5	0	88	215	128	1	8e-53	209
F554N23	sweetpotatoestdatabaseorigncdhit.fasta.Contig93643	99.46	372	2	0	156	527	372	1	0	676
F554O23	sweetpotatoestdatabaseorigncdhit.fasta.Contig95728	99.2	377	3	0	138	514	1027	1403	0	680
F578M23	sweetpotatoestdatabaseorigncdhit.fasta.Contig95458	98.51	134	1	1	207	340	410	542	1e-60	235
F61C23	sweetpotatoestdatabaseorigncdhit.fasta.Contig57697	100	181	0	0	165	345	1782	1962	1e-90	335
F61M23	sweetpotatoestdatabaseorigncdhit.fasta.Contig68841	99.4	666	3	1	1	665	787	122	0	1206
F615D23	transcripthe244584	100	226	0	0	524	749	265	40	1e-115	418
F615L23	sweetpotatoestdatabaseorigncdhit.fasta.Contig77736	98.84	688	8	0	1	688	1998	1311	0	1227
F83H23	transcripthe190932	100	241	0	0	303	543	1	241	6e-124	446
F83K23	sweetpotatoestdatabaseorigncdhit.fasta.Contig47264	97.67	129	3	0	1	129	88	216	4e-57	222
F83M23	sweetpotatoestdatabaseorigncdhit.fasta.Contig12174	97	100	3	0	13	112	1466	1565	1e-40	169
F14D22	sweetpotatoestdatabaseorigncdhit.fasta.Contig3057	99.14	116	1	0	348	463	1	116	6e-53	209
F14P22	sweetpotatoestdatabaseorigncdhit.fasta.Contig37815	98.8	584	7	0	1	584	1127	1710	0	1040
F187C22	sweetpotatoestdatabaseorigncdhit.fasta.Contig55613	99.86	705	1	0	1	705	134	838	0	1297
F187E22	sweetpotatoestdatabaseorigncdhit.fasta.Contig96614	91.21	398	9	11	1	372	2604	3001	1e-145	518
F187J22	sweetpotatoestdatabaseorigncdhit.fasta.Contig91163	96.64	655	15	3	1	648	833	1487	0	1081
F289E22	sweetpotatoestdatabaseorigncdhit.fasta.Contig96933	86.13	613	72	12	175	781	58	663	0	649
F315E22	sweetpotatoestdatabaseorigncdhit.fasta.Contig97511	98.42	696	11	0	1	696	618	1313	0	1225
F334A22	transcripthe20068	96.93	163	1	1	563	725	235	77	4e-71	270
F334D22	sweetpotatoestdatabaseorigncdhit.fasta.Contig91226	96.58	585	20	0	1	585	887	1471	0	970
F334N22	sweetpotatoestdatabaseorigncdhit.fasta.Contig50919	97.26	438	7	3	228	661	577	1013	0	737
F383F22	sweetpotatoestdatabaseorigncdhit.fasta.Contig94938	97.12	694	20	0	1	694	2078	1385	0	1171
F383M22	transcripthe20388	98.52	270	4	0	227	496	4	273	2e-133	477
F383N22	sweetpotatoestdatabaseorigncdhit.fasta.Contig94899	98.43	127	2	0	151	277	677	551	3e-57	224
F403F22	sweetpotatoestdatabaseorigncdhit.fasta.Contig35375	99.35	465	3	0	275	739	1	465	0	843
F403H22	transcripthe140790	96.27	161	1	4	1	161	156	1	2e-68	259
F403L22	sweetpotatoestdatabaseorigncdhit.fasta.Contig95427	97.8	772	15	2	1	770	1192	1963	0	1330
F403N22	sweetpotatoestdatabaseorigncdhit.fasta.Contig94544	99.34	603	4	0	1	603	1878	2480	0	1092
F403O22	sweetpotatoestdatabaseorigncdhit.fasta.Contig72730	91.84	343	25	3	190	531	865	525	7e-133	475
F403P22	sweetpotatoestdatabaseorigncdhit.fasta.Contig92133	97.16	458	13	0	1	458	4211	3754	0	774
F41F22	sweetpotatoestdatabaseorigncdhit.fasta.Contig86124	98.47	131	2	0	133	263	385	515	1e-59	231
F41G22	sweetpotatoestdatabaseorigncdhit.fasta.Contig50629	98.08	260	2	1	1	257	381	640	4e-125	449
F41L22	sweetpotatoestdatabaseorigncdhit.fasta.Contig97457	92.73	784	44	11	1	780	958	1732	0	1120
F41O22	sweetpotatoestdatabaseorigncdhit.fasta.Contig76958	89.33	684	73	0	1	684	394	1077	0	859
F551B22	sweetpotatoestdatabaseorigncdhit.fasta.Contig74839	100	419	0	0	1	419	1773	2191	0	774
F551C22	sweetpotatoestdatabaseorigncdhit.fasta.Contig70221	99.67	305	1	0	209	513	1499	1195	6e-158	558
F551E22	sweetpotatoestdatabaseorigncdhit.fasta.Contig88511	99.49	198	1	0	308	505	1566	1763	2e-98	361
F6B22	sweetpotatoestdatabaseorigncdhit.fasta.Contig89481	100	792	0	0	1	792	1091	1882	0	1463
F6H22	sweetpotatoestdatabaseorigncdhit.fasta.Contig95886	95.86	314	7	1	456	763	784	471	4e-141	503
F6I22	sweetpotatoestdatabaseorigncdhit.fasta.Contig75946	97.35	603	16	0	38	640	1305	703	0	1026
F6K22	sweetpotatoestdatabaseorigncdhit.fasta.Contig66463	97.39	499	9	2	1	495	2005	2503	0	846
F6L22	sweetpotatoestdatabaseorigncdhit.fasta.Contig25288	100	114	0	0	227	340	799	912	3e-53	211
F6M22	sweetpotatoestdatabaseorigncdhit.fasta.Contig83045	100	100	0	0	1	100	1214	1313	1e-45	185
F608E22	sweetpotatoestdatabaseorigncdhit.fasta.Contig97520	98.98	98	1	0	49	146	1583	1486	9e-43	176
F608O22	sweetpotatoestdatabaseorigncdhit.fasta.Contig89612	98.4	625	2	4	93	709	3119	2495	0	1092
F608P22	sweetpotatoestdatabaseorigncdhit.fasta.Contig61301	96.57	437	12	3	222	657	1166	732	0	721
F620E22	sweetpotatoestdatabaseorigncdhit.fasta.Contig97219	87.15	599	74	2	58	656	2916	3511	0	676
F620L22	sweetpotatoestdatabaseorigncdhit.fasta.Contig64078	96.39	83	3	0	1	83	301	383	6e-32	137
F8C22	sweetpotatoestdatabaseorigncdhit.fasta.Contig85191	98.95	380	2	1	314	691	1	380	0	678
F8H22	sweetpotatoestdatabaseorigncdhit.fasta.Contig94785	96.23	504	16	2	1	504	501	1	0	822
F8I22	sweetpotatoestdatabaseorigncdhit.fasta.Contig85495	89.64	579	57	2	63	641	925	350	0	734
F8M22	sweetpotatoestdatabaseorigncdhit.fasta.Contig96034	86.62	411	46	9	1	406	1131	1537	4e-124	446
F88C22	sweetpotatoestdatabaseorigncdhit.fasta.Contig32264	98.71	232	3	0	7	238	232	1	6e-114	412
F88D22	sweetpotatoestdatabaseorigncdhit.fasta.Contig78540	95.38	671	12	7	32	683	682	12	0	1050
F88E22	sweetpotatoestdatabaseorigncdhit.fasta.Contig90453	93.84	584	36	0	188	771	1251	668	0	880
F88F22	transcripthe9172	99.47	189	1	0	1	189	122	310	5e-94	344
F117A21	sweetpotatoestdatabaseorigncdhit.fasta.Contig97689	76.78	491	67	26	104	551	948	462	2e-59	231
F117N21	sweetpotatoestdatabaseorigncdhit.fasta.Contig85188	91.99	549	33	8	141	684	946	404	0	760
F117P21	sweetpotatoestdatabaseorigncdhit.fasta.Contig96164	97.06	646	3	10	1	630	836	1481	0	1074
F166C21	sweetpotatoestdatabaseorigncdhit.fasta.Contig76551	100	398	0	0	278	675	652	255	0	736
F166K21	sweetpotatoestdatabaseorigncdhit.fasta.Contig96315	99.07	646	6	0	64	709	1	646	0	1160
F166N21	sweetpotatoestdatabaseorigncdhit.fasta.Contig81256	100	151	0	0	333	483	515	665	5e-74	279
F166P21	transcripthe252409	100	97	0	0	1	97	107	203	6e-44	180
F187A21	transcripthe127889	90.78	141	13	0	452	592	225	365	1e-46	189
F187F21	sweetpotatoestdatabaseorigncdhit.fasta.Contig83402	98.78	82	1	0	1	82	398	479	6e-34	147
F198A21	sweetpotatoestdatabaseorigncdhit.fasta.Contig51816	100	209	0	0	319	527	1692	1900	4e-106	387
F198D21	transcripthe51888	97.67	258	6	0	487	744	1	258	2e-123	444
F198J21	sweetpotatoestdatabaseorigncdhit.fasta.Contig97088	98.29	234	4	0	550	783	980	747	2e-113	411
F198K21	sweetpotatoestdatabaseorigncdhit.fasta.Contig33981	99.73	749	2	0	1	749	2031	1283	0	1373
F198M21	sweetpotatoestdatabaseorigncdhit.fasta.Contig94597	100	115	0	0	122	236	2563	2677	6e-54	213
F209B21	transcripthe228814	99.09	219	1	1	376	594	629	846	7e-108	392
F209C21	sweetpotatoestdatabaseorigncdhit.fasta.Contig62394	99.84	612	1	0	1	612	1191	580	0	1125
F209F21	sweetpotatoestdatabaseorigncdhit.fasta.Contig81144	91.67	168	14	0	313	480	3357	3524	4e-60	233
F209G21	sweetpotatoestdatabaseorigncdhit.fasta.Contig76848	94.12	85	5	0	1	85	1038	1122	6e-29	130
F209K21	sweetpotatoestdatabaseorigncdhit.fasta.Contig92837	99.25	671	5	0	1	671	5822	5152	0	1212
F209L21	sweetpotatoestdatabaseorigncdhit.fasta.Contig68939	96.07	178	7	0	193	370	2944	3121	2e-77	291
F209M21	sweetpotatoestdatabaseorigncdhit.fasta.Contig58583	97.57	411	10	0	1	411	117	527	0	704
F209N21	sweetpotatoestdatabaseorigncdhit.fasta.Contig94926	80.44	363	67	3	122	482	1452	1092	3e-72	274
F270K21	sweetpotatoestdatabaseorigncdhit.fasta.Contig37603	100	247	0	0	1	247	1211	1457	3e-127	457
F270M21	sweetpotatoestdatabaseorigncdhit.fasta.Contig81796	99.07	755	7	0	1	755	943	189	0	1356
F270O21	sweetpotatoestdatabaseorigncdhit.fasta.Contig79889	93.18	88	5	1	1	88	286	200	3e-29	128
F311C21	sweetpotatoestdatabaseorigncdhit.fasta.Contig94906	94.59	777	39	2	1	777	159	932	0	1199
F311H21	sweetpotatoestdatabaseorigncdhit.fasta.Contig61814	100	67	0	0	130	196	1480	1414	2e-27	124
F311K21	sweetpotatoestdatabaseorigncdhit.fasta.Contig96482	87.41	405	48	2	1	405	1619	2020	4e-129	462
F352G21	sweetpotatoestdatabaseorigncdhit.fasta.Contig21264	97.89	332	4	2	264	593	1	331	8e-162	571
F352L21	sweetpotatoestdatabaseorigncdhit.fasta.Contig90816	98.31	355	6	0	333	687	1005	1359	2e-177	623
F352M21	transcripthe797	98.68	227	3	0	1	227	227	1	3e-111	403
F352N21	transcripthe105139	98.26	287	0	2	35	321	282	1	1e-139	497
F363A21	sweetpotatoestdatabaseorigncdhit.fasta.Contig78489	96.18	393	10	2	371	758	3454	3062	0	638
F363E21	sweetpotatoestdatabaseorigncdhit.fasta.Contig54975	99.52	208	1	0	414	621	1414	1207	6e-104	379
F363I21	sweetpotatoestdatabaseorigncdhit.fasta.Contig60894	99.47	379	1	1	300	678	1	378	0	688
F363J21	sweetpotatoestdatabaseorigncdhit.fasta.Contig91171	100	780	0	0	1	780	1329	550	0	1441
F363K21	sweetpotatoestdatabaseorigncdhit.fasta.Contig96038	98.11	264	4	1	100	362	348	611	8e-128	459
F363O21	sweetpotatoestdatabaseorigncdhit.fasta.Contig96830	92.94	609	43	0	1	609	609	1	0	887
F37A21	sweetpotatoestdatabaseorigncdhit.fasta.Contig57748	94.29	700	38	2	131	829	1423	725	0	1070
F37I21	sweetpotatoestdatabaseorigncdhit.fasta.Contig54413	100	543	0	0	268	810	895	353	0	1003
F37J21	sweetpotatoestdatabaseorigncdhit.fasta.Contig96553	97.74	221	5	0	242	462	1086	866	1e-104	381
F37K21	sweetpotatoestdatabaseorigncdhit.fasta.Contig96304	99.5	599	3	0	1	599	599	1	0	1090
F387F21	sweetpotatoestdatabaseorigncdhit.fasta.Contig52539	93.89	589	15	8	5	590	1455	885	0	869
F387H21	transcripthe252760	96.25	240	7	2	7	246	245	8	2e-108	392
F387K21	sweetpotatoestdatabaseorigncdhit.fasta.Contig74944	75.46	648	137	15	11	641	249	891	6e-79	296
F387N21	sweetpotatoestdatabaseorigncdhit.fasta.Contig49805	95.88	704	15	8	7	698	938	237	0	1127
F490A21	sweetpotatoestdatabaseorigncdhit.fasta.Contig94482	95.42	153	7	0	3	155	205	357	4e-64	244
F490H21	sweetpotatoestdatabaseorigncdhit.fasta.Contig96271	97.25	218	6	0	1	218	908	691	4e-101	370
F547A21	sweetpotatoestdatabaseorigncdhit.fasta.Contig95213	96.9	290	6	3	75	362	842	1130	3e-135	483
F547D21	sweetpotatoestdatabaseorigncdhit.fasta.Contig96112	83.72	829	117	16	35	852	4909	4088	0	767
F547E21	sweetpotatoestdatabaseorigncdhit.fasta.Contig97393	100	717	0	0	1	717	1715	999	0	1325
F547F21	sweetpotatoestdatabaseorigncdhit.fasta.Contig74876	96.62	769	15	6	1	762	1761	2525	0	1266
F547L21	sweetpotatoestdatabaseorigncdhit.fasta.Contig33135	88.37	129	13	2	622	749	197	70	4e-36	154
F547N21	sweetpotatoestdatabaseorigncdhit.fasta.Contig33557	97.96	196	4	0	1	196	359	164	7e-93	340
F554B21	sweetpotatoestdatabaseorigncdhit.fasta.Contig74700	97.33	412	11	0	44	455	1799	1388	0	701
F554D21	sweetpotatoestdatabaseorigncdhit.fasta.Contig48660	99.76	412	1	0	267	678	2100	2511	0	756
F554E21	sweetpotatoestdatabaseorigncdhit.fasta.Contig57802	98.72	156	1	1	1	156	819	665	2e-73	276
F554L21	sweetpotatoestdatabaseorigncdhit.fasta.Contig17717	100	174	0	0	224	397	174	1	1e-86	322
F602A21	transcripthe141657	89.11	395	13	8	322	716	11	375	2e-129	464
F602F21	transcripthe139571	84.01	344	24	16	253	568	527	187	1e-80	302
F602L21	sweetpotatoestdatabaseorigncdhit.fasta.Contig89606	95.26	211	9	1	170	379	1744	1954	5e-90	333
F602N21	sweetpotatoestdatabaseorigncdhit.fasta.Contig64196	97.1	517	12	1	1	517	1603	2116	0	869
F602O21	sweetpotatoestdatabaseorigncdhit.fasta.Contig62122	99.28	139	1	0	193	331	1752	1890	1e-65	252
F604C21	sweetpotatoestdatabaseorigncdhit.fasta.Contig34880	96.18	497	12	6	203	695	1	494	0	806
F604E21	sweetpotatoestdatabaseorigncdhit.fasta.Contig57751	94.52	219	10	2	1	218	696	913	4e-91	337
F604F21	sweetpotatoestdatabaseorigncdhit.fasta.Contig93894	90.52	601	54	2	74	674	273	870	0	791
F604G21	sweetpotatoestdatabaseorigncdhit.fasta.Contig56679	97.8	363	6	2	181	542	362	1	7e-178	625
F604H21	sweetpotatoestdatabaseorigncdhit.fasta.Contig93052	88.13	514	61	0	3	516	972	459	4e-174	612
F604I21	sweetpotatoestdatabaseorigncdhit.fasta.Contig63878	99.53	425	2	0	111	535	2833	2409	0	774
F604K21	sweetpotatoestdatabaseorigncdhit.fasta.Contig88074	99.55	665	3	0	1	665	1386	2050	0	1212
F604P21	sweetpotatoestdatabaseorigncdhit.fasta.Contig74901	79.05	463	65	21	93	538	1259	1706	8e-77	289
F613I21	transcripthe129573	99.47	379	2	0	168	546	1	379	0	689
F613L21	sweetpotatoestdatabaseorigncdhit.fasta.Contig88681	100	208	0	0	167	374	2811	2604	1e-105	385
F613M21	sweetpotatoestdatabaseorigncdhit.fasta.Contig77694	92.28	285	22	0	279	563	1154	1438	1e-111	405
F223B20	sweetpotatoestdatabaseorigncdhit.fasta.Contig79373	99.55	221	0	1	1	221	405	186	3e-111	401
F223G20	sweetpotatoestdatabaseorigncdhit.fasta.Contig92551	100	401	0	0	101	501	3970	3570	0	741
F223N20	sweetpotatoestdatabaseorigncdhit.fasta.Contig87520	98.94	379	4	0	1	379	342	720	0	678
F250D20	sweetpotatoestdatabaseorigncdhit.fasta.Contig97556	76.74	215	33	10	46	247	1120	1330	1e-21	104
F250E20	sweetpotatoestdatabaseorigncdhit.fasta.Contig97526	100	100	0	0	1	100	1811	1910	1e-45	185
F250G20	sweetpotatoestdatabaseorigncdhit.fasta.Contig62670	97.38	229	4	1	61	289	536	762	4e-107	388
F250J20	transcripthe127800	98.25	171	2	1	565	735	1	170	2e-79	298
F250M20	transcripthe256839	99.83	599	0	1	193	791	1	598	0	1099
F250N20	sweetpotatoestdatabaseorigncdhit.fasta.Contig67420	99.51	409	2	0	1	409	130	538	0	745
F255C20	sweetpotatoestdatabaseorigncdhit.fasta.Contig88725	88.1	311	34	3	3	313	2142	2449	5e-100	366
F255P20	sweetpotatoestdatabaseorigncdhit.fasta.Contig38933	98.7	769	7	2	1	769	3937	3172	0	1362
F261B20	sweetpotatoestdatabaseorigncdhit.fasta.Contig81826	96.35	384	13	1	1	383	502	885	1e-179	630
F261D20	sweetpotatoestdatabaseorigncdhit.fasta.Contig66123	100	83	0	0	550	632	364	446	4e-36	154
F261O20	sweetpotatoestdatabaseorigncdhit.fasta.Contig85691	100	217	0	0	1	217	341	125	3e-111	401
F261P20	sweetpotatoestdatabaseorigncdhit.fasta.Contig21169	99.74	389	1	0	347	735	819	431	0	713
F270C20	sweetpotatoestdatabaseorigncdhit.fasta.Contig88563	92.39	92	7	0	3	94	738	647	2e-29	132
F270I20	sweetpotatoestdatabaseorigncdhit.fasta.Contig75659	99.73	367	1	0	1	367	1353	1719	0	673
F270K20	sweetpotatoestdatabaseorigncdhit.fasta.Contig49048	98.79	247	3	0	165	411	1004	758	2e-122	440
F270N20	transcripthe7227	98.31	295	5	0	457	751	310	16	1e-145	518
F281B20	sweetpotatoestdatabaseorigncdhit.fasta.Contig46190	100	114	0	0	1	114	294	407	2e-53	211
F281C20	sweetpotatoestdatabaseorigncdhit.fasta.Contig57025	94.49	127	7	0	419	545	438	564	5e-49	196
F281D20	sweetpotatoestdatabaseorigncdhit.fasta.Contig53266	98.26	115	2	0	594	708	2966	3080	1e-50	202
F281E20	sweetpotatoestdatabaseorigncdhit.fasta.Contig82536	97.66	728	14	2	1	728	808	1532	0	1247
F281I20	sweetpotatoestdatabaseorigncdhit.fasta.Contig94593	98.88	178	1	1	113	289	1542	1719	5e-85	316
F281J20	sweetpotatoestdatabaseorigncdhit.fasta.Contig22489	99.58	240	1	0	1	240	389	628	6e-122	438
F281M20	sweetpotatoestdatabaseorigncdhit.fasta.Contig74564	100	113	0	0	1	113	34	146	4e-53	209
F281O20	sweetpotatoestdatabaseorigncdhit.fasta.Contig88880	100	143	0	0	92	234	1060	918	1e-69	265
F313B20	sweetpotatoestdatabaseorigncdhit.fasta.Contig93297	99.35	154	1	0	146	299	9481	9634	2e-74	279
F313D20	sweetpotatoestdatabaseorigncdhit.fasta.Contig77726	100	284	0	0	1	284	4202	3919	3e-148	525
F313K20	sweetpotatoestdatabaseorigncdhit.fasta.Contig44358	97.44	234	6	0	1	234	2155	2388	4e-110	399
F336K20	sweetpotatoestdatabaseorigncdhit.fasta.Contig95743	96.89	257	1	5	1	254	253	1	2e-117	424
F336N20	sweetpotatoestdatabaseorigncdhit.fasta.Contig4184	100	72	0	0	357	428	106	35	3e-30	134
F336O20	sweetpotatoestdatabaseorigncdhit.fasta.Contig85030	89.53	86	9	0	228	313	3	88	5e-23	110
F336P20	sweetpotatoestdatabaseorigncdhit.fasta.Contig93052	83.11	740	121	4	23	760	952	215	0	671
F357D20	transcripthe244441	96.19	420	12	3	1	416	61	480	0	684
F357H20	sweetpotatoestdatabaseorigncdhit.fasta.Contig58053	99.8	497	1	0	1	497	3015	3511	0	913
F357J20	sweetpotatoestdatabaseorigncdhit.fasta.Contig51215	85.86	481	54	7	58	528	815	1291	4e-140	499
F357K20	sweetpotatoestdatabaseorigncdhit.fasta.Contig88558	91.64	335	26	2	240	573	1039	706	4e-129	462
F357N20	sweetpotatoestdatabaseorigncdhit.fasta.Contig93052	85.9	631	81	6	2	628	973	347	0	665
F358M20	sweetpotatoestdatabaseorigncdhit.fasta.Contig97310	99.25	134	1	0	138	271	664	531	3e-63	243
F413C20	sweetpotatoestdatabaseorigncdhit.fasta.Contig87711	98.87	353	4	0	1	353	2076	2428	7e-180	630
F413F20	sweetpotatoestdatabaseorigncdhit.fasta.Contig86995	94.72	587	6	9	6	568	1730	1145	0	889
F413H20	sweetpotatoestdatabaseorigncdhit.fasta.Contig74071	98.47	131	2	0	1	131	512	642	6e-60	231
F413I20	sweetpotatoestdatabaseorigncdhit.fasta.Contig90288	97.77	314	7	0	338	651	821	508	6e-153	542
F413N20	sweetpotatoestdatabaseorigncdhit.fasta.Contig88546	80.13	151	25	5	475	622	2026	1878	3e-22	108
F413P20	transcripthe253562	99.37	315	2	0	283	597	1	315	9e-162	571
F559B20	sweetpotatoestdatabaseorigncdhit.fasta.Contig85544	99.74	392	1	0	335	726	893	502	0	719
F559C20	sweetpotatoestdatabaseorigncdhit.fasta.Contig88145	99.13	462	4	0	1	462	2517	2978	0	832
F559D20	sweetpotatoestdatabaseorigncdhit.fasta.Contig54503	98.44	769	7	2	1	766	645	1411	0	1349
F559J20	sweetpotatoestdatabaseorigncdhit.fasta.Contig31510	95.19	104	4	1	1	103	7	110	7e-40	163
F559L20	transcripthe112780	97.78	270	6	0	462	731	270	1	5e-130	466
F559M20	transcripthe231775	100	436	0	0	333	768	2968	3403	0	806
F6A20	sweetpotatoestdatabaseorigncdhit.fasta.Contig84529	99.85	677	1	0	1	677	2310	1634	0	1245
F6E20	sweetpotatoestdatabaseorigncdhit.fasta.Contig3125	99.18	243	2	0	1	243	1983	2225	6e-122	438
F6I20	sweetpotatoestdatabaseorigncdhit.fasta.Contig32392	99.75	396	1	0	270	665	1385	990	0	726
F6M20	sweetpotatoestdatabaseorigncdhit.fasta.Contig97489	91.36	162	11	3	673	832	531	691	2e-55	219
F604D20	transcripthe140566	97.29	221	3	2	504	722	1	220	1e-101	372
F83H20	sweetpotatoestdatabaseorigncdhit.fasta.Contig93782	100	156	0	0	312	467	1607	1452	8e-77	289
F14E19	sweetpotatoestdatabaseorigncdhit.fasta.Contig64944	98.38	431	7	0	217	647	1	431	0	758
F14H19	sweetpotatoestdatabaseorigncdhit.fasta.Contig82803	100	91	0	0	179	269	2134	2224	1e-40	169
F14K19	sweetpotatoestdatabaseorigncdhit.fasta.Contig86969	88.32	137	16	0	1	137	8	144	3e-40	165
F14N19	sweetpotatoestdatabaseorigncdhit.fasta.Contig89964	98.73	158	2	0	1	158	1523	1680	3e-75	281
F147J19	sweetpotatoestdatabaseorigncdhit.fasta.Contig81743	98.79	579	7	0	128	706	1370	1948	0	1031
F147M19	sweetpotatoestdatabaseorigncdhit.fasta.Contig97586	89.46	645	66	2	2	646	2236	1594	0	813
F147O19	sweetpotatoestdatabaseorigncdhit.fasta.Contig47539	99.63	538	2	0	198	735	1	538	0	983
F147P19	sweetpotatoestdatabaseorigncdhit.fasta.Contig94388	100	555	0	0	1	555	4448	3894	0	1026
F170N19	sweetpotatoestdatabaseorigncdhit.fasta.Contig66528	89.13	368	31	5	213	580	1517	1159	4e-125	449
F228C19	sweetpotatoestdatabaseorigncdhit.fasta.Contig91505	85.73	715	102	0	1	715	760	46	0	756
F228F19	sweetpotatoestdatabaseorigncdhit.fasta.Contig91094	98.81	589	6	1	55	643	588	1	0	1048
F228G19	sweetpotatoestdatabaseorigncdhit.fasta.Contig35145	98.23	282	5	0	414	695	984	703	2e-138	494
F228I19	sweetpotatoestdatabaseorigncdhit.fasta.Contig94358	98.52	405	5	1	238	641	1179	775	0	713
F228K19	sweetpotatoestdatabaseorigncdhit.fasta.Contig43215	100	279	0	0	274	552	1104	826	3e-145	516
F228L19	sweetpotatoestdatabaseorigncdhit.fasta.Contig96930	95.92	49	2	0	548	596	2661	2613	6e-14	80.5
F228M19	sweetpotatoestdatabaseorigncdhit.fasta.Contig96780	99.18	735	6	0	1	735	1283	549	0	1325
F228N19	sweetpotatoestdatabaseorigncdhit.fasta.Contig85822	99.61	510	1	1	101	610	2618	2110	0	929
F228P19	sweetpotatoestdatabaseorigncdhit.fasta.Contig93280	95.16	124	6	0	1	124	830	707	6e-49	196
F250E19	transcripthe134281	99.31	291	2	0	242	532	291	1	1e-148	527
F250I19	transcripthe178559	100	143	0	0	478	620	1	143	1e-69	265
F250J19	sweetpotatoestdatabaseorigncdhit.fasta.Contig83140	96.67	120	3	1	1	119	573	692	2e-50	198
F288O19	transcripthe214489	100	253	0	0	78	330	1	253	7e-131	468
F289B19	sweetpotatoestdatabaseorigncdhit.fasta.Contig95691	96.88	160	4	1	332	491	453	295	3e-70	267
F289D19	sweetpotatoestdatabaseorigncdhit.fasta.Contig41427	97.21	394	9	1	1	394	596	987	0	665
F289G19	sweetpotatoestdatabaseorigncdhit.fasta.Contig95752	72.87	704	166	22	24	714	2103	1412	1e-55	219
F289J19	transcripthe127276	99.6	248	1	0	397	644	248	1	3e-126	453
F311F19	sweetpotatoestdatabaseorigncdhit.fasta.Contig49492	99.61	255	1	0	1	255	1952	2206	4e-130	466
F311N19	transcripthe112684	97.4	385	8	1	1	385	383	1	0	654
F311O19	sweetpotatoestdatabaseorigncdhit.fasta.Contig51461	97.89	331	7	0	428	758	437	107	3e-162	573
F334D19	sweetpotatoestdatabaseorigncdhit.fasta.Contig95319	99.6	752	3	0	1	752	952	1703	0	1373
F390D19	sweetpotatoestdatabaseorigncdhit.fasta.Contig93554	98.4	125	2	0	3	127	497	373	4e-56	220
F390I19	sweetpotatoestdatabaseorigncdhit.fasta.Contig76958	91.48	528	44	1	3	530	2511	3037	0	725
F390J19	sweetpotatoestdatabaseorigncdhit.fasta.Contig97653	100	128	0	0	186	313	1149	1022	4e-61	237
F390L19	sweetpotatoestdatabaseorigncdhit.fasta.Contig376	98.24	681	10	2	1	680	3073	3752	0	1190
F390O19	sweetpotatoestdatabaseorigncdhit.fasta.Contig89846	93.66	331	4	10	1	314	1517	1847	5e-134	479
F453L19	transcripthe47849	98.08	469	2	2	166	627	1	469	0	809
F453P19	sweetpotatoestdatabaseorigncdhit.fasta.Contig96660	98.81	168	2	0	1	168	3216	3383	9e-81	300
F490A19	sweetpotatoestdatabaseorigncdhit.fasta.Contig94366	86.76	136	11	4	287	415	2188	2323	2e-33	145
F490G19	sweetpotatoestdatabaseorigncdhit.fasta.Contig75454	99.33	150	1	0	381	530	978	829	1e-71	272
F490I19	sweetpotatoestdatabaseorigncdhit.fasta.Contig88099	98.22	169	3	0	8	176	4840	5008	3e-79	296
F490L19	sweetpotatoestdatabaseorigncdhit.fasta.Contig64144	99.32	292	2	0	1	292	414	705	2e-149	529
F490O19	sweetpotatoestdatabaseorigncdhit.fasta.Contig81158	97.01	435	8	4	1	435	66	495	0	726
F519A19	sweetpotatoestdatabaseorigncdhit.fasta.Contig96008	100	542	0	0	1	542	1997	1456	0	1002
F519B19	sweetpotatoestdatabaseorigncdhit.fasta.Contig97463	95.39	282	13	0	168	449	1593	1874	4e-125	449
F519C19	sweetpotatoestdatabaseorigncdhit.fasta.Contig317	86.75	332	44	0	2	333	2318	1987	3e-101	370
F519H19	sweetpotatoestdatabaseorigncdhit.fasta.Contig95667	97.26	146	4	0	1	146	647	502	1e-64	248
F519L19	sweetpotatoestdatabaseorigncdhit.fasta.Contig82677	98.37	306	4	1	375	679	730	425	3e-151	536
F613D19	sweetpotatoestdatabaseorigncdhit.fasta.Contig38317	97.87	658	14	0	1	658	3741	4398	0	1138
F613E19	sweetpotatoestdatabaseorigncdhit.fasta.Contig61462	100	272	0	0	38	309	2186	1915	3e-141	503
F613N19	transcripthe179957	96.36	220	2	1	163	382	214	1	3e-97	357
F613O19	transcripthe604	97.44	234	6	0	162	395	1	234	4e-110	399
F619E19	sweetpotatoestdatabaseorigncdhit.fasta.Contig86843	92.24	116	1	1	1	116	1177	1284	4e-38	158
F619H19	sweetpotatoestdatabaseorigncdhit.fasta.Contig35744	98.35	484	5	2	322	802	1	484	0	846
F622A19	sweetpotatoestdatabaseorigncdhit.fasta.Contig97215	84.27	89	13	1	692	780	4042	3955	2e-15	86.1
F622C19	sweetpotatoestdatabaseorigncdhit.fasta.Contig18496	98.66	224	2	1	558	780	934	1157	6e-109	396
F622L19	sweetpotatoestdatabaseorigncdhit.fasta.Contig84995	98.3	528	9	0	1	528	1913	1386	0	926
F622O19	transcripthe100744	96.71	395	3	7	106	497	388	1	0	649
F622P19	sweetpotatoestdatabaseorigncdhit.fasta.Contig92550	99.45	182	1	0	313	494	1360	1179	1e-89	331
F7D19	sweetpotatoestdatabaseorigncdhit.fasta.Contig65949	100	354	0	0	1	354	354	1	0	654
F7M19	sweetpotatoestdatabaseorigncdhit.fasta.Contig3125	97.92	144	3	0	4	147	1977	2120	8e-66	250
F7P19	sweetpotatoestdatabaseorigncdhit.fasta.Contig97205	98.26	172	3	0	2	173	4793	4964	3e-81	302
F8B19	sweetpotatoestdatabaseorigncdhit.fasta.Contig91344	95.65	46	1	1	447	491	1386	1341	7e-12	73.1
F8C19	sweetpotatoestdatabaseorigncdhit.fasta.Contig34546	99.48	386	2	0	272	657	1	386	0	702
F8H19	sweetpotatoestdatabaseorigncdhit.fasta.Contig53428	95.69	348	2	2	347	681	1347	1694	1e-154	547
F8I19	sweetpotatoestdatabaseorigncdhit.fasta.Contig53177	92.74	634	33	8	1	622	1925	1293	0	904
F8K19	sweetpotatoestdatabaseorigncdhit.fasta.Contig78294	98.87	355	4	0	1	355	1225	871	1e-180	634
F8P19	sweetpotatoestdatabaseorigncdhit.fasta.Contig97713	91.08	527	12	16	1	515	504	1	0	680
F198C18	sweetpotatoestdatabaseorigncdhit.fasta.Contig88601	99.49	198	1	0	1	198	185	382	2e-98	361
F198H18	sweetpotatoestdatabaseorigncdhit.fasta.Contig97029	99.32	440	3	0	360	799	4535	4974	0	797
F198L18	sweetpotatoestdatabaseorigncdhit.fasta.Contig93804	97.21	323	4	4	1	322	2670	2352	3e-153	542
F198P18	sweetpotatoestdatabaseorigncdhit.fasta.Contig96402	100	276	0	0	309	584	5419	5144	2e-143	510
F223A18	transcripthe99769	88.89	180	15	3	443	622	440	266	4e-55	217
F223F18	sweetpotatoestdatabaseorigncdhit.fasta.Contig61505	99.38	482	1	1	12	491	877	1358	0	872
F223I18	sweetpotatoestdatabaseorigncdhit.fasta.Contig64901	84.82	369	42	8	13	376	559	200	5e-98	359
F289D18	sweetpotatoestdatabaseorigncdhit.fasta.Contig91473	94.88	508	19	4	109	610	1978	2484	0	787
F289E18	sweetpotatoestdatabaseorigncdhit.fasta.Contig96811	87.69	739	68	12	1	726	758	30	0	839
F289I18	sweetpotatoestdatabaseorigncdhit.fasta.Contig91099	99.39	658	4	0	20	677	3613	2956	0	1194
F289K18	sweetpotatoestdatabaseorigncdhit.fasta.Contig77741	96.95	753	10	5	1	740	2166	2918	0	1251
F289P18	sweetpotatoestdatabaseorigncdhit.fasta.Contig93194	95.82	311	6	4	320	625	850	1158	5e-139	496
F297A18	sweetpotatoestdatabaseorigncdhit.fasta.Contig31988	99.05	525	2	3	193	715	1910	1387	0	939
F297C18	sweetpotatoestdatabaseorigncdhit.fasta.Contig46037	96.92	455	13	1	121	575	528	75	0	761
F297L18	sweetpotatoestdatabaseorigncdhit.fasta.Contig93656	97.03	101	3	0	483	583	1734	1634	3e-41	171
F297N18	sweetpotatoestdatabaseorigncdhit.fasta.Contig90373	98.92	740	8	0	1	740	1194	455	0	1323
F30N18	sweetpotatoestdatabaseorigncdhit.fasta.Contig64355	96.23	318	12	0	4	321	1218	1535	9e-147	521
F333H18	sweetpotatoestdatabaseorigncdhit.fasta.Contig85459	96.48	142	5	0	1	142	579	438	1e-60	235
F333I18	sweetpotatoestdatabaseorigncdhit.fasta.Contig93522	96.63	89	3	0	1	89	794	882	3e-35	148
F333K18	sweetpotatoestdatabaseorigncdhit.fasta.Contig66111	93.75	64	4	0	1	64	1073	1010	6e-19	97.1
F347K18	sweetpotatoestdatabaseorigncdhit.fasta.Contig92306	99.55	441	2	0	203	643	1	441	0	804
F347O18	sweetpotatoestdatabaseorigncdhit.fasta.Contig65145	92.96	412	15	5	1	411	1450	1052	9e-167	588
F3571018	sweetpotatoestdatabaseorigncdhit.fasta.Contig61302	95.75	541	18	5	179	715	631	1170	0	867
F3571018	sweetpotatoestdatabaseorigncdhit.fasta.Contig89652	98.88	535	6	0	1	535	674	1208	0	955
F3571018	sweetpotatoestdatabaseorigncdhit.fasta.Contig30265	98.89	90	1	0	74	163	560	649	1e-38	161
F472A18	sweetpotatoestdatabaseorigncdhit.fasta.Contig97061	92.94	85	6	0	1	85	1189	1105	7e-28	124
F472B18	transcripthe55121	99.41	683	4	0	26	708	1	683	0	1240
F472G18	sweetpotatoestdatabaseorigncdhit.fasta.Contig95699	95.86	459	19	0	1	459	2485	2027	0	743
F472L18	sweetpotatoestdatabaseorigncdhit.fasta.Contig77235	93.23	473	22	5	122	589	137	604	0	688
F472N18	sweetpotatoestdatabaseorigncdhit.fasta.Contig76980	97.56	287	0	4	349	631	1930	2213	1e-135	484
F472O18	sweetpotatoestdatabaseorigncdhit.fasta.Contig83149	99.73	366	1	0	1	366	49	414	0	671
F541B18	sweetpotatoestdatabaseorigncdhit.fasta.Contig38142	99.42	171	1	0	1	171	397	567	4e-84	311
F541C18	sweetpotatoestdatabaseorigncdhit.fasta.Contig28865	98.47	588	2	4	1	581	588	1	0	1029
F541D18	sweetpotatoestdatabaseorigncdhit.fasta.Contig61391	98.25	57	1	0	44	100	132	76	1e-20	100
F541J18	sweetpotatoestdatabaseorigncdhit.fasta.Contig91897	100	266	0	0	8	273	831	566	7e-138	492
F541M18	sweetpotatoestdatabaseorigncdhit.fasta.Contig43440	100	306	0	0	1	306	509	814	2e-160	566
F541N18	sweetpotatoestdatabaseorigncdhit.fasta.Contig1320	99.06	746	1	4	1	742	733	1476	0	1334
F551G18	sweetpotatoestdatabaseorigncdhit.fasta.Contig34970	98.44	450	6	1	53	502	449	1	0	791
F551K18	sweetpotatoestdatabaseorigncdhit.fasta.Contig76587	99.6	249	1	0	320	568	746	498	9e-127	455
F559A18	sweetpotatoestdatabaseorigncdhit.fasta.Contig60511	95.66	415	16	2	198	611	249	662	0	665
F559I18	sweetpotatoestdatabaseorigncdhit.fasta.Contig73715	100	352	0	0	1	352	99	450	0	651
F559J18	sweetpotatoestdatabaseorigncdhit.fasta.Contig57835	93.79	145	5	2	1	142	144	1	4e-55	215
F559L18	sweetpotatoestdatabaseorigncdhit.fasta.Contig85595	100	298	0	0	33	330	1623	1920	5e-156	551
F559M18	sweetpotatoestdatabaseorigncdhit.fasta.Contig96549	96.77	527	17	0	1	527	1132	1658	0	880
F60I18	sweetpotatoestdatabaseorigncdhit.fasta.Contig77624	98.93	280	3	0	335	614	1127	848	1e-140	501
F60K18	sweetpotatoestdatabaseorigncdhit.fasta.Contig12654	99.42	516	3	0	1	516	516	1	0	937
F60M18	transcripthe139065	90.04	251	16	5	411	653	2	251	5e-85	316
F60P18	sweetpotatoestdatabaseorigncdhit.fasta.Contig94455	93.84	503	16	3	1	503	610	123	0	743
F77C18	sweetpotatoestdatabaseorigncdhit.fasta.Contig84842	96.55	87	3	0	119	205	871	957	6e-34	145
F77E18	sweetpotatoestdatabaseorigncdhit.fasta.Contig85847	99.22	258	2	0	63	320	902	645	4e-130	466
F77K18	sweetpotatoestdatabaseorigncdhit.fasta.Contig96667	84.01	444	49	17	1	432	3456	3889	2e-112	407
F77M18	sweetpotatoestdatabaseorigncdhit.fasta.Contig77899	98.09	367	7	0	380	746	583	217	0	640
F9G18	sweetpotatoestdatabaseorigncdhit.fasta.Contig97724	95.48	841	29	5	1	835	1216	379	0	1334
F117L17	sweetpotatoestdatabaseorigncdhit.fasta.Contig96967	100	125	0	0	24	148	867	743	3e-60	231
F117M17	sweetpotatoestdatabaseorigncdhit.fasta.Contig50155	98.47	717	8	3	1	715	447	1162	0	1260
F14P17	sweetpotatoestdatabaseorigncdhit.fasta.Contig82929	94.03	67	4	0	1	67	1668	1734	1e-20	102
F146J17	sweetpotatoestdatabaseorigncdhit.fasta.Contig49233	99.78	447	0	1	109	555	734	1179	0	819
F250B17	sweetpotatoestdatabaseorigncdhit.fasta.Contig96910	98.78	735	9	0	1	735	3066	2332	0	1308
F250G17	transcripthe81779	98.51	202	3	0	1	202	161	362	7e-98	357
F250J17	sweetpotatoestdatabaseorigncdhit.fasta.Contig70164	93.66	142	9	0	1	142	1329	1188	6e-54	213
F250L17	sweetpotatoestdatabaseorigncdhit.fasta.Contig82515	99.07	321	3	0	1	321	710	1030	2e-163	577
F250N17	transcripthe178977	97.46	197	5	0	2	198	197	1	2e-91	337
F250O17	sweetpotatoestdatabaseorigncdhit.fasta.Contig96104	99.73	369	1	0	331	699	3153	2785	0	676
F260G17	sweetpotatoestdatabaseorigncdhit.fasta.Contig89606	91	511	35	9	246	751	1159	655	0	678
F260H17	sweetpotatoestdatabaseorigncdhit.fasta.Contig44311	99.66	292	1	0	517	808	842	551	1e-150	534
F260J17	transcripthe35042	96.05	253	9	1	255	507	253	2	2e-113	411
F260K17	sweetpotatoestdatabaseorigncdhit.fasta.Contig23731	100	370	0	0	1	370	2282	2651	0	684
F260L17	sweetpotatoestdatabaseorigncdhit.fasta.Contig91251	99.34	151	1	0	502	652	1167	1317	3e-72	274
F260O17	sweetpotatoestdatabaseorigncdhit.fasta.Contig4265	92.28	259	13	4	1	256	156	410	2e-98	361
F30A17	sweetpotatoestdatabaseorigncdhit.fasta.Contig37959	82.64	144	20	5	353	496	318	180	9e-27	122
F30C17	sweetpotatoestdatabaseorigncdhit.fasta.Contig86171	99.45	182	1	0	284	465	1689	1870	2e-89	331
F30D17	sweetpotatoestdatabaseorigncdhit.fasta.Contig1710	93.29	149	7	2	1	147	255	108	5e-55	217
F30F17	sweetpotatoestdatabaseorigncdhit.fasta.Contig76784	98.46	781	12	0	1	781	2718	1938	0	1376
F30N17	sweetpotatoestdatabaseorigncdhit.fasta.Contig90430	100	58	0	0	1	58	599	542	3e-22	108
F321D17	sweetpotatoestdatabaseorigncdhit.fasta.Contig54533	100	133	0	0	1	133	2088	2220	4e-64	246
F321E17	sweetpotatoestdatabaseorigncdhit.fasta.Contig22178	94.73	854	16	14	1	851	885	58	0	1301
F321L17	sweetpotatoestdatabaseorigncdhit.fasta.Contig75847	100	111	0	0	1	111	1302	1192	4e-52	206
F336G17	sweetpotatoestdatabaseorigncdhit.fasta.Contig61375	92.89	492	35	0	1	492	244	735	0	715
F336H17	sweetpotatoestdatabaseorigncdhit.fasta.Contig52382	99.02	407	4	0	1	407	485	891	0	730
F336J17	sweetpotatoestdatabaseorigncdhit.fasta.Contig86298	99.34	151	1	0	17	167	2620	2470	6e-73	274
F350B17	sweetpotatoestdatabaseorigncdhit.fasta.Contig8335	98.52	539	8	0	4	542	539	1	0	952
F350M17	transcripthe219086	100	282	0	0	333	614	282	1	9e-147	521
F387D17	sweetpotatoestdatabaseorigncdhit.fasta.Contig77280	98.81	252	2	1	384	635	756	506	1e-124	448
F387H17	sweetpotatoestdatabaseorigncdhit.fasta.Contig83198	94.64	112	6	0	1	112	164	275	1e-42	174
F387I17	sweetpotatoestdatabaseorigncdhit.fasta.Contig90217	100	103	0	0	523	625	391	493	2e-47	191
F387L17	sweetpotatoestdatabaseorigncdhit.fasta.Contig74133	99.69	320	1	0	367	686	550	231	3e-166	586
F590C17	sweetpotatoestdatabaseorigncdhit.fasta.Contig94926	93.52	432	28	0	303	734	872	441	0	643
F590H17	sweetpotatoestdatabaseorigncdhit.fasta.Contig51179	98.64	513	7	0	160	672	1	513	0	909
F590J17	sweetpotatoestdatabaseorigncdhit.fasta.Contig37622	94.65	505	24	1	1	505	109	610	0	780
F615D17	transcripthe217583	92.08	202	4	3	11	211	191	1	2e-72	274
F615J17	sweetpotatoestdatabaseorigncdhit.fasta.Contig95413	100	108	0	0	107	214	7715	7822	2e-50	200
F615M17	sweetpotatoestdatabaseorigncdhit.fasta.Contig66451	100	46	0	0	3	48	4503	4458	5e-16	86.1
F620E17	sweetpotatoestdatabaseorigncdhit.fasta.Contig17929	84.82	514	75	3	80	591	1	513	2e-144	514
F620I17	sweetpotatoestdatabaseorigncdhit.fasta.Contig92867	99.07	431	4	0	391	821	1359	929	0	774
F620N17	sweetpotatoestdatabaseorigncdhit.fasta.Contig88457	100	138	0	0	250	387	940	803	1e-66	255
F620O17	sweetpotatoestdatabaseorigncdhit.fasta.Contig87450	83.52	352	56	2	47	397	2563	2213	2e-88	327
F168A16	sweetpotatoestdatabaseorigncdhit.fasta.Contig96608	91.03	156	14	0	634	789	1013	1168	2e-53	211
F168E16	sweetpotatoestdatabaseorigncdhit.fasta.Contig93179	100	161	0	0	1	161	1040	1200	3e-80	298
F168H16	sweetpotatoestdatabaseorigncdhit.fasta.Contig74788	99.08	542	5	0	1	542	280	821	0	974
F168I16	sweetpotatoestdatabaseorigncdhit.fasta.Contig81677	97.91	431	9	0	24	454	630	200	0	747
F170D16	transcripthe225096	90.24	246	20	3	484	727	268	25	1e-85	318
F170K16	sweetpotatoestdatabaseorigncdhit.fasta.Contig17624	98.69	229	3	0	228	456	875	1103	2e-112	407
F187E16	sweetpotatoestdatabaseorigncdhit.fasta.Contig53266	98.31	354	4	1	349	700	2388	2035	3e-176	619
F187F16	sweetpotatoestdatabaseorigncdhit.fasta.Contig97159	91.89	678	53	2	1	677	935	1611	0	946
F187L16	transcripthe60146	98.21	336	6	0	303	638	1	336	8e-167	588
F199A16	sweetpotatoestdatabaseorigncdhit.fasta.Contig69997	94.27	262	6	3	481	742	266	14	8e-108	392
F199D16	sweetpotatoestdatabaseorigncdhit.fasta.Contig93729	95.26	190	2	2	133	320	896	1080	2e-78	294
F199K16	sweetpotatoestdatabaseorigncdhit.fasta.Contig80697	99.87	783	1	0	1	783	540	1322	0	1441
F199M16	transcripthe217098	95.48	177	6	1	599	775	575	401	2e-74	281
F255B16	sweetpotatoestdatabaseorigncdhit.fasta.Contig97135	88.21	212	25	0	203	414	1052	841	3e-66	254
F255I16	sweetpotatoestdatabaseorigncdhit.fasta.Contig97603	98.65	148	2	0	1	148	3011	3158	1e-69	263
F357E16	sweetpotatoestdatabaseorigncdhit.fasta.Contig63166	98.65	371	4	1	1	371	312	681	0	656
F37D16	sweetpotatoestdatabaseorigncdhit.fasta.Contig85433	90.87	460	42	0	210	669	1646	1187	1e-175	617
F37H16	transcripthe252715	100	301	0	0	18	318	1	301	1e-157	556
F37M16	sweetpotatoestdatabaseorigncdhit.fasta.Contig76335	98.96	288	3	0	1	288	290	3	2e-145	516
F37O16	sweetpotatoestdatabaseorigncdhit.fasta.Contig61515	98.44	256	4	0	1	256	1781	2036	4e-126	451
F37P16	sweetpotatoestdatabaseorigncdhit.fasta.Contig94582	94.03	754	41	4	1	752	2779	2028	0	1140
F403C16	sweetpotatoestdatabaseorigncdhit.fasta.Contig50698	98.62	363	5	0	1	363	732	1094	0	643
F403D16	sweetpotatoestdatabaseorigncdhit.fasta.Contig97159	94.06	320	19	0	1	320	935	1254	1e-136	486
F403E16	sweetpotatoestdatabaseorigncdhit.fasta.Contig93408	99.77	435	1	0	1	435	1162	728	0	798
F403L16	sweetpotatoestdatabaseorigncdhit.fasta.Contig76542	99.49	195	1	0	1	195	2375	2569	1e-96	355
F403M16	transcripthe110110	100	267	0	0	497	763	487	221	2e-138	494
F519B16	transcripthe121409	96.55	406	7	5	335	733	406	1	0	665
F519D16	sweetpotatoestdatabaseorigncdhit.fasta.Contig53359	99.57	466	2	0	1	466	250	715	0	850
F519E16	transcripthe51385	100	104	0	0	1	104	153	256	9e-49	193
F519F16	sweetpotatoestdatabaseorigncdhit.fasta.Contig54978	96.62	296	4	5	107	396	1	296	2e-136	486
F519H16	sweetpotatoestdatabaseorigncdhit.fasta.Contig97354	100	585	0	0	1	585	4322	4906	0	1081
F519J16	sweetpotatoestdatabaseorigncdhit.fasta.Contig78704	94.06	539	32	0	1	539	985	1523	0	819
F519K16	sweetpotatoestdatabaseorigncdhit.fasta.Contig75618	93.81	194	11	1	173	365	12	205	3e-77	291
F602F16	sweetpotatoestdatabaseorigncdhit.fasta.Contig31245	94.51	492	17	6	44	533	1	484	0	750
F117B15	sweetpotatoestdatabaseorigncdhit.fasta.Contig88808	93.77	321	12	6	400	719	966	1279	7e-133	475
F117G15	transcripthe243404	100	377	0	0	247	623	377	1	0	697
F117J15	sweetpotatoestdatabaseorigncdhit.fasta.Contig74638	100	211	0	0	1	211	530	740	7e-108	390
F131M15	sweetpotatoestdatabaseorigncdhit.fasta.Contig85135	99.34	608	4	0	1	608	2248	2855	0	1101
F146C15	sweetpotatoestdatabaseorigncdhit.fasta.Contig43967	99.53	215	1	0	206	420	376	590	5e-108	392
F146G15	sweetpotatoestdatabaseorigncdhit.fasta.Contig66013	96.2	395	15	0	221	615	129	523	0	647
F146H15	sweetpotatoestdatabaseorigncdhit.fasta.Contig74703	100	75	0	0	1	75	75	1	9e-32	139
F146M15	sweetpotatoestdatabaseorigncdhit.fasta.Contig72061	99.64	276	1	0	1	276	960	685	8e-142	505
F146P15	sweetpotatoestdatabaseorigncdhit.fasta.Contig81238	93.76	433	27	0	1	433	851	1283	0	651
F157I15	sweetpotatoestdatabaseorigncdhit.fasta.Contig85539	87.84	329	37	3	165	491	2604	2277	4e-105	383
F157L15	sweetpotatoestdatabaseorigncdhit.fasta.Contig56480	98.21	671	5	2	1	664	795	125	0	1166
F246F15	sweetpotatoestdatabaseorigncdhit.fasta.Contig87310	92.86	56	3	1	287	341	648	593	5e-14	80.5
F281B15	sweetpotatoestdatabaseorigncdhit.fasta.Contig53177	98.21	112	2	0	1	112	1925	1814	8e-50	196
F281G15	transcripthe254280	88.07	218	25	1	137	353	23	240	2e-67	257
F281J15	transcripthe205440	100	98	0	0	2	99	222	319	3e-45	182
F281L15	sweetpotatoestdatabaseorigncdhit.fasta.Contig81838	97.84	462	4	5	1	460	490	33	0	793
F303B15	sweetpotatoestdatabaseorigncdhit.fasta.Contig81238	93.16	424	28	1	13	436	863	1285	9e-177	621
F303F15	sweetpotatoestdatabaseorigncdhit.fasta.Contig10667	99.87	768	1	0	1	768	885	1652	0	1413
F303L15	sweetpotatoestdatabaseorigncdhit.fasta.Contig68078	97.39	153	3	1	367	519	1862	1711	8e-68	259
F303N15	transcripthe137194	97.09	309	8	1	344	652	309	2	3e-146	520
F334E15	sweetpotatoestdatabaseorigncdhit.fasta.Contig66528	87.96	731	62	14	1	706	778	1507	0	839
F334H15	sweetpotatoestdatabaseorigncdhit.fasta.Contig64305	96.76	216	6	1	527	741	4338	4553	8e-98	359
F334M15	sweetpotatoestdatabaseorigncdhit.fasta.Contig59582	92.77	346	9	12	69	399	345	1	3e-136	486
F358B15	sweetpotatoestdatabaseorigncdhit.fasta.Contig50010	90.76	747	52	8	1	737	1573	834	0	981
F358C15	sweetpotatoestdatabaseorigncdhit.fasta.Contig93144	99.82	542	1	0	57	598	943	1484	0	996
F358D15	sweetpotatoestdatabaseorigncdhit.fasta.Contig97636	83.46	508	79	5	2	505	2442	1936	8e-131	468
F358E15	transcripthe227513	100	219	0	0	252	470	219	1	7e-112	405
F358I15	sweetpotatoestdatabaseorigncdhit.fasta.Contig72962	100	85	0	0	79	163	85	1	9e-38	158
F358N15	sweetpotatoestdatabaseorigncdhit.fasta.Contig74811	98.44	385	3	1	34	415	1312	928	0	675
F390G15	sweetpotatoestdatabaseorigncdhit.fasta.Contig57742	96.32	625	18	3	1	625	905	1524	0	1022
F390I15	sweetpotatoestdatabaseorigncdhit.fasta.Contig61777	100	169	0	0	114	282	3498	3666	5e-84	313
F390M15	sweetpotatoestdatabaseorigncdhit.fasta.Contig63812	89.61	77	7	1	4	80	677	752	6e-19	97.1
F398A15	sweetpotatoestdatabaseorigncdhit.fasta.Contig91540	90.85	776	69	2	4	778	1152	378	0	1038
F398G15	transcripthe123210	98.15	324	4	2	401	724	1	322	2e-159	564
F398M15	sweetpotatoestdatabaseorigncdhit.fasta.Contig91920	97.63	464	11	0	1	464	304	767	0	797
F411E15	sweetpotatoestdatabaseorigncdhit.fasta.Contig59654	97.81	183	4	0	261	443	599	417	5e-85	316
F411F15	sweetpotatoestdatabaseorigncdhit.fasta.Contig46846	93.33	765	24	15	1	747	756	1	0	1105
F411J15	sweetpotatoestdatabaseorigncdhit.fasta.Contig40193	96.42	586	12	6	10	586	586	1	0	957
F411N15	sweetpotatoestdatabaseorigncdhit.fasta.Contig97456	88.27	162	19	0	1	162	486	325	5e-49	195
F411O15	sweetpotatoestdatabaseorigncdhit.fasta.Contig96869	98.88	623	7	0	1	623	5902	6524	0	1112
F411P15	sweetpotatoestdatabaseorigncdhit.fasta.Contig51147	99.49	394	2	0	1	394	1368	975	0	717
F507A15	transcripthe56907	100	142	0	0	2	143	534	675	2e-69	263
F507F15	sweetpotatoestdatabaseorigncdhit.fasta.Contig87196	99.69	318	1	0	1	318	902	1219	2e-165	582
F507I15	sweetpotatoestdatabaseorigncdhit.fasta.Contig97089	99.36	156	1	0	1	156	705	550	9e-76	283
F507K15	sweetpotatoestdatabaseorigncdhit.fasta.Contig59	91.11	90	3	2	146	233	40	126	2e-25	117
F522A15	transcripthe180697	99.02	204	2	0	104	307	204	1	2e-100	366
F522K15	sweetpotatoestdatabaseorigncdhit.fasta.Contig78807	100	437	0	0	1	437	715	1151	0	808
F559L15	sweetpotatoestdatabaseorigncdhit.fasta.Contig54169	98.31	236	4	0	344	579	236	1	1e-114	414
F559O15	sweetpotatoestdatabaseorigncdhit.fasta.Contig96695	100	210	0	0	137	346	1978	1769	9e-107	388
F6C15	sweetpotatoestdatabaseorigncdhit.fasta.Contig95426	97.14	700	20	0	1	700	1701	1002	0	1182
F6H15	sweetpotatoestdatabaseorigncdhit.fasta.Contig80481	98.35	484	6	2	90	571	563	1046	0	848
F6J15	sweetpotatoestdatabaseorigncdhit.fasta.Contig11211	96.42	279	1	5	1	278	3149	3419	1e-125	451
F6O15	sweetpotatoestdatabaseorigncdhit.fasta.Contig91962	88.41	69	2	5	592	657	250	315	2e-13	78.7
F6P15	sweetpotatoestdatabaseorigncdhit.fasta.Contig28473	88.63	783	85	4	10	790	3037	2257	0	950
F608I15	sweetpotatoestdatabaseorigncdhit.fasta.Contig61596	80.87	366	67	3	25	388	547	183	1e-75	285
F77E15	sweetpotatoestdatabaseorigncdhit.fasta.Contig317	89.36	686	73	0	3	688	1956	1271	0	863
F77F15	sweetpotatoestdatabaseorigncdhit.fasta.Contig81856	99.4	168	1	0	203	370	1509	1342	9e-82	305
F77K15	sweetpotatoestdatabaseorigncdhit.fasta.Contig97556	95.86	290	11	1	386	675	1035	1323	1e-130	468
F79I15	sweetpotatoestdatabaseorigncdhit.fasta.Contig88031	95.38	130	6	0	461	590	15	144	2e-52	207
F117B14	sweetpotatoestdatabaseorigncdhit.fasta.Contig93339	99.08	761	7	0	1	761	1719	959	0	1367
F117C14	sweetpotatoestdatabaseorigncdhit.fasta.Contig66350	99.84	638	1	0	1	638	358	995	0	1173
F117K14	sweetpotatoestdatabaseorigncdhit.fasta.Contig96983	91.29	379	14	10	310	671	772	396	4e-140	499
F117N14	sweetpotatoestdatabaseorigncdhit.fasta.Contig85817	100	71	0	0	648	718	2609	2679	2e-29	132
F138H14	sweetpotatoestdatabaseorigncdhit.fasta.Contig14512	96.95	591	12	2	1	589	593	7	0	987
F199C14	sweetpotatoestdatabaseorigncdhit.fasta.Contig38350	97.71	785	18	0	45	829	807	1591	0	1351
F199L14	sweetpotatoestdatabaseorigncdhit.fasta.Contig75905	99.56	676	3	0	1	676	1416	741	0	1232
F199O14	sweetpotatoestdatabaseorigncdhit.fasta.Contig97400	91.15	780	60	7	1	774	2250	3026	0	1050
F240J14	transcripthe18928	100	331	0	0	1	331	112	442	5e-174	612
F261F14	sweetpotatoestdatabaseorigncdhit.fasta.Contig86647	100	254	0	0	242	495	1116	1369	3e-131	470
F261M14	sweetpotatoestdatabaseorigncdhit.fasta.Contig91996	95	140	4	3	445	584	1865	1729	4e-55	217
F289C14	sweetpotatoestdatabaseorigncdhit.fasta.Contig51049	96.45	563	19	1	6	567	20	582	0	928
F289G14	sweetpotatoestdatabaseorigncdhit.fasta.Contig76542	99.45	182	1	0	4	185	494	675	2e-89	331
F315G14	sweetpotatoestdatabaseorigncdhit.fasta.Contig89859	95.76	165	7	0	1	165	1361	1525	1e-70	267
F315K14	sweetpotatoestdatabaseorigncdhit.fasta.Contig70725	96.89	193	6	0	25	217	1446	1254	1e-87	324
F315P14	sweetpotatoestdatabaseorigncdhit.fasta.Contig50637	99.49	394	2	0	88	481	435	42	0	717
F352A14	sweetpotatoestdatabaseorigncdhit.fasta.Contig89174	96.97	198	6	0	401	598	4293	4490	4e-90	333
F352B14	transcripthe73034	98.93	375	4	0	198	572	375	1	0	671
F352G14	sweetpotatoestdatabaseorigncdhit.fasta.Contig80240	95.29	255	5	3	377	631	514	267	2e-109	398
F383B14	sweetpotatoestdatabaseorigncdhit.fasta.Contig48677	100	414	0	0	314	727	1	414	0	765
F383C14	sweetpotatoestdatabaseorigncdhit.fasta.Contig92952	97.95	684	14	0	1	684	73	756	0	1186
F383E14	sweetpotatoestdatabaseorigncdhit.fasta.Contig92014	98.37	734	12	0	1	734	608	1341	0	1290
F383H14	sweetpotatoestdatabaseorigncdhit.fasta.Contig45100	99.19	496	4	0	1	496	816	321	0	894
F518E14	transcripthe254678	98.43	255	4	0	178	432	15	269	3e-125	449
F518H14	sweetpotatoestdatabaseorigncdhit.fasta.Contig74465	98.53	204	3	0	1	204	1918	1715	2e-98	361
F518L14	sweetpotatoestdatabaseorigncdhit.fasta.Contig37738	99.77	436	1	0	1	436	443	8	0	800
F519F14	sweetpotatoestdatabaseorigncdhit.fasta.Contig85652	99.15	234	1	1	17	250	1	233	2e-116	420
F88D14	sweetpotatoestdatabaseorigncdhit.fasta.Contig94471	100	235	0	0	1	235	200	434	4e-121	435
F88E14	sweetpotatoestdatabaseorigncdhit.fasta.Contig74138	100	111	0	0	104	214	880	990	7e-52	206
F88H14	sweetpotatoestdatabaseorigncdhit.fasta.Contig66646	94	683	16	13	1	673	1898	1231	0	1011
F88I14	sweetpotatoestdatabaseorigncdhit.fasta.Contig96397	89.5	457	38	9	49	500	643	192	3e-161	569
F88J14	transcripthe219492	99.04	104	1	0	1	104	396	499	3e-46	187
F88K14	sweetpotatoestdatabaseorigncdhit.fasta.Contig75037	98.88	267	3	0	483	749	1249	983	2e-133	477
F88M14	sweetpotatoestdatabaseorigncdhit.fasta.Contig90432	97.78	270	5	1	168	437	657	925	2e-129	464
F88O14	sweetpotatoestdatabaseorigncdhit.fasta.Contig97219	95.8	572	24	0	1	572	3551	2980	0	924
F147E13	sweetpotatoestdatabaseorigncdhit.fasta.Contig75677	92.4	263	20	0	139	401	191	453	7e-103	375
F147M13	sweetpotatoestdatabaseorigncdhit.fasta.Contig64103	98.8	665	8	0	1	665	665	1	0	1184
F157F13	sweetpotatoestdatabaseorigncdhit.fasta.Contig91407	98.51	336	5	0	1	336	1314	979	2e-168	593
F157I13	sweetpotatoestdatabaseorigncdhit.fasta.Contig89446	98.98	685	7	0	1	685	25	709	0	1227
F157K13	sweetpotatoestdatabaseorigncdhit.fasta.Contig93912	98.79	165	2	0	1	165	216	52	2e-78	294
F198C13	sweetpotatoestdatabaseorigncdhit.fasta.Contig83444	98.41	63	1	0	1	63	1378	1316	5e-24	111
F198O13	sweetpotatoestdatabaseorigncdhit.fasta.Contig14120	97.93	579	4	3	166	736	3159	2581	0	996
F211A13	sweetpotatoestdatabaseorigncdhit.fasta.Contig79348	100	150	0	0	56	205	1590	1739	1e-73	278
F336B13	sweetpotatoestdatabaseorigncdhit.fasta.Contig62087	99.56	452	2	0	128	579	1564	1113	0	824
F336C13	sweetpotatoestdatabaseorigncdhit.fasta.Contig97242	97.94	339	7	0	393	731	3518	3180	9e-167	588
F336F13	sweetpotatoestdatabaseorigncdhit.fasta.Contig85365	74.7	415	77	18	14	408	559	153	6e-38	159
F336H13	sweetpotatoestdatabaseorigncdhit.fasta.Contig92050	87.43	167	17	3	32	195	1119	954	7e-47	189
F336M13	sweetpotatoestdatabaseorigncdhit.fasta.Contig47617	96.09	179	7	0	329	507	394	216	8e-78	292
F336O13	sweetpotatoestdatabaseorigncdhit.fasta.Contig63168	92.39	276	4	4	467	725	1	276	2e-103	377
F350C13	sweetpotatoestdatabaseorigncdhit.fasta.Contig95031	99.49	589	3	0	1	589	678	1266	0	1072
F350K13	sweetpotatoestdatabaseorigncdhit.fasta.Contig36933	97.61	376	8	1	1	376	201	575	0	643
F350O13	sweetpotatoestdatabaseorigncdhit.fasta.Contig95413	100	212	0	0	112	323	11415	11204	6e-108	392
F407B13	transcripthe111867	99.23	259	2	0	354	612	259	1	1e-130	468
F407D13	sweetpotatoestdatabaseorigncdhit.fasta.Contig51051	99.02	102	1	0	275	376	1188	1087	5e-45	183
F41J13	transcripthe243206	94.12	221	13	0	543	763	221	1	4e-91	337
F41O13	sweetpotatoestdatabaseorigncdhit.fasta.Contig67317	100	118	0	0	135	252	721	604	1e-55	219
F518C13	sweetpotatoestdatabaseorigncdhit.fasta.Contig66261	98.27	289	5	0	180	468	353	65	3e-142	507
F518I13	transcripthe19199	99.21	126	0	1	421	546	1	125	6e-58	226
F6D13	sweetpotatoestdatabaseorigncdhit.fasta.Contig27256	99.04	311	3	0	1	311	416	106	6e-158	558
F6J13	sweetpotatoestdatabaseorigncdhit.fasta.Contig89875	99.54	650	3	0	141	790	2212	1563	0	1184
F6L13	sweetpotatoestdatabaseorigncdhit.fasta.Contig73899	98.71	773	9	1	1	772	824	1596	0	1371
F625C13	sweetpotatoestdatabaseorigncdhit.fasta.Contig66239	99.85	676	1	0	1	676	1610	2285	0	1243
F625K13	sweetpotatoestdatabaseorigncdhit.fasta.Contig88681	99.36	628	4	0	93	720	1702	2329	0	1138
F625O13	sweetpotatoestdatabaseorigncdhit.fasta.Contig74573	97.99	299	6	0	1	299	1999	1701	3e-146	520
F625P13	sweetpotatoestdatabaseorigncdhit.fasta.Contig86360	96.66	389	12	1	1	389	699	1086	0	645
F8J13	sweetpotatoestdatabaseorigncdhit.fasta.Contig94917	97.62	42	0	1	1	41	1885	1844	7e-12	71.3
F175D12	sweetpotatoestdatabaseorigncdhit.fasta.Contig70560	97.47	435	3	2	1	435	427	1	0	736
F175G12	transcripthe7711	100	169	0	0	43	211	194	26	6e-84	313
F175H12	sweetpotatoestdatabaseorigncdhit.fasta.Contig9072	96.71	517	9	5	124	638	419	929	0	854
F198F12	sweetpotatoestdatabaseorigncdhit.fasta.Contig69401	100	307	0	0	17	323	358	664	1e-160	568
F281A12	sweetpotatoestdatabaseorigncdhit.fasta.Contig85922	97.53	81	1	1	32	112	275	354	8e-32	137
F281I12	sweetpotatoestdatabaseorigncdhit.fasta.Contig11227	100	337	0	0	1	337	2491	2827	2e-177	623
F303H12	sweetpotatoestdatabaseorigncdhit.fasta.Contig77684	99.45	182	1	0	17	198	2428	2609	2e-89	331
F333D12	transcripthe230610	97.59	290	1	6	1	284	290	1	8e-138	492
F333K12	sweetpotatoestdatabaseorigncdhit.fasta.Contig27504	98.97	194	1	1	301	493	1594	1401	4e-94	346
F333P12	sweetpotatoestdatabaseorigncdhit.fasta.Contig24165	97.24	145	4	0	1	145	1310	1454	2e-64	246
F34I12	sweetpotatoestdatabaseorigncdhit.fasta.Contig59434	100	84	0	0	426	509	84	1	8e-37	156
F34M12	sweetpotatoestdatabaseorigncdhit.fasta.Contig1870	94.66	656	35	0	1	656	6822	7477	0	1018
F358C12	sweetpotatoestdatabaseorigncdhit.fasta.Contig79813	99.34	302	1	1	1	301	114	415	5e-154	545
F358F12	sweetpotatoestdatabaseorigncdhit.fasta.Contig80838	100	117	0	0	220	336	1233	1117	4e-55	217
F358G12	sweetpotatoestdatabaseorigncdhit.fasta.Contig96360	93.63	644	38	1	3	646	913	273	0	959
F372A12	sweetpotatoestdatabaseorigncdhit.fasta.Contig94023	91.81	293	10	7	1	281	385	95	4e-109	396
F372J12	sweetpotatoestdatabaseorigncdhit.fasta.Contig66774	96.53	404	9	4	1	401	1409	1008	0	664
F372K12	sweetpotatoestdatabaseorigncdhit.fasta.Contig52363	99.64	274	1	0	1	274	713	440	4e-141	501
F372L12	sweetpotatoestdatabaseorigncdhit.fasta.Contig27798	100	616	0	0	163	778	1569	954	0	1138
F372P12	sweetpotatoestdatabaseorigncdhit.fasta.Contig35001	86.58	596	47	15	187	765	4060	3481	2e-178	627
F41F12	sweetpotatoestdatabaseorigncdhit.fasta.Contig47095	93.92	395	9	3	211	590	622	228	3e-165	582
F41L12	sweetpotatoestdatabaseorigncdhit.fasta.Contig80030	96.02	201	8	0	1	201	453	253	5e-89	327
F41O12	sweetpotatoestdatabaseorigncdhit.fasta.Contig94897	95.91	464	19	0	168	631	561	1024	0	752
F496H12	sweetpotatoestdatabaseorigncdhit.fasta.Contig35426	98.15	756	1	4	37	779	1009	254	0	1306
F496L12	sweetpotatoestdatabaseorigncdhit.fasta.Contig97556	95.87	339	4	1	271	609	1035	1363	2e-152	540
F496O12	transcripthe190234	100	218	0	0	3	220	34	251	3e-111	403
F578F12	sweetpotatoestdatabaseorigncdhit.fasta.Contig65367	98.31	356	6	0	1	356	1799	1444	5e-178	625
F609I12	sweetpotatoestdatabaseorigncdhit.fasta.Contig27510	99.51	610	3	0	1	610	1372	1981	0	1110
F609M12	sweetpotatoestdatabaseorigncdhit.fasta.Contig97476	99.87	753	1	0	1	753	2063	1311	0	1386
F609N12	transcripthe74890	98.83	257	1	1	1	255	257	1	3e-127	457
F609P12	sweetpotatoestdatabaseorigncdhit.fasta.Contig74897	86.05	552	64	11	1	546	571	27	1e-164	580
F614I12	sweetpotatoestdatabaseorigncdhit.fasta.Contig97230	100	124	0	0	392	515	3801	3924	6e-59	230
F614L12	transcripthe81	79.23	183	33	5	255	434	181	1	1e-26	122
F620E12	sweetpotatoestdatabaseorigncdhit.fasta.Contig74496	100	672	0	0	26	697	325	996	0	1242
F625E12	sweetpotatoestdatabaseorigncdhit.fasta.Contig95286	98.68	680	7	1	1	678	680	1	0	1205
F8C12	trancriptpurple40768	98.06	206	1	2	1	203	29	234	2e-97	355
F8D12	sweetpotatoestdatabaseorigncdhit.fasta.Contig45599	86.92	558	66	7	1	554	1429	875	3e-176	619
F8K12	sweetpotatoestdatabaseorigncdhit.fasta.Contig97347	100	102	0	0	1	102	483	382	4e-47	189
F8N12	sweetpotatoestdatabaseorigncdhit.fasta.Contig10073	98.85	262	3	0	1	262	262	1	1e-130	468
F11E11	sweetpotatoestdatabaseorigncdhit.fasta.Contig64962	99.56	459	2	0	71	529	1866	1408	0	837
F11G11	sweetpotatoestdatabaseorigncdhit.fasta.Contig52945	96.3	405	10	4	327	727	5	408	0	660
F11H11	sweetpotatoestdatabaseorigncdhit.fasta.Contig33171	87.03	501	51	10	1	492	208	703	3e-156	553
F11J11	sweetpotatoestdatabaseorigncdhit.fasta.Contig61751	96.68	241	7	1	199	438	441	201	5e-110	399
F187F11	sweetpotatoestdatabaseorigncdhit.fasta.Contig97376	98.67	451	6	0	1	451	494	44	0	800
F187J11	sweetpotatoestdatabaseorigncdhit.fasta.Contig55982	96.76	370	6	4	74	437	1	370	5e-174	612
F187K11	sweetpotatoestdatabaseorigncdhit.fasta.Contig36858	89.93	437	11	9	1	410	151	581	4e-150	532
F187N11	sweetpotatoestdatabaseorigncdhit.fasta.Contig97080	100	443	0	0	1	443	3497	3055	0	819
F187P11	sweetpotatoestdatabaseorigncdhit.fasta.Contig83789	100	224	0	0	60	283	3049	2826	2e-114	414
F240C11	sweetpotatoestdatabaseorigncdhit.fasta.Contig7989	99.15	236	2	0	1	236	3308	3543	6e-118	425
F240D11	sweetpotatoestdatabaseorigncdhit.fasta.Contig89976	99.6	504	2	0	1	504	693	1196	0	920
F240E11	sweetpotatoestdatabaseorigncdhit.fasta.Contig1083	97.82	458	10	0	257	714	1073	616	0	791
F240O11	sweetpotatoestdatabaseorigncdhit.fasta.Contig97004	94.31	281	15	1	1	280	1182	902	5e-119	429
F372F11	sweetpotatoestdatabaseorigncdhit.fasta.Contig92427	99.15	118	1	0	283	400	798	915	6e-54	213
F372G11	sweetpotatoestdatabaseorigncdhit.fasta.Contig77046	89.91	446	40	5	1	443	224	667	2e-161	569
F372J11	sweetpotatoestdatabaseorigncdhit.fasta.Contig95036	95	140	6	1	99	237	655	794	1e-55	219
F453A11	sweetpotatoestdatabaseorigncdhit.fasta.Contig87955	96.79	218	6	1	458	675	1722	1938	5e-99	363
F472G11	sweetpotatoestdatabaseorigncdhit.fasta.Contig93411	90.41	709	64	4	24	730	1226	520	0	929
F472J11	sweetpotatoestdatabaseorigncdhit.fasta.Contig87351	100	131	0	0	1	131	30	160	1e-63	243
F472P11	sweetpotatoestdatabaseorigncdhit.fasta.Contig95429	96.46	509	16	2	1	508	1719	1212	0	839
F490A11	transcripthe230919	97.76	492	3	2	285	769	1	491	0	841
F490C11	sweetpotatoestdatabaseorigncdhit.fasta.Contig93052	85.56	755	96	9	23	766	952	200	0	778
F490E11	sweetpotatoestdatabaseorigncdhit.fasta.Contig95398	100	209	0	0	1	209	2868	3076	4e-106	387
F490I11	sweetpotatoestdatabaseorigncdhit.fasta.Contig97071	100	434	0	0	312	745	3232	2799	0	802
F490K11	transcripthe790	100	152	0	0	1	152	116	267	1e-74	281
F490M11	sweetpotatoestdatabaseorigncdhit.fasta.Contig96095	91.42	303	24	2	1	302	1233	1534	6e-115	414
F490N11	sweetpotatoestdatabaseorigncdhit.fasta.Contig95112	98.44	64	1	0	43	106	1142	1079	8e-25	113
F490O11	sweetpotatoestdatabaseorigncdhit.fasta.Contig44236	98.7	154	2	0	1	154	405	252	5e-73	274
F518C11	sweetpotatoestdatabaseorigncdhit.fasta.Contig94998	100	115	0	0	316	430	1567	1453	5e-54	213
F518G11	sweetpotatoestdatabaseorigncdhit.fasta.Contig89663	96.15	208	2	2	1	208	202	1	1e-90	335
F578I11	sweetpotatoestdatabaseorigncdhit.fasta.Contig80209	84.79	697	74	18	1	675	912	226	0	671
F578M11	sweetpotatoestdatabaseorigncdhit.fasta.Contig70059	93.85	65	2	2	16	80	272	210	2e-19	97.1
F590I11	sweetpotatoestdatabaseorigncdhit.fasta.Contig47275	100	529	0	0	1	529	19	547	0	977
F590O11	sweetpotatoestdatabaseorigncdhit.fasta.Contig96239	97.17	671	17	2	1	671	2843	2175	0	1133
F604A11	sweetpotatoestdatabaseorigncdhit.fasta.Contig76517	96.6	147	5	0	525	671	926	780	2e-63	244
F604K11	sweetpotatoestdatabaseorigncdhit.fasta.Contig80726	97.44	273	6	1	130	402	1	272	2e-129	464
F604M11	sweetpotatoestdatabaseorigncdhit.fasta.Contig86201	100	243	0	0	41	283	983	1225	4e-125	449
F609C11	sweetpotatoestdatabaseorigncdhit.fasta.Contig91583	95.34	816	37	1	4	818	3888	3073	0	1295
F609G11	sweetpotatoestdatabaseorigncdhit.fasta.Contig87744	100	210	0	0	356	565	8440	8231	9e-107	388
F609H11	sweetpotatoestdatabaseorigncdhit.fasta.Contig71758	99.24	395	3	0	177	571	707	313	0	713
F609I11	sweetpotatoestdatabaseorigncdhit.fasta.Contig63439	98.19	441	8	0	1	441	1498	1938	0	771
F609J11	sweetpotatoestdatabaseorigncdhit.fasta.Contig46366	99.85	682	0	1	1	681	100	781	0	1253
F622C11	sweetpotatoestdatabaseorigncdhit.fasta.Contig86524	99.87	745	1	0	1	745	939	195	0	1371
F622E11	sweetpotatoestdatabaseorigncdhit.fasta.Contig97401	89.61	674	62	5	13	682	238	907	0	850
F622I11	sweetpotatoestdatabaseorigncdhit.fasta.Contig29296	100	84	0	0	729	812	1	84	1e-36	156
F622J11	sweetpotatoestdatabaseorigncdhit.fasta.Contig15747	100	474	0	0	331	804	1	474	0	876
F7D11	transcripthe37054	99.74	385	1	0	1	385	12	396	0	706
F7G11	sweetpotatoestdatabaseorigncdhit.fasta.Contig60652	100	302	0	0	1	302	397	96	7e-158	558
F7J11	sweetpotatoestdatabaseorigncdhit.fasta.Contig59619	90.52	211	6	4	1	197	244	34	4e-70	267
F7K11	sweetpotatoestdatabaseorigncdhit.fasta.Contig92852	85.21	142	11	6	575	716	700	831	4e-31	137
F7N11	sweetpotatoestdatabaseorigncdhit.fasta.Contig63744	97.35	490	10	2	1	488	611	123	0	830
F7O11	sweetpotatoestdatabaseorigncdhit.fasta.Contig50752	97.42	466	12	0	1	466	1019	1484	0	795
F7P11	sweetpotatoestdatabaseorigncdhit.fasta.Contig75714	97.69	260	6	0	350	609	1303	1044	1e-124	448
F16F10	sweetpotatoestdatabaseorigncdhit.fasta.Contig32269	89.53	678	65	4	163	840	1	672	0	854
F16G10	sweetpotatoestdatabaseorigncdhit.fasta.Contig76958	93.38	151	10	0	2	152	681	831	5e-58	224
F166E10	sweetpotatoestdatabaseorigncdhit.fasta.Contig71676	99.86	697	1	0	1	697	1272	576	0	1282
F166J10	sweetpotatoestdatabaseorigncdhit.fasta.Contig83330	99.07	321	3	0	1	321	606	926	2e-163	577
F170A10	sweetpotatoestdatabaseorigncdhit.fasta.Contig70281	100	774	0	0	1	774	1918	1145	0	1430
F170C10	sweetpotatoestdatabaseorigncdhit.fasta.Contig77647	97.14	384	9	1	3	384	562	945	0	647
F170F10	sweetpotatoestdatabaseorigncdhit.fasta.Contig92992	100	78	0	0	1	78	1747	1670	2e-33	145
F170L10	sweetpotatoestdatabaseorigncdhit.fasta.Contig78033	99.37	475	3	0	237	711	34	508	0	861
F253J10	sweetpotatoestdatabaseorigncdhit.fasta.Contig75595	99.23	651	5	0	1	651	1012	1662	0	1175
F253O10	sweetpotatoestdatabaseorigncdhit.fasta.Contig96816	98.96	192	1	1	1	191	805	614	2e-93	342
F255D10	sweetpotatoestdatabaseorigncdhit.fasta.Contig11178	94.02	117	3	3	1	117	113	1	8e-43	174
F255J10	sweetpotatoestdatabaseorigncdhit.fasta.Contig56043	98.05	154	3	0	1	154	496	649	2e-71	268
F255K10	sweetpotatoestdatabaseorigncdhit.fasta.Contig94086	98.45	579	8	1	138	716	1984	1407	0	1018
F255L10	sweetpotatoestdatabaseorigncdhit.fasta.Contig45581	99.61	515	2	0	241	755	515	1	0	941
F277C10	sweetpotatoestdatabaseorigncdhit.fasta.Contig63442	100	70	0	0	331	400	231	162	6e-29	130
F277O10	sweetpotatoestdatabaseorigncdhit.fasta.Contig83167	99.07	428	4	0	256	683	1145	1572	0	769
F3D10	sweetpotatoestdatabaseorigncdhit.fasta.Contig74726	96.77	93	3	0	68	160	2905	2813	8e-37	156
F3P10	sweetpotatoestdatabaseorigncdhit.fasta.Contig33163	88.41	138	15	1	1	137	594	731	5e-40	165
F311F10	sweetpotatoestdatabaseorigncdhit.fasta.Contig36046	94.92	59	2	1	13	71	1017	960	1e-17	91.6
F311J10	sweetpotatoestdatabaseorigncdhit.fasta.Contig42223	88.99	336	30	3	430	758	337	2	8e-113	409
F311P10	sweetpotatoestdatabaseorigncdhit.fasta.Contig83617	99.6	249	1	0	1	249	1610	1362	3e-127	455
F359C10	sweetpotatoestdatabaseorigncdhit.fasta.Contig89587	100	488	0	0	1	488	629	1116	0	902
F359H10	sweetpotatoestdatabaseorigncdhit.fasta.Contig79869	97.03	471	11	1	1	468	471	1	0	789
F359M10	sweetpotatoestdatabaseorigncdhit.fasta.Contig96623	91.58	606	49	2	31	635	1772	1168	0	835
F359O10	sweetpotatoestdatabaseorigncdhit.fasta.Contig93372	99.42	514	3	0	3	516	394	907	0	933
F37J10	sweetpotatoestdatabaseorigncdhit.fasta.Contig62268	95.89	146	3	1	211	353	293	438	4e-60	233
F37L10	sweetpotatoestdatabaseorigncdhit.fasta.Contig64021	98.12	319	3	3	347	665	3	318	3e-156	553
F37N10	sweetpotatoestdatabaseorigncdhit.fasta.Contig64127	99.53	211	1	0	1	211	284	74	3e-106	385
F372G10	sweetpotatoestdatabaseorigncdhit.fasta.Contig54365	99.31	290	2	0	1	290	290	1	3e-148	525
F372N10	sweetpotatoestdatabaseorigncdhit.fasta.Contig95502	100	104	0	0	1	104	1636	1739	6e-48	193
F372O10	sweetpotatoestdatabaseorigncdhit.fasta.Contig66275	97.47	198	5	0	17	214	198	1	1e-91	339
F372P10	sweetpotatoestdatabaseorigncdhit.fasta.Contig94383	96.03	630	24	1	1	630	53	681	0	1024
F383H10	transcripthe217343	92.98	342	9	8	1	339	60	389	1e-135	484
F383K10	sweetpotatoestdatabaseorigncdhit.fasta.Contig87987	99.42	346	2	0	252	597	1356	1011	4e-179	628
F383P10	sweetpotatoestdatabaseorigncdhit.fasta.Contig83210	86.52	178	11	9	1	173	258	89	1e-45	183
F407A10	sweetpotatoestdatabaseorigncdhit.fasta.Contig94955	97.98	642	12	1	1	641	563	1204	0	1112
F407E10	sweetpotatoestdatabaseorigncdhit.fasta.Contig62443	99.78	445	1	0	1	445	501	945	0	817
F407F10	sweetpotatoestdatabaseorigncdhit.fasta.Contig95711	82.06	223	13	9	1	196	2893	2671	2e-39	165
F407G10	sweetpotatoestdatabaseorigncdhit.fasta.Contig61733	97.74	221	5	0	1	221	919	1139	1e-104	381
F407M10	transcripthe217016	100	423	0	0	1	423	50	472	0	782
F411A10	sweetpotatoestdatabaseorigncdhit.fasta.Contig91064	97.93	193	4	0	95	287	1447	1255	6e-91	335
F411B10	sweetpotatoestdatabaseorigncdhit.fasta.Contig49627	93.39	439	6	9	1	417	1270	833	5e-179	628
F411G10	sweetpotatoestdatabaseorigncdhit.fasta.Contig84937	97.83	506	11	0	180	685	775	270	0	874
F411H10	sweetpotatoestdatabaseorigncdhit.fasta.Contig95439	87.65	81	9	1	125	205	4072	4151	2e-18	93.5
F411L10	sweetpotatoestdatabaseorigncdhit.fasta.Contig97003	94.31	369	13	7	1	369	1321	961	6e-158	558
F522A10	sweetpotatoestdatabaseorigncdhit.fasta.Contig19799	99.2	249	2	0	1	249	249	1	3e-125	449
F522D10	sweetpotatoestdatabaseorigncdhit.fasta.Contig84491	98.63	659	9	0	1	659	2427	1769	0	1168
F522H10	sweetpotatoestdatabaseorigncdhit.fasta.Contig69293	98.48	594	8	1	36	629	1	593	0	1046
F537C10	sweetpotatoestdatabaseorigncdhit.fasta.Contig75353	99.32	295	2	0	1	295	843	1137	9e-151	534
F537M10	sweetpotatoestdatabaseorigncdhit.fasta.Contig97724	92.79	818	59	0	3	820	2814	1997	0	1184
F537N10	sweetpotatoestdatabaseorigncdhit.fasta.Contig89035	80.65	310	51	7	8	315	3655	3957	2e-59	231
F537O10	sweetpotatoestdatabaseorigncdhit.fasta.Contig20266	100	162	0	0	227	388	1553	1392	5e-80	300
F537P10	transcripthe112324	95.05	545	14	7	78	614	1	540	0	845
F578C10	sweetpotatoestdatabaseorigncdhit.fasta.Contig23220	98.62	218	2	1	475	691	1112	895	1e-105	385
F578H10	sweetpotatoestdatabaseorigncdhit.fasta.Contig32420	96.77	651	1	8	1	635	807	161	0	1068
F578J10	sweetpotatoestdatabaseorigncdhit.fasta.Contig51272	92.88	281	4	7	1	265	733	453	7e-109	394
F613B10	sweetpotatoestdatabaseorigncdhit.fasta.Contig85158	99	100	1	0	1	100	1884	1983	7e-45	180
F613D10	sweetpotatoestdatabaseorigncdhit.fasta.Contig96665	96.89	289	9	0	216	504	1115	827	1e-135	484
F613E10	sweetpotatoestdatabaseorigncdhit.fasta.Contig41477	99.3	143	0	1	589	731	1080	1221	3e-67	257
F613G10	sweetpotatoestdatabaseorigncdhit.fasta.Contig94703	89.68	688	62	4	3	681	968	1655	0	869
F613N10	sweetpotatoestdatabaseorigncdhit.fasta.Contig70741	95.38	390	10	4	1	386	249	634	9e-175	614
F67M10	sweetpotatoestdatabaseorigncdhit.fasta.Contig95627	100	134	0	0	165	298	2159	2292	1e-64	248
F168D9	sweetpotatoestdatabaseorigncdhit.fasta.Contig95736	99.29	140	1	0	1	140	446	307	2e-66	254
F168F9	sweetpotatoestdatabaseorigncdhit.fasta.Contig81827	100	83	0	0	167	249	149	67	3e-36	154
F168K9	sweetpotatoestdatabaseorigncdhit.fasta.Contig92449	96.21	211	5	1	1	211	1717	1510	2e-93	342
F196E9	sweetpotatoestdatabaseorigncdhit.fasta.Contig88320	98.89	541	5	1	1	540	1576	1036	0	965
F209B9	sweetpotatoestdatabaseorigncdhit.fasta.Contig44357	97.01	268	6	1	322	587	1933	2200	4e-125	449
F209E9	sweetpotatoestdatabaseorigncdhit.fasta.Contig75469	99.17	121	1	0	1	121	1249	1129	2e-56	219
F209J9	sweetpotatoestdatabaseorigncdhit.fasta.Contig30398	99.14	116	0	1	289	403	27	142	2e-52	207
F209L9	sweetpotatoestdatabaseorigncdhit.fasta.Contig79048	98.77	326	2	2	393	718	3100	2777	5e-164	579
F209M9	sweetpotatoestdatabaseorigncdhit.fasta.Contig52800	98.21	390	7	0	119	508	390	1	0	682
F209O9	sweetpotatoestdatabaseorigncdhit.fasta.Contig34584	90.85	295	14	6	15	309	282	1	4e-105	383
F223C9	sweetpotatoestdatabaseorigncdhit.fasta.Contig82246	95.72	538	7	7	1	536	448	971	0	852
F223J9	sweetpotatoestdatabaseorigncdhit.fasta.Contig63620	95.67	393	7	5	1	384	522	913	3e-177	623
F223K9	sweetpotatoestdatabaseorigncdhit.fasta.Contig85563	89.66	145	13	2	4	147	1015	872	9e-46	183
F223L9	sweetpotatoestdatabaseorigncdhit.fasta.Contig97614	87.78	180	14	5	1	172	4193	4014	1e-51	204
F223N9	sweetpotatoestdatabaseorigncdhit.fasta.Contig55558	95.89	146	6	0	705	850	804	659	4e-61	237
F223O9	trancriptpurple29964	92.16	153	12	0	1	153	71	223	2e-55	217
F260D9	sweetpotatoestdatabaseorigncdhit.fasta.Contig75334	95.88	728	24	4	3	726	222	947	0	1173
F260E9	sweetpotatoestdatabaseorigncdhit.fasta.Contig89552	99.85	663	1	0	84	746	1976	2638	0	1219
F260O9	sweetpotatoestdatabaseorigncdhit.fasta.Contig84879	92.23	296	18	4	1	293	188	481	2e-114	414
F260P9	sweetpotatoestdatabaseorigncdhit.fasta.Contig93111	96.88	481	15	0	243	723	1842	1362	0	806
F261D9	sweetpotatoestdatabaseorigncdhit.fasta.Contig86148	97.3	74	2	0	1	74	84	11	8e-28	126
F261I9	sweetpotatoestdatabaseorigncdhit.fasta.Contig76068	95.62	754	12	11	1	751	3284	2549	0	1190
F261O9	sweetpotatoestdatabaseorigncdhit.fasta.Contig52481	100	716	0	0	1	716	629	1344	0	1323
F261P9	sweetpotatoestdatabaseorigncdhit.fasta.Contig13913	99.82	567	0	1	1	567	881	1446	0	1040
F270B9	sweetpotatoestdatabaseorigncdhit.fasta.Contig38697	96.82	157	5	0	1	157	695	539	1e-69	263
F270E9	sweetpotatoestdatabaseorigncdhit.fasta.Contig76296	82.11	738	85	27	35	765	174	871	9e-167	588
F270F9	sweetpotatoestdatabaseorigncdhit.fasta.Contig47815	95.35	129	6	0	142	270	1	129	4e-52	206
F270J9	sweetpotatoestdatabaseorigncdhit.fasta.Contig95192	99.34	303	2	0	1	303	3056	3358	4e-155	549
F270O9	sweetpotatoestdatabaseorigncdhit.fasta.Contig90765	97.79	813	16	1	1	811	2195	3007	0	1400
F30C9	sweetpotatoestdatabaseorigncdhit.fasta.Contig70007	95.34	365	13	4	336	697	2066	1703	2e-163	577
F30H9	sweetpotatoestdatabaseorigncdhit.fasta.Contig76804	100	166	0	0	489	654	1710	1875	2e-82	307
F30L9	sweetpotatoestdatabaseorigncdhit.fasta.Contig64355	86.7	579	58	8	6	565	957	1535	7e-178	625
F30M9	sweetpotatoestdatabaseorigncdhit.fasta.Contig92389	98.15	270	2	2	411	677	1438	1707	1e-130	468
F30O9	sweetpotatoestdatabaseorigncdhit.fasta.Contig1336	91.87	123	9	1	652	774	1074	953	4e-41	171
F313E9	sweetpotatoestdatabaseorigncdhit.fasta.Contig94513	96.86	606	12	3	151	756	66	664	0	1007
F313M9	sweetpotatoestdatabaseorigncdhit.fasta.Contig70060	97.01	334	10	0	7	340	548	881	6e-159	562
F350J9	sweetpotatoestdatabaseorigncdhit.fasta.Contig33539	99.34	456	3	0	1	456	1325	1780	0	826
F358F9	sweetpotatoestdatabaseorigncdhit.fasta.Contig69094	99.41	680	4	0	1	680	1403	724	0	1234
F358H9	sweetpotatoestdatabaseorigncdhit.fasta.Contig78150	99.16	119	0	1	7	125	1007	890	5e-54	213
F363L9	sweetpotatoestdatabaseorigncdhit.fasta.Contig77466	93.2	706	18	10	1	694	782	95	0	1011
F363P9	sweetpotatoestdatabaseorigncdhit.fasta.Contig87402	98	100	0	2	1	100	724	627	1e-41	172
F453K9	sweetpotatoestdatabaseorigncdhit.fasta.Contig66069	79.14	139	26	3	418	554	288	425	8e-18	93.5
F453N9	sweetpotatoestdatabaseorigncdhit.fasta.Contig56483	99	598	6	0	1	598	2019	2616	0	1072
F453O9	sweetpotatoestdatabaseorigncdhit.fasta.Contig95807	96.23	53	2	0	1	53	161	213	4e-16	87.9
F496N9	sweetpotatoestdatabaseorigncdhit.fasta.Contig51248	89.92	258	25	1	1	257	328	71	5e-90	331
F60D9	sweetpotatoestdatabaseorigncdhit.fasta.Contig96761	98.99	696	7	0	1	696	3267	2572	0	1247
F60I9	sweetpotatoestdatabaseorigncdhit.fasta.Contig85004	99.65	286	1	0	262	547	1266	981	2e-147	523
F60J9	sweetpotatoestdatabaseorigncdhit.fasta.Contig85004	99.45	547	3	0	1	547	1527	981	0	994
F604D9	sweetpotatoestdatabaseorigncdhit.fasta.Contig31666	99	301	0	2	395	694	69	367	3e-151	536
F604K9	sweetpotatoestdatabaseorigncdhit.fasta.Contig55032	98.11	370	7	0	415	784	676	307	0	645
F620J9	transcripthe74911	98.15	162	3	0	1	162	377	538	5e-75	283
F620M9	sweetpotatoestdatabaseorigncdhit.fasta.Contig90808	92.07	391	30	1	1	390	3032	3422	4e-155	549
F67C9	sweetpotatoestdatabaseorigncdhit.fasta.Contig89740	96.49	57	2	0	528	584	90	34	2e-18	95.3
F67L9	sweetpotatoestdatabaseorigncdhit.fasta.Contig1419	97.18	639	18	0	1	639	3234	3872	0	1081
F168H8	sweetpotatoestdatabaseorigncdhit.fasta.Contig14379	88.94	226	23	2	131	356	1	224	2e-73	278
F168I8	sweetpotatoestdatabaseorigncdhit.fasta.Contig85691	91.52	283	24	0	1	283	4086	4368	2e-107	390
F175E8	sweetpotatoestdatabaseorigncdhit.fasta.Contig97373	98.17	164	2	1	272	435	2302	2464	1e-75	285
F175F8	sweetpotatoestdatabaseorigncdhit.fasta.Contig82455	98.4	563	8	1	205	766	1851	1289	0	989
F175G8	sweetpotatoestdatabaseorigncdhit.fasta.Contig97339	99.51	616	2	1	1	615	850	1465	0	1120
F175H8	transcripthe50739	98.96	766	5	2	1	766	123	885	0	1367
F175I8	sweetpotatoestdatabaseorigncdhit.fasta.Contig59317	100	115	0	0	385	499	115	1	6e-54	213
F253A8	sweetpotatoestdatabaseorigncdhit.fasta.Contig35362	99.37	479	3	0	1	479	648	1126	0	869
F253E8	sweetpotatoestdatabaseorigncdhit.fasta.Contig7163	99.66	589	2	0	156	744	2956	2368	0	1077
F253N8	sweetpotatoestdatabaseorigncdhit.fasta.Contig53446	93.01	272	11	2	316	587	84	347	3e-107	390
F255B8	sweetpotatoestdatabaseorigncdhit.fasta.Contig71041	99.59	242	1	0	1	242	999	758	2e-123	442
F255E8	sweetpotatoestdatabaseorigncdhit.fasta.Contig92216	95.29	361	5	5	1	349	956	1316	6e-159	562
F255F8	sweetpotatoestdatabaseorigncdhit.fasta.Contig87302	99.03	103	1	0	1	103	103	1	5e-46	185
F255G8	transcripthe252836	99.64	276	1	0	1	276	29	304	1e-141	505
F255M8	sweetpotatoestdatabaseorigncdhit.fasta.Contig74181	91.67	180	15	0	6	185	2400	2221	1e-65	250
F260P8	sweetpotatoestdatabaseorigncdhit.fasta.Contig76804	100	38	0	0	1	38	1675	1712	4e-11	71.3
F311C8	sweetpotatoestdatabaseorigncdhit.fasta.Contig94091	100	73	0	0	1	73	1347	1419	2e-30	135
F311K8	sweetpotatoestdatabaseorigncdhit.fasta.Contig94218	98.21	279	5	0	42	320	609	331	9e-137	488
F352A8	sweetpotatoestdatabaseorigncdhit.fasta.Contig97425	99.13	230	2	0	27	256	1334	1563	1e-114	414
F352B8	sweetpotatoestdatabaseorigncdhit.fasta.Contig77804	96.55	174	6	0	25	198	2076	1903	3e-77	289
F352E8	sweetpotatoestdatabaseorigncdhit.fasta.Contig39692	96.89	257	7	1	265	520	941	685	6e-119	429
F352L8	sweetpotatoestdatabaseorigncdhit.fasta.Contig83644	100	147	0	0	578	724	815	961	1e-71	272
F383B8	transcripthe108286	99.07	430	2	1	204	631	430	1	0	771
F383H8	transcripthe82050	98.38	556	9	0	1	556	108	663	0	977
F383K8	sweetpotatoestdatabaseorigncdhit.fasta.Contig29288	99.67	306	1	0	285	590	418	113	2e-158	560
F383L8	sweetpotatoestdatabaseorigncdhit.fasta.Contig56213	93.22	693	24	9	3	681	792	1475	0	998
F383M8	transcripthe85574	88.53	279	17	12	308	579	241	511	2e-87	324
F383P8	sweetpotatoestdatabaseorigncdhit.fasta.Contig90152	97.3	74	2	0	86	159	1933	1860	2e-28	126
F398C8	sweetpotatoestdatabaseorigncdhit.fasta.Contig48977	99.5	397	2	0	116	512	623	227	0	723
F398E8	sweetpotatoestdatabaseorigncdhit.fasta.Contig69602	89.16	166	18	0	3	168	735	900	3e-52	207
F398J8	transcripthe105157	100	215	0	0	92	306	4	218	1e-109	398
F398M8	transcripthe251458	94.02	368	20	1	317	684	3	368	2e-157	556
F398O8	sweetpotatoestdatabaseorigncdhit.fasta.Contig29765	97.88	706	15	0	1	706	723	1428	0	1221
F450I8	transcripthe19266	98.48	66	1	0	103	168	328	263	1e-25	117
F450O8	transcripthe139530	93.8	516	29	1	48	560	30	545	0	773
F453I8	sweetpotatoestdatabaseorigncdhit.fasta.Contig44562	99.69	645	2	0	1	645	1640	2284	0	1181
F501B8	sweetpotatoestdatabaseorigncdhit.fasta.Contig44325	97.79	271	1	2	75	344	379	113	6e-129	462
F501H8	sweetpotatoestdatabaseorigncdhit.fasta.Contig76188	82.72	683	118	0	1	683	1023	341	6e-173	608
F501N8	sweetpotatoestdatabaseorigncdhit.fasta.Contig79748	99.53	215	1	0	1	215	140	354	2e-108	392
F537B8	sweetpotatoestdatabaseorigncdhit.fasta.Contig77550	94.74	114	5	1	6	119	25	137	1e-43	176
F537H8	sweetpotatoestdatabaseorigncdhit.fasta.Contig96145	98.78	329	4	0	1	329	2564	2236	1e-166	586
F537P8	sweetpotatoestdatabaseorigncdhit.fasta.Contig67764	98.44	257	2	1	1	255	3780	4036	1e-125	451
F539B8	sweetpotatoestdatabaseorigncdhit.fasta.Contig79684	100	171	0	0	69	239	1765	1935	5e-85	316
F539D8	sweetpotatoestdatabaseorigncdhit.fasta.Contig83084	94.56	386	12	5	340	721	1975	1595	9e-167	588
F539G8	sweetpotatoestdatabaseorigncdhit.fasta.Contig80794	92.06	63	5	0	210	272	1	63	9e-17	89.8
F539H8	sweetpotatoestdatabaseorigncdhit.fasta.Contig93713	100	474	0	0	1	474	3694	4167	0	876
F539O8	sweetpotatoestdatabaseorigncdhit.fasta.Contig33198	100	434	0	0	1	434	434	1	0	802
F541B8	transcripthe218176	99.6	503	2	0	260	762	531	29	0	918
F541D8	transcripthe132728	99.22	387	1	2	308	693	1	386	0	697
F541F8	sweetpotatoestdatabaseorigncdhit.fasta.Contig13464	99.2	497	2	2	233	727	2251	2747	0	894
F541I8	transcripthe191517	97.8	91	2	0	159	249	1	91	3e-37	158
F541J8	sweetpotatoestdatabaseorigncdhit.fasta.Contig88095	98.04	408	7	1	1	408	2279	1873	0	708
F541O8	sweetpotatoestdatabaseorigncdhit.fasta.Contig93052	87.99	683	80	2	1	682	847	166	0	806
F551E8	transcripthe194632	94.86	350	15	1	276	625	530	184	2e-153	544
F551J8	sweetpotatoestdatabaseorigncdhit.fasta.Contig66572	92.39	644	36	9	4	645	1634	1002	0	905
F551N8	sweetpotatoestdatabaseorigncdhit.fasta.Contig97398	99.52	418	2	0	223	640	952	535	0	761
F551O8	sweetpotatoestdatabaseorigncdhit.fasta.Contig93807	100	258	0	0	428	685	725	468	2e-133	477
F620E8	sweetpotatoestdatabaseorigncdhit.fasta.Contig19017	98.53	204	3	0	1	204	1670	1467	2e-98	361
F620F8	sweetpotatoestdatabaseorigncdhit.fasta.Contig83998	100	213	0	0	1	213	213	1	2e-108	394
F620G8	sweetpotatoestdatabaseorigncdhit.fasta.Contig68726	94.96	238	12	0	319	556	256	493	3e-102	374
F620K8	sweetpotatoestdatabaseorigncdhit.fasta.Contig92678	98.8	166	1	1	457	622	978	814	2e-78	294
F67C8	sweetpotatoestdatabaseorigncdhit.fasta.Contig62999	95.12	82	4	0	70	151	296	377	3e-29	130
F67D8	sweetpotatoestdatabaseorigncdhit.fasta.Contig89203	96.85	286	8	1	6	291	1641	1357	1e-133	477
F67F8	sweetpotatoestdatabaseorigncdhit.fasta.Contig87046	99.37	158	0	1	1	158	1308	1152	8e-76	285
F170C7	sweetpotatoestdatabaseorigncdhit.fasta.Contig7952	99.7	332	1	0	164	495	3153	2822	7e-173	608
F170H7	sweetpotatoestdatabaseorigncdhit.fasta.Contig67154	98.43	575	9	0	1	575	260	834	0	1013
F170I7	sweetpotatoestdatabaseorigncdhit.fasta.Contig97447	98.02	405	7	1	1	405	938	535	0	702
F209K7	sweetpotatoestdatabaseorigncdhit.fasta.Contig50292	99.07	216	2	0	1	216	216	1	9e-107	388
F209O7	sweetpotatoestdatabaseorigncdhit.fasta.Contig45698	97.55	367	9	0	1	367	385	19	4e-179	628
F219A7	sweetpotatoestdatabaseorigncdhit.fasta.Contig72538	97.56	41	0	1	447	486	1099	1139	1e-10	69.4
F359B7	sweetpotatoestdatabaseorigncdhit.fasta.Contig56872	98.74	478	6	0	242	719	757	280	0	850
F359I7	sweetpotatoestdatabaseorigncdhit.fasta.Contig48833	100	330	0	0	142	471	749	420	1e-173	610
F387C7	sweetpotatoestdatabaseorigncdhit.fasta.Contig40946	98.57	70	0	1	529	598	1973	1905	9e-27	122
F387D7	transcripthe178866	98.67	301	4	0	137	437	3	303	7e-151	534
F387H7	sweetpotatoestdatabaseorigncdhit.fasta.Contig76550	96.83	284	8	1	236	519	201	483	2e-132	473
F387I7	sweetpotatoestdatabaseorigncdhit.fasta.Contig50937	94.03	268	11	3	136	402	1005	742	9e-111	401
F609I7	sweetpotatoestdatabaseorigncdhit.fasta.Contig1929	100	122	0	0	1	122	1006	1127	1e-58	226
F609J7	sweetpotatoestdatabaseorigncdhit.fasta.Contig82628	91.29	241	14	3	22	262	1221	988	1e-86	322
F609N7	sweetpotatoestdatabaseorigncdhit.fasta.Contig14808	98.62	797	6	3	1	797	979	188	0	1406
F83F7	sweetpotatoestdatabaseorigncdhit.fasta.Contig97554	90.52	116	11	0	47	162	4850	4965	3e-36	154
F83K7	sweetpotatoestdatabaseorigncdhit.fasta.Contig84497	99.2	500	4	0	1	500	2208	1709	0	902
F83O7	sweetpotatoestdatabaseorigncdhit.fasta.Contig91618	100	176	0	0	1	176	971	1146	5e-88	326
F11E6	sweetpotatoestdatabaseorigncdhit.fasta.Contig85211	97.33	750	8	6	1	738	141	890	0	1264
F11F6	sweetpotatoestdatabaseorigncdhit.fasta.Contig18553	98.75	560	6	1	60	618	2894	2335	0	994
F11H6	transcripthe117532	98.12	746	14	0	1	746	1169	424	0	1301
F11P6	sweetpotatoestdatabaseorigncdhit.fasta.Contig87174	99.43	351	2	0	1	351	1618	1268	0	638
F14H6	sweetpotatoestdatabaseorigncdhit.fasta.Contig64520	97.83	138	3	0	252	389	862	999	9e-62	239
F14L6	sweetpotatoestdatabaseorigncdhit.fasta.Contig86358	99.82	562	1	0	1	562	929	368	0	1033
F14P6	sweetpotatoestdatabaseorigncdhit.fasta.Contig32365	99.52	208	1	0	280	487	1356	1563	4e-104	379
F146I6	sweetpotatoestdatabaseorigncdhit.fasta.Contig71904	99.83	574	1	0	1	574	900	327	0	1055
F146J6	sweetpotatoestdatabaseorigncdhit.fasta.Contig35854	98.85	694	7	1	1	694	1168	476	0	1236
F146L6	sweetpotatoestdatabaseorigncdhit.fasta.Contig26942	100	236	0	0	61	296	984	749	3e-121	436
F146N6	sweetpotatoestdatabaseorigncdhit.fasta.Contig51592	97.89	237	5	0	324	560	448	212	2e-113	411
F146O6	sweetpotatoestdatabaseorigncdhit.fasta.Contig90866	100	184	0	0	1	184	689	872	2e-92	340
F157G6	sweetpotatoestdatabaseorigncdhit.fasta.Contig44357	94.95	416	7	6	323	724	1933	2348	0	640
F157K6	sweetpotatoestdatabaseorigncdhit.fasta.Contig90568	98.1	684	9	3	1	680	1627	944	0	1188
F157P6	sweetpotatoestdatabaseorigncdhit.fasta.Contig96301	99.7	333	1	0	220	552	3010	3342	2e-173	610
F16J6	sweetpotatoestdatabaseorigncdhit.fasta.Contig61809	98.53	543	8	0	1	543	2308	2850	0	959
F16L6	sweetpotatoestdatabaseorigncdhit.fasta.Contig96360	76.71	627	113	23	29	635	882	269	1e-85	318
F167B6	sweetpotatoestdatabaseorigncdhit.fasta.Contig88724	99.72	352	1	0	1	352	5222	4871	0	645
F167I6	sweetpotatoestdatabaseorigncdhit.fasta.Contig37959	92.08	101	8	0	94	194	318	218	7e-33	143
F167K6	sweetpotatoestdatabaseorigncdhit.fasta.Contig72750	100	258	0	0	72	329	1	258	1e-133	477
F228B6	sweetpotatoestdatabaseorigncdhit.fasta.Contig15915	100	281	0	0	448	728	1	281	3e-146	520
F228G6	sweetpotatoestdatabaseorigncdhit.fasta.Contig32015	99.75	399	1	0	273	671	882	1280	0	732
F228J6	sweetpotatoestdatabaseorigncdhit.fasta.Contig24317	99.06	213	1	1	301	513	872	1083	1e-104	381
F228O6	sweetpotatoestdatabaseorigncdhit.fasta.Contig78373	100	153	0	0	1	153	1082	1234	4e-75	283
F253G6	sweetpotatoestdatabaseorigncdhit.fasta.Contig88343	98.31	118	2	0	1	118	4134	4017	4e-53	207
F253L6	transcripthe127823	93.66	347	8	8	136	481	334	1	3e-142	507
F270E6	sweetpotatoestdatabaseorigncdhit.fasta.Contig91211	100	203	0	0	1	203	2007	2209	2e-103	375
F270K6	sweetpotatoestdatabaseorigncdhit.fasta.Contig93385	99.13	115	1	0	406	520	115	1	3e-52	207
F270N6	transcripthe138178	90.73	259	11	10	203	460	248	2	5e-90	333
F270O6	sweetpotatoestdatabaseorigncdhit.fasta.Contig84996	96.73	214	7	0	1	214	1213	1000	7e-98	357
F334A6	sweetpotatoestdatabaseorigncdhit.fasta.Contig96546	89.12	809	80	3	1	801	1629	821	0	1000
F344E6	sweetpotatoestdatabaseorigncdhit.fasta.Contig38719	99.17	121	1	0	1	121	2778	2898	9e-56	219
F60C6	sweetpotatoestdatabaseorigncdhit.fasta.Contig22993	96.93	423	10	2	270	689	696	274	0	706
F60D6	sweetpotatoestdatabaseorigncdhit.fasta.Contig86604	100	141	0	0	1	141	1448	1308	2e-68	261
F60G6	sweetpotatoestdatabaseorigncdhit.fasta.Contig91038	98.48	725	1	4	1	725	864	1578	0	1269
F60H6	sweetpotatoestdatabaseorigncdhit.fasta.Contig97291	97.87	282	6	0	1	282	790	1071	1e-136	488
F60O6	sweetpotatoestdatabaseorigncdhit.fasta.Contig84512	91.14	508	12	16	1	504	1271	793	0	658
F60P6	sweetpotatoestdatabaseorigncdhit.fasta.Contig89575	96.89	515	9	4	1	508	2293	2807	0	856
F620G6	sweetpotatoestdatabaseorigncdhit.fasta.Contig24032	95.83	264	6	2	1	259	3206	3469	9e-117	422
F620M6	sweetpotatoestdatabaseorigncdhit.fasta.Contig97645	97.44	741	6	3	1	730	1716	2454	0	1251
F620N6	sweetpotatoestdatabaseorigncdhit.fasta.Contig91540	92.2	359	21	5	172	525	2072	1716	8e-141	501
F620O6	sweetpotatoestdatabaseorigncdhit.fasta.Contig92500	90.74	659	61	0	118	776	1001	343	0	880
F625I6	sweetpotatoestdatabaseorigncdhit.fasta.Contig79187	98.25	742	13	0	1	742	4911	4170	0	1299
F625J6	sweetpotatoestdatabaseorigncdhit.fasta.Contig35466	98.66	372	5	0	1	372	596	967	0	660
F625O6	sweetpotatoestdatabaseorigncdhit.fasta.Contig64393	91.97	249	13	5	463	711	488	247	7e-93	342
F77C6	sweetpotatoestdatabaseorigncdhit.fasta.Contig64727	88.48	330	9	16	185	506	1542	1234	9e-102	372
F77D6	sweetpotatoestdatabaseorigncdhit.fasta.Contig53209	80.43	557	84	19	1	555	1422	1955	1e-110	401
F147B5	sweetpotatoestdatabaseorigncdhit.fasta.Contig56236	98.73	157	2	0	1	157	373	529	1e-74	279
F147C5	sweetpotatoestdatabaseorigncdhit.fasta.Contig78810	99.78	449	0	1	264	711	1	449	0	822
F147I5	sweetpotatoestdatabaseorigncdhit.fasta.Contig2074	100	379	0	0	55	433	379	1	0	701
F147J5	sweetpotatoestdatabaseorigncdhit.fasta.Contig96655	100	298	0	0	1	298	241	538	9e-156	551
F157B5	transcripthe110211	94.96	139	7	0	1	139	139	1	9e-56	219
F157F5	sweetpotatoestdatabaseorigncdhit.fasta.Contig94889	98.45	709	5	1	1	703	1751	2459	0	1243
F157O5	sweetpotatoestdatabaseorigncdhit.fasta.Contig84112	99.21	253	1	1	1	252	1002	1254	3e-127	455
F166A5	sweetpotatoestdatabaseorigncdhit.fasta.Contig91111	97	566	9	4	114	671	6762	6197	0	944
F166C5	sweetpotatoestdatabaseorigncdhit.fasta.Contig78738	93.11	508	28	5	1	503	680	175	0	737
F199B5	transcripthe121192	100	42	0	0	347	388	457	416	1e-13	78.7
F199C5	transcripthe264	87.86	206	12	4	176	368	206	1	6e-59	230
F199D5	transcripthe125963	97.56	287	7	0	163	449	287	1	8e-138	492
F199E5	transcripthe142399	98.77	244	3	0	381	624	1	244	1e-120	435
F234H5	sweetpotatoestdatabaseorigncdhit.fasta.Contig83210	88.63	343	29	8	9	348	356	21	8e-113	409
F240A5	sweetpotatoestdatabaseorigncdhit.fasta.Contig89604	98.08	208	4	0	181	388	1010	1217	5e-99	363
F240C5	sweetpotatoestdatabaseorigncdhit.fasta.Contig94948	99.17	362	3	0	1	362	2034	2395	0	652
F240I5	sweetpotatoestdatabaseorigncdhit.fasta.Contig85591	100	136	0	0	1	136	580	445	1e-65	252
F240M5	transcripthe57568	97.06	340	5	2	333	672	524	190	1e-160	568
F240O5	transcripthe136762	98.75	160	1	1	1	159	160	1	4e-75	283
F3N5	transcripthe251982	99.54	217	1	0	447	663	217	1	6e-109	396
F315A5	transcripthe134134	100	406	0	0	106	511	406	1	0	750
F315I5	sweetpotatoestdatabaseorigncdhit.fasta.Contig42308	94.65	187	9	1	122	307	211	25	8e-77	289
F315K5	sweetpotatoestdatabaseorigncdhit.fasta.Contig94607	86.54	379	51	0	217	595	1313	1691	1e-115	418
F315P5	sweetpotatoestdatabaseorigncdhit.fasta.Contig84098	98.89	450	5	0	1	450	450	1	0	804
F357A5	sweetpotatoestdatabaseorigncdhit.fasta.Contig81089	87.39	111	9	3	514	624	2678	2783	9e-27	122
F357B5	sweetpotatoestdatabaseorigncdhit.fasta.Contig89940	96.07	331	13	0	1	331	1575	1245	1e-152	540
F357J5	sweetpotatoestdatabaseorigncdhit.fasta.Contig41680	95.2	354	7	7	1	345	1601	1249	1e-155	551
F357K5	sweetpotatoestdatabaseorigncdhit.fasta.Contig49967	99.36	471	3	0	1	471	143	613	0	854
F357L5	sweetpotatoestdatabaseorigncdhit.fasta.Contig79865	93.02	387	13	10	309	685	422	40	3e-156	553
F507D5	sweetpotatoestdatabaseorigncdhit.fasta.Contig87448	98.3	352	4	2	1	350	1368	1719	2e-175	616
F507E5	sweetpotatoestdatabaseorigncdhit.fasta.Contig47593	100	40	0	0	90	129	1	40	5e-13	75
F507F5	sweetpotatoestdatabaseorigncdhit.fasta.Contig73828	97.12	313	9	0	1	313	219	531	2e-149	529
F507H5	sweetpotatoestdatabaseorigncdhit.fasta.Contig96507	96.83	284	9	0	1	284	284	1	8e-133	475
F507J5	sweetpotatoestdatabaseorigncdhit.fasta.Contig3019	99.62	262	1	0	79	340	381	120	5e-134	479
F507L5	transcripthe33281	99.33	300	2	0	139	438	1	300	2e-153	544
F518A5	sweetpotatoestdatabaseorigncdhit.fasta.Contig89920	90.53	338	32	0	1	338	569	906	1e-124	448
F518B5	sweetpotatoestdatabaseorigncdhit.fasta.Contig86425	98.4	125	2	0	1	125	931	1055	2e-56	220
F518C5	sweetpotatoestdatabaseorigncdhit.fasta.Contig88874	100	96	0	0	1	96	635	540	2e-43	178
F518E5	sweetpotatoestdatabaseorigncdhit.fasta.Contig71943	86.98	461	54	5	1	461	1369	1823	1e-144	514
F518G5	sweetpotatoestdatabaseorigncdhit.fasta.Contig74470	98.67	526	6	1	1	526	2587	3111	0	931
F518O5	sweetpotatoestdatabaseorigncdhit.fasta.Contig18117	95.36	366	3	5	259	618	1	358	3e-161	569
F519B5	sweetpotatoestdatabaseorigncdhit.fasta.Contig84381	94.38	89	4	1	97	184	350	438	1e-30	135
F519D5	sweetpotatoestdatabaseorigncdhit.fasta.Contig62009	99.41	844	5	0	1	844	1790	947	0	1531
F519E5	sweetpotatoestdatabaseorigncdhit.fasta.Contig57018	100	137	0	0	131	267	2083	1947	4e-66	254
F519F5	sweetpotatoestdatabaseorigncdhit.fasta.Contig78678	93.97	763	43	1	1	763	498	1257	0	1151
F519H5	sweetpotatoestdatabaseorigncdhit.fasta.Contig92823	97.09	309	9	0	407	715	304	612	9e-147	521
F519J5	transcripthe124370	99.1	221	2	0	604	824	1	221	2e-109	398
F519L5	sweetpotatoestdatabaseorigncdhit.fasta.Contig48853	92.09	253	16	4	1	253	681	433	2e-96	353
F519N5	sweetpotatoestdatabaseorigncdhit.fasta.Contig96246	97.19	392	11	0	1	392	913	522	0	664
F519P5	sweetpotatoestdatabaseorigncdhit.fasta.Contig54121	99.35	308	2	0	1	308	308	1	6e-158	558
F547B5	sweetpotatoestdatabaseorigncdhit.fasta.Contig28721	100	64	0	0	1	64	141	78	7e-26	119
F547K5	sweetpotatoestdatabaseorigncdhit.fasta.Contig90091	99.87	786	1	0	1	786	1593	808	0	1447
F608A5	sweetpotatoestdatabaseorigncdhit.fasta.Contig94342	99.72	363	1	0	380	742	1480	1118	0	665
F608C5	sweetpotatoestdatabaseorigncdhit.fasta.Contig90767	99.21	756	6	0	1	756	747	1502	0	1363
F608F5	sweetpotatoestdatabaseorigncdhit.fasta.Contig53209	87.06	564	44	14	1	564	1422	1956	2e-173	610
F608I5	sweetpotatoestdatabaseorigncdhit.fasta.Contig57828	99.21	381	3	0	147	527	604	224	0	688
F608K5	sweetpotatoestdatabaseorigncdhit.fasta.Contig31004	91.84	343	7	9	56	398	1	322	8e-128	459
F608N5	sweetpotatoestdatabaseorigncdhit.fasta.Contig96546	89.2	824	79	3	1	815	1637	2459	0	1020
F609A5	transcripthe138226	99.67	303	1	0	120	422	1	303	1e-156	555
F609E5	sweetpotatoestdatabaseorigncdhit.fasta.Contig83673	99.59	242	1	0	1	242	1230	1471	7e-123	442
F609G5	sweetpotatoestdatabaseorigncdhit.fasta.Contig54634	96.88	352	3	4	265	608	837	1188	4e-165	582
F609L5	sweetpotatoestdatabaseorigncdhit.fasta.Contig96958	91.37	394	19	8	1	393	478	99	4e-148	525
F613A5	sweetpotatoestdatabaseorigncdhit.fasta.Contig95496	76.68	343	70	7	1	338	554	217	2e-44	182
F613D5	transcripthe239402	99.56	455	2	0	1	455	337	791	0	830
F613F5	sweetpotatoestdatabaseorigncdhit.fasta.Contig90637	97.2	107	2	1	411	517	402	507	6e-44	180
F613P5	sweetpotatoestdatabaseorigncdhit.fasta.Contig62541	97.43	506	7	4	1	503	676	1178	0	857
F77B5	sweetpotatoestdatabaseorigncdhit.fasta.Contig87531	99.78	451	1	0	1	451	2164	1714	0	828
F77M5	transcripthe157109	99.12	339	3	0	343	681	1	339	2e-173	610
F77N5	sweetpotatoestdatabaseorigncdhit.fasta.Contig93805	100	406	0	0	255	660	2546	2141	0	750
F9C5	transcripthe132795	100	125	0	0	518	642	1	125	2e-59	231
F9D5	sweetpotatoestdatabaseorigncdhit.fasta.Contig52820	100	92	0	0	261	352	1563	1654	4e-41	171
F9F5	sweetpotatoestdatabaseorigncdhit.fasta.Contig59948	99.16	357	3	0	516	872	91	447	0	643
F9I5	sweetpotatoestdatabaseorigncdhit.fasta.Contig93624	96.25	267	7	2	215	478	298	32	1e-120	435
F9P5	sweetpotatoestdatabaseorigncdhit.fasta.Contig67069	99.69	326	1	0	437	762	279	604	2e-169	597
F109K4	sweetpotatoestdatabaseorigncdhit.fasta.Contig86229	98.53	68	1	0	386	453	482	415	4e-26	121
F109M4	sweetpotatoestdatabaseorigncdhit.fasta.Contig96539	98.51	469	7	0	4	472	1139	671	0	828
F168A4	sweetpotatoestdatabaseorigncdhit.fasta.Contig38837	95.06	324	9	3	444	767	385	69	3e-141	503
F168B4	sweetpotatoestdatabaseorigncdhit.fasta.Contig65871	97.33	150	3	1	443	592	1	149	3e-66	254
F168N4	sweetpotatoestdatabaseorigncdhit.fasta.Contig52258	99.22	128	1	0	604	731	1	128	2e-59	231
F187C4	sweetpotatoestdatabaseorigncdhit.fasta.Contig94602	99.21	126	1	0	177	302	384	509	2e-58	228
F187E4	sweetpotatoestdatabaseorigncdhit.fasta.Contig88715	97.83	645	10	1	2	646	3111	3751	0	1110
F187K4	sweetpotatoestdatabaseorigncdhit.fasta.Contig96927	98.61	144	2	0	517	660	402	545	9e-67	255
F211E4	sweetpotatoestdatabaseorigncdhit.fasta.Contig61482	98.25	114	2	0	507	620	7	120	4e-50	200
F240I4	sweetpotatoestdatabaseorigncdhit.fasta.Contig94526	98.06	155	2	1	119	273	1586	1433	6e-71	268
F240L4	transcripthe102978	93.82	437	18	3	36	463	1	437	0	649
F303C4	sweetpotatoestdatabaseorigncdhit.fasta.Contig97660	98.57	70	1	0	652	721	3343	3412	3e-27	124
F303G4	sweetpotatoestdatabaseorigncdhit.fasta.Contig92626	99	100	1	0	676	775	3510	3609	7e-44	180
F303H4	sweetpotatoestdatabaseorigncdhit.fasta.Contig92870	84.53	278	33	8	453	728	273	4	5e-70	267
F350B4	transcriptnematodes45630	82.13	207	31	4	410	611	206	1	9e-42	172
F350F4	sweetpotatoestdatabaseorigncdhit.fasta.Contig28865	96.88	417	6	4	1	410	417	1	0	691
F350G4	sweetpotatoestdatabaseorigncdhit.fasta.Contig80992	100	57	0	0	412	468	1710	1654	7e-22	106
F350J4	sweetpotatoestdatabaseorigncdhit.fasta.Contig51229	99.03	412	4	0	292	703	787	376	0	739
F359A4	sweetpotatoestdatabaseorigncdhit.fasta.Contig86837	100	233	0	0	1	233	1552	1320	1e-119	431
F359I4	sweetpotatoestdatabaseorigncdhit.fasta.Contig79845	99.67	299	1	0	331	629	3689	3391	1e-154	547
F359K4	sweetpotatoestdatabaseorigncdhit.fasta.Contig96195	100	251	0	0	1	251	1806	2056	1e-129	464
F359M4	sweetpotatoestdatabaseorigncdhit.fasta.Contig95439	83.96	106	12	2	231	331	5994	6099	6e-19	97.1
F359P4	sweetpotatoestdatabaseorigncdhit.fasta.Contig88885	78.83	444	84	9	64	501	724	1163	2e-77	291
F407C4	sweetpotatoestdatabaseorigncdhit.fasta.Contig79412	97.38	381	10	0	1	381	381	1	0	649
F407D4	sweetpotatoestdatabaseorigncdhit.fasta.Contig96091	95.45	132	2	4	272	401	1833	1962	2e-52	207
F407F4	sweetpotatoestdatabaseorigncdhit.fasta.Contig40955	100	67	0	0	1	67	1499	1433	3e-27	124
F407G4	sweetpotatoestdatabaseorigncdhit.fasta.Contig83494	98.07	724	11	1	1	721	831	1554	0	1256
F41A4	sweetpotatoestdatabaseorigncdhit.fasta.Contig89043	99.83	586	1	0	1	586	2703	3288	0	1077
F41B4	sweetpotatoestdatabaseorigncdhit.fasta.Contig90139	96.67	120	4	0	1	120	184	303	7e-51	200
F41H4	sweetpotatoestdatabaseorigncdhit.fasta.Contig71469	98.96	481	5	0	131	611	448	928	0	861
F41I4	sweetpotatoestdatabaseorigncdhit.fasta.Contig90078	93.81	97	6	0	5	101	1160	1064	7e-35	147
F441B4	sweetpotatoestdatabaseorigncdhit.fasta.Contig94703	81.21	596	106	5	96	688	2521	1929	7e-133	475
F441G4	sweetpotatoestdatabaseorigncdhit.fasta.Contig41214	95.94	591	11	7	123	706	1	585	0	946
F441H4	transcripthe207742	100	156	0	0	242	397	1	156	5e-77	289
F441K4	transcripthe178350	96.23	345	13	0	1	345	345	1	3e-160	566
F441M4	sweetpotatoestdatabaseorigncdhit.fasta.Contig60169	100	217	0	0	179	395	682	898	7e-111	401
F490D4	sweetpotatoestdatabaseorigncdhit.fasta.Contig84568	98.48	132	2	0	1	132	727	858	5e-60	233
F490E4	sweetpotatoestdatabaseorigncdhit.fasta.Contig97602	99.02	102	1	0	490	591	1771	1670	5e-45	183
F490H4	sweetpotatoestdatabaseorigncdhit.fasta.Contig93444	98.99	493	4	1	1	493	2034	1543	0	881
F490I4	sweetpotatoestdatabaseorigncdhit.fasta.Contig90738	98.59	711	10	0	1	711	1157	447	0	1258
F490J4	sweetpotatoestdatabaseorigncdhit.fasta.Contig71142	95.34	365	16	1	359	723	364	1	6e-164	579
F490K4	sweetpotatoestdatabaseorigncdhit.fasta.Contig88012	99.42	684	4	0	1	684	2085	1402	0	1242
F490N4	sweetpotatoestdatabaseorigncdhit.fasta.Contig54903	100	141	0	0	462	602	1549	1689	2e-68	261
F490O4	sweetpotatoestdatabaseorigncdhit.fasta.Contig60490	93.79	467	26	2	121	584	1	467	0	699
F541B4	sweetpotatoestdatabaseorigncdhit.fasta.Contig93610	97.99	348	7	0	165	512	2646	2299	7e-172	604
F541C4	sweetpotatoestdatabaseorigncdhit.fasta.Contig83832	88.6	228	21	1	87	314	2203	1981	9e-72	272
F541K4	sweetpotatoestdatabaseorigncdhit.fasta.Contig78691	98.92	649	7	0	1	649	361	1009	0	1160
F541M4	sweetpotatoestdatabaseorigncdhit.fasta.Contig26002	85.14	175	24	2	174	347	174	1	2e-43	178
F625E4	sweetpotatoestdatabaseorigncdhit.fasta.Contig86532	90	80	7	1	137	215	80	1	1e-20	102
F625J4	sweetpotatoestdatabaseorigncdhit.fasta.Contig95634	100	46	0	0	724	769	1806	1761	1e-15	86.1
F625L4	sweetpotatoestdatabaseorigncdhit.fasta.Contig76874	98.04	102	2	0	113	214	1106	1207	2e-43	178
F625N4	sweetpotatoestdatabaseorigncdhit.fasta.Contig94664	94.39	214	8	2	487	696	1	214	7e-88	326
F625O4	sweetpotatoestdatabaseorigncdhit.fasta.Contig42808	89.61	308	8	17	2	291	174	475	3e-101	370
F625P4	sweetpotatoestdatabaseorigncdhit.fasta.Contig88765	99.83	602	1	0	1	602	1817	1216	0	1107
F79I4	sweetpotatoestdatabaseorigncdhit.fasta.Contig72742	98.84	259	2	1	153	411	511	768	2e-128	460
F88A4	sweetpotatoestdatabaseorigncdhit.fasta.Contig91770	100	84	0	0	1	84	1739	1656	1e-36	156
F88I4	sweetpotatoestdatabaseorigncdhit.fasta.Contig28721	100	64	0	0	1	64	141	78	1e-25	119
F88J4	sweetpotatoestdatabaseorigncdhit.fasta.Contig65208	88.09	361	25	9	400	757	1	346	6e-114	412
F88L4	sweetpotatoestdatabaseorigncdhit.fasta.Contig66990	99.72	706	2	0	1	706	3479	2774	0	1293
F88P4	sweetpotatoestdatabaseorigncdhit.fasta.Contig89663	99.12	681	6	0	1	681	210	890	0	1225
F9B4	sweetpotatoestdatabaseorigncdhit.fasta.Contig72730	92.42	343	23	3	193	534	865	525	4e-136	486
F9D4	sweetpotatoestdatabaseorigncdhit.fasta.Contig52348	97.11	415	10	2	25	439	25	437	0	699
F9F4	sweetpotatoestdatabaseorigncdhit.fasta.Contig95439	96.88	64	2	0	30	93	4214	4151	4e-23	108
F9G4	sweetpotatoestdatabaseorigncdhit.fasta.Contig92800	97.01	468	14	0	104	571	2892	2425	0	787
F9P4	transcripthe128344	89.89	277	12	4	353	618	272	1	9e-93	342
F11H3	sweetpotatoestdatabaseorigncdhit.fasta.Contig90366	98.5	133	2	0	1	133	5079	5211	2e-61	235
F11L3	sweetpotatoestdatabaseorigncdhit.fasta.Contig37188	98.33	720	12	0	1	720	260	979	0	1264
F147H3	sweetpotatoestdatabaseorigncdhit.fasta.Contig77176	100	212	0	0	399	610	412	201	7e-108	392
F147I3	sweetpotatoestdatabaseorigncdhit.fasta.Contig94492	98.49	397	6	0	17	413	2884	2488	0	701
F147N3	sweetpotatoestdatabaseorigncdhit.fasta.Contig41668	98.68	453	5	1	1	453	565	1016	0	802
F147P3	sweetpotatoestdatabaseorigncdhit.fasta.Contig95507	99.29	141	1	0	417	557	3380	3520	9e-67	255
F16G3	sweetpotatoestdatabaseorigncdhit.fasta.Contig97724	96.5	800	25	1	1	797	1216	417	0	1319
F175G3	sweetpotatoestdatabaseorigncdhit.fasta.Contig91229	92.05	239	19	0	176	414	969	731	3e-91	337
F175J3	sweetpotatoestdatabaseorigncdhit.fasta.Contig88548	100	668	0	0	133	800	3666	4333	0	1234
F175O3	sweetpotatoestdatabaseorigncdhit.fasta.Contig91740	93.44	61	4	0	250	310	989	1049	1e-17	91.6
F175P3	sweetpotatoestdatabaseorigncdhit.fasta.Contig81156	93.04	158	11	0	615	772	277	434	2e-59	231
F270B3	sweetpotatoestdatabaseorigncdhit.fasta.Contig67230	98.54	480	5	2	260	737	1	480	0	846
F270D3	sweetpotatoestdatabaseorigncdhit.fasta.Contig95208	99.19	124	1	0	1	124	666	543	6e-58	224
F270E3	transcripthe128696	97.01	234	7	0	507	740	251	18	2e-108	394
F270H3	sweetpotatoestdatabaseorigncdhit.fasta.Contig77772	91.67	156	13	0	1	156	2042	1887	9e-56	217
F270N3	sweetpotatoestdatabaseorigncdhit.fasta.Contig64303	99.84	612	1	0	146	757	4079	3468	0	1125
F270O3	sweetpotatoestdatabaseorigncdhit.fasta.Contig97252	90.26	195	14	3	1	194	2386	2576	1e-65	250
F30K3	sweetpotatoestdatabaseorigncdhit.fasta.Contig97485	87.65	599	74	0	1	599	2367	2965	0	697
F333C3	transcripthe121278	100	78	0	0	150	227	1	78	7e-34	145
F333D3	transcripthe142542	98.65	74	1	0	713	786	1	74	2e-29	132
F333H3	transcripthe33522	100	496	0	0	1	496	496	1	0	917
F352D3	sweetpotatoestdatabaseorigncdhit.fasta.Contig55735	100	187	0	0	1	187	289	475	6e-94	346
F352J3	sweetpotatoestdatabaseorigncdhit.fasta.Contig8765	99.44	180	1	0	431	610	889	710	2e-88	327
F352P3	sweetpotatoestdatabaseorigncdhit.fasta.Contig63720	100	236	0	0	468	703	1662	1427	3e-121	436
F37I3	sweetpotatoestdatabaseorigncdhit.fasta.Contig81003	98.8	166	2	0	429	594	408	573	5e-79	296
F37O3	transcripthe33876	95.2	333	6	6	1	323	156	488	5e-146	518
F387J3	sweetpotatoestdatabaseorigncdhit.fasta.Contig92553	96.75	308	10	0	184	491	308	1	1e-144	514
F390D3	transcripthe252054	99.63	267	1	0	94	360	492	226	4e-137	488
F390H3	sweetpotatoestdatabaseorigncdhit.fasta.Contig91554	93.96	646	33	2	63	702	1416	2061	0	972
F390J3	sweetpotatoestdatabaseorigncdhit.fasta.Contig92555	95.16	351	0	7	1	341	344	1	9e-152	538
F559A3	transcripthe98468	98.78	409	3	1	4	412	407	1	0	726
F559D3	sweetpotatoestdatabaseorigncdhit.fasta.Contig97574	96.76	555	15	1	180	731	796	242	0	922
F559H3	sweetpotatoestdatabaseorigncdhit.fasta.Contig92107	98.18	110	1	1	555	664	1976	2084	3e-47	191
F559P3	sweetpotatoestdatabaseorigncdhit.fasta.Contig93365	99.4	671	3	1	3	672	465	1135	0	1216
F60C3	sweetpotatoestdatabaseorigncdhit.fasta.Contig11353	100	87	0	0	579	665	2215	2301	2e-38	161
F60G3	sweetpotatoestdatabaseorigncdhit.fasta.Contig40868	99.57	694	3	0	1	694	154	847	0	1266
F60L3	sweetpotatoestdatabaseorigncdhit.fasta.Contig75003	93.45	168	11	0	1	168	1422	1589	3e-65	250
F602D3	transcripthe32865	100	268	0	0	196	463	73	340	5e-139	496
F602E3	sweetpotatoestdatabaseorigncdhit.fasta.Contig69048	98.49	663	7	1	53	712	1690	1028	0	1166
F602O3	sweetpotatoestdatabaseorigncdhit.fasta.Contig69188	99.48	576	3	0	12	587	506	1081	0	1048
F620H3	sweetpotatoestdatabaseorigncdhit.fasta.Contig94088	98.33	300	2	1	323	619	303	4	2e-147	523
F7B3	sweetpotatoestdatabaseorigncdhit.fasta.Contig41063	99.16	359	2	1	70	427	1	359	0	645
F7F3	sweetpotatoestdatabaseorigncdhit.fasta.Contig43699	99.65	284	1	0	1	284	284	1	3e-146	520
F7J3	sweetpotatoestdatabaseorigncdhit.fasta.Contig82866	94.08	152	9	0	64	215	836	685	1e-59	231
F7P3	sweetpotatoestdatabaseorigncdhit.fasta.Contig79428	95.26	253	2	2	114	366	272	514	8e-108	392
F79I3	sweetpotatoestdatabaseorigncdhit.fasta.Contig40548	91.67	120	9	1	581	699	1413	1294	2e-39	165
F166F2	sweetpotatoestdatabaseorigncdhit.fasta.Contig17065	100	133	0	0	1	133	139	7	5e-64	246
F166J2	sweetpotatoestdatabaseorigncdhit.fasta.Contig66359	100	302	0	0	1	302	519	218	3e-158	558
F187C2	sweetpotatoestdatabaseorigncdhit.fasta.Contig96000	100	824	0	0	1	824	3608	4431	0	1522
F187D2	transcripthe59546	98.77	244	2	1	373	615	244	1	4e-120	433
F187E2	transcripthe100672	98.1	316	3	2	130	445	1	313	2e-154	547
F187M2	sweetpotatoestdatabaseorigncdhit.fasta.Contig27155	99.36	786	5	0	1	786	533	1318	0	1424
F187P2	sweetpotatoestdatabaseorigncdhit.fasta.Contig72128	97.38	800	17	3	2	800	1232	436	0	1358
F220B2	transcripthe33310	91.75	303	20	4	272	573	299	1	4e-115	416
F220K2	sweetpotatoestdatabaseorigncdhit.fasta.Contig65917	99.23	391	3	0	4	394	412	22	0	706
F220L2	sweetpotatoestdatabaseorigncdhit.fasta.Contig56023	99.54	216	1	0	1	216	349	564	2e-108	394
F261B2	sweetpotatoestdatabaseorigncdhit.fasta.Contig55018	87.65	170	9	6	6	175	376	219	1e-46	187
F281A2	sweetpotatoestdatabaseorigncdhit.fasta.Contig88783	99.34	756	5	0	1	756	1266	2021	0	1369
F281D2	sweetpotatoestdatabaseorigncdhit.fasta.Contig85214	96.3	243	9	0	1	243	996	1238	2e-110	399
F281G2	sweetpotatoestdatabaseorigncdhit.fasta.Contig93301	84.25	438	34	19	4	411	1247	815	2e-108	394
F281K2	sweetpotatoestdatabaseorigncdhit.fasta.Contig91490	100	126	0	0	1	126	553	678	5e-60	233
F303K2	transcripthe178972	99.65	287	1	0	454	740	1	287	7e-148	525
F303L2	sweetpotatoestdatabaseorigncdhit.fasta.Contig89257	100	112	0	0	1	112	1465	1354	4e-53	207
F303N2	sweetpotatoestdatabaseorigncdhit.fasta.Contig77929	99.12	685	6	0	1	685	1264	580	0	1232
F303O2	sweetpotatoestdatabaseorigncdhit.fasta.Contig74568	88.41	483	25	18	1	482	196	648	3e-156	553
F372H2	sweetpotatoestdatabaseorigncdhit.fasta.Contig89778	97.06	136	2	2	1	135	327	461	4e-59	228
F372J2	sweetpotatoestdatabaseorigncdhit.fasta.Contig16870	89.94	527	17	16	55	579	494	2	0	647
F372P2	sweetpotatoestdatabaseorigncdhit.fasta.Contig49723	98.08	104	2	0	1	104	821	924	2e-45	182
F441D2	sweetpotatoestdatabaseorigncdhit.fasta.Contig93541	99.84	645	1	0	1	645	2097	1453	0	1186
F539F2	sweetpotatoestdatabaseorigncdhit.fasta.Contig31150	91.76	352	5	10	1	352	824	1151	8e-131	468
F539O2	transcripthe139899	97.02	168	5	0	333	500	1	168	3e-75	283
F608A2	sweetpotatoestdatabaseorigncdhit.fasta.Contig34541	99.74	764	1	1	1	763	81	844	0	1399
F608J2	transcripthe108013	98.98	294	1	2	504	796	1	293	8e-148	525
F608O2	sweetpotatoestdatabaseorigncdhit.fasta.Contig89493	99.25	670	5	0	95	764	2797	3466	0	1210
F609B2	transcripthe132479	98.49	199	3	0	1	199	182	380	4e-96	351
F609D2	sweetpotatoestdatabaseorigncdhit.fasta.Contig90335	100	206	0	0	1	206	307	102	4e-105	381
F609E2	sweetpotatoestdatabaseorigncdhit.fasta.Contig44284	100	182	0	0	17	198	2431	2612	2e-91	337
F609F2	sweetpotatoestdatabaseorigncdhit.fasta.Contig57402	95.91	465	10	3	1	459	1437	1898	0	745
F609G2	transcripthe56863	100	96	0	0	1	96	268	363	9e-44	178
F609O2	sweetpotatoestdatabaseorigncdhit.fasta.Contig84407	99.23	130	1	0	314	443	835	706	8e-61	235
F146B1	sweetpotatoestdatabaseorigncdhit.fasta.Contig92017	88.27	469	20	16	38	482	273	730	5e-149	529
F146I1	sweetpotatoestdatabaseorigncdhit.fasta.Contig92461	92.98	228	16	0	1	228	1162	935	2e-90	333
F146M1	sweetpotatoestdatabaseorigncdhit.fasta.Contig48767	97.32	299	8	0	1	299	1670	1968	5e-143	508
F146O1	sweetpotatoestdatabaseorigncdhit.fasta.Contig86540	100	216	0	0	200	415	1025	810	4e-110	399
F146P1	sweetpotatoestdatabaseorigncdhit.fasta.Contig15822	86.35	337	41	2	1	333	484	149	5e-99	363
F187I1	sweetpotatoestdatabaseorigncdhit.fasta.Contig74662	95.31	554	12	7	1	548	1724	2269	0	867
F187J1	sweetpotatoestdatabaseorigncdhit.fasta.Contig94023	86.7	361	29	14	1	347	385	30	4e-105	383
F187N1	sweetpotatoestdatabaseorigncdhit.fasta.Contig92829	100	117	0	0	452	568	1	117	4e-55	217
F220M1	sweetpotatoestdatabaseorigncdhit.fasta.Contig78364	100	273	0	0	191	463	2158	1886	9e-142	505
F220O1	sweetpotatoestdatabaseorigncdhit.fasta.Contig55821	99.49	592	3	0	1	592	592	1	0	1077
F223D1	sweetpotatoestdatabaseorigncdhit.fasta.Contig87656	98.01	151	3	0	227	377	903	753	5e-69	263
F250F1	sweetpotatoestdatabaseorigncdhit.fasta.Contig78939	91.68	493	27	12	6	493	200	683	0	671
F250I1	sweetpotatoestdatabaseorigncdhit.fasta.Contig94889	98.17	763	10	4	1	763	1751	2509	0	1328
F250N1	sweetpotatoestdatabaseorigncdhit.fasta.Contig87504	99	700	7	0	1	700	2488	1789	0	1254
F333A1	sweetpotatoestdatabaseorigncdhit.fasta.Contig77924	100	358	0	0	1	358	358	1	0	662
F34D1	transcripthe249700	92.49	173	4	3	4	169	171	1	3e-62	239
F34E1	sweetpotatoestdatabaseorigncdhit.fasta.Contig91488	100	145	0	0	428	572	1482	1626	1e-70	268
F34F1	sweetpotatoestdatabaseorigncdhit.fasta.Contig91979	98.97	97	0	1	531	627	1528	1623	9e-42	172
F34J1	transcripthe128126	99.66	294	0	1	341	634	1	293	3e-151	536
F398A1	sweetpotatoestdatabaseorigncdhit.fasta.Contig82153	82.1	704	112	10	1	700	2517	3210	2e-167	590
F398H1	transcripthe19184	93.59	359	13	7	144	495	429	74	2e-148	527
F400E1	sweetpotatoestdatabaseorigncdhit.fasta.Contig87449	98.89	90	1	0	592	681	1216	1127	2e-38	161
F400I1	sweetpotatoestdatabaseorigncdhit.fasta.Contig38138	97.28	734	19	1	1	733	2779	2046	0	1243
F400K1	sweetpotatoestdatabaseorigncdhit.fasta.Contig97560	99.22	774	6	0	1	774	4120	4893	0	1397
F609G1	sweetpotatoestdatabaseorigncdhit.fasta.Contig85416	91.34	127	7	4	584	706	559	433	4e-41	171
F609K1	sweetpotatoestdatabaseorigncdhit.fasta.Contig70030	97.76	223	5	0	164	386	1	223	6e-106	385
F609O1	sweetpotatoestdatabaseorigncdhit.fasta.Contig54643	98.54	547	6	2	1	547	545	1	0	965
F614C1	sweetpotatoestdatabaseorigncdhit.fasta.Contig76159	99.88	804	1	0	1	804	2878	2075	0	1480
F614F1	sweetpotatoestdatabaseorigncdhit.fasta.Contig68395	100	225	0	0	155	379	476	252	2e-115	416
F614L1	sweetpotatoestdatabaseorigncdhit.fasta.Contig77695	99.39	488	3	0	1	488	353	840	0	885
F614N1	sweetpotatoestdatabaseorigncdhit.fasta.Contig49037	98.78	491	5	1	217	706	948	458	0	872
F67A1	sweetpotatoestdatabaseorigncdhit.fasta.Contig90970	96.03	529	8	10	149	675	138	655	0	848
F67H1	sweetpotatoestdatabaseorigncdhit.fasta.Contig93997	98.17	601	8	2	74	671	8	608	0	1046
F67M1	sweetpotatoestdatabaseorigncdhit.fasta.Contig85746	88.91	433	34	10	120	547	2828	2405	8e-147	521
F83D1	transcripthe36969	99.51	203	1	0	191	393	24	226	3e-101	370
F83H1	sweetpotatoestdatabaseorigncdhit.fasta.Contig90730	99.17	120	1	0	1	120	1373	1492	2e-55	217
F83K1	sweetpotatoestdatabaseorigncdhit.fasta.Contig68395	95.79	190	8	0	306	495	840	1029	2e-82	307
F83L1	sweetpotatoestdatabaseorigncdhit.fasta.Contig93359	96.69	242	5	2	179	420	864	1102	3e-110	399
F83M1	sweetpotatoestdatabaseorigncdhit.fasta.Contig94607	92.08	480	31	7	1	477	4132	4607	0	669
F83P1	sweetpotatoestdatabaseorigncdhit.fasta.Contig51936	99.13	115	1	0	1	115	1527	1413	4e-53	207
F88B1	sweetpotatoestdatabaseorigncdhit.fasta.Contig93165	84.53	433	26	24	271	684	21	431	3e-107	390
F88C1	transcripthe99790	96.29	404	13	2	203	605	1	403	0	662
F88H1	sweetpotatoestdatabaseorigncdhit.fasta.Contig33678	98.18	220	4	0	1	220	619	838	1e-105	385
F88N1	sweetpotatoestdatabaseorigncdhit.fasta.Contig89699	95.67	231	10	0	1	231	3050	2820	1e-101	372
R79P4	sweetpotatoestdatabaseorigncdhit.fasta.Contig91936	97.41	771	20	0	1	771	14	784	0	1314
R236P10	sweetpotatoestdatabaseorigncdhit.fasta.Contig96545	98.9	365	4	0	496	860	4270	3906	0	652
R236P16	sweetpotatoestdatabaseorigncdhit.fasta.Contig47523	98.36	244	4	0	518	761	1	244	6e-119	429
R236P19	transcripthe20161	99.47	190	1	0	510	699	23	212	6e-94	346
R236P20	sweetpotatoestdatabaseorigncdhit.fasta.Contig35085	97.27	586	15	1	1	585	1355	770	0	992
R236P23	sweetpotatoestdatabaseorigncdhit.fasta.Contig55151	98.65	222	3	0	454	675	1212	1433	2e-108	394
R236P24	sweetpotatoestdatabaseorigncdhit.fasta.Contig95319	98.11	848	16	0	1	848	951	1798	0	1478
R236P4	sweetpotatoestdatabaseorigncdhit.fasta.Contig93195	93.75	608	34	3	3	609	2087	2691	0	909
R236P9	sweetpotatoestdatabaseorigncdhit.fasta.Contig79975	76.1	502	103	13	85	573	1932	1435	5e-64	246
R21O1	sweetpotatoestdatabaseorigncdhit.fasta.Contig71658	96.59	381	12	1	1	380	381	1	2e-179	630
R21O12	sweetpotatoestdatabaseorigncdhit.fasta.Contig85693	99.21	127	1	0	5	131	1363	1489	5e-59	230
R21O13	sweetpotatoestdatabaseorigncdhit.fasta.Contig83462	98.68	454	6	0	307	760	443	896	0	806
R21O22	transcripthe139764	99.58	478	2	0	184	661	478	1	0	872
R21O8	transcripthe99769	97.48	278	7	0	443	720	440	163	7e-133	475
R91O1	sweetpotatoestdatabaseorigncdhit.fasta.Contig38933	98.77	729	8	1	1	729	3937	3210	0	1295
R91O18	sweetpotatoestdatabaseorigncdhit.fasta.Contig78845	100	133	0	0	1	133	2641	2509	5e-64	246
R91O22	sweetpotatoestdatabaseorigncdhit.fasta.Contig86554	98.59	782	8	3	1	779	782	1	0	1380
R91O24	transcripthe156402	92.33	365	11	9	256	620	23	370	3e-141	503
R91O6	sweetpotatoestdatabaseorigncdhit.fasta.Contig93673	99.88	867	1	0	1	867	1195	329	0	1596
R91O8	sweetpotatoestdatabaseorigncdhit.fasta.Contig85324	99.26	540	4	0	188	727	4301	4840	0	976
R91O9	sweetpotatoestdatabaseorigncdhit.fasta.Contig70051	99.55	222	1	0	1	222	3207	2986	1e-111	405
R482O10	transcripthe142880	94.09	220	13	0	531	750	1	220	1e-90	335
R482O13	sweetpotatoestdatabaseorigncdhit.fasta.Contig80338	92.31	91	5	2	164	254	1288	1376	2e-28	128
R482O16	sweetpotatoestdatabaseorigncdhit.fasta.Contig64503	95.12	287	13	1	1	286	1697	1983	1e-125	451
R482O2	sweetpotatoestdatabaseorigncdhit.fasta.Contig62824	94.43	628	7	15	1	600	853	226	0	941
R482O5	sweetpotatoestdatabaseorigncdhit.fasta.Contig61142	96.03	151	6	0	318	468	821	671	4e-64	246
R482O8	trancriptpurple47007	93.85	195	12	0	581	775	33	227	2e-78	294
R497O22	transcripthe189420	99.1	223	2	0	1	223	223	1	9e-111	401
R497O5	sweetpotatoestdatabaseorigncdhit.fasta.Contig90238	98.1	105	1	1	388	491	234	338	1e-44	182
R497O9	sweetpotatoestdatabaseorigncdhit.fasta.Contig96246	98.38	742	12	0	1	742	1099	358	0	1304
R561O18	transcripthe139530	93.8	516	32	0	221	736	545	30	0	776
R561O24	sweetpotatoestdatabaseorigncdhit.fasta.Contig42909	100	374	0	0	472	845	960	1333	0	691
R561O6	sweetpotatoestdatabaseorigncdhit.fasta.Contig82392	98.93	562	6	0	1	562	722	161	0	1005
R561O9	sweetpotatoestdatabaseorigncdhit.fasta.Contig18087	98.78	409	5	0	157	565	1	409	0	728
R56O12	sweetpotatoestdatabaseorigncdhit.fasta.Contig93052	86.12	627	79	6	2	624	973	351	0	669
R56O21	sweetpotatoestdatabaseorigncdhit.fasta.Contig73298	92.82	209	15	0	161	369	2253	2045	3e-81	303
R56O23	sweetpotatoestdatabaseorigncdhit.fasta.Contig83155	97.53	364	4	1	363	721	1117	1480	1e-175	617
R56O4	sweetpotatoestdatabaseorigncdhit.fasta.Contig79159	100	77	0	0	1	77	1783	1859	6e-33	143
R56O8	sweetpotatoestdatabaseorigncdhit.fasta.Contig794	93.24	769	31	12	1	769	1053	306	0	1112
R604O13	gi|120446317|gb|CO500830.1|CO500830	91.74	569	44	3	106	672	1	568	0	789
R604O15	transcripthe19953	99.1	223	2	0	399	621	223	1	1e-110	401
R604O18	sweetpotatoestdatabaseorigncdhit.fasta.Contig97093	96.12	206	8	0	1	206	2633	2838	4e-91	337
R604O8	sweetpotatoestdatabaseorigncdhit.fasta.Contig81168	95.12	430	11	4	266	694	4	424	0	669
R80N11	sweetpotatoestdatabaseorigncdhit.fasta.Contig88786	97.1	207	6	0	6	212	1673	1467	3e-95	350
R80N12	sweetpotatoestdatabaseorigncdhit.fasta.Contig89226	96.6	705	14	5	1	704	2481	3176	0	1160
R80N14	sweetpotatoestdatabaseorigncdhit.fasta.Contig96838	99.47	753	4	0	1	753	951	1703	0	1369
R80N17	sweetpotatoestdatabaseorigncdhit.fasta.Contig44112	95.88	656	27	0	3	658	646	1301	0	1062
R80N18	sweetpotatoestdatabaseorigncdhit.fasta.Contig47844	97.07	239	7	0	455	693	835	597	4e-111	403
R80N21	sweetpotatoestdatabaseorigncdhit.fasta.Contig88849	95.65	69	3	0	1	69	1973	1905	1e-23	111
R80N22	sweetpotatoestdatabaseorigncdhit.fasta.Contig67451	100	102	0	0	330	431	134	33	1e-46	189
R80N4	sweetpotatoestdatabaseorigncdhit.fasta.Contig45852	100	167	0	0	1	167	958	1124	7e-83	309
R80N5	sweetpotatoestdatabaseorigncdhit.fasta.Contig85470	99.44	356	2	0	428	783	1030	675	0	647
R80N6	sweetpotatoestdatabaseorigncdhit.fasta.Contig91555	98.94	754	8	0	1	754	807	1560	0	1349
R80N8	sweetpotatoestdatabaseorigncdhit.fasta.Contig93591	99.28	138	0	1	165	302	1388	1252	1e-64	248
R193N10	sweetpotatoestdatabaseorigncdhit.fasta.Contig86846	90.54	74	0	3	727	800	1460	1526	3e-17	91.6
R193N5	transcripthe244106	90	160	11	2	1	156	168	10	1e-50	202
R311N10	sweetpotatoestdatabaseorigncdhit.fasta.Contig76488	96.04	379	15	0	70	448	1023	1401	1e-175	617
R311N11	sweetpotatoestdatabaseorigncdhit.fasta.Contig65133	97.37	380	4	4	415	788	46	425	0	641
R311N12	sweetpotatoestdatabaseorigncdhit.fasta.Contig82974	87.87	775	94	0	1	775	1330	556	0	911
R311N15	sweetpotatoestdatabaseorigncdhit.fasta.Contig97247	96.89	450	9	4	292	739	2362	1916	0	749
R349N12	sweetpotatoestdatabaseorigncdhit.fasta.Contig88717	96.89	772	16	3	5	771	2938	3706	0	1286
R349N18	sweetpotatoestdatabaseorigncdhit.fasta.Contig4164	100	49	0	0	537	585	298	346	2e-17	91.6
R349N5	sweetpotatoestdatabaseorigncdhit.fasta.Contig86311	100	139	0	0	1	139	139	1	3e-67	257
R401N11	sweetpotatoestdatabaseorigncdhit.fasta.Contig64321	93.28	387	21	5	373	757	384	1	4e-160	566
R401N12	sweetpotatoestdatabaseorigncdhit.fasta.Contig62782	97.17	212	6	0	56	267	1253	1464	7e-98	359
R401N14	sweetpotatoestdatabaseorigncdhit.fasta.Contig64291	92.26	297	8	9	526	811	761	469	3e-112	407
R401N15	sweetpotatoestdatabaseorigncdhit.fasta.Contig88569	85.83	501	37	14	92	571	702	215	1e-140	501
R401N19	sweetpotatoestdatabaseorigncdhit.fasta.Contig61541	84.11	453	46	11	330	774	492	58	2e-114	414
R401N20	sweetpotatoestdatabaseorigncdhit.fasta.Contig78768	100	430	0	0	1	430	993	564	0	795
R414N11	sweetpotatoestdatabaseorigncdhit.fasta.Contig66898	95.3	638	21	4	49	677	648	11	0	1003
R414N16	sweetpotatoestdatabaseorigncdhit.fasta.Contig59717	99.53	425	2	0	299	723	642	218	0	774
R414N18	sweetpotatoestdatabaseorigncdhit.fasta.Contig59003	79.74	464	43	19	28	445	306	764	6e-77	289
R414N2	sweetpotatoestdatabaseorigncdhit.fasta.Contig76878	97.55	326	6	2	1	324	834	509	1e-157	556
R414N4	sweetpotatoestdatabaseorigncdhit.fasta.Contig85652	85.21	676	97	3	5	679	3331	4004	0	691
R430N1	sweetpotatoestdatabaseorigncdhit.fasta.Contig93942	99.73	728	2	0	1	728	1482	755	0	1334
R430N11	sweetpotatoestdatabaseorigncdhit.fasta.Contig92358	98.3	352	1	2	475	826	1713	2059	6e-174	612
R430N23	sweetpotatoestdatabaseorigncdhit.fasta.Contig78408	99.48	386	2	0	1	386	823	438	0	702
R595N10	transcripthe74397	98.34	301	5	0	437	737	1	301	6e-149	529
R595N19	sweetpotatoestdatabaseorigncdhit.fasta.Contig52858	97.69	520	12	0	1	520	2102	1583	0	894
R595N9	sweetpotatoestdatabaseorigncdhit.fasta.Contig97065	94.81	886	27	6	1	867	1903	2788	0	1363
R111M15	sweetpotatoestdatabaseorigncdhit.fasta.Contig92686	94.91	275	2	5	1	263	1125	1399	2e-116	420
R111M22	sweetpotatoestdatabaseorigncdhit.fasta.Contig77408	95.43	591	6	13	159	736	1908	2490	0	922
R111M23	sweetpotatoestdatabaseorigncdhit.fasta.Contig74731	100	93	0	0	1	93	2023	2115	1e-41	172
R111M8	sweetpotatoestdatabaseorigncdhit.fasta.Contig96847	95.31	213	10	0	1	213	425	213	1e-91	339
R154M5	sweetpotatoestdatabaseorigncdhit.fasta.Contig85342	100	279	0	0	373	651	1045	767	4e-145	516
R154M6	sweetpotatoestdatabaseorigncdhit.fasta.Contig62059	98.67	225	3	0	1	225	1472	1696	5e-110	399
R79M13	transcripthe191505	99.53	213	1	0	281	493	213	1	1e-106	388
R79M22	sweetpotatoestdatabaseorigncdhit.fasta.Contig82398	78.56	457	66	20	300	751	8	437	1e-71	272
R80M13	sweetpotatoestdatabaseorigncdhit.fasta.Contig34031	99.7	675	2	0	1	675	938	264	0	1236
R80M22	sweetpotatoestdatabaseorigncdhit.fasta.Contig77910	98.6	215	3	0	468	682	579	365	2e-104	381
R80M9	transcripthe1546	100	208	0	0	262	469	1	208	1e-105	385
R180M16	sweetpotatoestdatabaseorigncdhit.fasta.Contig31150	89.93	278	4	10	1	278	1108	855	1e-91	337
R180M17	sweetpotatoestdatabaseorigncdhit.fasta.Contig49972	99.27	682	1	2	1	678	682	1	0	1229
R180M8	sweetpotatoestdatabaseorigncdhit.fasta.Contig29064	87.7	187	23	0	3	189	274	88	6e-56	219
R180M9	sweetpotatoestdatabaseorigncdhit.fasta.Contig86318	97.94	630	5	4	126	748	851	1479	0	1085
R231M18	sweetpotatoestdatabaseorigncdhit.fasta.Contig4600	92.58	539	32	7	1	534	96	631	0	767
R231M21	sweetpotatoestdatabaseorigncdhit.fasta.Contig91407	99.2	249	2	0	1	249	1322	1570	4e-125	449
R231M8	transcripthe101698	100	38	0	0	4	41	174	137	1e-11	71.3
R324M18	sweetpotatoestdatabaseorigncdhit.fasta.Contig75383	96.13	543	2	6	1	524	543	1	0	869
R324M2	sweetpotatoestdatabaseorigncdhit.fasta.Contig96758	100	123	0	0	549	671	1492	1370	2e-58	228
R324M5	sweetpotatoestdatabaseorigncdhit.fasta.Contig40812	100	213	0	0	572	784	1704	1916	2e-108	394
R412M10	sweetpotatoestdatabaseorigncdhit.fasta.Contig74758	96.75	461	3	1	301	749	1294	834	0	758
R412M12	transcripthe111401	99.1	222	2	0	407	628	222	1	5e-110	399
R412M16	sweetpotatoestdatabaseorigncdhit.fasta.Contig90216	98.03	557	10	1	135	691	19	574	0	966
R412M19	sweetpotatoestdatabaseorigncdhit.fasta.Contig69896	86.18	427	53	5	2	428	434	854	2e-127	457
R412M22	sweetpotatoestdatabaseorigncdhit.fasta.Contig96091	97.35	151	4	0	1	151	2590	2740	3e-67	257
R412M24	sweetpotatoestdatabaseorigncdhit.fasta.Contig77700	99.87	745	1	0	1	745	2746	2002	0	1371
R412M3	sweetpotatoestdatabaseorigncdhit.fasta.Contig79865	100	287	0	0	514	800	1555	1269	2e-149	531
R412M5	sweetpotatoestdatabaseorigncdhit.fasta.Contig77540	99.78	458	1	0	173	630	2147	2604	0	841
R412M6	sweetpotatoestdatabaseorigncdhit.fasta.Contig85838	97.45	235	5	1	579	813	2644	2411	5e-110	399
R276L16	transcripthe256113	83.6	189	26	4	75	261	31	216	8e-42	172
R276L22	sweetpotatoestdatabaseorigncdhit.fasta.Contig67607	92.41	382	20	8	237	618	627	999	3e-151	536
R276L7	sweetpotatoestdatabaseorigncdhit.fasta.Contig78616	97.6	125	3	0	1	125	1009	1133	2e-54	215
R325L1	sweetpotatoestdatabaseorigncdhit.fasta.Contig85787	97.57	247	4	2	1	245	389	143	3e-117	422
R325L14	sweetpotatoestdatabaseorigncdhit.fasta.Contig66796	79.12	431	53	18	77	501	988	589	7e-69	263
R325L15	sweetpotatoestdatabaseorigncdhit.fasta.Contig73387	99.52	421	2	0	7	427	552	132	0	767
R325L18	sweetpotatoestdatabaseorigncdhit.fasta.Contig62548	96.26	669	15	7	1	666	319	980	0	1088
R325L19	transcripthe125058	96.96	362	5	2	1	361	17	373	3e-171	603
R325L2	sweetpotatoestdatabaseorigncdhit.fasta.Contig82909	99.56	229	1	0	1	229	1236	1008	4e-116	418
R325L22	sweetpotatoestdatabaseorigncdhit.fasta.Contig97456	90.43	230	22	0	38	267	554	325	1e-81	303
R325L8	sweetpotatoestdatabaseorigncdhit.fasta.Contig52571	98.44	833	12	1	1	833	956	125	0	1465
R357L10	sweetpotatoestdatabaseorigncdhit.fasta.Contig61638	98.96	769	8	0	1	769	2767	1999	0	1376
R357L16	transcripthe249100	92.11	418	8	12	1	411	400	1	3e-160	566
R357L22	transcripthe156851	98.23	508	5	2	1	508	1428	1931	0	885
R357L3	sweetpotatoestdatabaseorigncdhit.fasta.Contig83571	99.16	358	3	0	1	358	1141	1498	0	645
R357L4	transcripthe253980	99.25	134	1	0	4	137	326	459	3e-63	243
R418L12	transcripthe215832	91.3	184	16	0	7	190	473	656	1e-65	252
R418L17	sweetpotatoestdatabaseorigncdhit.fasta.Contig86342	99.74	387	1	0	256	642	692	306	0	710
R418L9	sweetpotatoestdatabaseorigncdhit.fasta.Contig86342	99.22	387	3	0	262	648	692	306	0	699
R450L12	sweetpotatoestdatabaseorigncdhit.fasta.Contig33936	98.31	474	2	4	56	529	1	468	0	826
R450L19	sweetpotatoestdatabaseorigncdhit.fasta.Contig96856	98.36	608	10	0	1	608	520	1127	0	1068
R514L12	sweetpotatoestdatabaseorigncdhit.fasta.Contig67612	96.41	390	2	4	298	675	1002	613	4e-180	632
R514L14	sweetpotatoestdatabaseorigncdhit.fasta.Contig93044	93.31	314	4	7	1	302	3142	3450	2e-124	448
R514L17	sweetpotatoestdatabaseorigncdhit.fasta.Contig28006	98.87	441	5	0	186	626	616	176	0	787
R514L23	transcripthe140566	94.65	243	10	2	251	493	240	1	3e-102	374
R514L6	transcripthe144412	100	86	0	0	51	136	220	135	1e-38	159
R514L8	transcripthe208458	98.47	131	2	0	1	131	374	244	3e-60	231
R583L15	sweetpotatoestdatabaseorigncdhit.fasta.Contig71305	94.93	217	11	0	1	217	217	1	3e-92	340
R583L5	sweetpotatoestdatabaseorigncdhit.fasta.Contig89315	100	256	0	0	293	548	2086	1831	2e-132	473
R583L7	transcripthe228145	99.24	262	2	0	469	730	1	262	3e-132	473
R583L8	sweetpotatoestdatabaseorigncdhit.fasta.Contig97114	100	209	0	0	1	209	1453	1245	9e-107	387
R583L-22	sweetpotatoestdatabaseorigncdhit.fasta.Contig17352	95.29	616	12	8	1	614	882	282	0	961
R282K10	sweetpotatoestdatabaseorigncdhit.fasta.Contig85425	96.62	148	5	0	348	495	776	923	4e-64	246
R282K14	sweetpotatoestdatabaseorigncdhit.fasta.Contig97351	97.33	187	5	0	449	635	5567	5381	1e-85	318
R282K20	transcripthe190681	97.84	278	6	0	185	462	4	281	2e-134	481
R282K21	sweetpotatoestdatabaseorigncdhit.fasta.Contig33364	95.97	347	14	0	1	347	478	132	8e-160	564
R282K5	sweetpotatoestdatabaseorigncdhit.fasta.Contig96084	80.46	737	126	15	3	726	1144	413	1e-154	547
R282K7	transcripthe20104	99.15	235	2	0	584	818	1	235	3e-117	424
R434K11	sweetpotatoestdatabaseorigncdhit.fasta.Contig47575	97.48	238	6	0	1	238	307	70	1e-112	407
R434K5	transcripthe248214	95.93	369	6	5	274	633	1	369	2e-167	590
R436K16	sweetpotatoestdatabaseorigncdhit.fasta.Contig29962	98.51	201	3	0	219	419	58	258	1e-96	355
R436K18	sweetpotatoestdatabaseorigncdhit.fasta.Contig97603	94.3	596	34	0	1	596	103	698	0	913
R436K2	sweetpotatoestdatabaseorigncdhit.fasta.Contig88222	96.46	198	1	3	1	198	1097	1288	9e-87	322
R436K20	sweetpotatoestdatabaseorigncdhit.fasta.Contig30614	90.43	303	20	8	3	297	257	558	2e-107	390
R532K24	sweetpotatoestdatabaseorigncdhit.fasta.Contig71788	100	124	0	0	1	124	245	368	9e-60	230
R532K3	sweetpotatoestdatabaseorigncdhit.fasta.Contig71087	94.51	164	9	0	310	473	305	142	3e-66	254
R532K7	sweetpotatoestdatabaseorigncdhit.fasta.Contig64367	97.1	138	0	1	1	134	38	175	1e-59	230
R220J10	transcripthe178534	95.95	321	4	5	174	485	1	321	5e-144	512
R220J11	sweetpotatoestdatabaseorigncdhit.fasta.Contig74852	97.16	704	11	5	1	703	1349	654	0	1181
R220J16	sweetpotatoestdatabaseorigncdhit.fasta.Contig22674	90.56	233	22	0	295	527	1	233	7e-83	309
R220J20	sweetpotatoestdatabaseorigncdhit.fasta.Contig96914	95.93	737	11	7	4	722	1379	644	0	1177
R220J3	sweetpotatoestdatabaseorigncdhit.fasta.Contig96316	98.88	179	2	0	111	289	567	745	3e-86	320
R220J6	sweetpotatoestdatabaseorigncdhit.fasta.Contig32497	99.28	139	1	0	107	245	921	783	2e-65	252
R220J9	sweetpotatoestdatabaseorigncdhit.fasta.Contig47370	100	615	0	0	159	773	1	615	0	1136
R303J13	sweetpotatoestdatabaseorigncdhit.fasta.Contig76116	99.44	177	1	0	326	502	1615	1791	9e-87	322
R303J22	transcripthe191972	99.25	801	6	0	1	801	904	1704	0	1447
R364J13	sweetpotatoestdatabaseorigncdhit.fasta.Contig92072	98.37	738	5	3	1	732	267	1003	0	1290
R364J14	sweetpotatoestdatabaseorigncdhit.fasta.Contig94589	98.61	216	1	2	599	812	2137	1922	2e-104	381
R364J17	sweetpotatoestdatabaseorigncdhit.fasta.Contig88125	97.05	745	7	8	10	747	749	13	0	1240
R364J2	sweetpotatoestdatabaseorigncdhit.fasta.Contig97622	92.25	864	29	18	21	869	1876	2716	0	1190
R364J20	sweetpotatoestdatabaseorigncdhit.fasta.Contig96496	100	112	0	0	337	448	1110	999	3e-52	207
R364J24	sweetpotatoestdatabaseorigncdhit.fasta.Contig62166	97.91	526	6	3	1	521	2030	1505	0	905
R364J4	sweetpotatoestdatabaseorigncdhit.fasta.Contig78746	99.17	242	2	0	496	737	2381	2140	4e-121	436
R409J1	sweetpotatoestdatabaseorigncdhit.fasta.Contig95466	97.52	606	7	2	1	598	1413	2018	0	1029
R409J16	sweetpotatoestdatabaseorigncdhit.fasta.Contig88494	100	135	0	0	268	402	581	715	5e-65	250
R409J9	sweetpotatoestdatabaseorigncdhit.fasta.Contig95277	89.54	239	25	0	210	448	1191	953	4e-81	303
R438J1	sweetpotatoestdatabaseorigncdhit.fasta.Contig78364	95.24	273	4	1	39	302	2158	1886	3e-117	424
R438J10	sweetpotatoestdatabaseorigncdhit.fasta.Contig38195	95.27	296	14	0	79	374	2833	2538	3e-131	470
R438J14	sweetpotatoestdatabaseorigncdhit.fasta.Contig34463	91.36	243	20	1	601	842	1	243	2e-89	331
R438J20	sweetpotatoestdatabaseorigncdhit.fasta.Contig53209	83.05	295	41	9	320	611	1667	1955	8e-68	259
R438J6	sweetpotatoestdatabaseorigncdhit.fasta.Contig85787	96.84	411	8	5	55	465	2248	1843	0	682
R438J9	sweetpotatoestdatabaseorigncdhit.fasta.Contig57910	98.94	755	8	0	1	755	652	1406	0	1351
R458J14	sweetpotatoestdatabaseorigncdhit.fasta.Contig68905	98.69	229	3	0	276	504	232	4	3e-112	407
R458J17	sweetpotatoestdatabaseorigncdhit.fasta.Contig29061	89.47	589	46	8	7	580	835	248	0	730
R458J2	sweetpotatoestdatabaseorigncdhit.fasta.Contig20439	99.81	527	1	0	203	729	704	178	0	968
R458J6	sweetpotatoestdatabaseorigncdhit.fasta.Contig91360	99.39	164	1	0	206	369	3128	3291	1e-79	298
R557J1	sweetpotatoestdatabaseorigncdhit.fasta.Contig44042	95.14	391	18	1	256	646	1	390	4e-175	616
R557J13	sweetpotatoestdatabaseorigncdhit.fasta.Contig46645	99.02	410	1	1	42	451	1	407	0	732
R557J14	sweetpotatoestdatabaseorigncdhit.fasta.Contig75932	89.05	694	63	11	1	686	1180	1868	0	848
R557J21	sweetpotatoestdatabaseorigncdhit.fasta.Contig49484	95.48	354	8	3	436	789	1	346	8e-158	558
R557J22	transcripthe216572	96.3	514	17	2	177	689	1	513	0	843
R557J9	sweetpotatoestdatabaseorigncdhit.fasta.Contig62332	95.33	150	0	3	407	549	1	150	2e-59	231
R560J14	sweetpotatoestdatabaseorigncdhit.fasta.Contig97093	96.67	390	13	0	424	813	2853	2464	0	649
R560J23	sweetpotatoestdatabaseorigncdhit.fasta.Contig31580	99.76	827	2	0	1	827	1305	479	0	1517
R560J4	sweetpotatoestdatabaseorigncdhit.fasta.Contig91021	98.3	235	4	0	1	235	503	737	5e-114	412
R560J8	sweetpotatoestdatabaseorigncdhit.fasta.Contig97625	89.95	816	74	8	1	809	541	1355	0	1046
R560J9	sweetpotatoestdatabaseorigncdhit.fasta.Contig97705	99.02	307	1	2	380	685	4823	5128	5e-155	549
R177I9	sweetpotatoestdatabaseorigncdhit.fasta.Contig97676	97.38	305	8	0	1	305	4038	4342	1e-146	520
R362I1	transcripthe128419	92.74	124	9	0	133	256	176	299	6e-44	180
R362I13	sweetpotatoestdatabaseorigncdhit.fasta.Contig95991	87.1	620	75	5	1	616	325	943	0	697
R362I2	sweetpotatoestdatabaseorigncdhit.fasta.Contig74162	100	172	0	0	463	634	2174	2345	1e-85	318
R362I24	sweetpotatoestdatabaseorigncdhit.fasta.Contig36747	100	314	0	0	187	500	571	258	1e-164	580
R362I3	sweetpotatoestdatabaseorigncdhit.fasta.Contig95521	99.48	388	2	0	1	388	3278	2891	0	706
R362I6	sweetpotatoestdatabaseorigncdhit.fasta.Contig81831	97.82	551	11	1	1	550	711	161	0	950
R362I9	sweetpotatoestdatabaseorigncdhit.fasta.Contig79830	97.65	766	8	6	1	757	1147	1911	0	1306
R456I13	sweetpotatoestdatabaseorigncdhit.fasta.Contig76384	98.24	680	12	0	1	680	402	1081	0	1190
R456I14	sweetpotatoestdatabaseorigncdhit.fasta.Contig97630	88.85	547	46	9	1	547	1031	500	0	658
R456I15	sweetpotatoestdatabaseorigncdhit.fasta.Contig90191	97.22	539	9	5	2	538	3221	3755	0	907
R456I18	sweetpotatoestdatabaseorigncdhit.fasta.Contig32093	100	454	0	0	341	794	430	883	0	839
R456I19	sweetpotatoestdatabaseorigncdhit.fasta.Contig63473	99.19	860	4	1	1	857	2955	2096	0	1546
R456I5	sweetpotatoestdatabaseorigncdhit.fasta.Contig84087	92.2	449	17	6	260	706	1094	1526	3e-176	619
R456I6	sweetpotatoestdatabaseorigncdhit.fasta.Contig97484	95.45	593	5	6	1	577	587	1	0	926
R456I7	transcripthe124370	99.15	236	2	0	561	796	1	236	8e-118	425
R473I10	sweetpotatoestdatabaseorigncdhit.fasta.Contig88929	99.75	793	2	0	1	793	546	1338	0	1454
R473I11	sweetpotatoestdatabaseorigncdhit.fasta.Contig35752	90.61	213	20	0	600	812	886	674	5e-75	283
R473I12	sweetpotatoestdatabaseorigncdhit.fasta.Contig69685	97.04	169	4	1	417	585	104	271	5e-75	283
R473I15	sweetpotatoestdatabaseorigncdhit.fasta.Contig41570	92.78	485	32	1	102	583	916	1400	0	699
R473I17	sweetpotatoestdatabaseorigncdhit.fasta.Contig82428	99.53	211	1	0	643	853	684	474	1e-105	385
R473I20	sweetpotatoestdatabaseorigncdhit.fasta.Contig97313	99.87	763	1	0	1	763	948	1710	0	1404
R473I22	sweetpotatoestdatabaseorigncdhit.fasta.Contig89584	95.58	113	4	1	11	123	1637	1526	2e-44	180
R473I3	sweetpotatoestdatabaseorigncdhit.fasta.Contig25052	98.77	487	6	0	213	699	1	487	0	867
R473I6	sweetpotatoestdatabaseorigncdhit.fasta.Contig55963	98.02	202	4	0	1	202	1510	1711	1e-95	351
R475I14	transcripthe35588	83.63	336	49	3	119	451	334	2	3e-83	311
R475I15	sweetpotatoestdatabaseorigncdhit.fasta.Contig1863	78.72	141	25	4	574	713	4399	4535	1e-16	89.8
R475I18	sweetpotatoestdatabaseorigncdhit.fasta.Contig18659	97.39	689	17	1	1	689	1966	1279	0	1171
R475I2	sweetpotatoestdatabaseorigncdhit.fasta.Contig76528	87.27	165	19	2	21	185	248	86	1e-46	187
R475I23	sweetpotatoestdatabaseorigncdhit.fasta.Contig97371	100	507	0	0	1	507	1074	568	0	937
R475I24	sweetpotatoestdatabaseorigncdhit.fasta.Contig93173	99.07	108	0	1	571	678	1347	1241	8e-48	193
R475I5	sweetpotatoestdatabaseorigncdhit.fasta.Contig80115	94.67	300	8	3	1	299	2025	1733	7e-128	459
R502I12	sweetpotatoestdatabaseorigncdhit.fasta.Contig95113	92.19	192	13	2	154	343	387	196	3e-71	270
R502I14	sweetpotatoestdatabaseorigncdhit.fasta.Contig86026	99.3	142	0	1	588	729	3192	3052	1e-66	255
R502I19	sweetpotatoestdatabaseorigncdhit.fasta.Contig89355	97.09	515	5	3	1	507	1078	1590	0	859
R502I24	sweetpotatoestdatabaseorigncdhit.fasta.Contig85128	97.06	306	6	3	547	851	2754	3057	6e-144	512
R502I7	sweetpotatoestdatabaseorigncdhit.fasta.Contig54076	95.38	519	24	0	7	525	2	520	0	826
R565I11	sweetpotatoestdatabaseorigncdhit.fasta.Contig39636	97.73	132	2	1	1	132	785	655	7e-58	226
R565I13	sweetpotatoestdatabaseorigncdhit.fasta.Contig87427	97.62	42	1	0	186	227	450	409	1e-11	73.1
R565I14	sweetpotatoestdatabaseorigncdhit.fasta.Contig64334	99.77	430	1	0	1	430	1870	1441	0	789
R565I17	sweetpotatoestdatabaseorigncdhit.fasta.Contig78721	99.68	313	1	0	1	313	3659	3971	2e-162	573
R565I18	sweetpotatoestdatabaseorigncdhit.fasta.Contig92320	99.56	459	2	0	279	737	147	605	0	837
R565I21	sweetpotatoestdatabaseorigncdhit.fasta.Contig95575	89.83	718	28	14	15	696	1285	577	0	880
R565I3	sweetpotatoestdatabaseorigncdhit.fasta.Contig1872	99.38	646	4	0	1	646	1260	1905	0	1171
R565I4	sweetpotatoestdatabaseorigncdhit.fasta.Contig96392	94.87	117	4	2	474	588	2969	2853	1e-44	182
R565I7	sweetpotatoestdatabaseorigncdhit.fasta.Contig54699	99.6	248	1	0	246	493	2021	1774	4e-126	453
R23H19	sweetpotatoestdatabaseorigncdhit.fasta.Contig71146	89.26	819	73	7	1	805	492	1309	0	1011
R38H12	sweetpotatoestdatabaseorigncdhit.fasta.Contig74540	100	90	0	0	658	747	3246	3335	5e-40	167
R38H15	sweetpotatoestdatabaseorigncdhit.fasta.Contig55435	98.43	383	2	2	1	379	383	1	0	671
R79H10	sweetpotatoestdatabaseorigncdhit.fasta.Contig87136	96.64	238	7	1	1	237	409	172	2e-108	394
R79H18	transcripthe244296	98.81	252	3	0	60	311	252	1	5e-125	449
R79H20	sweetpotatoestdatabaseorigncdhit.fasta.Contig57718	94.16	394	19	4	6	395	422	815	8e-170	597
R79H23	sweetpotatoestdatabaseorigncdhit.fasta.Contig81206	100	160	0	0	299	458	1169	1328	7e-79	296
R79H3	sweetpotatoestdatabaseorigncdhit.fasta.Contig85356	97.55	774	13	2	1	768	490	1263	0	1319
R79H4	sweetpotatoestdatabaseorigncdhit.fasta.Contig53213	82.37	397	63	5	1	391	206	601	8e-92	339
R79H7	sweetpotatoestdatabaseorigncdhit.fasta.Contig89250	100	85	0	0	210	294	1160	1244	3e-37	158
R88H12	sweetpotatoestdatabaseorigncdhit.fasta.Contig74564	97.27	256	4	2	17	270	1583	1837	1e-119	431
R88H15	sweetpotatoestdatabaseorigncdhit.fasta.Contig59791	81.31	412	69	7	2	406	494	84	1e-88	327
R88H23	sweetpotatoestdatabaseorigncdhit.fasta.Contig85778	96.44	506	18	0	27	532	2	507	0	835
R88H9	transcripthe136628	98.21	168	2	1	545	712	309	143	8e-78	292
R195H1	transcripthe51794	100	198	0	0	1	198	198	1	2e-100	366
R195H10	sweetpotatoestdatabaseorigncdhit.fasta.Contig7945	98.74	397	5	0	1	397	400	4	0	706
R195H19	sweetpotatoestdatabaseorigncdhit.fasta.Contig42750	100	414	0	0	181	594	963	1376	0	765
R195H20	sweetpotatoestdatabaseorigncdhit.fasta.Contig97404	94.93	749	38	0	1	749	5337	4589	0	1173
R195H4	sweetpotatoestdatabaseorigncdhit.fasta.Contig74702	99.41	340	2	0	1	340	340	1	1e-175	617
R261H12	sweetpotatoestdatabaseorigncdhit.fasta.Contig95620	98.27	867	14	1	1	866	3547	4413	0	1517
R261H15	sweetpotatoestdatabaseorigncdhit.fasta.Contig64408	97.03	673	16	3	21	693	843	175	0	1129
R261H19	sweetpotatoestdatabaseorigncdhit.fasta.Contig76856	99.13	229	2	0	499	727	1	229	6e-114	412
R261H20	sweetpotatoestdatabaseorigncdhit.fasta.Contig92445	93.15	394	5	6	1	377	3616	3228	8e-158	558
R330H1	sweetpotatoestdatabaseorigncdhit.fasta.Contig73104	75.32	235	50	5	131	361	200	430	1e-21	106
R330H13	transcripthe35987	96.9	258	5	2	213	470	1	255	6e-119	429
R330H21	transcripthe143565	98.04	204	4	0	1	204	1	204	1e-96	355
R330H22	sweetpotatoestdatabaseorigncdhit.fasta.Contig46957	98.54	274	4	0	1	274	74	347	4e-136	484
R330H24	sweetpotatoestdatabaseorigncdhit.fasta.Contig50010	91	767	51	9	5	762	1101	344	0	1018
R330H4	sweetpotatoestdatabaseorigncdhit.fasta.Contig67822	96.22	185	0	2	102	280	1	184	2e-79	296
R394H1	sweetpotatoestdatabaseorigncdhit.fasta.Contig55339	98.82	85	1	0	413	497	307	223	9e-36	152
R394H15	sweetpotatoestdatabaseorigncdhit.fasta.Contig93100	99.18	613	4	1	158	770	6	617	0	1103
R394H16	sweetpotatoestdatabaseorigncdhit.fasta.Contig76212	100	187	0	0	441	627	979	793	5e-94	346
R394H20	transcripthe255991	100	47	0	0	126	172	243	197	8e-17	87.9
R394H22	sweetpotatoestdatabaseorigncdhit.fasta.Contig79923	99.55	442	2	0	1	442	2314	1873	0	806
R394H3	transcripthe144027	97.39	230	5	1	5	234	229	1	1e-107	390
R394H-4	transcripthe111778	100	629	0	0	1	629	663	35	0	1162
R119G2	sweetpotatoestdatabaseorigncdhit.fasta.Contig64239	98.26	344	6	0	1	344	425	768	2e-171	603
R466G3	sweetpotatoestdatabaseorigncdhit.fasta.Contig77638	86.41	368	30	11	475	829	728	368	1e-105	385
R70G21	transcripthe137554	99.44	358	2	0	1	358	19	376	0	651
R70G9	transcripthe32963	98.19	332	6	0	278	609	1	332	2e-164	580
R286G10	sweetpotatoestdatabaseorigncdhit.fasta.Contig97713	94.24	556	31	1	255	809	858	1413	0	848
R286G11	transcripthe33583	98.56	277	4	0	349	625	1	277	2e-137	490
R286G13	sweetpotatoestdatabaseorigncdhit.fasta.Contig29725	98.64	147	2	0	108	254	1	147	7e-69	261
R286G19	transcripthe19016	96.08	153	6	0	294	446	203	51	4e-65	250
R286G8	sweetpotatoestdatabaseorigncdhit.fasta.Contig91419	94.03	452	16	4	1	441	542	993	0	675
R342G14	sweetpotatoestdatabaseorigncdhit.fasta.Contig23217	99.11	561	4	1	30	589	561	1	0	1007
R342G17	sweetpotatoestdatabaseorigncdhit.fasta.Contig87792	98.17	109	2	0	1	109	1054	1162	3e-47	191
R342G2	sweetpotatoestdatabaseorigncdhit.fasta.Contig58619	81.82	209	22	11	1	209	1173	1365	3e-38	161
R342G5	sweetpotatoestdatabaseorigncdhit.fasta.Contig16029	100	300	0	0	1	300	3132	2833	1e-156	555
R342G9	sweetpotatoestdatabaseorigncdhit.fasta.Contig58299	98.68	152	2	0	289	440	1432	1583	4e-71	270
R346G17	transcripthe8211	99.33	298	2	0	323	620	1	298	2e-152	540
R346G2	sweetpotatoestdatabaseorigncdhit.fasta.Contig92203	98.95	570	3	2	1	567	1285	1854	0	1016
R346G6	sweetpotatoestdatabaseorigncdhit.fasta.Contig66265	95.26	211	5	2	1	206	285	75	7e-89	329
R377G1	sweetpotatoestdatabaseorigncdhit.fasta.Contig70416	94.25	87	5	0	1	87	669	583	8e-31	134
R377G15	sweetpotatoestdatabaseorigncdhit.fasta.Contig85488	79.61	407	46	28	4	402	64	441	2e-67	257
R377G17	sweetpotatoestdatabaseorigncdhit.fasta.Contig93992	95.99	723	29	0	1	723	1399	677	0	1175
R377G7	sweetpotatoestdatabaseorigncdhit.fasta.Contig90867	84.9	298	37	5	172	463	298	3	2e-78	294
R382G22	transcripthe191273	98.08	52	0	1	193	244	351	301	6e-17	89.8
R382G24	sweetpotatoestdatabaseorigncdhit.fasta.Contig75455	99.45	365	2	0	3	367	837	473	0	664
R37F10	sweetpotatoestdatabaseorigncdhit.fasta.Contig92163	96.8	656	20	1	1	656	1532	878	0	1094
R37F12	sweetpotatoestdatabaseorigncdhit.fasta.Contig56946	100	163	0	0	328	490	1405	1567	9e-81	302
R37F9	sweetpotatoestdatabaseorigncdhit.fasta.Contig97223	97.91	239	5	0	226	464	959	1197	1e-114	414
R50F1	sweetpotatoestdatabaseorigncdhit.fasta.Contig56271	100	514	0	0	1	514	1461	1974	0	950
R50F8	sweetpotatoestdatabaseorigncdhit.fasta.Contig93169	99.07	108	1	0	1	108	2725	2618	2e-48	195
R270F10	sweetpotatoestdatabaseorigncdhit.fasta.Contig72941	99.67	299	1	0	3	301	4495	4793	2e-154	547
R270F15	transcripthe137503	100	250	0	0	387	636	261	12	5e-129	462
R270F16	sweetpotatoestdatabaseorigncdhit.fasta.Contig43358	97.02	336	6	2	287	622	1	332	5e-159	562
R270F4	sweetpotatoestdatabaseorigncdhit.fasta.Contig89418	95.13	267	6	4	42	305	1872	1610	9e-115	414
R344F19	sweetpotatoestdatabaseorigncdhit.fasta.Contig32966	99.23	782	6	0	1	782	936	155	0	1411
R344F2	sweetpotatoestdatabaseorigncdhit.fasta.Contig45309	96.46	480	15	2	203	680	1	480	0	791
R344F5	sweetpotatoestdatabaseorigncdhit.fasta.Contig84490	98.61	790	11	0	1	790	1351	2140	0	1399
R347F16	sweetpotatoestdatabaseorigncdhit.fasta.Contig35461	95	80	1	1	1	77	255	334	1e-26	122
R375F11	sweetpotatoestdatabaseorigncdhit.fasta.Contig64561	100	230	0	0	153	382	5366	5595	8e-118	425
R375F19	sweetpotatoestdatabaseorigncdhit.fasta.Contig1870	92.61	677	47	3	1	675	6822	7497	0	970
R375F21	sweetpotatoestdatabaseorigncdhit.fasta.Contig85704	100	142	0	0	1	142	757	898	7e-69	263
R416F13	sweetpotatoestdatabaseorigncdhit.fasta.Contig97666	98.02	504	7	1	1	504	2565	2065	0	872
R416F14	sweetpotatoestdatabaseorigncdhit.fasta.Contig95170	99.86	736	1	0	1	736	682	1417	0	1354
R416F16	sweetpotatoestdatabaseorigncdhit.fasta.Contig34859	95.14	350	11	2	369	712	1	350	1e-154	547
R416F19	sweetpotatoestdatabaseorigncdhit.fasta.Contig95492	88.49	139	9	3	627	765	2833	2964	3e-38	161
R416F2	sweetpotatoestdatabaseorigncdhit.fasta.Contig94923	92.73	55	4	0	166	220	448	502	7e-14	80.5
[truncated: 1,362 more rows]
