# Supplementary material for: A genome-wide BAC-end sequence survey provides first insights into sweetpotato (Ipomoea batatas (L.) Lam.) genome composition
Source: BMC Genomics. 2016 Nov 21;17:945. doi: 10.1186/s12864-016-3302-1 (PMC5117676; doi:10.1186/s12864-016-3302-1)
Supplement: Additional file 2: Table S2. — The BLASTN searching results of 4428 BESs with NCBI EST database. (XLS 288 kb) [file 12864_2016_3302_MOESM2_ESM.xls]

## Sheet: Table S2
Additional file 2:Table S2. The BLASTN searching results of 4428 BESs with NCBI EST database.
query id	subject id	% identity	alignment length	mismatches	gap opens	q. start	q. end	s. start	s. end	evalue	bit score
F236P10	gi|74394370|dbj|CJ749190.1|	95.14	247	12	0	351	597	681	435	1e-105	392
F236P14	gi|58157481|gb|CV967732.1|	81.91	619	108	4	63	679	664	48	7e-144	520
F236P24	gi|76298405|gb|DV037980.1|	99.18	122	1	0	1	122	448	327	8e-54	220
F482O13	gi|224663127|gb|GD125692.1|	84.75	118	18	0	93	210	316	433	2e-23	119
F561O19	gi|74400064|dbj|CJ754884.1|	97.53	81	1	1	411	491	781	702	5e-29	137
F561O24	gi|120446452|gb|CO500941.1|	100	95	0	0	265	359	178	272	2e-40	176
F91O13	gi|27253084|dbj|BJ571256.1|	94.23	364	10	5	304	659	1	361	1e-151	545
F91O9	gi|74387048|dbj|CJ741868.1|	83.15	279	20	12	1	258	295	23	8e-57	230
F311N11	gi|74406485|dbj|CJ761305.1|	94.82	309	12	2	1	307	73	379	1e-131	479
F311N19	gi|74414973|dbj|CJ769793.1|	98	100	1	1	282	381	708	610	2e-39	172
F311N21	gi|19246554|gb|BM878888.1|	97.79	407	8	1	179	584	407	1	0	701
F311N6	gi|114780162|gb|EE876789.1|	98.79	660	7	1	1	659	144	803	0	1173
F311N8	gi|114784937|gb|EE881562.1|	91.47	129	11	0	251	379	847	719	5e-41	178
F349N11	gi|74401547|dbj|CJ756367.1|	90.48	105	10	0	397	501	200	96	1e-32	150
F349N6	gi|18260877|gb|BM409247.1|	81.37	483	82	7	1	479	252	730	5e-104	387
F401N11	gi|270439995|gb|GT822437.1|	88.39	112	13	0	601	712	104	215	3e-28	135
F401N14	gi|39808514|gb|CK253507.1|	90.62	96	8	1	143	238	728	634	2e-25	126
F414N19	gi|311172872|gb|GT725810.1|	88.67	203	23	0	280	482	149	351	4e-62	248
F414N4	gi|195545514|dbj|DC881863.1|	100	42	0	0	719	760	128	169	5e-11	78.7
F414N8	gi|74410882|dbj|CJ765702.1|	95.45	88	3	1	131	218	475	389	7e-30	139
F414N9	gi|114781955|gb|EE878581.1|	97.63	337	8	0	1	337	309	645	7e-162	579
F595N10	gi|48272229|gb|CN885987.1|	85.47	117	15	2	687	802	592	477	3e-24	122
F595N17	gi|195545936|dbj|DC881636.1|	97.75	178	4	0	59	236	178	1	6e-80	307
F595N6	gi|91011450|gb|EB121868.1|	80.13	317	51	12	264	572	382	70	1e-55	226
F595N7	gi|74386920|dbj|CJ741740.1|	88.1	496	46	7	1	492	489	3	4e-161	577
F595N-1	gi|27236631|dbj|BJ554811.1|	94.04	319	16	2	1	316	469	151	2e-132	481
F80N10	gi|208283369|gb|GE082377.1|	89.02	82	9	0	109	190	109	190	6e-19	102
F80N11	gi|76297899|gb|DV037474.1|	85.86	403	38	19	1	386	415	815	3e-111	411
F80N12	gi|74399717|dbj|CJ754537.1|	97.62	126	3	0	459	584	546	671	1e-52	217
F80N24	gi|24206708|dbj|AU223735.1|	95.92	98	4	0	88	185	262	165	4e-36	159
F80N5	gi|74418317|dbj|CJ773137.1|	89.66	174	18	0	579	752	503	330	2e-54	222
F80N1	gi|28879538|gb|CB330409.1|	96.05	177	7	0	1	177	177	1	2e-74	289
F154M20	gi|27238559|dbj|BJ556739.1|	98.12	160	3	0	117	276	395	554	1e-71	279
F180M7	gi|74398752|dbj|CJ753572.1|	94.85	563	26	3	113	675	731	172	0	876
F231M11	gi|74406513|dbj|CJ761333.1|	98.08	52	1	0	3	54	136	85	5e-15	91.6
F231M12	gi|74416522|dbj|CJ771342.1|	98.67	75	1	0	314	388	468	542	1e-27	134
F231M13	gi|380748544|gb|JK524624.1|	82.46	171	28	2	96	265	686	517	2e-32	148
F231M18	gi|27235111|dbj|BJ553291.1|	97.4	154	4	0	1	154	434	587	4e-67	263
F231M19	gi|315741139|gb|GW434436.1|	88.06	67	8	0	13	79	292	226	6e-12	80.5
F324M18	gi|74409712|dbj|CJ764532.1|	87.04	108	9	3	156	259	248	354	1e-22	117
F412M17	gi|114785043|gb|EE881668.1|	95.02	201	5	2	156	354	198	1	3e-81	311
F412M19	gi|74405561|dbj|CJ760381.1|	90.89	571	40	6	1	571	233	791	0	758
F412M22	gi|74407497|dbj|CJ762317.1|	97.92	48	1	0	448	495	568	615	1e-12	84.2
F412M4	gi|74395895|dbj|CJ750715.1|	93.83	324	11	3	1	315	324	1	1e-131	479
F79M1	gi|74388789|dbj|CJ743609.1|	98.65	74	1	0	284	357	670	597	3e-27	132
F79M5	gi|86170046|gb|DY031128.1|	83.9	118	19	0	114	231	145	28	6e-22	113
F80M19	gi|74404629|dbj|CJ759449.1|	97.22	144	4	0	499	642	756	613	5e-61	244
F276L12	gi|74418211|dbj|CJ773031.1|	93.35	346	6	10	105	448	332	2	1e-136	496
F325L3	gi|114783368|gb|EE879993.1|	99.04	208	2	0	1	208	387	594	1e-100	374
F325L-1	gi|74389546|dbj|CJ744366.1|	98.41	126	2	0	240	365	534	409	2e-54	222
F357L14	gi|76298570|gb|DV038145.1|	90.96	376	33	1	150	525	447	73	4e-140	507
F357L9	gi|76296941|gb|DV036516.1|	92.35	588	44	1	1	588	201	787	0	835
F418L17	gi|22779954|gb|BM059847.1|	88.78	205	21	2	116	319	136	339	1e-62	250
F418L18	gi|74397340|dbj|CJ752160.1|	96.12	309	12	0	200	508	41	349	1e-139	505
F418L3	gi|27253607|dbj|BJ571779.1|	98.68	152	2	0	624	775	348	197	8e-69	270
F418L8	gi|19246387|gb|BM878721.1|	100	405	0	0	1	405	405	1	0	749
F569L21	gi|74411542|dbj|CJ766362.1|	96.67	210	4	1	1	210	463	669	3e-92	346
F569L5	gi|74392404|dbj|CJ747224.1|	95.95	173	7	0	149	321	309	137	2e-72	281
F583L16	gi|74418450|dbj|CJ773270.1|	94.05	454	27	0	1	454	220	673	0	689
F583L4	gi|74417219|dbj|CJ772039.1|	96.52	115	4	0	642	756	253	367	6e-45	191
F583L7	gi|27254566|dbj|BJ572738.1|	96.59	293	7	1	164	456	658	369	5e-133	483
F583L-22	gi|315867709|gb|GW488184.1|	90.57	159	15	0	360	518	243	85	3e-51	211
F68L9	gi|74416752|dbj|CJ771572.1|	86.08	194	8	5	1	176	193	1	2e-45	191
F250K10	gi|222418247|gb|FG548884.1|	86.17	94	13	0	74	167	311	218	6e-19	102
F250K11	gi|195545021|dbj|DC882217.1|	98.99	198	2	0	221	418	243	440	2e-94	355
F282K11	gi|114775255|gb|EE874781.1|	98.85	174	2	0	314	487	435	608	3e-81	311
F282K19	gi|306449587|emb|FN998260.1|	83.33	150	25	0	543	692	602	453	2e-29	139
F282K20	gi|27260582|dbj|BJ578754.1|	91.63	239	6	9	50	275	238	1	2e-83	318
F282K23	gi|28879934|gb|CB330805.1|	86.88	160	9	9	169	327	403	255	2e-38	169
F532K11	gi|28438591|gb|BU691760.1|	96.74	215	7	0	1	215	50	264	1e-95	359
F532K20	gi|326681860|gb|JG699563.1|	98.38	247	4	0	1	247	319	565	2e-118	435
F220J18	gi|74405595|dbj|CJ760415.1|	94.5	109	6	0	609	717	637	745	9e-39	171
F303J13	gi|74416940|dbj|CJ771760.1|	93.37	362	24	0	1	362	375	736	7e-149	536
F303J22	gi|16216186|gb|BI920158.1|	83.48	587	93	4	187	771	751	167	4e-151	544
F354J22	gi|76297548|gb|DV037123.1|	94.95	99	5	0	1	99	321	419	1e-34	156
F364J13	gi|114779251|gb|EE875878.1|	96.43	560	16	4	260	815	1	560	0	920
F364J14	gi|74415385|dbj|CJ770205.1|	98.56	209	2	1	1	209	193	400	3e-98	368
F364J3	gi|74410924|dbj|CJ765744.1|	98.87	266	3	0	1	266	392	657	1e-130	475
F364J8	gi|74407606|dbj|CJ762426.1|	98.33	180	3	0	136	315	255	434	1e-82	316
F409J20	gi|116657646|gb|EG558658.1|	77.7	296	61	4	5	299	383	92	1e-40	176
F409J22	gi|114787005|gb|EE883580.1|	93.83	81	5	0	598	678	662	742	2e-24	122
F438J21	gi|195546113|dbj|DC882128.1|	86.79	106	11	2	127	230	158	262	4e-22	115
F438J4	gi|114782327|gb|EE878953.1|	97.26	73	2	0	732	804	194	266	7e-25	124
F438J6	gi|305427672|emb|FR622608.1|	91.76	85	7	0	519	603	304	388	3e-23	119
F458J10	gi|74400162|dbj|CJ754982.1|	97.5	80	2	0	328	407	504	583	5e-29	137
F458J21	gi|27259080|dbj|BJ577252.1|	95.11	184	4	3	1	182	181	1	3e-73	285
F557J14	gi|76298290|gb|DV037865.1|	88.73	71	8	0	35	105	266	336	4e-14	87.9
F557J4	gi|74404064|dbj|CJ758884.1|	91.38	116	3	3	4	118	112	3	7e-34	152
F557J9	gi|354716949|gb|JK666864.1|	83.55	152	25	0	560	711	509	358	2e-30	143
F560J10	gi|354720296|gb|JK668924.1|	84.62	130	19	1	489	617	7	136	5e-26	128
F560J16	gi|195543734|dbj|DC880035.1|	91.86	86	6	1	406	490	119	204	2e-23	119
F560J23	gi|74388616|dbj|CJ743436.1|	95.59	227	10	0	560	786	534	308	4e-97	364
F560J24	gi|42642299|gb|CK751876.1|	73.23	437	101	14	211	639	603	175	1e-31	147
F560J8	gi|27250811|dbj|BJ568983.1|	95.5	467	16	4	2	464	230	695	0	741
F362I1	gi|27241458|dbj|BJ559638.1|	96.36	110	4	0	268	377	423	314	2e-42	182
F362I13	gi|120445442|gb|CO500189.1|	91.23	513	45	0	36	548	112	624	0	699
F362I15	gi|226766707|gb|GO523250.1|	80.23	263	48	4	344	604	51	311	4e-46	195
F362I7	gi|27241455|dbj|BJ559635.1|	98.48	66	1	0	1	66	68	3	2e-23	117
F456I10	gi|114782802|gb|EE879427.1|	98.81	253	3	0	1	253	620	368	8e-124	451
F456I19	gi|179696998|dbj|DC583450.1|	82.61	368	64	0	2	369	383	16	2e-85	326
F456I6	gi|74397436|dbj|CJ752256.1|	96.51	229	5	1	29	254	357	129	5e-101	375
F473I12	gi|227570150|gb|GO604415.1|	79.69	325	61	5	125	448	636	316	1e-56	230
F473I17	gi|268518980|emb|FM887447.1|	86.11	72	10	0	1	72	356	427	4e-11	78.7
F473I23	gi|74417850|dbj|CJ772670.1|	97.46	236	6	0	89	324	825	590	3e-109	403
F475I10	gi|90519178|gb|DY981036.1|	76.73	202	44	3	74	274	464	265	2e-20	110
F475I20	gi|328988873|emb|FQ373401.1|	80	150	30	0	8	157	153	4	4e-21	111
F475I23	gi|39819971|gb|CK262993.1|	73.1	554	121	17	28	579	351	878	2e-39	172
F502I18	gi|74391562|dbj|CJ746382.1|	94.67	169	8	1	421	589	631	464	4e-66	261
F502I20	gi|114784743|gb|EE881368.1|	97.58	331	1	5	327	657	518	841	4e-156	560
F502I6	gi|74398709|dbj|CJ753529.1|	95.86	169	7	0	159	327	495	327	6e-70	274
F502I9	gi|74386658|dbj|CJ741478.1|	95.81	597	22	2	137	733	698	105	0	961
F565I17	gi|74399321|dbj|CJ754141.1|	92.86	84	6	0	77	160	684	767	2e-24	122
F565I24	gi|68037836|gb|DR172335.1|	84.55	123	17	2	501	622	236	115	8e-24	121
F195H2	gi|28439162|gb|BU692329.1|	94.48	145	8	0	592	736	540	396	6e-55	224
F23H2	gi|74394475|dbj|CJ749295.1|	100	98	0	0	352	449	508	411	3e-42	182
F23H8	gi|74418089|dbj|CJ772909.1|	91	200	12	5	1	198	198	3	2e-67	265
F261H7	gi|133863734|gb|EL895173.1|	86.36	88	11	1	649	735	59	146	5e-16	95.3
F330H24	gi|74418018|dbj|CJ772838.1|	96.15	130	5	0	1	130	435	306	2e-52	213
F330H8	gi|27254725|dbj|BJ572897.1|	92.59	324	11	4	482	793	23	345	7e-124	453
F38H11	gi|82457913|gb|DV684514.1|	90.95	608	54	1	1	607	33	640	0	817
F38H23	gi|52590127|gb|CV297640.1|	88.39	155	18	0	398	552	364	210	8e-44	187
F38H24	gi|74407163|dbj|CJ761983.1|	87.43	350	44	0	313	662	772	423	6e-109	403
F38H7	gi|74393246|dbj|CJ748066.1|	93.66	347	22	0	256	602	458	112	6e-144	520
F394H20	gi|74394729|dbj|CJ749549.1|	94.2	224	13	0	465	688	238	15	1e-90	342
F394H4	gi|74387019|dbj|CJ741839.1|	100	64	0	0	2	65	246	309	3e-24	119
F79H16	gi|114778601|gb|EE875594.1|	100	163	0	0	258	420	228	66	2e-78	302
F79H6	gi|114779715|gb|EE876342.1|	96.15	78	1	2	1	78	81	6	1e-25	126
F88H10	gi|74414926|dbj|CJ769746.1|	100	47	0	0	1	47	175	221	5e-14	87.9
F88H3	gi|27256230|dbj|BJ574402.1|	97.07	307	5	3	1	305	313	9	2e-142	514
F119G8	gi|326681629|gb|JG699332.1|	93.76	513	8	10	124	614	1	511	0	749
F286G5	gi|74395856|dbj|CJ750676.1|	84.21	152	21	2	112	263	2	150	4e-31	145
F342G17	gi|74394675|dbj|CJ749495.1|	86.18	709	58	14	74	742	2	710	0	732
F342G9	gi|74410869|dbj|CJ765689.1|	96.58	614	19	1	153	764	614	1	0	1016
F346G11	gi|186882643|gb|EX267189.1|	84.32	236	33	4	413	646	249	482	4e-56	228
F346G12	gi|74417065|dbj|CJ771885.1|	97.87	188	3	1	88	274	711	524	6e-85	324
F346G6	gi|39823677|gb|CK266699.1|	90.5	337	32	0	444	780	47	383	1e-121	446
F377G10	gi|74403562|dbj|CJ758382.1|	98.68	76	1	0	109	184	572	647	2e-28	135
F377G11	gi|114787530|gb|EE884105.1|	100	94	0	0	94	187	628	535	5e-40	174
F270F10	gi|76296623|gb|DV036198.1|	94.46	415	18	2	19	432	107	517	2e-178	634
F344F10	gi|74404228|dbj|CJ759048.1|	94.29	105	6	0	10	114	506	610	5e-36	161
F344F19	gi|120445294|gb|CO500068.1|	97.09	172	4	1	534	705	1	171	2e-74	289
F344F5	gi|76297774|gb|DV037349.1|	95.53	403	14	2	4	406	516	118	0	641
F347F15	gi|254916013|gb|GR903871.1|	94.34	53	3	0	4	56	134	186	2e-12	82.4
F375F21	gi|28879982|gb|CB330853.1|	100	101	0	0	99	199	151	51	8e-44	187
F416F10	gi|74407615|dbj|CJ762435.1|	91.27	126	8	2	1	126	124	246	3e-38	169
F416F5	gi|74404524|dbj|CJ759344.1|	83.54	553	70	14	194	736	727	186	3e-137	497
F416F6	gi|27256924|dbj|BJ575096.1|	92	525	36	3	1	525	197	715	0	732
F416F7	gi|74388185|dbj|CJ743005.1|	93.89	589	24	6	201	777	1	589	0	878
F453F20	gi|74399073|dbj|CJ753893.1|	98.75	80	1	0	583	662	419	340	2e-30	143
F50F1	gi|28879148|gb|CB330019.1|	98.87	266	2	1	466	730	955	690	5e-130	473
F579F10	gi|74395313|dbj|CJ750133.1|	87.64	437	39	7	242	672	677	250	4e-136	494
F579F12	gi|190832240|gb|FG144851.1|	84.48	393	59	2	92	483	712	321	6e-104	387
F579F13	gi|159639176|gb|EY143146.1|	79.43	141	26	3	288	426	285	146	1e-16	97.1
F579F24	gi|8332280|gb|BE037264.1|	92.22	90	7	0	17	106	443	354	3e-26	128
F157E21	gi|74413877|dbj|CJ768697.1|	88.44	294	34	0	2	295	31	324	4e-95	357
F157E9	gi|74410882|dbj|CJ765702.1|	96.55	145	3	1	424	566	34	178	2e-59	239
F173E10	gi|27256523|dbj|BJ574695.1|	96.4	723	15	5	103	822	1	715	0	1182
F173E11	gi|74408927|dbj|CJ763747.1|	93.39	121	8	0	114	234	541	421	5e-42	180
F173E19	gi|114778338|gb|EE875569.1|	97.3	148	3	1	146	293	1	147	5e-63	250
F194E10	gi|27242743|dbj|BJ560923.1|	96.86	159	5	0	566	724	487	329	9e-68	267
F194E18	gi|74418148|dbj|CJ772968.1|	94.96	119	6	0	1	119	400	518	7e-44	187
F194E5	gi|74403231|dbj|CJ758051.1|	94.2	362	21	0	2	363	565	204	3e-154	553
F235E24	gi|27258612|dbj|BJ576784.1|	93.81	339	12	4	1	330	453	115	2e-138	501
F235E3	gi|74382753|dbj|CJ737573.1|	95.1	286	14	0	386	671	88	373	2e-123	451
F275E12	gi|46213280|gb|CN188341.1|	75.59	426	86	10	153	575	689	279	4e-46	195
F275E21	gi|120446407|gb|CO500902.1|	94.62	186	10	0	1	186	290	475	2e-74	289
F275E3	gi|76870207|gb|DV161199.1|	84.26	108	17	0	150	257	384	491	7e-20	106
F291E14	gi|114786587|gb|EE883162.1|	96.99	498	8	2	246	743	4	494	0	830
F291E18	gi|74387178|dbj|CJ741998.1|	97.91	527	11	0	9	535	701	175	0	913
F291E24	gi|27258917|dbj|BJ577089.1|	91.6	369	28	1	180	548	754	389	3e-141	510
F471E2	gi|110703347|gb|EE080113.1|	80.11	372	74	0	339	710	85	456	4e-71	278
F471E21	gi|74406360|dbj|CJ761180.1|	97.66	171	4	0	13	183	435	605	4e-76	294
F558E17	gi|18465336|gb|BG522272.1|	74.19	461	97	18	67	518	610	163	2e-39	172
F558E23	gi|74406290|dbj|CJ761110.1|	91.15	339	19	7	1	336	332	2	7e-123	449
F280D13	gi|74396251|dbj|CJ751071.1|	98.72	156	1	1	343	497	320	475	2e-70	276
F280D17	gi|114785603|gb|EE882228.1|	100	65	0	0	347	411	521	457	8e-24	121
F280D22	gi|74417075|dbj|CJ771895.1|	96.97	99	3	0	599	697	601	699	1e-37	167
F280D6	gi|74411915|dbj|CJ766735.1|	96.97	429	13	0	365	793	429	1	0	721
F376D1	gi|24207005|dbj|AU224032.1|	90.12	81	8	0	87	167	357	277	2e-19	106
F616D12	gi|159631913|gb|EY149978.1|	79.35	155	28	4	429	581	355	507	2e-19	106
F616D16	gi|114787375|gb|EE883950.1|	99.5	201	1	0	26	226	8	208	7e-98	366
F523C14	gi|27250310|dbj|BJ568482.1|	88.89	99	9	2	5	102	96	193	4e-24	121
F523C16	gi|195300451|gb|FG398300.1|	94.35	124	7	0	603	726	394	271	6e-45	191
F523C9	gi|74409402|dbj|CJ764222.1|	91.89	148	9	2	1	148	543	687	8e-49	204
F562C15	gi|74401204|dbj|CJ756024.1|	98.06	206	4	0	313	518	505	710	1e-95	359
F564C16	gi|58325501|emb|AJ758573.1|	87.89	223	25	2	17	238	249	28	5e-66	261
F569C22	gi|224660183|gb|GD068006.1|	85.85	544	77	0	3	546	587	44	8e-162	579
F569C24	gi|114786620|gb|EE883195.1|	100	389	0	0	316	704	2	390	0	719
F203A20	gi|27258312|dbj|BJ576484.1|	94.89	352	15	3	56	404	1	352	2e-152	547
F243A1	gi|74402647|dbj|CJ757467.1|	100	66	0	0	8	73	491	426	2e-24	122
F243A10	gi|119009297|gb|DV446407.1|	80.75	161	23	6	326	482	376	220	3e-23	119
F243A5	gi|52829691|dbj|BP525964.1|	86	100	12	2	356	454	222	124	2e-19	106
F323A10	gi|182388570|gb|FF387724.1|	83.02	106	16	2	663	767	58	162	5e-16	95.3
F323A15	gi|195324780|gb|FG522606.1|	82.07	145	25	1	171	315	292	435	2e-24	122
F323A9	gi|76296215|gb|DV035790.1|	97.63	380	8	1	1	379	500	879	0	651
F429A15	gi|27254098|dbj|BJ572270.1|	93.29	328	22	0	348	675	624	297	2e-133	484
F429A16	gi|74393154|dbj|CJ747974.1|	99.52	209	1	0	1	209	331	539	4e-102	381
F429A7	gi|74406363|dbj|CJ761183.1|	95.29	85	4	0	250	334	123	207	3e-28	135
F550A1	gi|74414501|dbj|CJ769321.1|	96.49	114	3	1	335	448	428	540	6e-44	187
F550A19	gi|76295342|gb|DV034917.1|	94.66	206	10	1	1	205	319	114	7e-84	318
F550A24	gi|326631663|gb|JG698214.1|	99.16	359	3	0	3	361	606	248	0	647
F550A9	gi|27241102|dbj|BJ559282.1|	86.44	236	21	7	3	232	247	17	3e-62	248
F614A18	gi|114784974|gb|EE881599.1|	93.68	253	16	0	121	373	382	130	1e-101	379
F167K24	gi|74401061|dbj|CJ755881.1|	78.7	216	40	6	510	722	215	3	2e-29	139
F209E24	gi|76298113|gb|DV037688.1|	100	60	0	0	1	60	127	68	1e-21	111
F220L24	gi|74409097|dbj|CJ763917.1|	94.57	92	4	1	441	531	557	648	5e-30	141
F220N24	gi|238211402|gb|GR084974.1|	92.5	120	8	1	1	119	37	156	6e-39	171
F228P24	gi|190884819|gb|FG155495.1|	88.33	240	28	0	488	727	519	280	2e-74	289
F288J24	gi|74398138|dbj|CJ752958.1|	94.84	213	11	0	68	280	65	277	8e-88	333
F288M24	gi|27252834|dbj|BJ571006.1|	91.63	239	11	3	242	480	1	230	2e-84	322
F3J24	gi|117690952|dbj|DB700488.1|	83.78	111	18	0	425	535	225	115	2e-19	106
F321G24	gi|156658746|emb|AM818960.1|	78.91	147	27	4	579	723	351	207	1e-16	97.1
F321J24	gi|74406283|dbj|CJ761103.1|	100	44	0	0	504	547	473	430	4e-12	82.4
F336G24	gi|27251107|dbj|BJ569279.1|	95.1	143	7	0	1	143	462	320	3e-56	226
F336P24	gi|74404070|dbj|CJ758890.1|	79.25	294	46	15	329	611	699	410	5e-45	191
F398D24	gi|27243782|dbj|BJ561962.1|	95.52	402	18	0	23	424	85	486	0	643
F398M24	gi|195545297|dbj|DC881406.1|	96.58	322	11	0	350	671	403	82	2e-148	534
F398N24	gi|74404862|dbj|CJ759682.1|	95.56	428	10	3	2	420	582	155	0	676
F407A24	gi|198064622|gb|FL793622.1|	82.93	123	19	2	509	630	215	94	2e-20	110
F407F24	gi|326681610|gb|JG699313.1|	100	770	0	0	1	770	770	1	0	1423
F407K24	gi|190831441|gb|FG157226.1|	89.73	146	15	0	350	495	597	742	9e-44	187
F450K24	gi|74398891|dbj|CJ753711.1|	93.07	404	27	1	1	403	340	743	4e-165	590
F450P24	gi|114782531|gb|EE879156.1|	94.78	115	5	1	1	114	454	568	5e-41	178
F539A24	gi|74404864|dbj|CJ759684.1|	97.13	418	11	1	1	418	362	778	0	704
F539I24	gi|74400585|dbj|CJ755405.1|	97.19	391	11	0	1	391	346	736	0	662
F541K24	gi|114781003|gb|EE877630.1|	98.63	146	1	1	267	411	732	587	6e-65	257
F602L24	gi|74386772|dbj|CJ741592.1|	98.1	369	7	0	127	495	665	297	0	643
F609J24	gi|74389431|dbj|CJ744251.1|	97.47	198	5	0	581	778	403	206	2e-89	339
F609L24	gi|74386984|dbj|CJ741804.1|	97.44	78	2	0	451	528	667	590	7e-28	134
F619G24	gi|114780930|gb|EE877557.1|	91.59	416	12	11	300	707	11	411	6e-154	553
F7D24	gi|74418087|dbj|CJ772907.1|	91.38	116	10	0	159	274	230	345	1e-35	159
F7F24	gi|74413130|dbj|CJ767950.1|	98.59	283	4	0	300	582	446	728	2e-138	501
F7N24	gi|27246186|dbj|BJ564366.1|	95.56	135	6	0	3	137	176	310	9e-53	217
F9G24	gi|24207099|dbj|AU224126.1|	90.52	464	41	2	36	496	16	479	4e-171	610
F9M24	gi|74394061|dbj|CJ748881.1|	99.38	160	1	0	90	249	286	445	5e-75	291
F9O24	gi|114780311|gb|EE876938.1|	98.65	223	2	1	1	223	228	7	4e-106	394
F167G23	gi|74416221|dbj|CJ771041.1|	95.99	399	16	0	132	530	750	352	0	651
F170F23	gi|74408895|dbj|CJ763715.1|	98.61	72	1	0	573	644	576	505	4e-26	128
F199L23	gi|74417219|dbj|CJ772039.1|	96.52	115	4	0	624	738	253	367	6e-45	191
F228D23	gi|149652836|gb|ES763845.1|	83.48	224	32	5	103	325	12	231	8e-49	204
F228L23	gi|74398961|dbj|CJ753781.1|	96.27	241	8	1	268	507	753	513	1e-106	396
F228N23	gi|74398950|dbj|CJ753770.1|	93.21	162	11	0	454	615	405	244	2e-59	239
F3K23	gi|74382673|dbj|CJ737493.1|	92.77	166	12	0	7	172	274	109	1e-60	241
F537A23	gi|27252997|dbj|BJ571169.1|	91.44	514	42	2	1	512	182	695	0	704
F551D23	gi|306535861|gb|HO667309.1|	97.96	49	0	1	1	48	203	155	2e-13	84.2
F551L23	gi|78344476|gb|DT564750.1|	84.44	90	14	0	26	115	838	749	3e-15	89.8
F554C23	gi|114784468|gb|EE881093.1|	95.16	124	6	0	61	184	514	391	3e-47	196
F554K23	gi|74414176|dbj|CJ768996.1|	92.12	165	10	1	292	453	674	510	1e-56	230
F554N23	gi|164382138|dbj|DB931271.1|	88.89	90	10	0	166	255	280	191	4e-21	111
F578F23	gi|158921937|gb|EX894390.1|	91.26	103	9	0	198	300	107	209	5e-30	141
F61C23	gi|27242677|dbj|BJ560857.1|	86.26	182	23	2	165	345	461	281	1e-46	196
F83A23	gi|203702452|gb|GD248773.1|	94.12	51	3	0	99	149	170	220	4e-11	78.7
F83M23	gi|195545447|dbj|DC882396.1|	95	100	5	0	13	112	255	156	6e-35	158
F14D22	gi|295166964|emb|FN736979.1|	83.04	171	25	4	295	463	261	429	2e-33	152
F187E22	gi|74408725|dbj|CJ763545.1|	93.71	334	16	4	1	331	332	1	1e-136	496
F334D22	gi|74386907|dbj|CJ741727.1|	92.08	518	39	2	24	540	523	7	0	728
F403N22	gi|148297494|gb|EL934494.1|	77.23	448	97	5	121	565	162	607	6e-65	257
F41L22	gi|195543612|dbj|DC880513.1|	99.12	114	1	0	1	114	118	5	2e-49	206
F6H22	gi|114786884|gb|EE883459.1|	95.65	322	8	1	448	763	9	330	1e-141	512
F6L22	gi|261624621|dbj|FS082718.1|	85.71	112	16	0	229	340	315	204	3e-23	119
F6M22	gi|74395229|dbj|CJ750049.1|	98	100	2	0	1	100	358	259	6e-40	174
F608O22	gi|21920114|gb|BQ120693.2|	78.76	386	69	5	187	571	645	272	1e-61	246
F8C22	gi|224696119|gb|GD126574.1|	89.17	120	13	0	201	320	423	542	9e-33	150
F8I22	gi|74408323|dbj|CJ763143.1|	86.29	175	24	0	63	237	327	501	1e-50	209
F88D22	gi|74399721|dbj|CJ754541.1|	90	380	26	7	53	423	378	2	3e-132	481
F117A21	gi|76297426|gb|DV037001.1|	82.11	246	26	13	99	331	442	202	5e-46	195
F166C21	gi|114777508|gb|EE875444.1|	100	398	0	0	278	675	573	176	0	736
F166K21	gi|27248322|dbj|BJ566502.1|	97.21	646	16	2	65	709	696	52	0	1092
F166N21	gi|74414248|dbj|CJ769068.1|	99.34	151	1	0	333	483	485	635	5e-70	274
F198A21	gi|74396921|dbj|CJ751741.1|	98.09	209	4	0	319	527	19	227	4e-97	364
F198J21	gi|13613661|gb|BG595521.1|	81.87	171	30	1	183	352	226	56	2e-30	143
F198M21	gi|224637664|gb|GD071320.1|	83.96	106	17	0	368	473	135	30	3e-18	102
F209B21	gi|326309725|gb|JG561054.1|	83.74	203	33	0	385	587	685	483	2e-45	193
F209K21	gi|74413075|dbj|CJ767895.1|	95.37	627	24	3	46	672	2	623	0	992
F209L21	gi|164341538|gb|ES851797.1|	85.96	178	25	0	193	370	446	269	5e-45	191
F209M21	gi|74403423|dbj|CJ758243.1|	100	51	0	0	389	439	707	657	3e-16	95.3
F270M21	gi|114782653|gb|EE879278.1|	99.82	556	1	0	200	755	735	180	0	1022
F311K21	gi|74400331|dbj|CJ755151.1|	84.89	470	59	7	1	461	599	133	2e-127	464
F352G21	gi|114779591|gb|EE876218.1|	98.57	279	4	0	1	279	280	2	4e-136	494
F352L21	gi|74404289|dbj|CJ759109.1|	94.02	351	21	0	337	687	666	316	8e-148	532
F352M21	gi|238458151|gb|GR193072.1|	87.7	122	15	0	357	478	621	742	1e-30	143
F363A21	gi|114786816|gb|EE883391.1|	88.98	127	11	2	1	124	531	657	8e-34	154
F363I21	gi|74411101|dbj|CJ765921.1|	94.33	335	12	3	1	328	579	245	5e-140	507
F363J21	gi|326681610|gb|JG699313.1|	100	728	0	0	53	780	859	132	0	1345
F37J21	gi|226748562|gb|GO503742.1|	89.86	148	14	1	238	385	94	240	2e-44	189
F387F21	gi|16232187|gb|BI925786.1|	78.87	142	30	0	449	590	227	368	1e-16	97.1
F490H21	gi|74386975|dbj|CJ741795.1|	94.83	116	5	1	103	218	694	580	4e-42	182
F547A21	gi|114784760|gb|EE881385.1|	96.5	143	2	3	75	215	143	2	8e-58	233
F547E21	gi|82458931|gb|DV685532.1|	78.33	466	91	9	2	462	477	17	2e-75	292
F547L21	gi|24208017|dbj|AU225044.1|	92.99	157	11	0	373	529	82	238	1e-56	230
F554E21	gi|315884426|gb|GW450092.1|	82.27	141	21	4	14	152	355	217	8e-24	119
F554L21	gi|224933198|gb|GO263402.1|	84.62	247	38	0	222	468	402	156	1e-61	246
F602A21	gi|74400595|dbj|CJ755415.1|	98.88	89	1	0	694	782	419	331	2e-35	159
F602O21	gi|311144423|gb|GT725014.1|	92.44	119	9	0	191	309	139	21	8e-39	171
F604A21	gi|51108642|emb|AJ793314.1|	93.24	74	5	0	131	204	190	263	2e-20	110
F604F21	gi|74392570|dbj|CJ747390.1|	86.75	581	68	4	73	647	66	643	2e-179	638
F604G21	gi|74411186|dbj|CJ766006.1|	99.07	216	2	0	520	735	640	425	2e-104	388
F223B20	gi|27258377|dbj|BJ576549.1|	89.91	228	8	12	1	221	360	141	3e-72	279
F250E20	gi|74398127|dbj|CJ752947.1|	93.42	76	1	3	1	72	82	7	2e-20	110
F250J20	gi|226806926|gb|GO563212.1|	94.67	75	4	0	436	510	244	170	1e-22	117
F250M20	gi|76296930|gb|DV036505.1|	99.54	216	1	0	1	216	636	421	5e-106	394
F255C20	gi|165950739|gb|FD494451.1|	90.72	97	9	0	456	552	129	225	1e-26	130
F255I20	gi|76297774|gb|DV037349.1|	96.21	290	8	1	1	290	509	223	7e-130	472
F261D20	gi|161554293|gb|EY926383.1|	88.73	71	8	0	245	315	350	420	8e-14	87.9
F261P20	gi|120445291|gb|CO500066.1|	98.87	177	2	0	347	523	437	261	9e-83	316
F270I20	gi|114786681|gb|EE883256.1|	88.6	193	18	4	367	555	312	504	3e-57	231
F270K20	gi|74398524|dbj|CJ753344.1|	97.69	216	4	1	196	411	4	218	6e-99	370
F281B20	gi|74391947|dbj|CJ746767.1|	92.11	114	3	1	1	114	347	454	2e-34	156
F281E20	gi|74404598|dbj|CJ759418.1|	93.94	231	8	4	1	228	504	731	4e-91	344
F281I20	gi|114781593|gb|EE878219.1|	98.88	178	1	1	113	289	183	360	9e-83	316
F281J20	gi|27236932|dbj|BJ555112.1|	96.23	53	2	0	1	53	485	537	5e-14	87.9
F281O20	gi|224692226|gb|GD078321.1|	92.31	143	11	0	92	234	391	249	6e-49	204
F336K20	gi|114782327|gb|EE878953.1|	92.07	164	11	2	307	468	195	358	8e-57	230
F357D20	gi|92036341|gb|EB448046.1|	92.21	77	6	0	395	471	538	462	2e-20	110
F358M20	gi|74394291|dbj|CJ749111.1|	94.78	134	7	0	138	271	328	195	6e-51	209
F413F20	gi|27248519|dbj|BJ566699.1|	89.15	553	36	14	35	568	1	548	0	667
F413I20	gi|308712410|dbj|DK468559.1|	82.78	273	47	0	358	630	820	548	4e-61	244
F413P20	gi|74400315|dbj|CJ755135.1|	97.14	70	2	0	667	736	182	113	3e-23	119
F559B20	gi|195543818|dbj|DC880959.1|	99.01	202	2	0	335	536	158	359	3e-97	364
F559D20	gi|27249273|dbj|BJ567453.1|	96.08	357	10	2	1	355	437	791	1e-161	579
F559L20	gi|76571821|gb|DV104488.1|	92.31	78	6	0	708	785	156	79	5e-21	111
F559M20	gi|120549934|gb|EH368798.1|	78.69	183	34	5	371	551	25	204	1e-22	117
F6I20	gi|74394294|dbj|CJ749114.1|	92.24	361	7	4	270	630	337	676	1e-135	492
F14E19	gi|311151450|gb|GT722487.1|	82.11	436	78	0	212	647	313	748	5e-100	374
F16P19	gi|27247572|dbj|BJ565752.1|	91.45	491	20	11	1	475	564	80	0	654
F228F19	gi|74412330|dbj|CJ767150.1|	84.28	369	19	14	55	395	363	6	3e-87	331
F228K19	gi|28437850|gb|BU691019.1|	96.57	175	5	1	274	447	396	222	2e-74	289
F228M19	gi|62809239|gb|DN850079.1|	85.46	729	102	4	1	725	729	1	0	758
F228N19	gi|114776047|gb|EE875202.1|	98.29	175	3	0	101	275	175	1	5e-80	307
F228P19	gi|120446749|gb|CO501195.1|	83.93	112	18	0	1	112	165	54	6e-20	108
F250E19	gi|74388308|dbj|CJ743128.1|	100	53	0	0	509	561	621	569	3e-17	99
F250J19	gi|76296779|gb|DV036354.1|	94.21	121	5	2	1	119	619	739	1e-43	183
F289B19	gi|27252329|dbj|BJ570501.1|	92.56	390	22	5	103	486	612	224	4e-154	553
F311F19	gi|27259596|dbj|BJ577768.1|	94.12	255	15	0	1	255	347	601	2e-104	388
F311N19	gi|74414973|dbj|CJ769793.1|	98	100	1	1	364	463	708	610	2e-39	172
F311O19	gi|74390287|dbj|CJ745107.1|	96.27	134	5	0	227	360	627	494	8e-54	220
F334D19	gi|74400734|dbj|CJ755554.1|	90.47	472	38	4	286	752	674	205	8e-173	616
F390D19	gi|74396324|dbj|CJ751144.1|	96.85	127	4	0	1	127	525	399	1e-51	213
F390J19	gi|74417225|dbj|CJ772045.1|	96.09	128	5	0	186	313	598	725	2e-50	209
F390L19	gi|27240300|dbj|BJ558480.1|	95.14	473	16	2	196	668	544	79	0	739
F453L19	gi|74400194|dbj|CJ755014.1|	97.99	149	3	0	34	182	565	417	1e-65	259
F490G19	gi|120446610|gb|CO501081.1|	99.3	142	1	0	389	530	145	286	6e-65	257
F490L19	gi|76296286|gb|DV035861.1|	100	66	0	0	227	292	69	134	8e-25	122
F490O19	gi|195544326|dbj|DC880147.1|	95.86	435	13	4	1	435	520	91	0	699
F519B19	gi|76297981|gb|DV037556.1|	94.74	57	3	0	548	604	170	226	2e-14	89.8
F519L19	gi|74417525|dbj|CJ772345.1|	95.78	308	10	2	375	679	606	299	4e-136	494
F613E19	gi|27254316|dbj|BJ572488.1|	96.86	477	11	3	1	477	473	1	0	795
F613N19	gi|74412197|dbj|CJ767017.1|	97.96	98	2	0	360	457	440	537	7e-39	171
F622C19	gi|328993660|emb|FQ374198.1|	84.67	137	20	1	177	312	56	192	3e-28	135
F622P19	gi|114783382|gb|EE880007.1|	98.33	180	3	0	313	492	273	94	6e-83	316
F8C19	gi|282829145|gb|GO313735.1|	92	75	6	0	207	281	79	5	2e-19	106
F8P19	gi|74384850|dbj|CJ739670.1|	84.74	190	16	8	4	188	199	18	4e-41	178
F198C18	gi|120445791|gb|CO500436.1|	98.99	198	2	0	1	198	148	345	2e-94	355
F198P18	gi|74394061|dbj|CJ748881.1|	100	160	0	0	383	542	286	445	1e-76	296
F223F18	gi|195543726|dbj|DC880027.1|	97.63	422	7	2	54	473	421	1	0	721
F289D18	gi|28438045|gb|BU691214.1|	99.15	118	0	1	494	610	337	220	5e-51	211
F289K18	gi|74391229|dbj|CJ746049.1|	95.14	494	18	3	253	740	678	185	0	774
F297C18	gi|74409994|dbj|CJ764814.1|	97.73	88	2	0	35	122	387	474	2e-33	152
F347K18	gi|19246556|gb|BM878890.1|	97.96	245	5	0	2	246	361	117	1e-115	425
F347O18	gi|195223513|gb|FG481524.1|	81.11	180	34	0	492	671	208	29	5e-31	145
F3571018	gi|27248914|dbj|BJ567094.1|	95.85	289	12	0	247	535	811	523	6e-129	470
F3571018	gi|74410367|dbj|CJ765187.1|	96.67	90	3	0	74	163	537	626	5e-33	150
F472N18	gi|27244136|dbj|BJ562316.1|	96.67	60	2	0	657	716	535	476	1e-17	100
F472O18	gi|24207802|dbj|AU224829.1|	99.32	292	2	0	1	292	80	371	1e-146	529
F541C18	gi|120445745|gb|CO500406.1|	100	55	0	0	558	612	449	395	2e-18	102
F541N18	gi|74417959|dbj|CJ772779.1|	90.77	509	30	10	235	742	1	493	0	664
F551K18	gi|190733672|gb|FG142187.1|	87.95	249	30	0	320	568	795	547	4e-76	294
F559A18	gi|120445568|gb|CO500280.1|	95.66	415	16	2	198	611	249	662	0	665
F559J18	gi|74410172|dbj|CJ764992.1|	90.26	195	7	2	1	195	183	1	1e-61	244
F559L18	gi|74405121|dbj|CJ759941.1|	97.84	231	5	0	100	330	807	577	4e-108	399
F60K18	gi|74399875|dbj|CJ754695.1|	93.22	369	18	3	100	468	364	3	5e-150	540
F77E18	gi|74400464|dbj|CJ755284.1|	99.52	210	1	0	504	713	577	368	9e-103	383
F77M18	gi|74396289|dbj|CJ751109.1|	92.96	142	10	0	380	521	181	322	6e-50	207
F117L17	gi|114776970|gb|EE875414.1|	100	125	0	0	24	148	737	613	6e-58	231
F117M17	gi|27256443|dbj|BJ574615.1|	95.38	692	22	8	33	715	712	22	0	1092
F146J17	gi|74414958|dbj|CJ769778.1|	93.36	271	7	6	109	375	353	90	4e-105	390
F250B17	gi|212321056|emb|CU531951.1|	77.65	358	75	4	340	693	39	395	1e-51	213
F250L17	gi|74405638|dbj|CJ760458.1|	94.74	95	5	0	1	95	638	732	3e-32	148
F260L17	gi|76297661|gb|DV037236.1|	98.65	148	2	0	502	649	405	552	1e-66	263
F260O17	gi|74410712|dbj|CJ765532.1|	88.57	105	3	4	499	603	96	1	3e-23	119
F30C17	gi|74415732|dbj|CJ770552.1|	97.8	182	4	0	284	465	293	474	4e-82	315
F30D17	gi|195545810|dbj|DC882039.1|	95.83	48	2	0	695	742	13	60	5e-11	78.7
F30F17	gi|74404737|dbj|CJ759557.1|	92.82	543	26	9	239	781	162	691	0	774
F321E17	gi|74400342|dbj|CJ755162.1|	86.56	729	60	20	4	711	720	9	0	769
F321L17	gi|221144530|gb|GH637315.1|	91.82	110	9	0	1	110	493	384	3e-34	154
F336H17	gi|74384524|dbj|CJ739344.1|	97.06	204	6	0	430	633	261	58	1e-91	346
F336J17	gi|120445808|gb|CO500441.1|	96.15	104	2	2	17	120	250	351	5e-39	169
F350B17	gi|27236562|dbj|BJ554742.1|	96.45	366	10	2	344	709	550	188	2e-168	601
F387D17	gi|114780107|gb|EE876734.1|	98.98	196	1	1	440	635	646	452	8e-93	350
F387H17	gi|76296447|gb|DV036022.1|	94.64	112	6	0	1	112	219	330	3e-40	174
F387L17	gi|74417615|dbj|CJ772435.1|	96.88	320	10	0	367	686	491	172	7e-149	536
F620I17	gi|74416912|dbj|CJ771732.1|	98.93	280	3	0	1	280	307	586	3e-138	501
F620O17	gi|74391956|dbj|CJ746776.1|	97.14	210	5	1	47	256	494	702	7e-94	353
F168A16	gi|215786831|gb|GH171067.1|	89.29	84	9	0	324	407	224	307	2e-19	106
F168H16	gi|27255004|dbj|BJ573176.1|	98.88	179	2	0	364	542	457	279	7e-84	320
F170K16	gi|60713292|gb|DN503102.1|	77.84	194	37	6	264	456	4	192	2e-22	115
F187F16	gi|74414270|dbj|CJ769090.1|	91	689	54	8	1	684	716	31	0	922
F187L16	gi|13612390|gb|BG594250.1|	86.01	143	20	0	175	317	182	40	7e-34	154
F199A16	gi|27236220|dbj|BJ554400.1|	95.04	262	10	1	481	742	282	24	2e-110	409
F199D16	gi|68037461|gb|DR172160.1|	85.79	190	20	2	133	320	93	277	5e-46	195
F255B16	gi|27239734|dbj|BJ557914.1|	86.02	236	32	1	182	416	22	257	2e-63	252
F357E16	gi|195546252|dbj|DC881367.1|	98.84	86	1	0	1	86	189	274	6e-34	154
F403D16	gi|74417495|dbj|CJ772315.1|	96.55	319	11	0	2	320	602	284	5e-147	529
F403M16	gi|238431272|gb|GR163503.1|	90.82	98	9	0	188	285	275	178	4e-27	132
F519F16	gi|312832782|gb|GW391726.1|	85.78	211	27	1	1	211	579	372	5e-54	220
F602F16	gi|74415324|dbj|CJ770144.1|	97.5	80	2	0	666	745	593	672	9e-29	137
F117G15	gi|74415997|dbj|CJ770817.1|	98.39	62	0	1	188	249	154	214	5e-20	108
F146M15	gi|74416800|dbj|CJ771620.1|	85.82	261	36	1	17	276	793	533	1e-70	276
F146P15	gi|74385223|dbj|CJ740043.1|	92.61	433	32	0	1	433	503	71	3e-175	623
F303B15	gi|74385223|dbj|CJ740043.1|	92.04	427	33	1	13	439	491	66	9e-168	599
F303F15	gi|116980049|gb|EG631238.1|	73.28	756	188	13	4	752	879	131	4e-67	265
F303N15	gi|262519597|emb|FP051202.1|	89.43	123	13	0	71	193	489	367	2e-34	156
F315A15	gi|74394275|dbj|CJ749095.1|	92.9	352	24	1	339	689	526	175	4e-141	510
F358E15	gi|74418394|dbj|CJ773214.1|	98.88	89	1	0	114	202	807	895	1e-35	159
F390G15	gi|378284455|dbj|FS984549.1|	80.87	183	35	0	66	248	483	665	4e-31	145
F390I15	gi|195543555|dbj|DC880456.1|	100	169	0	0	114	282	133	301	9e-82	313
F398A15	gi|76295295|gb|DV034870.1|	88.15	405	43	5	373	774	784	382	4e-131	477
F398G15	gi|74404137|dbj|CJ758957.1|	98.25	114	2	0	311	424	535	648	1e-47	200
F398M15	gi|195544756|dbj|DC879807.1|	100	356	0	0	86	441	1	356	0	658
F411O15	gi|227570936|gb|GO605292.1|	76.39	305	66	6	322	623	656	355	1e-35	159
F411P15	gi|326631653|gb|JG698204.1|	98.9	364	4	0	31	394	1	364	0	651
F507A15	gi|74396156|dbj|CJ750976.1|	98.44	128	2	0	18	145	315	188	6e-56	226
F507F15	gi|74390625|dbj|CJ745445.1|	94.65	318	17	0	1	318	539	222	2e-136	494
F522G15	gi|378394045|dbj|BB958902.1|	100	44	0	0	51	94	296	253	6e-13	82.4
F522K15	gi|74400596|dbj|CJ755416.1|	97.69	130	3	0	415	544	375	246	5e-55	224
F559L15	gi|27236565|dbj|BJ554745.1|	96.52	115	4	0	556	670	548	434	5e-45	191
F559O15	gi|226748703|gb|GO505110.1|	82.86	210	32	3	137	344	267	60	3e-43	185
F6H15	gi|227590161|emb|FN010107.1|	88.89	144	16	0	90	233	284	427	4e-41	178
F608I15	gi|74394949|dbj|CJ749769.1|	98.55	69	1	0	692	760	3	71	2e-24	122
F77F15	gi|74405923|dbj|CJ760743.1|	98.81	168	2	0	203	370	407	574	8e-78	300
F117B14	gi|24206908|dbj|AU223935.1|	97.5	320	5	3	382	698	16	335	1e-151	545
F117K14	gi|114776046|gb|EE875201.1|	100	327	0	0	345	671	707	381	2e-169	604
F117N14	gi|74410533|dbj|CJ765353.1|	95.77	71	3	0	648	718	757	687	4e-22	115
F199C14	gi|58226237|dbj|BP882766.1|	85.93	270	38	0	46	315	324	55	2e-74	289
F199L14	gi|74414658|dbj|CJ769478.1|	90	220	22	0	457	676	791	572	2e-73	285
F261F14	gi|74395733|dbj|CJ750553.1|	97.44	78	2	0	596	673	619	542	9e-28	134
F289G14	gi|94465118|gb|EB700993.1|	83.89	180	29	0	6	185	362	183	2e-39	172
F315P14	gi|156649659|emb|AM848243.1|	85.71	126	16	2	77	201	428	304	3e-27	132
F352A14	gi|74386764|dbj|CJ741584.1|	94.58	203	11	0	401	603	266	64	3e-82	315
F352B14	gi|74387015|dbj|CJ741835.1|	99.11	224	1	1	1	223	433	210	2e-108	401
F352G14	gi|299874929|emb|FR595182.1|	89.74	78	8	0	103	180	737	660	1e-17	100
F383B14	gi|114775998|gb|EE875153.1|	97.93	145	3	0	181	325	626	770	3e-63	252
F383C14	gi|117686043|dbj|DB701964.1|	73.51	619	139	20	9	616	21	625	5e-51	211
F383E14	gi|74388697|dbj|CJ743517.1|	88.15	481	55	2	255	734	618	139	2e-159	571
F383H14	gi|74413326|dbj|CJ768146.1|	98.46	454	7	0	1	454	262	715	0	800
F519F14	gi|114780832|gb|EE877459.1|	97.83	138	2	1	316	452	407	544	4e-59	237
F88E14	gi|74410725|dbj|CJ765545.1|	95.5	111	5	0	104	214	601	491	3e-41	178
F88J14	gi|27250898|dbj|BJ569070.1|	97.03	101	3	0	82	182	465	365	6e-39	171
F88M14	gi|227603496|emb|FN031786.1|	90.73	259	24	0	168	426	69	327	1e-91	346
F157F13	gi|74396750|dbj|CJ751570.1|	91.01	189	7	4	2	182	188	2	1e-61	246
F157I13	gi|76298307|gb|DV037882.1|	96.02	628	21	4	60	685	68	693	0	1029
F198O13	gi|74415532|dbj|CJ770352.1|	95.21	188	7	1	1	188	276	461	1e-76	296
F336C13	gi|110839122|gb|DY261553.1|	90	140	14	0	592	731	603	464	4e-42	182
F350C13	gi|9278411|dbj|AU088887.1|	84.71	157	21	2	433	589	81	234	6e-34	154
F350K13	gi|212319421|emb|CU531115.1|	80.07	286	57	0	106	391	633	348	1e-51	213
F407B13	gi|27256112|dbj|BJ574284.1|	95.58	226	5	4	1	221	20	245	6e-95	357
F41J13	gi|74414244|dbj|CJ769064.1|	98.95	95	1	0	472	566	560	466	8e-39	171
F518C13	gi|114778541|gb|EE875593.1|	98.27	289	5	0	180	468	353	65	5e-140	507
F6L13	gi|28438242|gb|BU691411.1|	98.87	353	4	0	22	374	1	353	9e-178	632
F625C13	gi|27255726|dbj|BJ573898.1|	97.48	437	8	3	240	676	1	434	0	743
F625O13	gi|74406330|dbj|CJ761150.1|	92.46	305	17	3	1	299	315	619	3e-117	431
F175D12	gi|74390468|dbj|CJ745288.1|	87.3	126	16	0	403	528	484	609	4e-31	145
F198E12	gi|164327367|gb|EX165258.1|	87.1	155	14	3	658	812	208	60	9e-39	171
F198F12	gi|74412895|dbj|CJ767715.1|	91.01	345	9	9	1	323	302	646	1e-121	446
F333D12	gi|195544404|dbj|DC880705.1|	92.59	189	11	3	497	684	36	222	3e-68	268
F333K12	gi|27253458|dbj|BJ571630.1|	84.4	141	14	5	344	479	65	202	2e-27	132
F333P12	gi|28439015|gb|BU692182.1|	100	79	0	0	67	145	182	260	5e-32	147
F34I12	gi|74387180|dbj|CJ742000.1|	96.77	124	4	0	426	549	498	375	5e-50	207
F358C12	gi|74392784|dbj|CJ747604.1|	94.37	302	16	1	1	301	111	412	1e-126	462
F358F12	gi|74414221|dbj|CJ769041.1|	98.29	117	2	0	220	336	356	240	2e-49	206
F358G12	gi|76295075|gb|DV034650.1|	93.34	661	39	3	50	710	776	121	0	972
F372A12	gi|24207592|dbj|AU224619.1|	92.37	131	2	4	1	124	179	50	1e-41	180
F578F12	gi|76295685|gb|DV035260.1|	93.29	313	18	1	44	356	89	398	3e-126	460
F609I12	gi|74415348|dbj|CJ770168.1|	94.34	389	14	6	1	383	387	1	5e-165	590
F609N12	gi|74386324|dbj|CJ741144.1|	98.02	101	2	0	290	390	441	541	2e-40	176
F620E12	gi|74404531|dbj|CJ759351.1|	86.36	264	12	6	455	697	656	396	9e-68	267
F625E12	gi|27243351|dbj|BJ561531.1|	82.88	292	24	9	1	292	267	2	8e-64	254
F8K12	gi|74395168|dbj|CJ749988.1|	98.04	102	2	0	1	102	404	303	2e-41	178
F8N12	gi|74415156|dbj|CJ769976.1|	95.86	435	18	0	1	435	400	834	0	704
F11E11	gi|429248686|gb|JZ151454.1|	86.26	444	61	0	84	527	363	806	9e-133	483
F187F11	gi|28879098|gb|CB329969.1|	99.23	518	4	0	1	518	518	1	0	935
F187J11	gi|27237553|dbj|BJ555733.1|	96.3	270	10	0	168	437	1	270	4e-121	444
F187K11	gi|27252182|dbj|BJ570354.1|	91.91	136	1	2	387	513	539	673	4e-42	182
F187P11	gi|24969912|dbj|BJ551461.1|	82.74	226	35	4	60	283	486	263	4e-47	198
F240D11	gi|27258759|dbj|BJ576931.1|	95.45	66	3	0	439	504	769	704	1e-19	106
F372J11	gi|74389422|dbj|CJ744242.1|	97.89	95	0	1	23	115	397	303	1e-36	163
F453A11	gi|74390417|dbj|CJ745237.1|	96.33	218	7	1	458	675	587	371	5e-95	357
F472J11	gi|15197799|gb|BI422958.1|	96.92	130	4	0	1	130	518	647	4e-54	219
F472N11	gi|33405785|gb|CF211412.1|	79.78	178	28	7	13	186	421	248	1e-24	122
F490A11	gi|190552324|gb|FG939088.1|	87.5	72	9	0	237	308	114	185	1e-12	84.2
F490I11	gi|51122753|emb|AJ807425.1|	83.13	166	25	3	30	193	268	104	4e-32	148
F490K11	gi|27239727|dbj|BJ557907.1|	96.84	95	3	0	310	404	379	285	1e-35	159
F490M11	gi|195543995|dbj|DC879567.1|	91.78	304	23	2	1	303	69	371	7e-115	422
F578M11	gi|74417002|dbj|CJ771822.1|	95.38	65	1	2	16	80	277	215	7e-19	102
F590O11	gi|311169058|gb|GT716237.1|	87.64	89	11	0	4	92	507	595	7e-19	104
F604K11	gi|293513704|dbj|FS355607.1|	96.23	53	2	0	477	529	413	465	8e-14	87.9
F609H11	gi|74413036|dbj|CJ767856.1|	96.07	484	13	4	93	571	747	265	0	789
F609I11	gi|324774098|gb|JG052569.1|	87.43	175	18	3	6	178	590	418	3e-47	198
F622C11	gi|19246562|gb|BM878896.1|	87.85	576	66	4	1	574	78	651	0	673
F622E11	gi|76295059|gb|DV034634.1|	87.95	531	38	15	1	530	221	726	6e-169	603
F622J11	gi|74415265|dbj|CJ770085.1|	100	169	0	0	75	243	581	413	1e-81	313
F7D11	gi|74388857|dbj|CJ743677.1|	99.02	205	2	0	435	639	654	450	2e-98	368
F7G11	gi|76295864|gb|DV035439.1|	100	302	0	0	1	302	425	124	1e-155	558
F7P11	gi|27255188|dbj|BJ573360.1|	96.92	260	8	0	350	609	275	534	6e-119	436
F16F10	gi|74413159|dbj|CJ767979.1|	82.17	673	113	5	14	682	681	12	2e-159	571
F166E10	gi|27251835|dbj|BJ570007.1|	100	82	0	0	1	82	82	1	3e-33	152
F170C10	gi|114785738|gb|EE882363.1|	96.35	384	12	1	3	384	207	590	3e-177	630
F170F10	gi|74398987|dbj|CJ753807.1|	98.72	78	1	0	1	78	121	198	2e-29	139
F170J10	gi|27245900|dbj|BJ564080.1|	90.57	106	10	0	34	139	261	366	4e-30	141
F253J10	gi|195544503|dbj|DC881164.1|	97.59	83	2	0	569	651	1	83	2e-30	143
F253O10	gi|74395023|dbj|CJ749843.1|	96.88	160	5	0	18	177	693	534	6e-69	268
F255J10	gi|74388374|dbj|CJ743194.1|	94.08	152	9	0	3	154	459	610	4e-60	239
F255K10	gi|74399306|dbj|CJ754126.1|	96.04	404	16	0	138	541	316	719	0	658
F255L10	gi|92026780|gb|EB438485.1|	88.46	104	12	0	128	231	110	7	2e-25	126
F3D10	gi|27252071|dbj|BJ570243.1|	97.85	93	2	0	68	160	656	748	3e-36	161
F359C10	gi|74394594|dbj|CJ749414.1|	95.81	215	9	0	4	218	428	642	3e-92	348
F359H10	gi|282845190|gb|GR410487.1|	79.48	229	45	2	4	231	470	243	3e-36	161
F359O10	gi|74399379|dbj|CJ754199.1|	96.92	487	15	0	1	487	299	785	0	817
F37L10	gi|27259234|dbj|BJ577406.1|	92.93	297	13	8	374	665	3	296	1e-115	425
F372O10	gi|51570566|gb|CV091227.1|	79.39	131	25	2	630	759	116	245	7e-15	91.6
F383K10	gi|114782442|gb|EE879068.1|	99.42	346	2	0	252	597	602	257	9e-177	628
F407G10	gi|124617390|gb|EH715212.1|	87.18	78	10	0	365	442	627	550	2e-14	89.8
F411A10	gi|74399362|dbj|CJ754182.1|	97.94	194	3	1	95	287	380	573	1e-88	335
F411B10	gi|74414375|dbj|CJ769195.1|	97.67	86	2	0	332	417	637	552	3e-32	148
F411G10	gi|74400005|dbj|CJ754825.1|	93.26	341	20	3	180	520	475	138	9e-138	499
F411L10	gi|74403831|dbj|CJ758651.1|	92.5	120	7	1	482	601	268	151	7e-39	171
F537C10	gi|74403265|dbj|CJ758085.1|	96.43	56	2	0	354	409	629	684	1e-15	93.5
F537M10	gi|74415120|dbj|CJ769940.1|	92.86	224	16	0	1	224	655	878	2e-85	326
F537P10	gi|240291355|gb|GR317688.1|	86.49	74	8	2	24	96	513	441	1e-11	80.5
F613D10	gi|195544098|dbj|DC879694.1|	89.2	287	21	10	216	494	211	495	9e-93	350
F613E10	gi|326631535|gb|JG698086.1|	98.6	143	1	1	589	731	353	494	3e-63	252
F67M10	gi|74409712|dbj|CJ764532.1|	87.04	108	9	3	459	562	354	248	8e-23	117
F168F9	gi|27248056|dbj|BJ566236.1|	98.8	83	1	0	167	249	378	460	2e-32	148
F209B9	gi|29180376|gb|CB417385.1|	87.32	71	9	0	126	196	75	5	3e-12	82.4
F209J9	gi|74394028|dbj|CJ748848.1|	95.1	102	4	1	301	401	531	430	1e-35	159
F223C9	gi|76296709|gb|DV036284.1|	93.75	432	11	7	1	431	453	869	4e-180	640
F223J9	gi|74407959|dbj|CJ762779.1|	96.85	317	9	1	355	670	674	358	1e-146	529
F260D9	gi|89491616|gb|DY647410.1|	81.25	224	42	0	204	427	332	555	4e-42	182
F260E9	gi|74414965|dbj|CJ769785.1|	95.68	486	21	0	84	569	489	4	0	782
F260P9	gi|305424635|emb|FR623955.1|	84.62	195	28	2	6	199	69	262	2e-45	193
F261O9	gi|74410339|dbj|CJ765159.1|	87.64	178	12	4	1	168	417	594	1e-47	200
F270B9	gi|308779313|gb|HO788483.1|	91.38	58	5	0	59	116	420	363	3e-12	80.5
F270O9	gi|74415604|dbj|CJ770424.1|	91.28	814	48	13	11	811	812	9	0	1088
F30C9	gi|114785491|gb|EE882116.1|	100	94	0	0	1	94	434	341	6e-40	174
F30M9	gi|27250106|dbj|BJ568278.1|	86.59	276	18	9	411	673	317	48	7e-74	287
F30O9	gi|227621537|emb|FN015968.1|	90.78	141	13	0	141	281	303	163	2e-44	189
F313E9	gi|27259649|dbj|BJ577821.1|	91.48	587	39	7	172	756	2	579	0	798
F358F9	gi|120445608|gb|CO500309.1|	97.51	441	11	0	240	680	621	181	0	754
F358H9	gi|74417824|dbj|CJ772644.1|	99.14	116	1	0	10	125	464	579	1e-50	209
F60I9	gi|27235179|dbj|BJ553359.1|	94.25	87	5	0	362	448	560	474	8e-28	134
F60J9	gi|27248117|dbj|BJ566297.1|	93.58	296	16	3	2	295	412	706	1e-119	438
F604K9	gi|27255334|dbj|BJ573506.1|	95.68	370	16	0	415	784	628	259	1e-166	595
F620J9	gi|261733381|dbj|FS109629.1|	83.22	143	24	0	11	153	568	426	4e-27	132
F168K8	gi|378394045|dbj|BB958902.1|	100	45	0	0	50	94	77	121	2e-13	84.2
F175E8	gi|74403985|dbj|CJ758805.1|	93.29	164	10	1	272	435	411	573	6e-60	241
F253E8	gi|120446035|gb|CO500596.1|	98.31	59	1	0	1	59	481	539	8e-19	104
F255E8	gi|74405016|dbj|CJ759836.1|	92.11	317	11	6	1	306	314	1	7e-119	436
F311C8	gi|27242878|dbj|BJ561058.1|	97.33	75	0	1	1	75	73	1	2e-25	126
F311K8	gi|76297778|gb|DV037353.1|	98.21	279	5	0	42	320	587	309	2e-134	488
F352A8	gi|114787708|gb|EE884283.1|	99.13	230	2	0	27	256	20	249	2e-112	414
F352B8	gi|114776082|gb|EE875237.1|	95.3	149	7	0	50	198	339	191	2e-59	237
F352L8	gi|120445096|gb|CO499907.1|	96.3	108	4	0	2	109	415	522	5e-41	178
F383B8	gi|74390452|dbj|CJ745272.1|	98.2	111	2	0	117	227	475	585	5e-46	195
F383P8	gi|74414666|dbj|CJ769486.1|	95.95	74	3	0	86	159	422	349	2e-24	121
F398C8	gi|326631489|gb|JG698040.1|	99.5	397	2	0	116	512	1	397	0	723
F398J8	gi|308671134|dbj|DK469668.1|	87.64	89	11	0	571	659	737	649	7e-19	104
F398M8	gi|74410831|dbj|CJ765651.1|	96.05	76	3	0	82	157	584	509	6e-25	124
F398O8	gi|74390587|dbj|CJ745407.1|	85.03	334	27	15	395	706	727	395	1e-85	326
F501B8	gi|52829563|dbj|BP525836.1|	90.7	215	19	1	79	293	143	356	3e-73	285
F501N8	gi|27245183|dbj|BJ563363.1|	96.28	215	8	0	1	215	151	365	2e-94	353
F537B8	gi|74403310|dbj|CJ758130.1|	94.55	55	3	0	10	64	677	623	1e-14	87.9
F537H8	gi|224622073|gb|GD070856.1|	86.28	328	45	0	2	329	167	494	2e-95	357
F539B8	gi|195233925|gb|FG509575.1|	86.06	165	23	0	73	237	343	179	5e-41	178
F541B8	gi|74414195|dbj|CJ769015.1|	98.21	279	5	0	4	282	228	506	2e-134	488
F541F8	gi|74392900|dbj|CJ747720.1|	87.95	473	48	6	260	724	601	130	6e-169	603
F541J8	gi|74390234|dbj|CJ745054.1|	90.55	275	15	8	142	408	96	367	6e-94	353
F551E8	gi|25018619|gb|CA518062.1|	86.67	105	14	0	26	130	542	438	9e-23	117
F551O8	gi|195546178|dbj|DC882163.1|	95.83	96	3	1	1	96	180	86	7e-34	154
F620E8	gi|74400023|dbj|CJ754843.1|	84.18	335	22	16	125	449	462	775	1e-76	296
F620G8	gi|114785062|gb|EE881687.1|	100	107	0	0	146	252	275	381	3e-47	198
F620K8	gi|74398950|dbj|CJ753770.1|	93.21	162	11	0	457	618	405	244	2e-59	239
F67F8	gi|190797752|gb|FG199103.1|	94.64	56	3	0	99	154	538	593	5e-14	87.9
F170H7	gi|186858575|gb|EX270289.1|	83.53	85	14	0	553	637	518	602	1e-11	80.5
F170I7	gi|195544563|dbj|DC880199.1|	98.04	153	3	0	253	405	1	153	9e-68	267
F387H7	gi|74393553|dbj|CJ748373.1|	98.24	284	4	1	236	519	183	465	8e-137	496
F609I7	gi|24207391|dbj|AU224418.1|	100	122	0	0	1	122	141	262	2e-56	226
F83F7	gi|195544428|dbj|DC880729.1|	86.32	117	7	4	1	117	368	475	2e-23	119
F83L7	gi|378394045|dbj|BB958902.1|	100	45	0	0	99	143	121	77	2e-13	84.2
F83O7	gi|114780150|gb|EE876777.1|	100	176	0	0	1	176	51	226	1e-85	326
F11E6	gi|74417634|dbj|CJ772454.1|	91.46	574	29	10	181	739	2	570	0	771
F11F6	gi|349821991|emb|FQ408320.1|	77.71	157	33	2	76	231	531	686	1e-16	97.1
F14H6	gi|27251624|dbj|BJ569796.1|	98.55	138	2	0	252	389	577	440	4e-61	244
F14L6	gi|74408039|dbj|CJ762859.1|	97.36	265	7	0	298	562	649	385	2e-123	451
F14P6	gi|74406168|dbj|CJ760988.1|	97	200	6	0	280	479	367	168	5e-89	337
F146I6	gi|224689692|gb|GD093778.1|	78.96	309	54	9	276	574	40	347	8e-48	200
F157P6	gi|109855875|gb|DW484854.1|	87.9	124	15	0	219	342	708	831	1e-31	147
F16J6	gi|74392249|dbj|CJ747069.1|	94.53	384	18	1	163	543	636	253	4e-165	590
F16L6	gi|76295075|gb|DV034650.1|	76.7	588	105	20	64	632	758	184	3e-77	298
F167K6	gi|74396938|dbj|CJ751758.1|	91.54	260	12	6	70	329	8	257	6e-93	350
F228B6	gi|74403932|dbj|CJ758752.1|	80.3	132	21	5	90	220	775	648	5e-16	95.3
F228J6	gi|74418221|dbj|CJ773041.1|	97	100	3	0	133	232	297	396	2e-38	169
F253L6	gi|74390367|dbj|CJ745187.1|	99.36	157	1	0	1	157	201	45	3e-73	285
F270K6	gi|195544322|dbj|DC880143.1|	98.97	97	1	0	1	97	212	116	6e-40	174
F270M6	gi|27253862|dbj|BJ572034.1|	96.35	329	12	0	419	747	714	386	1e-150	542
F270N6	gi|508593852|dbj|HX708856.1|	85.05	107	16	0	444	550	349	243	2e-20	110
F270O6	gi|190831789|gb|FG141496.1|	86.85	213	28	0	2	214	761	549	5e-60	239
F60C6	gi|27260768|dbj|BJ578940.1|	94.5	309	8	5	270	569	422	730	6e-129	470
F60D6	gi|74400531|dbj|CJ755351.1|	96.46	113	4	0	278	390	468	580	8e-44	187
F620N6	gi|74384059|dbj|CJ738879.1|	94.37	284	15	1	243	525	426	143	2e-118	435
F625J6	gi|27243719|dbj|BJ561899.1|	93.92	362	19	1	14	372	523	162	4e-151	544
F625O6	gi|27245250|dbj|BJ563430.1|	91.89	111	8	1	112	221	261	151	7e-34	154
F77C6	gi|5048380|gb|AI729528.1|	87.38	103	11	2	183	284	535	434	1e-22	117
F147C5	gi|74404365|dbj|CJ759185.1|	90.71	280	14	7	441	709	1	279	1e-96	363
F147I5	gi|120446407|gb|CO500902.1|	95.37	281	13	0	1	281	282	2	3e-122	448
F147J5	gi|76297684|gb|DV037259.1|	100	298	0	0	1	298	117	414	2e-153	551
F157F5	gi|114786587|gb|EE883162.1|	99.78	458	0	1	246	703	4	460	0	839
F166C5	gi|74400582|dbj|CJ755402.1|	96.35	493	17	1	1	492	495	3	0	819
F199C5	gi|74390881|dbj|CJ745701.1|	98.85	87	1	0	42	128	277	363	2e-34	156
F240A5	gi|52824599|gb|CV429477.1|	85.29	204	30	0	181	384	550	753	4e-51	211
F240C5	gi|120446221|gb|CO500745.1|	91.03	145	9	3	458	602	186	326	1e-45	193
F240I5	gi|27259450|dbj|BJ577622.1|	96.86	287	9	0	1	287	287	1	2e-132	481
F240M5	gi|74396733|dbj|CJ751553.1|	97.39	115	3	0	239	353	305	419	1e-46	196
F3N5	gi|74400888|dbj|CJ755708.1|	97.64	127	3	0	330	456	738	612	3e-53	219
F315A5	gi|74399687|dbj|CJ754507.1|	99.13	231	2	0	488	718	350	580	9e-113	416
F507D5	gi|74405465|dbj|CJ760285.1|	94.39	196	5	2	1	196	192	3	6e-77	296
F507F5	gi|76296687|gb|DV036262.1|	97.12	313	9	0	1	313	264	576	4e-147	529
F507G5	gi|74417156|dbj|CJ771976.1|	85.15	377	48	3	1	370	578	203	1e-101	379
F507J5	gi|17068779|gb|BM108507.1|	82.72	162	26	2	79	239	280	440	1e-30	143
F507L5	gi|74413320|dbj|CJ768140.1|	99.31	145	1	0	18	162	238	382	1e-66	263
F519B5	gi|27238708|dbj|BJ556888.1|	93.33	120	1	3	102	221	368	480	7e-39	171
F519F5	gi|74403886|dbj|CJ758706.1|	95.34	279	13	0	1	279	439	717	4e-121	444
F519H5	gi|114781458|gb|EE878084.1|	98.71	309	4	0	407	715	80	388	8e-153	549
F519J5	gi|76295240|gb|DV034815.1|	100	104	0	0	372	475	648	751	2e-45	193
F519P5	gi|326631568|gb|JG698119.1|	99.07	107	1	0	285	391	878	772	1e-45	193
F547K5	gi|195545398|dbj|DC882347.1|	98.56	348	5	0	74	421	4	351	9e-173	616
F608C5	gi|74386877|dbj|CJ741697.1|	92.17	383	26	3	374	756	687	309	5e-150	540
F608I5	gi|74395040|dbj|CJ749860.1|	93.4	485	25	6	25	503	486	3	0	712
F608K5	gi|27254439|dbj|BJ572611.1|	94.59	185	10	0	376	560	394	578	8e-74	287
F608P5	gi|74405198|dbj|CJ760018.1|	89.09	220	10	9	623	835	8	220	5e-66	261
F609E5	gi|24207278|dbj|AU224305.1|	97.52	242	6	0	1	242	287	46	7e-114	420
F609G5	gi|28879736|gb|CB330607.1|	99.71	344	1	0	265	608	626	969	3e-177	630
F613A5	gi|161718242|gb|FC068918.1|	79.65	226	40	5	1	223	351	129	7e-35	158
F613F5	gi|195545821|dbj|DC882050.1|	92.66	218	14	2	301	517	364	148	1e-81	313
F77B5	gi|74414946|dbj|CJ769766.1|	92.12	241	9	4	1	231	242	2	2e-87	331
F77M5	gi|27257827|dbj|BJ575999.1|	100	54	0	0	313	366	721	774	9e-18	100
F9F5	gi|255771066|gb|GR931727.1|	79.64	167	34	0	97	263	695	529	9e-24	121
F187C4	gi|74394220|dbj|CJ749040.1|	95.24	126	3	2	177	302	266	388	1e-46	196
F187K4	gi|76295808|gb|DV035383.1|	97.92	144	3	0	517	660	356	499	9e-63	250
F303G4	gi|227591068|emb|FN000478.1|	88.12	101	12	0	675	775	527	427	8e-24	121
F350F4	gi|120445745|gb|CO500406.1|	100	79	0	0	387	465	449	371	8e-32	147
F350J4	gi|124575033|gb|EH681076.1|	83.05	118	18	2	469	585	759	643	2e-19	106
F359A4	gi|74382994|dbj|CJ737814.1|	98.28	233	4	0	1	233	227	459	1e-110	409
F359I4	gi|323087746|gb|JG390493.1|	84	300	48	0	331	630	317	18	2e-74	289
F359K4	gi|74405202|dbj|CJ760022.1|	93.63	251	16	0	1	251	700	450	1e-100	375
F359P4	gi|74386407|dbj|CJ741227.1|	83.94	137	21	1	366	501	683	547	3e-27	132
F490H4	gi|295654792|gb|GW872447.1|	79.84	243	40	6	245	482	2	240	3e-38	169
F490I4	gi|74391859|dbj|CJ746679.1|	96.68	361	12	0	351	711	641	281	2e-168	601
F490J4	gi|74403116|dbj|CJ757936.1|	97.14	175	5	0	208	382	420	594	1e-76	296
F490K4	gi|76296986|gb|DV036561.1|	98.68	303	4	0	382	684	67	369	2e-149	538
F490N4	gi|90473652|gb|DY935510.1|	84.62	156	21	3	454	607	683	529	3e-33	152
F490O4	gi|27256101|dbj|BJ574273.1|	93.2	338	23	0	1	338	444	781	8e-138	499
F541C4	gi|315905089|gb|GW431597.1|	84.69	98	15	0	52	149	423	326	3e-17	99
F541K4	gi|74391506|dbj|CJ746326.1|	94.12	221	13	0	1	221	423	643	6e-89	337
F541M4	gi|311117926|gb|HS079497.1|	78.39	273	53	6	280	549	360	629	2e-39	172
F625L4	gi|124618196|gb|EH715949.1|	86.27	102	14	0	113	214	603	502	5e-21	111
F625O4	gi|114778601|gb|EE875594.1|	100	163	0	0	268	430	228	66	2e-78	302
F79I14	gi|74416659|dbj|CJ771479.1|	95.58	249	11	0	153	401	358	606	9e-108	399
F88L4	gi|27243967|dbj|BJ562147.1|	98.81	419	5	0	1	419	145	563	0	747
F9G4	gi|120445431|gb|CO500181.1|	94	467	16	4	103	569	19	473	0	697
F9P4	gi|74417516|dbj|CJ772336.1|	99.13	115	1	0	698	812	443	557	7e-50	207
F11L3	gi|88751256|gb|DY535397.1|	97.78	45	1	0	300	344	640	684	5e-11	78.7
F147H3	gi|19246449|gb|BM878783.1|	98.98	196	2	0	68	263	296	101	2e-93	351
F147N3	gi|74418220|dbj|CJ773040.1|	96.11	437	17	0	1	437	440	876	0	713
F147P3	gi|311212956|gb|GT700603.1|	91.36	81	6	1	116	195	153	73	1e-20	110
F175G3	gi|74411729|dbj|CJ766549.1|	90.57	159	15	0	257	415	692	534	4e-51	211
F175P3	gi|27257382|dbj|BJ575554.1|	86.32	190	23	1	10	196	538	349	8e-49	204
F270D3	gi|27241738|dbj|BJ559918.1|	95.16	124	6	0	1	124	281	404	2e-47	196
F270E3	gi|227617125|emb|FN029674.1|	91.3	69	6	0	89	157	561	493	5e-16	95.3
F333D3	gi|74399974|dbj|CJ754794.1|	97.81	183	4	0	604	786	2	184	1e-82	316
F333H3	gi|74406149|dbj|CJ760969.1|	97.53	81	1	1	474	554	483	562	6e-29	137
F352D3	gi|227602359|emb|FN007215.1|	89.47	190	20	0	561	750	209	398	6e-60	241
F352J3	gi|27248023|dbj|BJ566203.1|	99.45	181	1	0	431	611	485	665	1e-86	329
F352P3	gi|76297525|gb|DV037100.1|	94.62	223	10	2	468	688	412	634	4e-91	344
F37I3	gi|28438176|gb|BU691345.1|	98.66	149	2	0	429	577	149	1	3e-67	265
F387J3	gi|27240634|dbj|BJ558814.1|	88.19	271	26	4	184	451	268	1	2e-83	318
F387K3	gi|182383663|gb|FF380718.1|	82.47	251	44	0	93	343	531	281	6e-54	220
F390H3	gi|76298128|gb|DV037703.1|	94.03	318	12	3	392	702	889	572	4e-131	477
F620H3	gi|114783191|gb|EE879816.1|	98.51	269	4	0	323	591	280	12	1e-130	475
F7J3	gi|74399609|dbj|CJ754429.1|	92.86	196	14	0	82	277	275	80	2e-73	285
F7P3	gi|74394144|dbj|CJ748964.1|	99.28	138	1	0	643	780	317	180	1e-62	250
F187C2	gi|117350744|gb|EG681338.1|	81.3	770	138	4	51	817	6	772	7e-174	619
F187D2	gi|315899390|gb|GW430903.1|	89.8	147	15	0	3	149	148	294	2e-44	189
F187E2	gi|27256059|dbj|BJ574231.1|	93.37	196	5	6	1	191	269	77	1e-72	283
F187M2	gi|74401081|dbj|CJ755901.1|	97.22	108	3	0	582	689	596	489	1e-42	183
F220L2	gi|74415385|dbj|CJ770205.1|	95.37	216	2	2	1	216	193	400	6e-89	337
F261B2	gi|195543701|dbj|DC880002.1|	98.15	54	1	0	10	63	230	177	2e-16	95.3
F281D2	gi|74384866|dbj|CJ739686.1|	86.7	233	7	8	11	243	522	314	2e-59	237
F281G2	gi|120445730|gb|CO500392.1|	92.41	79	6	0	89	167	95	17	1e-21	113
F281K2	gi|74415181|dbj|CJ770001.1|	97.62	126	3	0	1	126	374	499	1e-52	217
F303K2	gi|315403676|gb|HS565665.1|	89.36	94	10	0	384	477	17	110	3e-23	119
F303N2	gi|74400913|dbj|CJ755733.1|	92.33	704	28	9	1	702	40	719	0	981
F303O2	gi|76297393|gb|DV036968.1|	97.2	107	3	0	477	583	194	88	4e-42	182
F372H2	gi|76297305|gb|DV036880.1|	95.59	136	4	2	1	135	302	436	1e-53	217
F372J2	gi|387960501|gb|HO199107.1|	95.08	61	3	0	519	579	742	682	1e-16	97.1
F539F2	gi|27256112|dbj|BJ574284.1|	93.71	175	6	4	1	170	175	1	4e-65	257
F539O2	gi|74414173|dbj|CJ768993.1|	99.28	138	1	0	62	199	668	531	6e-63	250
F608J2	gi|313408817|gb|HS266784.1|	95.45	66	3	0	461	526	295	360	2e-19	106
F608O2	gi|209178033|gb|FC862858.1|	80	215	43	0	93	307	161	375	2e-35	159
F609B2	gi|327195746|gb|JG700667.1|	92.54	67	4	1	4	69	99	33	2e-16	95.3
F609O2	gi|351043163|emb|FQ451336.1|	85.61	132	19	0	314	445	622	753	1e-29	139
F187I1	gi|74404459|dbj|CJ759279.1|	93.26	430	22	3	3	431	454	31	4e-176	627
F187J1	gi|24207592|dbj|AU224619.1|	95.42	131	5	1	1	131	179	50	5e-50	207
F220M1	gi|74406485|dbj|CJ761305.1|	95.32	342	12	2	122	461	40	379	5e-150	540
F220O1	gi|114776116|gb|EE875271.1|	98.55	69	0	1	570	638	209	276	7e-24	121
F223D1	gi|27247702|dbj|BJ565882.1|	99.28	138	1	0	461	598	94	231	8e-63	250
F250I1	gi|114786587|gb|EE883162.1|	97.39	499	5	3	249	747	4	494	0	843
F250M1	gi|188353380|gb|EY811314.1|	88.31	77	9	0	4	80	132	208	8e-16	93.5
F333A1	gi|114779894|gb|EE876521.1|	100	351	0	0	1	351	351	1	0	649
F34D1	gi|114782869|gb|EE879494.1|	98.97	97	1	0	146	242	32	128	2e-40	174
F34E1	gi|74392225|dbj|CJ747045.1|	95.86	145	6	0	428	572	603	459	3e-58	235
F34J1	gi|261705986|dbj|FS033178.1|	87.71	179	18	4	9	185	483	307	2e-49	206
F398H1	gi|74401494|dbj|CJ756314.1|	98.21	112	2	0	56	167	684	573	1e-46	196
F400E1	gi|27244726|dbj|BJ562906.1|	96.67	90	3	0	592	681	81	170	9e-33	150
F400M1	gi|74414761|dbj|CJ769581.1|	100	86	0	0	598	683	739	654	2e-35	159
F609G1	gi|74411794|dbj|CJ766614.1|	97.78	270	6	0	190	459	270	1	8e-128	466
F609O1	gi|74404100|dbj|CJ758920.1|	97.76	268	5	1	524	791	431	165	4e-126	460
F614C1	gi|354709918|gb|JK659017.1|	77.97	295	59	6	280	571	405	114	1e-41	180
F67H1	gi|190799831|gb|FG165767.1|	80.53	113	20	2	362	473	661	550	3e-13	86.1
F67M1	gi|74401835|dbj|CJ756655.1|	94.06	556	17	7	1	547	94	642	0	830
F83H1	gi|74416974|dbj|CJ771794.1|	96.67	120	4	0	1	120	722	603	4e-48	200
F83L1	gi|159636715|gb|EY157766.1|	88.04	92	11	0	397	488	679	588	1e-20	110
F83P1	gi|76296959|gb|DV036534.1|	100	55	0	0	1	55	148	202	3e-19	102
F88H1	gi|311169158|gb|GT693966.1|	80.86	209	40	0	1	209	556	348	4e-37	165
R236P10	gi|27247964|dbj|BJ566144.1|	95.89	146	6	0	510	655	122	267	9e-59	237
R236P16	gi|186812460|gb|EX239829.1|	77.08	253	55	3	234	484	262	513	2e-30	143
R236P19	gi|83794053|gb|DW054270.1|	85	140	19	2	271	409	380	518	6e-30	141
R236P24	gi|74400734|dbj|CJ755554.1|	90.75	573	40	9	287	848	674	104	0	752
R236P4	gi|124628717|gb|EH725355.1|	79.19	149	31	0	165	313	100	248	9e-19	104
R236P9	gi|190836541|gb|FG149062.1|	72.63	358	88	9	202	551	451	96	1e-20	110
R21O12	gi|48777690|gb|CO087056.1|	87.5	120	15	0	12	131	167	48	2e-29	139
R21O13	gi|76298028|gb|DV037603.1|	93.7	413	22	4	307	718	497	906	2e-174	621
R91O22	gi|114783202|gb|EE879827.1|	97.61	545	13	0	129	673	552	8	0	935
R91O5	gi|312055325|gb|GW887859.1|	76.5	183	41	2	402	583	238	419	4e-17	99
R91O9	gi|74417425|dbj|CJ772245.1|	96.85	222	7	0	1	222	325	546	2e-99	372
R482O10	gi|74403764|dbj|CJ758584.1|	90.91	616	54	1	1	616	124	737	0	826
R482O2	gi|76297562|gb|DV037137.1|	85.86	290	31	3	121	400	356	645	8e-78	300
R497O22	gi|114775839|gb|EE874994.1|	92	100	6	2	349	446	264	363	1e-29	139
R56O21	gi|74392629|dbj|CJ747449.1|	93.63	204	13	0	166	369	457	660	2e-79	305
R56O23	gi|74395492|dbj|CJ750312.1|	96.05	354	9	1	368	721	398	50	2e-159	571
R56O4	gi|74384878|dbj|CJ739698.1|	98.7	77	1	0	1	77	332	256	1e-29	139
R56O8	gi|195543748|dbj|DC880049.1|	97.96	294	5	1	1	293	308	15	2e-140	508
R604O13	gi|120446317|gb|CO500830.1|	91.74	569	44	3	106	672	1	568	0	789
R604O15	gi|238110683|gb|GO981429.1|	95.92	49	2	0	1	49	399	447	1e-11	80.5
R80N12	gi|195291982|gb|FG404810.1|	90.82	98	9	0	600	697	336	239	4e-27	132
R80N14	gi|58210081|dbj|BP960725.1|	80.63	444	78	8	78	517	21	460	7e-89	337
R80N5	gi|124687083|gb|EH781823.1|	85.39	356	52	0	428	783	99	454	8e-99	370
R80N6	gi|308787843|gb|HO794144.1|	83.71	755	121	2	1	754	1187	1940	0	712
R311N12	gi|92028039|gb|EB439744.1|	84.45	733	106	7	27	754	2	731	0	715
R349N12	gi|74416720|dbj|CJ771540.1|	97.56	491	12	0	281	771	1	491	0	841
R349N18	gi|74393965|dbj|CJ748785.1|	95.92	49	2	0	537	585	398	446	1e-11	80.5
R349N5	gi|74391057|dbj|CJ745877.1|	94.81	77	4	0	733	809	601	525	9e-24	121
R401N11	gi|74387126|dbj|CJ741946.1|	86.21	116	7	2	198	304	537	422	1e-22	117
R401N20	gi|27246603|dbj|BJ564783.1|	96.34	164	6	0	530	693	222	59	9e-69	270
R414N18	gi|27251853|dbj|BJ570025.1|	82.33	464	31	21	28	445	133	591	1e-94	355
R430N1	gi|74406025|dbj|CJ760845.1|	97.39	574	15	0	155	728	735	162	0	979
R430N11	gi|27258036|dbj|BJ576208.1|	86.54	208	9	10	478	682	679	488	5e-51	211
R430N23	gi|74417603|dbj|CJ772423.1|	95.35	129	5	1	56	183	823	695	4e-49	204
R595N10	gi|71718232|gb|DR948869.1|	86.36	110	15	0	717	826	511	620	9e-24	121
R595N19	gi|27249223|dbj|BJ567403.1|	93.8	274	14	2	247	520	781	511	2e-110	409
R111M22	gi|27250799|dbj|BJ568971.1|	95.83	575	20	2	159	731	655	83	0	926
R154M5	gi|114784548|gb|EE881173.1|	97.81	137	2	1	515	651	1	136	2e-58	235
R79M13	gi|27245073|dbj|BJ563253.1|	98.62	145	2	0	160	304	410	554	6e-65	257
R79M22	gi|74401809|dbj|CJ756629.1|	95.73	234	10	0	227	460	738	505	4e-101	377
R80M22	gi|156657562|emb|AM811185.1|	93.33	75	5	0	2	76	51	125	6e-21	111
R80M9	gi|74396556|dbj|CJ751376.1|	95	100	5	0	446	545	102	3	6e-35	158
R180M16	gi|27256112|dbj|BJ574284.1|	93.62	141	4	4	140	275	1	141	7e-50	206
R180M17	gi|74407538|dbj|CJ762358.1|	97.21	502	13	1	1	501	502	1	0	848
R231M21	gi|114783027|gb|EE879652.1|	98.8	249	3	0	1	249	49	297	4e-121	444
R231M8	gi|74406792|dbj|CJ761612.1|	92.86	168	9	3	4	169	558	392	9e-63	248
R412M12	gi|326681706|gb|JG699409.1|	99.25	134	1	0	169	302	122	255	2e-60	243
R412M22	gi|124693073|gb|EH787809.1|	82.07	145	26	0	1	145	174	30	6e-25	124
R412M3	gi|190883599|gb|FG135465.1|	83.73	252	41	0	519	770	199	450	2e-59	239
R412M5	gi|27260546|dbj|BJ578718.1|	94.62	446	11	6	173	610	535	95	0	678
R412M6	gi|74402314|dbj|CJ757134.1|	88.54	157	9	5	654	810	1	148	4e-42	182
R276L22	gi|74401446|dbj|CJ756266.1|	95.45	176	8	0	8	183	404	229	3e-72	281
R276L7	gi|27238087|dbj|BJ556267.1|	98.9	91	1	0	404	494	497	407	1e-36	163
R325L19	gi|311180737|gb|GT670099.1|	85.22	115	17	0	338	452	253	139	3e-23	119
R357L4	gi|24206676|dbj|AU223703.1|	98.25	171	3	0	4	174	186	16	3e-78	300
R418L17	gi|74400290|dbj|CJ755110.1|	99.22	387	3	0	256	642	706	320	0	699
R418L9	gi|74400290|dbj|CJ755110.1|	98.71	387	5	0	262	648	706	320	0	688
R450L12	gi|74410989|dbj|CJ765809.1|	92.72	206	15	0	507	712	498	703	3e-77	298
R450L6	gi|366410810|gb|HO104565.1|	83.33	90	11	4	1	88	118	31	2e-11	80.5
R514L12	gi|74403137|dbj|CJ757957.1|	95.87	387	16	0	277	663	371	757	3e-176	627
R514L14	gi|74413327|dbj|CJ768147.1|	91.86	258	9	5	1	253	251	1	9e-93	350
R583L15	gi|114784025|gb|EE880650.1|	100	127	0	0	468	594	353	479	3e-58	235
R583L5	gi|51296810|gb|CO906507.1|	90.24	164	16	0	296	459	379	542	3e-52	215
R282K20	gi|27243463|dbj|BJ561643.1|	95.51	89	4	0	660	748	4	92	2e-30	143
R282K21	gi|74414000|dbj|CJ768820.1|	94.81	347	18	0	1	347	391	45	8e-151	542
R434K11	gi|238375556|gb|GR126866.1|	78.64	220	43	4	18	235	302	519	9e-31	143
R434K5	gi|74405573|dbj|CJ760393.1|	97.25	109	3	0	188	296	530	638	2e-43	185
R436K16	gi|156664052|emb|AM809363.1|	83.21	137	23	0	321	457	4	140	2e-25	126
R220J11	gi|27251346|dbj|BJ569518.1|	90.79	152	14	0	272	423	560	711	2e-50	209
R220J16	gi|114782412|gb|EE879038.1|	86.15	195	27	0	1	195	159	353	4e-51	211
R220J3	gi|67771332|gb|DN983505.1|	83.96	187	23	5	111	292	550	734	2e-39	172
R220J6	gi|74418104|dbj|CJ772924.1|	98.56	139	2	0	107	245	845	707	1e-61	246
R303J22	gi|209178327|gb|FC867031.1|	85.37	82	12	0	8	89	161	242	3e-13	86.1
R364J14	gi|76298294|gb|DV037869.1|	97.84	185	4	0	628	812	71	255	8e-84	320
R364J17	gi|74405919|dbj|CJ760739.1|	92.31	468	10	13	225	676	458	1	1e-180	641
R364J2	gi|76297895|gb|DV037470.1|	93.53	479	19	10	329	803	95	565	0	702
R364J20	gi|74405608|dbj|CJ760428.1|	96.67	180	4	2	591	768	562	741	4e-77	298
R364J4	gi|51297608|gb|CO907305.1|	81.82	231	40	2	497	726	313	542	2e-45	193
R409J1	gi|27257667|dbj|BJ575839.1|	91.05	447	29	5	1	437	461	16	4e-166	593
R409J9	gi|74403279|dbj|CJ758099.1|	85.71	322	18	13	580	900	738	444	4e-82	315
R438J1	gi|74406485|dbj|CJ761305.1|	91.64	311	13	3	1	300	71	379	3e-113	418
R438J6	gi|326631492|gb|JG698043.1|	96.84	411	8	5	55	465	992	587	0	682
R438J9	gi|19246562|gb|BM878896.1|	98.44	576	9	0	1	576	76	651	0	1014
R458J14	gi|28438767|gb|BU691934.1|	98.69	229	3	0	276	504	382	610	6e-110	407
R557J1	gi|74415765|dbj|CJ770585.1|	98.2	278	5	0	1	278	464	741	2e-134	488
R557J14	gi|76295454|gb|DV035029.1|	96.33	218	5	1	474	688	582	365	2e-94	355
R557J21	gi|211705887|gb|GE555243.1|	89.09	110	11	1	162	270	146	255	3e-28	135
R557J22	gi|74411418|dbj|CJ766238.1|	96.91	97	3	0	104	200	491	395	1e-36	163
R557J9	gi|224703913|gb|FG623187.1|	89.66	116	11	1	354	468	360	245	1e-31	147
R560J23	gi|27258832|dbj|BJ577004.1|	96.51	258	9	0	1	258	387	644	5e-116	427
R560J4	gi|114783368|gb|EE879993.1|	97.87	235	5	0	1	235	467	233	4e-110	407
R560J8	gi|27250878|dbj|BJ569050.1|	84.1	283	34	8	537	809	742	461	1e-66	263
R362I2	gi|195543694|dbj|DC879995.1|	99.42	172	1	0	463	634	511	340	1e-81	313
R362I3	gi|114780458|gb|EE877085.1|	98.48	198	0	1	587	781	726	529	1e-91	346
R362I9	gi|39876467|gb|CK293746.1|	80.41	628	117	6	54	681	816	195	5e-130	473
R456I13	gi|74401182|dbj|CJ756002.1|	95.02	603	30	0	1	603	185	787	0	948
R456I14	gi|76295421|gb|DV034996.1|	93.51	185	12	0	582	766	416	232	2e-70	276
R456I15	gi|74407965|dbj|CJ762785.1|	85.47	351	14	18	30	371	354	32	4e-87	331
R456I18	gi|114775234|gb|EE874760.1|	99.12	227	2	0	1	227	29	255	2e-110	409
R456I7	gi|76295240|gb|DV034815.1|	100	104	0	0	329	432	648	751	2e-45	193
R473I12	gi|74391562|dbj|CJ746382.1|	94.67	169	8	1	417	585	631	464	5e-66	261
R473I20	gi|26265434|gb|CA816497.1|	82.67	756	117	10	4	755	778	33	0	658
R473I22	gi|56829630|gb|CX182206.1|	91.84	98	8	0	27	124	138	235	2e-29	137
R475I18	gi|27237702|dbj|BJ555882.1|	94.47	470	23	1	1	470	68	534	0	721
R475I2	gi|76296565|gb|DV036140.1|	92.98	57	4	0	1	57	414	358	3e-13	84.2
R475I23	gi|27249333|dbj|BJ567513.1|	91.26	103	9	0	402	504	638	536	4e-30	141
R502I12	gi|27244085|dbj|BJ562265.1|	93.05	187	12	1	158	343	187	1	1e-69	272
R502I14	gi|74395448|dbj|CJ750268.1|	98.33	120	2	0	358	477	332	451	5e-51	211
R502I19	gi|114784221|gb|EE880846.1|	100	338	0	0	1	338	100	437	2e-175	625
R502I24	gi|74406940|dbj|CJ761760.1|	95.94	197	7	1	588	784	196	1	3e-83	318
R502I7	gi|74383177|dbj|CJ737997.1|	94.51	401	22	0	442	842	444	44	7e-174	619
R565I11	gi|74408651|dbj|CJ763471.1|	98.08	52	1	0	90	141	663	714	6e-15	91.6
R565I18	gi|76296181|gb|DV035756.1|	99.78	455	1	0	283	737	131	585	0	835
R565I21	gi|195544448|dbj|DC880749.1|	88.54	157	7	6	15	165	170	19	1e-41	180
R565I3	gi|27249577|dbj|BJ567757.1|	91.71	386	32	0	261	646	664	279	4e-155	556
R38H12	gi|74415069|dbj|CJ769889.1|	96.46	113	4	0	417	529	510	398	8e-44	187
R38H15	gi|120446795|gb|CO501231.1|	97.2	107	3	0	382	488	412	306	2e-42	182
R79H10	gi|74396034|dbj|CJ750854.1|	96.22	238	8	1	1	237	353	116	2e-104	388
R79H18	gi|74399321|dbj|CJ754141.1|	98.4	187	3	0	335	521	689	503	1e-86	329
R79H3	gi|114782713|gb|EE879338.1|	99.54	435	2	0	1	435	403	837	0	793
R79H4	gi|74403509|dbj|CJ758329.1|	77.63	380	74	9	1	373	220	595	6e-54	220
R79H7	gi|74391298|dbj|CJ746118.1|	98.52	135	1	1	598	732	626	493	8e-59	237
R88H12	gi|114785733|gb|EE882358.1|	98.02	101	2	0	1	101	442	542	2e-40	176
R195H1	gi|74396732|dbj|CJ751552.1|	99.43	175	1	0	175	349	297	123	1e-83	318
R195H19	gi|74412812|dbj|CJ767632.1|	94.95	396	11	7	181	570	393	1	1e-171	612
R195H4	gi|27237661|dbj|BJ555841.1|	96.85	286	9	0	1	286	296	11	1e-131	479
R261H19	gi|74401815|dbj|CJ756635.1|	85.9	234	15	12	497	727	753	535	1e-57	233
R261H20	gi|28437119|gb|BU690288.1|	96.82	377	6	3	1	376	372	1	2e-175	625
R330H13	gi|114783435|gb|EE880060.1|	99.21	127	1	0	581	707	334	208	1e-56	230
R330H21	gi|74418201|dbj|CJ773021.1|	98.5	133	2	0	357	489	936	804	3e-58	235
R330H24	gi|27236298|dbj|BJ554478.1|	90.24	287	28	0	474	760	619	333	2e-100	375
R394H15	gi|74406276|dbj|CJ761096.1|	90.17	661	30	10	111	770	1	627	0	828
R394H22	gi|195217789|gb|FG513777.1|	81.74	219	36	3	71	287	18	234	7e-42	180
R119G6	gi|74409286|dbj|CJ764106.1|	83.04	112	14	5	485	593	1	110	1e-16	97.1
R70G21	gi|74387597|dbj|CJ742417.1|	94.2	207	3	4	384	581	431	225	4e-80	307
R286G10	gi|76298057|gb|DV037632.1|	90.74	108	10	0	1	108	283	390	5e-31	145
R286G11	gi|114783906|gb|EE880531.1|	99.54	218	0	1	156	372	277	60	1e-106	396
R286G8	gi|74403589|dbj|CJ758409.1|	96.91	162	5	0	280	441	292	453	1e-69	272
R342G14	gi|114785060|gb|EE881685.1|	100	165	0	0	781	945	170	6	3e-79	305
R342G2	gi|74384296|dbj|CJ739116.1|	91.7	229	13	5	1	226	227	2	1e-81	313
R342G6	gi|74410850|dbj|CJ765670.1|	92.11	152	12	0	520	671	518	367	4e-52	215
R346G6	gi|74417490|dbj|CJ772310.1|	96.97	99	3	0	683	781	399	497	1e-37	167
R377G17	gi|27240495|dbj|BJ558675.1|	84.07	226	36	0	42	267	342	567	3e-53	219
R37F12	gi|74417622|dbj|CJ772442.1|	95.51	156	7	0	328	483	576	421	6e-63	250
R50F1	gi|12640272|gb|BG140084.1|	80	300	58	2	3	301	42	340	5e-54	220
R50F8	gi|74393666|dbj|CJ748486.1|	95.41	109	1	4	1	105	232	340	6e-39	171
R270F4	gi|27255182|dbj|BJ573354.1|	86.14	101	9	4	205	305	236	331	4e-19	104
R344F5	gi|74407035|dbj|CJ761855.1|	94.74	494	25	1	297	790	760	268	0	767
R375F11	gi|15197760|gb|BI422937.1|	80.44	225	42	2	159	382	188	411	8e-39	171
R375F21	gi|27240022|dbj|BJ558202.1|	96.97	99	3	0	1	99	352	450	1e-37	167
R416F16	gi|354707909|gb|JK660500.1|	94.55	55	3	0	337	391	295	349	3e-13	86.1
R453F16	gi|27249455|dbj|BJ567635.1|	96.3	297	11	0	1	297	251	547	2e-134	488
R453F17	gi|74399015|dbj|CJ753835.1|	83.86	316	47	3	137	449	352	38	4e-77	298
R453F-23	gi|74406658|dbj|CJ761478.1|	99.23	130	1	0	69	198	422	293	2e-58	235
R538F12	gi|74383740|dbj|CJ738560.1|	86.75	234	29	2	369	601	238	6	2e-65	259
R579F13	gi|74393219|dbj|CJ748039.1|	88.84	215	24	0	159	373	440	654	2e-67	265
R157E12	gi|74418087|dbj|CJ772907.1|	97.41	116	3	0	106	221	230	345	3e-47	198
R157E21	gi|27256015|dbj|BJ574187.1|	97.47	198	5	0	226	423	2	199	1e-90	342
R157E23	gi|76295735|gb|DV035310.1|	98.68	76	1	0	84	159	418	343	2e-28	135
R157E5	gi|27259671|dbj|BJ577843.1|	87.95	523	21	15	1	518	488	3	9e-162	579
R173E5	gi|22438223|gb|BU003828.1|	83.64	220	36	0	6	225	462	243	7e-50	207
R173E8	gi|159517919|emb|AM904091.1|	73.64	349	85	7	488	833	663	319	5e-26	128
R194E11	gi|227569097|gb|GO604740.1|	78.42	278	49	10	109	386	1	267	7e-39	171
R194E5	gi|74415220|dbj|CJ770040.1|	83.56	219	8	11	269	487	363	553	8e-42	180
R235E20	gi|76296824|gb|DV036399.1|	94.74	133	4	1	1	133	340	211	5e-49	204
R235E5	gi|74399073|dbj|CJ753893.1|	97.06	68	2	0	159	226	332	265	3e-22	115
R275E10	gi|114782951|gb|EE879576.1|	98.1	105	2	0	645	749	111	7	1e-42	183
R275E12	gi|195545106|dbj|DC882302.1|	98.5	266	3	1	388	652	382	117	2e-128	468
R275E17	gi|190142223|gb|FG640767.1|	85.37	82	12	0	173	254	582	501	3e-13	86.1
R291E15	gi|74413916|dbj|CJ768736.1|	96.25	160	6	0	644	803	619	460	1e-66	263
R291E16	gi|74406426|dbj|CJ761246.1|	98.47	131	2	0	402	532	608	478	3e-57	231
R291E17	gi|195544837|dbj|DC880833.1|	95.24	147	6	1	1	146	82	228	3e-57	231
R291E24	gi|295170188|emb|FN755313.1|	86.32	95	12	1	558	652	604	697	3e-18	102
R291E7	gi|74415153|dbj|CJ769973.1|	95.15	660	32	0	1	660	211	870	0	1042
R471E11	gi|74399200|dbj|CJ754020.1|	97.86	140	3	0	104	243	191	52	8e-61	243
R471E18	gi|125367197|gb|EL381709.1|	82.88	111	19	0	11	121	627	517	1e-17	100
R558E20	gi|156688854|emb|AM838211.1|	79.66	467	90	5	208	671	521	57	4e-87	331
R558E6	gi|74400099|dbj|CJ754919.1|	100	109	0	0	581	689	733	841	3e-48	202
R558E9	gi|308787526|gb|HO796323.1|	96.47	85	3	0	269	353	488	572	6e-30	141
R280D17	gi|74399809|dbj|CJ754629.1|	100	77	0	0	657	733	272	196	2e-30	143
R280D23	gi|74389302|dbj|CJ744122.1|	91.85	184	15	0	1	184	401	218	1e-65	257
R280D6	gi|74393691|dbj|CJ748511.1|	97.41	116	3	0	748	863	138	23	4e-47	198
R18C18	gi|74415320|dbj|CJ770140.1|	94.74	76	4	0	4	79	84	9	2e-23	119
R18C5	gi|74406975|dbj|CJ761795.1|	78.07	561	96	18	1	538	76	632	9e-87	329
R30C3	gi|74402647|dbj|CJ757467.1|	100	66	0	0	20	85	426	491	9e-25	122
R367C13	gi|27236053|dbj|BJ554233.1|	92.93	99	5	2	1	99	365	269	2e-30	143
R367C20	gi|226781470|gb|GO536920.1|	92.19	64	5	0	648	711	235	172	7e-15	91.6
R367C8	gi|114782953|gb|EE879578.1|	97.95	146	2	1	653	797	146	1	3e-63	252
R549C20	gi|74394738|dbj|CJ749558.1|	91.67	60	2	2	104	163	468	524	1e-11	80.5
R562C24	gi|74386409|dbj|CJ741229.1|	92.09	253	18	2	7	258	557	306	9e-95	355
R564C12	gi|76296696|gb|DV036271.1|	96.05	76	3	0	1	76	669	744	2e-25	124
R564C21	gi|326631596|gb|JG698147.1|	99.15	118	1	0	636	753	814	931	1e-51	213
R203A14	gi|188299292|gb|EY711574.1|	81.15	122	19	3	400	519	144	25	5e-16	95.3
R203A19	gi|74394742|dbj|CJ749562.1|	89.46	370	36	1	158	524	240	609	3e-127	464
R203A4	gi|76296354|gb|DV035929.1|	100	149	0	0	212	360	428	576	2e-70	276
R243A22	gi|74392939|dbj|CJ747759.1|	94.49	472	23	2	1	469	43	514	0	725
R243A6	gi|74411013|dbj|CJ765833.1|	94.9	412	18	3	154	564	713	304	1e-180	641
R429A3	gi|547900917|gb|JZ495127.1|	79.22	308	39	15	542	842	595	306	7e-45	191
R429A-22	gi|4382961|gb|AI487590.1|	89.91	337	34	0	7	343	350	14	2e-118	435
R550A19	gi|74402130|dbj|CJ756950.1|	94.69	207	11	0	3	209	406	612	5e-85	322
R550A4	gi|326681706|gb|JG699409.1|	99.25	134	1	0	582	715	255	122	2e-60	243
R11H24	gi|269997683|dbj|DC998224.1|	78.14	215	44	3	323	535	239	452	1e-27	134
R11O24	gi|28437616|gb|BU690785.1|	100	111	0	0	209	319	129	19	2e-49	206
R167I24	gi|188252301|gb|EY784319.1|	77.27	594	124	10	70	658	11	598	5e-90	340
R209C24	gi|156641238|emb|AM785695.1|	88.89	117	12	1	370	486	253	368	2e-30	143
R209G24	gi|89248999|gb|DY620785.1|	76.62	154	30	6	416	566	120	270	1e-11	80.5
R209M24	gi|27254753|dbj|BJ572925.1|	94.67	525	27	1	197	721	5	528	0	813
R220K24	gi|74394923|dbj|CJ749743.1|	95.93	270	11	0	161	430	658	389	2e-119	438
R220N24	gi|27258860|dbj|BJ577032.1|	96.46	226	8	0	232	457	472	697	6e-100	374
R228C24	gi|74401589|dbj|CJ756409.1|	97.54	366	8	1	22	386	451	86	1e-176	628
R228J24	gi|74399362|dbj|CJ754182.1|	91.86	381	12	7	122	485	380	2	3e-142	514
R253B24	gi|74395336|dbj|CJ750156.1|	84.52	155	24	0	1	155	462	616	9e-34	154
R253K24	gi|224686191|gb|GD077491.1|	87.88	66	8	0	251	316	525	590	5e-11	78.7
R288B24	gi|114779453|gb|EE876080.1|	98.74	637	7	1	157	793	1	636	0	1131
R288E24	gi|74409480|dbj|CJ764300.1|	97.88	189	4	0	448	636	400	212	5e-86	327
R288P24	gi|74412536|dbj|CJ767356.1|	79.01	343	62	7	319	654	517	178	2e-55	226
R3A24	gi|76298339|gb|DV037914.1|	99.14	116	1	0	178	293	537	422	2e-50	209
R321C24	gi|74399558|dbj|CJ754378.1|	98.17	109	1	1	93	200	430	538	2e-44	189
R321H24	gi|74390045|dbj|CJ744865.1|	95.33	300	11	2	96	392	302	3	2e-130	475
R321K24	gi|74417923|dbj|CJ772743.1|	93.52	108	6	1	215	321	598	705	1e-35	159
R336E24	gi|74402685|dbj|CJ757505.1|	96.92	585	18	0	173	757	779	195	0	981
R336H24	gi|74414191|dbj|CJ769011.1|	98.56	139	2	0	1	139	445	307	3e-62	246
R336N24	gi|114782603|gb|EE879228.1|	100	106	0	0	697	802	323	428	1e-46	196
R336P24	gi|74403787|dbj|CJ758607.1|	90.43	115	11	0	1	115	670	556	3e-33	152
R390C24	gi|76297393|gb|DV036968.1|	96.19	105	4	0	456	560	192	88	2e-39	172
R398F24	gi|74395056|dbj|CJ749876.1|	83.12	385	44	9	44	425	177	543	4e-87	331
R398M24	gi|62716128|gb|CV542724.1|	80.74	135	24	2	225	358	430	297	8e-19	104
R407K24	gi|224639523|gb|GD073050.1|	91.73	133	11	0	10	142	243	375	2e-43	185
R407L24	gi|74397106|dbj|CJ751926.1|	92	150	12	0	395	544	60	209	3e-51	211
R407O24	gi|195545288|dbj|DC881397.1|	100	362	0	0	68	429	362	1	0	669
R450P24	gi|74391388|dbj|CJ746208.1|	95.86	483	17	3	17	499	2	481	0	778
R501A24	gi|74387087|dbj|CJ741907.1|	94.98	498	17	4	1	490	502	5	0	774
R537G24	gi|74400898|dbj|CJ755718.1|	97.3	296	8	0	482	777	580	285	7e-139	503
R537H24	gi|195301447|gb|FG461648.1|	77.72	386	74	11	435	816	83	460	2e-55	226
R537L24	gi|58218697|dbj|BP882174.1|	92.38	105	8	0	592	696	389	285	9e-33	150
R539C24	gi|224618915|gb|GD064375.1|	87.01	154	20	0	651	804	192	39	7e-40	174
R539H24	gi|74399183|dbj|CJ754003.1|	98.11	106	0	2	706	811	695	592	1e-42	183
R539J24	gi|19246418|gb|BM878752.1|	98.81	335	4	0	133	467	627	293	3e-167	597
R539K24	gi|58218697|dbj|BP882174.1|	93.04	115	8	0	436	550	389	275	2e-38	169
R541A24	gi|27242150|dbj|BJ560330.1|	94.76	382	14	3	354	729	438	57	5e-165	590
R602B24	gi|190756029|gb|FG165280.1|	77.41	332	63	9	209	534	438	113	6e-44	187
R602D24	gi|74386745|dbj|CJ741565.1|	93.33	75	5	0	275	349	685	611	6e-22	113
R602G24	gi|113298240|gb|EE643652.1|	82.25	231	41	0	376	606	523	753	1e-47	200
R609M24	gi|114785275|gb|EE881900.1|	80.52	267	20	15	1	266	241	6	2e-40	176
R167C23	gi|74400631|dbj|CJ755451.1|	94.34	53	3	0	207	259	285	337	4e-12	82.4
R170H23	gi|27245590|dbj|BJ563770.1|	92.73	289	21	0	532	820	528	240	3e-113	418
R170M23	gi|74392404|dbj|CJ747224.1|	94.39	285	16	0	435	719	374	658	2e-119	438
R170P23	gi|257035897|gb|GT011681.1|	81.72	93	17	0	61	153	616	708	3e-11	78.7
R199P23	gi|10903204|gb|BF097494.1|	90	90	9	0	31	120	15	104	1e-22	117
R228O23	gi|74412864|dbj|CJ767684.1|	95.92	98	3	1	387	483	518	421	4e-35	158
R297C23	gi|74382924|dbj|CJ737744.1|	93.68	285	14	2	3	285	494	212	5e-115	424
R3I23	gi|114775776|gb|EE874931.1|	100	178	0	0	1	178	178	1	1e-86	329
R537G23	gi|114775136|gb|EE874662.1|	90.91	88	5	3	90	175	600	514	8e-23	115
R537M23	gi|114780873|gb|EE877500.1|	97.37	152	4	0	25	176	303	454	9e-66	259
R551D23	gi|306535861|gb|HO667309.1|	97.96	49	0	1	95	142	155	203	2e-13	84.2
R551L23	gi|76297756|gb|DV037331.1|	99.51	205	1	0	147	351	619	415	5e-100	374
R554C23	gi|114784468|gb|EE881093.1|	96.54	260	9	0	1	260	650	391	3e-117	431
R554N23	gi|195545962|dbj|DC881662.1|	97.65	340	4	3	14	350	101	439	3e-162	580
R554P23	gi|74391059|dbj|CJ745879.1|	98.51	134	2	0	1	134	135	2	6e-59	237
R61C23	gi|74403568|dbj|CJ758388.1|	96.78	342	11	0	1	342	391	732	2e-159	571
R615C23	gi|306757140|emb|FR627404.1|	79.84	496	96	4	389	882	531	38	2e-95	359
R615P23	gi|27245015|dbj|BJ563195.1|	81.85	518	92	2	280	796	1	517	3e-118	435
R83O23	gi|27254929|dbj|BJ573101.1|	95.31	128	4	2	518	643	616	489	3e-48	202
R14A22	gi|74412690|dbj|CJ767510.1|	96.72	122	4	0	1	122	388	509	8e-49	204
R14C22	gi|27243719|dbj|BJ561899.1|	91.36	162	11	1	370	528	162	323	2e-53	219
R239K22	gi|74385733|dbj|CJ740553.1|	83.82	241	26	9	49	281	237	2	1e-52	217
R289F22	gi|74410436|dbj|CJ765256.1|	88.22	467	29	9	181	644	593	150	3e-148	534
R289H22	gi|237770951|gb|GO916691.1|	80	195	35	4	582	774	242	434	7e-30	141
R289M22	gi|114785783|gb|EE882408.1|	95.06	81	4	0	200	280	361	441	5e-26	128
R289O22	gi|74405573|dbj|CJ760393.1|	98.97	195	2	0	365	559	453	259	1e-92	350
R315H22	gi|24206878|dbj|AU223905.1|	100	55	0	0	54	108	70	16	3e-18	102
R315M22	gi|74404864|dbj|CJ759684.1|	98.29	409	6	1	3	411	371	778	0	715
R334D22	gi|62807959|gb|DN848799.1|	78.57	392	77	6	1	387	441	52	3e-63	252
R334H22	gi|114775174|gb|EE874700.1|	90.24	420	39	2	1	419	484	66	4e-152	547
R334K22	gi|282830289|gb|GO344807.1|	78.66	253	48	6	8	257	458	209	8e-37	163
R344A22	gi|74407123|dbj|CJ761943.1|	95.59	68	3	0	1	68	401	468	2e-21	110
R383D22	gi|4382961|gb|AI487590.1|	89.91	337	34	0	1	337	350	14	3e-118	435
R383F22	gi|27256390|dbj|BJ574562.1|	89.04	602	59	5	272	868	715	116	0	739
R383P22	gi|114780454|gb|EE877081.1|	96.45	169	6	0	1	169	169	1	1e-71	279
R403B22	gi|27237488|dbj|BJ555668.1|	95.22	251	12	0	235	485	548	298	2e-107	398
R41A22	gi|24254639|dbj|AU294131.1|	78.21	280	58	3	1	277	283	4	2e-40	176
R41E22	gi|74401393|dbj|CJ756213.1|	96	50	2	0	1	50	309	260	4e-12	82.4
R41F22	gi|227613377|emb|FN023796.1|	90.04	231	23	0	1	231	432	202	8e-78	300
R6B22	gi|238390946|gb|GR144576.1|	77.66	291	62	3	211	498	457	167	5e-40	174
R6H22	gi|27253539|dbj|BJ571711.1|	89.8	510	38	5	1	507	144	642	1e-180	641
R6M22	gi|74406617|dbj|CJ761437.1|	98.21	335	6	0	3	337	194	528	5e-164	586
R620J22	gi|27236342|dbj|BJ554522.1|	83.68	625	54	34	1	589	629	17	1e-151	545
R8D22	gi|27249224|dbj|BJ567404.1|	96.55	290	9	1	48	336	848	559	1e-131	479
R88C22	gi|74394035|dbj|CJ748855.1|	95	420	14	7	337	751	421	4	0	652
R88D22	gi|74403831|dbj|CJ758651.1|	98.33	120	1	1	338	457	150	268	2e-50	209
R88G22	gi|74390040|dbj|CJ744860.1|	94.48	507	25	2	5	511	154	657	0	780
R88M22	gi|392267788|gb|JK988775.1|	88.89	72	8	0	802	873	245	174	3e-14	89.8
R166G21	gi|27251040|dbj|BJ569212.1|	100	92	0	0	457	548	527	618	7e-39	171
R187K21	gi|74407904|dbj|CJ762724.1|	97.44	156	4	0	1	156	334	489	1e-67	267
R187L21	gi|74410788|dbj|CJ765608.1|	91.03	234	21	0	362	595	676	443	1e-82	316
R198G21	gi|74387451|dbj|CJ742271.1|	97.22	72	2	0	1	72	376	447	2e-24	122
R209H21	gi|195545041|dbj|DC882237.1|	100	59	0	0	3	61	344	286	2e-20	110
R209I21	gi|74400585|dbj|CJ755405.1|	95.97	149	6	0	1	149	588	736	1e-60	243
R220E21	gi|27243407|dbj|BJ561587.1|	98.26	115	2	0	695	809	330	216	3e-48	202
R270D21	gi|195543399|dbj|DC879855.1|	89.35	310	21	8	291	589	5	313	1e-101	379
R270F21	gi|195277527|gb|FG490411.1|	79.02	591	122	2	210	799	691	102	8e-109	403
R311G21	gi|114783540|gb|EE880165.1|	98.08	364	7	0	259	622	655	292	2e-178	634
R352B21	gi|207389268|gb|ES767952.1|	86.21	145	17	2	153	294	223	79	6e-34	154
R352L21	gi|76295281|gb|DV034856.1|	91.72	169	10	4	214	380	914	748	8e-59	237
R363H21	gi|343487659|gb|GT630051.1|	99.76	409	1	0	1	409	341	749	0	750
R363K21	gi|74414556|dbj|CJ769376.1|	86.67	135	9	6	473	604	689	561	6e-30	141
R37I21	gi|76296693|gb|DV036268.1|	85.71	203	21	5	50	252	768	574	4e-51	211
R387P21	gi|114785063|gb|EE881688.1|	100	84	0	0	407	490	600	683	2e-34	156
R490J21	gi|74394442|dbj|CJ749262.1|	96.46	113	4	0	29	141	304	192	7e-44	187
R490L21	gi|114786783|gb|EE883358.1|	99.57	231	1	0	1	231	625	855	2e-114	422
R547D21	gi|74414664|dbj|CJ769484.1|	96.63	504	8	7	20	514	250	753	0	828
R554I21	gi|114775904|gb|EE875059.1|	100	52	0	0	587	638	57	6	1e-16	97.1
R602A21	gi|74383911|dbj|CJ738731.1|	96.94	294	9	0	1	294	421	128	4e-136	494
R602O21	gi|188300799|gb|EY875064.1|	77.29	229	46	6	3	227	399	173	1e-26	130
R604B21	gi|315886028|gb|HO162113.1|	84.96	246	33	4	1	244	438	681	1e-61	246
R604C21	gi|74408552|dbj|CJ763372.1|	90.34	145	4	3	337	471	124	268	2e-42	182
R613I21	gi|27260247|dbj|BJ578419.1|	88.89	108	6	5	451	552	168	61	4e-26	128
R223E20	gi|114780695|gb|EE877322.1|	97.53	162	3	1	553	714	7	167	2e-70	276
R223M20	gi|74388835|dbj|CJ743655.1|	97.52	121	3	0	265	385	641	521	5e-50	207
R250A20	gi|299867912|emb|FR601797.1|	77.31	238	49	4	597	830	27	263	3e-28	135
R250M20	gi|27254789|dbj|BJ572961.1|	90.71	269	15	4	552	813	3	268	1e-92	350
R250P20	gi|74418251|dbj|CJ773071.1|	90.4	177	12	5	123	294	900	724	5e-56	228
R255A20	gi|74415162|dbj|CJ769982.1|	82.51	223	32	6	25	245	534	751	4e-47	198
R255I20	gi|76297774|gb|DV037349.1|	96.33	381	11	1	1	381	201	578	5e-175	623
R255O20	gi|74390587|dbj|CJ745407.1|	88.58	473	31	15	395	845	727	256	5e-156	560
R261B20	gi|326681964|gb|JG699667.1|	98.97	97	1	0	1	97	281	185	7e-40	174
R261C20	gi|22779954|gb|BM059847.1|	88.78	205	21	2	104	307	136	339	1e-62	250
R261I20	gi|156658587|emb|AM817010.1|	87.96	191	23	0	456	646	286	96	2e-55	226
R261M20	gi|74416159|dbj|CJ770979.1|	97.11	484	11	1	1	484	481	1	0	813
R261P20	gi|74415498|dbj|CJ770318.1|	95.28	339	8	8	1	337	95	427	3e-147	531
R281K20	gi|74416428|dbj|CJ771248.1|	87.31	134	14	2	372	504	255	124	1e-32	150
R281O20	gi|114784524|gb|EE881149.1|	97.29	258	7	0	522	779	272	15	2e-119	438
R313K20	gi|74402015|dbj|CJ756835.1|	96.77	124	4	0	618	741	739	616	6e-50	207
R336J20	gi|254645213|dbj|FS426059.1|	88.14	118	14	0	744	861	232	349	7e-30	141
R336K20	gi|114785699|gb|EE882324.1|	85.83	127	11	6	46	169	131	9	4e-26	128
R336O20	gi|27247113|dbj|BJ565293.1|	98.23	564	7	2	19	581	619	58	0	983
R357C20	gi|48747091|gb|CO077610.1|	86.17	188	26	0	604	791	59	246	9e-49	204
R358A20	gi|74410691|dbj|CJ765511.1|	92.26	297	23	0	1	297	453	749	2e-115	425
R358C20	gi|74411794|dbj|CJ766614.1|	98.25	114	2	0	261	374	621	734	1e-47	200
R413I20	gi|114780293|gb|EE876920.1|	99.03	103	1	0	505	607	780	678	3e-43	185
R413J20	gi|76870541|gb|DV161533.1|	84.39	615	65	23	1	599	600	1	1e-160	575
R559P20	gi|74414116|dbj|CJ768936.1|	95.71	140	6	0	143	282	383	244	1e-55	226
R6I20	gi|326631641|gb|JG698192.1|	90.62	96	5	2	53	144	209	114	6e-25	124
R6J20	gi|74399597|dbj|CJ754417.1|	94.86	545	21	4	1	539	568	25	0	845
R6L20	gi|74417440|dbj|CJ772260.1|	96.15	78	3	0	3	80	722	799	5e-26	128
R6O20	gi|114780619|gb|EE877246.1|	99.75	397	1	0	89	485	394	790	0	728
R604J20	gi|74401311|dbj|CJ756131.1|	94.18	292	6	4	188	468	594	303	3e-118	435
R604P20	gi|159639176|gb|EY143146.1|	80.14	141	25	3	437	575	285	146	3e-18	102
R83O20	gi|74412000|dbj|CJ766820.1|	97.99	149	3	0	1	149	555	703	2e-65	259
R14E19	gi|190839102|gb|FG170072.1|	85.66	244	32	3	1	242	297	55	5e-64	254
R14J19	gi|27253539|dbj|BJ571711.1|	97.67	215	5	0	1	215	158	372	4e-99	370
R14K19	gi|74388682|dbj|CJ743502.1|	98.18	55	1	0	114	168	314	368	3e-17	97.1
R147L19	gi|74388328|dbj|CJ743148.1|	93.22	118	8	0	1	118	558	441	8e-41	174
R16C19	gi|74386120|dbj|CJ740940.1|	98.25	114	2	0	519	632	669	556	3e-48	202
R16J19	gi|74395531|dbj|CJ750351.1|	94.93	296	15	0	1	296	298	3	4e-127	464
R16P19	gi|5888645|gb|AW029889.1|	86.81	91	12	0	38	128	304	394	3e-18	102
R170K19	gi|326631260|gb|JG697811.1|	97.05	509	12	2	1	509	195	700	0	854
R228F19	gi|12625179|gb|BG124991.1|	78.95	190	36	4	412	599	493	306	2e-25	126
R228N19	gi|19246397|gb|BM878731.1|	100	152	0	0	163	314	106	257	3e-72	281
R250B19	gi|27252708|dbj|BJ570880.1|	94.43	395	22	0	1	395	269	663	7e-171	608
R288A19	gi|378399707|dbj|DC653729.1|	77.81	392	71	16	159	542	184	567	5e-56	228
R288B19	gi|76297138|gb|DV036713.1|	98.7	77	0	1	66	142	208	133	3e-28	135
R288J19	gi|74391202|dbj|CJ746022.1|	95.56	135	6	0	8	142	497	363	6e-54	220
R288O19	gi|76296682|gb|DV036257.1|	98.64	513	5	2	247	758	869	358	0	911
R289C19	gi|311199361|gb|GT731542.1|	89.68	126	13	0	60	185	322	447	4e-36	161
R289N19	gi|16230569|gb|BI925254.1|	86.36	748	99	3	51	796	7	753	0	813
R289O19	gi|27256317|dbj|BJ574489.1|	91.28	631	24	16	46	657	7	625	0	832
R311D19	gi|74415806|dbj|CJ770626.1|	87.9	496	33	14	275	764	805	331	2e-155	558
R311L19	gi|195294886|gb|FG496794.1|	89.61	77	8	0	114	190	449	373	5e-17	99
R334D19	gi|207376836|gb|ES722358.1|	75.69	325	73	4	67	388	322	1	7e-35	158
R390L19	gi|40445784|gb|BU667652.1|	87.4	254	32	0	271	524	417	164	2e-75	292
R413B19	gi|27245042|dbj|BJ563222.1|	96.25	240	9	0	45	284	371	610	4e-106	394
R413D19	gi|209925172|dbj|DC888583.1|	84.85	99	11	3	57	153	474	378	2e-16	97.1
R413F19	gi|27238265|dbj|BJ556445.1|	93.72	557	31	2	145	701	609	57	0	832
R413G19	gi|24207040|dbj|AU224067.1|	96.18	288	0	7	1	277	179	466	4e-126	460
R453N19	gi|74415258|dbj|CJ770078.1|	96.24	133	5	0	405	537	405	273	3e-53	219
R490L19	gi|114783830|gb|EE880455.1|	98.97	97	1	0	403	499	577	481	5e-40	174
R519L19	gi|27253266|dbj|BJ571438.1|	100	100	0	0	600	699	390	489	3e-43	185
R519N19	gi|89480606|gb|DY636400.1|	85.37	82	12	0	39	120	410	491	3e-13	86.1
R613D19	gi|24206914|dbj|AU223941.1|	96.98	464	9	3	47	505	478	15	0	774
R613G19	gi|74410367|dbj|CJ765187.1|	93.49	215	8	3	521	729	312	98	3e-82	315
R613P19	gi|74409141|dbj|CJ763961.1|	95.21	438	17	3	1	434	438	1	0	689
R622E19	gi|164394466|dbj|DB945963.1|	81.77	192	33	2	583	773	132	322	2e-35	159
R8B19	gi|114782538|gb|EE879163.1|	100	76	0	0	693	768	313	238	6e-30	141
R198B18	gi|27257743|dbj|BJ575915.1|	91.4	279	16	5	3	279	275	3	2e-100	375
R198P18	gi|114780301|gb|EE876928.1|	90.2	245	10	8	521	763	340	572	2e-80	309
R223D18	gi|114776958|gb|EE875402.1|	98.08	573	8	2	62	634	90	659	0	994
R223L18	gi|74411572|dbj|CJ766392.1|	86.52	178	18	4	1	177	295	123	4e-45	191
R289P18	gi|74401177|dbj|CJ755997.1|	84.88	291	15	16	1	263	300	11	1e-67	267
R297L18	gi|190871677|gb|FG167657.1|	86.63	187	23	2	1	186	453	638	3e-49	206
R30F18	gi|27243791|dbj|BJ561971.1|	93.88	98	5	1	1	97	124	27	6e-32	147
R333C18	gi|74408075|dbj|CJ762895.1|	87.36	348	13	16	342	662	5	348	7e-99	370
R333G18	gi|74402123|dbj|CJ756943.1|	85.9	78	7	4	74	149	75	150	2e-11	80.5
R333L18	gi|224676533|gb|GD054479.1|	87.39	119	15	0	255	373	493	375	9e-29	137
R347M18	gi|48755914|dbj|BP746310.1|	84.55	382	59	0	257	638	70	451	3e-102	381
R3571018	gi|74393013|dbj|CJ747833.1|	98.69	381	5	0	116	496	507	127	0	676
R551C18	gi|27254013|dbj|BJ572185.1|	91.01	89	4	2	586	670	123	35	1e-22	117
R551I18	gi|27252119|dbj|BJ570291.1|	97.5	80	1	1	116	195	367	445	3e-28	135
R551N18	gi|114774966|gb|EE874492.1|	98.45	129	2	0	126	254	131	3	3e-56	228
R559F18	gi|13618764|gb|BG598923.1|	85.81	620	86	2	2	620	622	4	0	656
R559H18	gi|74415206|dbj|CJ770026.1|	94.75	324	16	1	322	644	1	324	6e-139	503
R559L18	gi|74417560|dbj|CJ772380.1|	100	95	0	0	87	181	628	534	1e-40	176
R60I18	gi|76298388|gb|DV037963.1|	99.07	324	2	1	285	608	160	482	2e-162	580
R60O18	gi|195544485|dbj|DC881146.1|	100	90	0	0	625	714	590	501	1e-37	167
R77E18	gi|190876431|gb|FG153988.1|	91.75	97	7	1	20	116	605	510	9e-28	134
R77H18	gi|28438713|gb|BU691882.1|	87.26	157	13	6	66	221	1	151	2e-39	172
R77L18	gi|74405541|dbj|CJ760361.1|	97.7	304	7	0	342	645	567	264	4e-145	523
R9K18	gi|74391566|dbj|CJ746386.1|	83.11	367	36	23	72	421	273	630	4e-81	311
R117A17	gi|30253794|gb|CB971079.1|	79.68	625	121	5	1	622	216	837	1e-121	446
R117B17	gi|74406525|dbj|CJ761345.1|	93.37	347	10	6	1	339	28	369	3e-138	501
R146J17	gi|74394228|dbj|CJ749048.1|	95.58	249	8	1	211	456	431	183	1e-106	396
R196A17	gi|114775009|gb|EE874535.1|	84.18	297	37	10	1	293	434	144	1e-71	279
R196G17	gi|74530463|gb|DT739968.1|	90.8	87	8	0	298	384	573	487	8e-23	117
R260G17	gi|76298259|gb|DV037834.1|	98.18	220	4	0	1	220	374	155	3e-103	385
R260H17	gi|27247626|dbj|BJ565806.1|	94.17	412	24	0	419	830	550	139	7e-179	636
R30C17	gi|10804322|gb|BF050426.1|	86.4	125	17	0	649	773	25	149	8e-29	137
R321L17	gi|74399379|dbj|CJ754199.1|	96.69	484	16	0	1	484	302	785	0	806
R321N17	gi|21920819|gb|BQ504843.2|	79.14	163	30	4	262	422	217	57	2e-20	110
R336F17	gi|74400350|dbj|CJ755170.1|	90.08	766	34	21	96	851	737	4	0	955
R336N17	gi|74392299|dbj|CJ747119.1|	98.61	287	3	1	597	883	699	414	6e-140	507
R350M17	gi|15185327|gb|BI405913.1|	81.77	362	57	5	4	356	140	501	5e-76	294
R387K17	gi|76295323|gb|DV034898.1|	96.92	130	2	1	559	686	310	181	1e-52	217
R615D17	gi|195543447|dbj|DC879903.1|	98.66	149	0	2	216	363	62	209	1e-66	263
R615F17	gi|114784027|gb|EE880652.1|	99.21	126	1	0	11	136	263	138	5e-56	228
R620N17	gi|74399472|dbj|CJ754292.1|	93.07	274	17	2	303	575	757	485	1e-107	399
R168F16	gi|27248391|dbj|BJ566571.1|	96.4	278	7	3	1	275	278	1	2e-124	455
R168H16	gi|27255004|dbj|BJ573176.1|	98.88	179	2	0	385	563	457	279	7e-84	320
R168J16	gi|74392820|dbj|CJ747640.1|	92.66	463	34	0	379	841	663	201	0	667
R168M16	gi|195543431|dbj|DC879887.1|	97.08	171	4	1	636	805	177	7	9e-74	287
R187A16	gi|195545010|dbj|DC880414.1|	95.74	94	3	1	1	94	32	124	1e-32	150
R187B16	gi|224645259|gb|GD060570.1|	85.56	187	20	5	134	318	280	99	2e-44	189
R199H16	gi|120445546|gb|CO500265.1|	100	73	0	0	350	422	292	220	3e-28	135
R199I16	gi|27251797|dbj|BJ569969.1|	97.57	247	6	0	613	859	585	339	6e-115	424
R199P16	gi|354720296|gb|JK668924.1|	85.38	130	18	1	504	632	7	136	1e-27	134
R255G16	gi|74388638|dbj|CJ743458.1|	95.45	66	1	2	9	74	407	470	8e-19	104
R357O16	gi|261717492|dbj|FS077879.1|	90	60	6	0	4	63	576	635	4e-11	78.7
R359B16	gi|74385119|dbj|CJ739939.1|	95.43	350	16	0	1	350	366	17	1e-155	558
R37H16	gi|308770156|gb|HO788021.1|	80.76	421	68	11	19	431	420	5	1e-82	316
R37P16	gi|159083130|gb|EY018272.1|	85.33	150	22	0	6	155	166	17	2e-34	156
R519H16	gi|74388962|dbj|CJ743782.1|	96.57	175	6	0	234	408	62	236	6e-75	291
R519J16	gi|74393422|dbj|CJ748242.1|	92.63	543	19	10	236	763	667	131	0	761
R602M16	gi|195263111|gb|FG496380.1|	88.41	164	19	0	211	374	469	632	4e-47	198
R602O16	gi|39817534|gb|CK260556.1|	84.02	820	125	6	16	832	901	85	0	784
R131C15	gi|195546113|dbj|DC882128.1|	91.89	74	5	1	515	587	205	278	2e-18	102
R157A15	gi|74408186|dbj|CJ763006.1|	96.76	216	7	0	1	216	481	266	4e-96	361
R157B15	gi|13608843|gb|BG590703.1|	83.39	301	50	0	177	477	416	716	1e-71	279
R157F15	gi|76297305|gb|DV036880.1|	90.21	194	10	7	459	643	657	464	4e-61	244
R157H15	gi|74414446|dbj|CJ769266.1|	86.38	213	6	9	4	215	231	41	4e-51	211
R219N15	gi|74400621|dbj|CJ755441.1|	86.15	130	11	4	55	183	533	410	1e-27	134
R281J15	gi|74395417|dbj|CJ750237.1|	97.47	79	2	0	1	79	260	338	3e-28	135
R281L15	gi|195545754|dbj|DC881983.1|	90.99	111	8	2	626	734	123	13	1e-32	150
R303B15	gi|76297781|gb|DV037356.1|	96.26	107	1	3	441	547	767	870	7e-40	174
R303F15	gi|114779892|gb|EE876519.1|	95.96	445	5	4	102	546	256	687	0	710
R303I15	gi|114780177|gb|EE876804.1|	96.59	264	4	4	1	262	365	625	1e-117	433
R315E15	gi|508566448|dbj|HX709927.1|	80.95	378	58	6	427	803	153	517	8e-74	287
R315G15	gi|74414005|dbj|CJ768825.1|	85.46	337	22	9	281	591	650	315	2e-85	326
R334D15	gi|27253539|dbj|BJ571711.1|	96.19	236	9	0	525	760	371	606	7e-104	387
R334M15	gi|27242207|dbj|BJ560387.1|	94.02	184	11	0	1	184	378	561	9e-72	279
R34A15	gi|83417244|gb|DV999238.1|	89.61	866	62	13	1	840	881	18	0	1075
R34J15	gi|74399509|dbj|CJ754329.1|	97.63	253	6	0	354	606	410	662	2e-118	435
R358E15	gi|76296996|gb|DV036571.1|	96.51	459	15	1	293	751	763	306	0	758
R390A15	gi|74410436|dbj|CJ765256.1|	94.74	76	4	0	1	76	631	706	9e-24	121
R390M15	gi|74404303|dbj|CJ759123.1|	97.15	526	13	2	1	525	293	817	0	887
R398E15	gi|74417607|dbj|CJ772427.1|	94.83	290	10	3	525	813	759	474	4e-122	448
R411B15	gi|211736253|gb|GE578458.1|	85.47	117	17	0	160	276	5	121	2e-24	122
R411C15	gi|326631638|gb|JG698189.1|	97.78	316	1	6	450	765	971	662	5e-150	540
R411E15	gi|74386898|dbj|CJ741718.1|	96.77	248	8	0	4	251	509	262	1e-112	414
R411N15	gi|74399439|dbj|CJ754259.1|	81.13	371	52	11	76	431	563	196	3e-72	281
R411P15	gi|90507464|gb|DY969322.1|	79.58	333	65	3	257	588	922	592	3e-58	235
R522B15	gi|74408813|dbj|CJ763633.1|	97.46	118	3	0	185	302	578	695	3e-48	202
R522G15	gi|378394045|dbj|BB958902.1|	100	44	0	0	51	94	253	296	6e-13	82.4
R559E15	gi|74400097|dbj|CJ754917.1|	98.53	136	2	0	454	589	540	405	7e-60	241
R559H15	gi|74393037|dbj|CJ747857.1|	90.49	547	37	6	238	775	624	84	0	708
R559L15	gi|74415581|dbj|CJ770401.1|	97.01	167	4	1	1	166	169	3	1e-71	279
R559M15	gi|74403931|dbj|CJ758751.1|	100	64	0	0	630	693	604	667	3e-23	119
R6C15	gi|74416419|dbj|CJ771239.1|	96.43	420	11	4	389	806	423	6	0	689
R6D15	gi|114787551|gb|EE884126.1|	95.45	132	6	0	704	835	349	480	5e-51	211
R6O15	gi|114787648|gb|EE884223.1|	98.6	214	3	0	1	214	630	843	9e-102	379
R608G15	gi|28439226|gb|BU692393.1|	96.38	497	18	0	261	757	498	2	0	819
R608J15	gi|27235243|dbj|BJ553423.1|	96.89	578	18	0	306	883	578	1	0	968
R77C15	gi|114782965|gb|EE879590.1|	98.97	389	4	0	211	599	737	349	0	697
R77F15	gi|27260568|dbj|BJ578740.1|	97.5	160	4	0	102	261	454	613	6e-70	274
R77N15	gi|74392903|dbj|CJ747723.1|	79.14	652	119	15	21	661	665	20	3e-118	435
R117G14	gi|114775124|gb|EE874650.1|	98.94	378	4	0	1	378	162	539	0	676
R117K14	gi|74399928|dbj|CJ754748.1|	95.28	381	18	0	330	710	175	555	2e-169	604
R117L14	gi|74383238|dbj|CJ738058.1|	93.01	229	6	4	501	729	221	3	2e-85	326
R138H14	gi|74417187|dbj|CJ772007.1|	90.49	389	15	6	292	664	383	1	4e-136	494
R199B14	gi|28880067|gb|CB330938.1|	100	429	0	0	1	429	368	796	0	793
R199I14	gi|76295061|gb|DV034636.1|	85.88	85	12	0	635	719	572	488	7e-15	91.6
R199L14	gi|74406780|dbj|CJ761600.1|	92.25	284	16	4	537	814	552	269	4e-107	398
R240J14	gi|74398813|dbj|CJ753633.1|	88.7	531	46	6	90	606	3	533	7e-179	636
R289A14	gi|188357625|gb|EY764763.1|	79.7	473	94	2	1	472	204	675	5e-90	340
R289E14	gi|190829366|gb|FG161190.1|	80.13	609	114	6	65	668	28	634	3e-122	448
R289J14	gi|74417146|dbj|CJ771966.1|	97.59	83	2	0	1	83	719	637	2e-30	143
R315O14	gi|27254965|dbj|BJ573137.1|	85.89	326	15	13	140	456	1	304	3e-83	318
R352E14	gi|74392599|dbj|CJ747419.1|	98.25	229	3	1	503	731	653	426	3e-108	401
R352H14	gi|114784923|gb|EE881548.1|	98.3	353	6	0	1	353	674	322	3e-174	619
R383E14	gi|58324549|emb|AJ757621.1|	82.16	241	39	4	19	257	188	426	9e-49	204
R383F14	gi|120445650|gb|CO500340.1|	100	140	0	0	693	832	1	140	2e-65	259
R383P14	gi|74404367|dbj|CJ759187.1|	98.85	87	1	0	1	87	644	730	2e-34	156
R518A14	gi|74400136|dbj|CJ754956.1|	86.16	549	39	14	1	522	227	765	1e-155	558
R518D14	gi|74403124|dbj|CJ757944.1|	90.41	146	14	0	465	610	541	686	2e-45	193
R519O14	gi|315402895|gb|HS567404.1|	87.18	117	14	1	151	267	352	237	4e-27	132
R88K14	gi|114786508|gb|EE883083.1|	96.19	315	10	2	257	571	3	315	2e-142	514
R88M14	gi|293523796|dbj|FS362457.1|	86.99	292	34	4	118	407	404	693	1e-85	326
R198A13	gi|27259722|dbj|BJ577894.1|	94.46	271	15	0	140	410	356	626	3e-113	418
R336C13	gi|164314841|gb|ES846926.1|	78.97	233	47	2	78	309	298	529	6e-35	158
R336N13	gi|195544935|dbj|DC880331.1|	97.2	107	3	0	18	124	3	109	5e-43	182
R350G13	gi|74389017|dbj|CJ743837.1|	93.65	394	25	0	1	394	271	664	5e-165	590
R407D13	gi|74393030|dbj|CJ747850.1|	94.77	325	10	4	1	325	272	589	2e-138	501
R407H13	gi|74394008|dbj|CJ748828.1|	95.22	418	13	4	340	750	211	628	0	656
R407N13	gi|27249911|dbj|BJ568083.1|	91.89	370	30	0	371	740	742	373	2e-143	518
R41G13	gi|27237050|dbj|BJ555230.1|	88.12	320	35	2	1	317	207	526	5e-101	377
R41H13	gi|114775269|gb|EE874795.1|	100	79	0	0	681	759	572	650	1e-31	147
R518H13	gi|74404607|dbj|CJ759427.1|	97.92	96	2	0	1	96	767	672	9e-38	167
R6B13	gi|27254322|dbj|BJ572494.1|	93.07	303	21	0	204	506	332	634	2e-123	451
R6D13	gi|74395278|dbj|CJ750098.1|	98.08	104	2	0	3	106	263	366	3e-42	182
R6N13	gi|125398035|gb|EL410020.1|	77.73	247	51	4	499	743	607	851	4e-32	148
R8M13	gi|74417534|dbj|CJ772354.1|	95.34	236	11	0	96	331	384	619	1e-100	375
R198C12	gi|311118386|gb|HS079739.1|	92.11	76	4	2	1	75	152	78	3e-19	106
R198F12	gi|114787852|gb|EE884427.1|	98.19	277	4	1	547	823	704	429	1e-132	483
R260N12	gi|27257927|dbj|BJ576099.1|	100	80	0	0	721	800	119	198	4e-32	148
R260O12	gi|114784433|gb|EE881058.1|	94.43	341	17	2	260	598	12	352	6e-145	523
R281C12	gi|74414810|dbj|CJ769630.1|	97.29	442	11	1	158	598	442	1	0	749
R303P12	gi|84168686|gb|DR457334.1|	72.9	513	118	19	131	633	549	48	7e-35	158
R333J12	gi|27253452|dbj|BJ571624.1|	96.38	276	8	1	538	813	2	275	8e-124	453
R333N12	gi|74391594|dbj|CJ746414.1|	95.21	167	7	1	1	166	326	160	1e-66	263
R358G12	gi|74416905|dbj|CJ771725.1|	97.32	112	3	0	32	143	559	670	6e-45	191
R372J12	gi|195543983|dbj|DC880644.1|	89.17	120	7	6	1	114	281	162	5e-31	145
R372L12	gi|27236086|dbj|BJ554266.1|	94.46	271	9	3	449	713	574	304	1e-111	412
R372O12	gi|74388491|dbj|CJ743311.1|	89.16	83	5	1	1	83	112	34	1e-17	100
R41P12	gi|326631468|gb|JG698019.1|	99.53	211	1	0	649	859	472	262	3e-103	385
R496J12	gi|74417166|dbj|CJ771986.1|	90.46	262	25	0	1	262	366	105	4e-92	346
R578D12	gi|76298378|gb|DV037953.1|	100	62	0	0	370	431	132	71	4e-22	115
R614I12	gi|76295323|gb|DV034898.1|	95.19	270	12	1	461	729	450	181	2e-115	425
R620H12	gi|74387368|dbj|CJ742188.1|	97.37	114	3	0	54	167	612	499	4e-46	195
R620M12	gi|27249821|dbj|BJ567993.1|	97.04	169	4	1	622	790	293	126	1e-72	283
R620N12	gi|28879691|gb|CB330562.1|	100	90	0	0	515	604	92	181	9e-38	167
R620O12	gi|309376405|gb|HO845182.1|	84.62	104	16	0	157	260	303	406	7e-19	104
R625K12	gi|76295063|gb|DV034638.1|	99.27	274	2	0	1	274	425	152	1e-136	496
R625P12	gi|195310822|gb|FG410721.1|	84.13	126	20	0	160	285	135	10	3e-24	122
R8K12	gi|74395812|dbj|CJ750632.1|	93.55	403	10	10	1	397	395	3	7e-164	586
R8L12	gi|74386745|dbj|CJ741565.1|	89.93	139	11	2	274	412	685	550	4e-41	178
R11M11	gi|12623970|gb|BG123782.1|	87.92	149	18	0	153	301	398	546	2e-40	176
R187A11	gi|195545526|dbj|DC881875.1|	99.05	105	1	0	602	706	277	173	2e-44	189
R187K11	gi|224642881|gb|GD052433.1|	86.02	93	13	0	266	358	379	287	1e-17	100
R187L11	gi|74401732|dbj|CJ756552.1|	95.54	112	5	0	548	659	709	598	1e-41	180
R240H11	gi|171606809|gb|FE710631.1|	79.38	640	125	5	89	726	1	635	4e-121	444
R372E11	gi|326681883|gb|JG699586.1|	100	67	0	0	273	339	373	307	3e-25	124
R372K11	gi|74417149|dbj|CJ771969.1|	96.54	347	11	1	1	347	160	505	5e-160	573
R372M11	gi|74406370|dbj|CJ761190.1|	94.51	164	9	0	3	166	412	575	7e-64	254
R453H11	gi|74387087|dbj|CJ741907.1|	96.99	133	4	0	1	133	452	320	9e-56	224
R472D11	gi|76298048|gb|DV037623.1|	96.63	208	5	2	566	773	886	681	5e-91	344
R472H11	gi|74399664|dbj|CJ754484.1|	98.85	261	3	0	292	552	778	518	7e-128	466
R490E11	gi|74408446|dbj|CJ763266.1|	88.39	353	19	11	200	545	493	156	1e-109	405
R490N11	gi|380434249|gb|JG570100.1|	85.94	192	27	0	514	705	636	445	2e-49	206
R518C11	gi|74415534|dbj|CJ770354.1|	100	92	0	0	1	92	409	318	8e-39	171
R539E11	gi|74412520|dbj|CJ767340.1|	95.35	387	7	7	43	425	382	3	2e-169	604
R578I11	gi|120445442|gb|CO500189.1|	87.75	547	61	4	1	547	75	615	2e-178	634
R604K11	gi|74412963|dbj|CJ767783.1|	96.92	487	13	2	1	486	486	1	0	815
R622I11	gi|6071902|gb|AW101289.1|	83.46	266	38	5	9	268	276	11	2e-60	243
R622J11	gi|24239440|gb|BU988494.1|	77.66	197	42	2	79	274	463	268	2e-23	119
R622K11	gi|224639466|gb|GD057313.1|	85.8	169	20	3	311	477	176	10	2e-40	176
R622L11	gi|58256348|dbj|BP911012.1|	87.42	151	19	0	681	831	324	174	7e-40	174
R7N11	gi|114783191|gb|EE879816.1|	100	216	0	0	98	313	280	495	9e-108	399
R16F10	gi|120445442|gb|CO500189.1|	89.62	549	51	5	6	554	82	624	0	693
R166H10	gi|114779774|gb|EE876401.1|	88.04	92	8	2	297	385	179	88	1e-19	106
R166K10	gi|76298259|gb|DV037834.1|	97.86	140	2	1	1	139	383	522	2e-60	241
R167A10	gi|74407785|dbj|CJ762605.1|	89.84	315	12	9	318	624	344	646	6e-104	387
R170A10	gi|74390476|dbj|CJ745296.1|	98.04	102	2	0	654	755	530	631	6e-41	178
R253J10	gi|76298302|gb|DV037877.1|	100	259	0	0	436	694	69	327	1e-131	479
R255E10	gi|21374175|gb|BQ515306.1|	90.8	174	15	1	16	188	79	252	3e-57	231
R255K10	gi|508580462|dbj|HX720340.1|	85.96	114	16	0	626	739	548	435	2e-24	122
R255N10	gi|114787618|gb|EE884193.1|	98.9	273	3	0	45	317	527	799	2e-134	488
R277C10	gi|76298028|gb|DV037603.1|	94.97	437	5	12	234	666	496	73	0	669
R277O10	gi|51297929|gb|CO907626.1|	92.22	90	7	0	604	693	374	463	5e-26	128
R311E10	gi|74391287|dbj|CJ746107.1|	92.42	396	7	8	36	413	3	393	3e-151	544
R359F10	gi|74415074|dbj|CJ769894.1|	93.98	432	18	6	326	749	462	31	0	651
R359M10	gi|24206697|dbj|AU223724.1|	97.38	344	6	1	118	461	356	16	9e-163	582
R372O10	gi|195968492|gb|FL511897.1|	80.14	146	27	2	17	161	69	213	7e-20	108
R383D10	gi|74396042|dbj|CJ750862.1|	96.35	301	10	1	388	688	357	58	4e-136	494
R400K10	gi|195545359|dbj|DC881468.1|	100	174	0	0	489	662	365	192	2e-84	322
R411A10	gi|27253641|dbj|BJ571813.1|	96.71	638	21	0	50	687	730	93	0	1062
R522G10	gi|120445568|gb|CO500280.1|	92.55	255	17	2	89	342	411	664	3e-97	364
R537K10	gi|227617137|emb|FN026962.1|	86.09	151	21	0	242	392	471	321	1e-36	163
R537M10	gi|74415120|dbj|CJ769940.1|	88.54	480	39	9	12	479	636	161	2e-158	568
R578C10	gi|27249556|dbj|BJ567736.1|	96.47	85	3	0	182	266	770	686	2e-30	141
R613D10	gi|74070209|gb|DT585431.1|	77.91	163	31	5	524	683	337	177	2e-16	97.1
R613E10	gi|27255774|dbj|BJ573946.1|	94.66	431	18	3	121	546	431	1	0	664
R168B9	gi|195546222|dbj|DC881352.1|	99.65	286	0	1	83	368	4	288	2e-144	521
R209D9	gi|195544388|dbj|DC880689.1|	100	67	0	0	731	797	1	67	7e-25	124
R223E9	gi|27240725|dbj|BJ558905.1|	92.05	352	25	1	44	395	357	9	8e-136	492
R223H9	gi|74389246|dbj|CJ744066.1|	96.39	249	9	0	398	646	308	556	4e-111	411
R260I9	gi|114781430|gb|EE878056.1|	99.06	320	3	0	527	846	724	405	2e-160	575
R260P9	gi|238372072|gb|GR123292.1|	86.96	69	9	0	218	286	232	164	5e-11	78.7
R261B9	gi|74392551|dbj|CJ747371.1|	93.4	288	13	3	1	288	366	647	2e-114	422
R270N9	gi|74406605|dbj|CJ761425.1|	90	340	16	11	260	593	387	714	6e-115	424
R270O9	gi|74395244|dbj|CJ750064.1|	89.62	665	69	0	1	665	6	670	0	846
R30J9	gi|74386872|dbj|CJ741692.1|	91.09	359	14	8	399	757	276	616	7e-129	470
R350A9	gi|74403212|dbj|CJ758032.1|	91.13	327	19	5	1	320	480	803	6e-120	440
R350K9	gi|27250537|dbj|BJ568709.1|	97.81	228	5	0	1	228	493	720	4e-106	394
R358H9	gi|358672527|gb|JG011251.1|	80.71	140	27	0	316	455	163	302	2e-20	110
R363F9	gi|27252560|dbj|BJ570732.1|	100	97	0	0	275	371	624	528	1e-41	180
R453J9	gi|74390255|dbj|CJ745075.1|	92.93	99	6	1	3	100	102	4	6e-31	143
R453K9	gi|114781610|gb|EE878236.1|	94.39	107	5	1	1	106	107	1	1e-36	163
R453L9	gi|114781610|gb|EE878236.1|	93.86	114	6	1	1	113	114	1	3e-39	171
R453P9	gi|74412937|dbj|CJ767757.1|	98.21	391	7	0	1	391	663	273	0	684
R496G9	gi|74417443|dbj|CJ772263.1|	98.78	82	1	0	3	84	431	350	1e-31	147
R496J9	gi|393389906|gb|JK476348.1|	85.22	115	17	0	631	745	10	124	3e-23	119
R60N9	gi|51578293|gb|CV096129.1|	81.08	370	70	0	28	397	684	315	1e-76	296
R604C9	gi|114779031|gb|EE875658.1|	94.62	316	5	9	223	538	401	704	1e-131	479
R604E9	gi|120445745|gb|CO500406.1|	100	53	0	0	1	53	501	449	7e-18	99
R168K8	gi|378394045|dbj|BB958902.1|	100	45	0	0	50	94	121	77	2e-13	84.2
R175P8	gi|10804730|gb|BF050834.1|	91.67	96	8	0	1	96	289	384	4e-28	134
R253C8	gi|114785248|gb|EE881873.1|	99.04	313	3	0	1	313	149	461	1e-156	562
R253D8	gi|76295323|gb|DV034898.1|	95.38	130	4	1	549	676	310	181	2e-49	206
R253N8	gi|74386351|dbj|CJ741171.1|	94.13	511	21	6	6	511	33	539	0	769
R255B8	gi|74412065|dbj|CJ766885.1|	89.34	394	22	11	127	503	393	3	6e-140	507
R255C8	gi|74406360|dbj|CJ761180.1|	97.65	85	1	1	364	448	388	305	6e-31	145
R255L8	gi|261645254|dbj|FS046046.1|	86.93	176	23	0	303	478	5	180	4e-47	198
R260L8	gi|241794066|gb|GR403093.1|	84.5	129	20	0	102	230	7	135	1e-26	128
R311K8	gi|74399326|dbj|CJ754146.1|	93.49	169	10	1	383	551	681	514	1e-62	250
R352K8	gi|74385048|dbj|CJ739868.1|	85.71	189	11	9	557	735	226	44	3e-43	185
R383J8	gi|114774966|gb|EE874492.1|	99.35	309	2	0	104	412	439	131	5e-156	560
R383M8	gi|27254518|dbj|BJ572690.1|	98.35	363	6	0	1	363	394	756	2e-179	638
R398D8	gi|114776007|gb|EE875162.1|	98.41	189	3	0	3	191	652	464	9e-88	333
R398O8	gi|27243454|dbj|BJ561634.1|	94.81	424	14	4	438	858	457	39	0	654
R450I8	gi|74400292|dbj|CJ755112.1|	90.09	212	16	3	203	413	331	538	5e-69	270
R453H8	gi|261693927|dbj|FS028068.1|	78.87	142	28	2	613	753	243	103	5e-16	95.3
R501L8	gi|74403138|dbj|CJ757958.1|	94.49	581	18	4	245	816	594	19	0	883
R501N8	gi|24206865|dbj|AU223892.1|	99.1	111	1	0	1	111	53	163	3e-48	200
R537C8	gi|74415100|dbj|CJ769920.1|	91.61	560	28	8	209	749	886	327	0	758
R537P8	gi|74398623|dbj|CJ753443.1|	81.25	224	30	6	97	308	344	121	8e-39	171
R539F8	gi|311142405|gb|GT705564.1|	78.25	777	149	16	111	877	3	769	4e-132	481
R551P8	gi|74409260|dbj|CJ764080.1|	95.28	254	12	0	1	254	475	222	5e-109	403
R620F8	gi|74413018|dbj|CJ767838.1|	97.3	111	2	1	286	395	631	741	9e-44	187
R620P8	gi|326631446|gb|JG697997.1|	80.58	412	71	4	403	814	2	404	2e-80	309
R67F8	gi|76297426|gb|DV037001.1|	82.17	230	27	10	99	319	442	218	2e-43	185
R209D7	gi|28879395|gb|CB330266.1|	99.43	176	1	0	3	178	178	3	4e-84	320
R209J7	gi|74399817|dbj|CJ754637.1|	88.76	249	14	7	10	250	451	693	2e-75	292
R209M7	gi|114780671|gb|EE877298.1|	98.72	234	1	2	630	861	208	441	4e-112	414
R219P7	gi|190820280|gb|FG160060.1|	83.52	352	55	3	224	574	622	273	2e-85	326
R277B7	gi|125359579|gb|EL374091.1|	80.33	488	92	4	23	507	656	170	1e-97	366
R359K7	gi|76295323|gb|DV034898.1|	92.31	130	8	1	559	686	310	181	9e-43	183
R387H7	gi|379495466|dbj|FY790060.1|	91.36	81	7	0	698	778	581	501	5e-21	111
R609K7	gi|354714403|gb|JK667481.1|	78.74	127	26	1	530	655	492	618	1e-12	84.2
R83L7	gi|378394045|dbj|BB958902.1|	100	45	0	0	1	45	77	121	2e-13	84.2
R11I6	gi|74397757|dbj|CJ752577.1|	93.25	252	14	1	36	287	354	106	2e-98	368
R11P6	gi|27260037|dbj|BJ578209.1|	94.25	174	10	0	3	176	610	783	9e-68	267
R157O6	gi|315891259|gb|GW480680.1|	84.54	207	32	0	8	214	14	220	2e-49	206
R167L6	gi|293443161|dbj|FS494810.1|	80.77	104	18	2	714	816	275	173	2e-11	80.5
R228B6	gi|74396988|dbj|CJ751808.1|	97.06	136	4	0	555	690	258	123	1e-56	230
R228K6	gi|92039420|gb|EB451125.1|	89.66	145	15	0	105	249	301	157	2e-43	185
R253K6	gi|74417686|dbj|CJ772506.1|	93.64	173	5	1	189	355	307	479	3e-64	254
R253L6	gi|27252503|dbj|BJ570675.1|	97.24	579	16	0	150	728	744	166	0	981
R270H6	gi|92011871|gb|EB425457.1|	83.08	130	17	4	88	216	181	56	4e-22	113
R347B6	gi|114787192|gb|EE883767.1|	98.17	109	1	1	305	413	228	121	2e-44	189
R347I6	gi|74394972|dbj|CJ749792.1|	84.09	132	16	3	64	190	230	361	6e-25	122
R60B6	gi|27241549|dbj|BJ559729.1|	95.24	84	3	1	186	269	5	87	4e-27	132
R620A6	gi|27251526|dbj|BJ569698.1|	98.35	121	2	0	1	121	575	455	1e-51	213
R620G6	gi|27257966|dbj|BJ576138.1|	96.69	121	3	1	266	386	253	372	8e-48	200
R620I6	gi|114785584|gb|EE882209.1|	98.19	221	4	0	23	243	8	228	6e-104	387
R625B6	gi|261670922|dbj|FS094931.1|	85.61	132	19	0	29	160	382	251	2e-29	139
R77C6	gi|91064269|gb|EB174851.1|	80.67	238	41	5	4	238	318	83	3e-43	185
R166A5	gi|74411196|dbj|CJ766016.1|	96.92	195	6	0	2	196	185	379	1e-86	327
R166O5	gi|74411938|dbj|CJ766758.1|	87.7	439	54	0	18	456	604	166	8e-142	512
R175O5	gi|76297717|gb|DV037292.1|	99.39	164	1	0	319	482	338	175	3e-77	298
R199A5	gi|27247686|dbj|BJ565866.1|	96.55	261	9	0	579	839	511	251	1e-117	433
R199B5	gi|76295575|gb|DV035150.1|	99.1	445	3	1	106	549	507	63	0	798
R199E5	gi|74401959|dbj|CJ756779.1|	83.62	464	31	20	1	430	194	646	1e-106	396
R199I5	gi|190733672|gb|FG142187.1|	88.76	249	28	0	223	471	547	795	2e-79	305
R3C5	gi|74402487|dbj|CJ757307.1|	97	100	2	1	49	147	781	682	1e-37	167
R3D5	gi|114786816|gb|EE883391.1|	95.28	318	15	0	301	618	318	1	2e-139	505
R3N5	gi|74397503|dbj|CJ752323.1|	94.24	139	5	3	660	798	4	139	2e-50	209
R315F5	gi|223422082|gb|GO013031.1|	93.22	59	4	0	626	684	77	135	9e-14	87.9
R315J5	gi|74392337|dbj|CJ747157.1|	96.51	229	8	0	228	456	337	565	1e-101	379
R507A5	gi|114786816|gb|EE883391.1|	99.37	318	2	0	305	622	318	1	4e-161	577
R507B5	gi|74388386|dbj|CJ743206.1|	95.24	63	3	0	1	63	469	531	1e-18	100
R507D5	gi|326631228|gb|JG697779.1|	100	457	0	0	329	785	1	457	0	845
R507E5	gi|74416035|dbj|CJ770855.1|	86.2	594	31	24	1	570	59	625	3e-167	597
R507F5	gi|190743847|gb|FG148315.1|	85	140	21	0	269	408	161	22	2e-30	143
R518F5	gi|24255039|dbj|AU294531.1|	86.31	168	23	0	98	265	112	279	7e-43	183
R519A5	gi|74384806|dbj|CJ739626.1|	94.69	377	17	3	83	457	382	7	9e-163	582
R519C5	gi|74402495|dbj|CJ757315.1|	94.59	74	4	0	71	144	393	466	4e-22	115
R519F5	gi|24207278|dbj|AU224305.1|	98.73	158	2	0	607	764	351	194	1e-72	283
R547F5	gi|114786681|gb|EE883256.1|	93.06	72	4	1	609	679	503	432	9e-19	104
R608C5	gi|74409626|dbj|CJ764446.1|	82.55	235	8	13	210	438	314	107	2e-40	176
R608F5	gi|124687821|gb|EH782561.1|	84.16	101	15	1	239	338	104	204	1e-16	97.1
R608I5	gi|27245378|dbj|BJ563558.1|	98.48	198	3	0	441	638	322	519	8e-93	350
R608M5	gi|74417945|dbj|CJ772765.1|	98.64	587	8	0	237	823	742	156	0	1040
R609M5	gi|114783921|gb|EE880546.1|	99.58	239	1	0	281	519	318	80	8e-119	436
R613D5	gi|190748485|gb|FG163582.1|	85.16	128	19	0	353	480	505	632	3e-27	132
R613I5	gi|157981034|gb|EX529306.1|	91.55	142	12	0	693	834	548	689	1e-46	196
R77O5	gi|27245155|dbj|BJ563335.1|	93.22	295	8	6	521	809	327	39	2e-115	425
R9A5	gi|114783044|gb|EE879669.1|	98.92	93	1	0	61	153	624	716	1e-37	167
R9D5	gi|308777829|gb|HO793085.1|	85.71	217	31	0	518	734	369	585	1e-56	230
R157E19	gi|74393656|dbj|CJ748476.1|	97.31	297	8	0	8	304	297	1	2e-140	508
R168O4	gi|282802814|gb|GO345354.1|	82.58	155	17	6	248	392	248	402	4e-26	128
R187E4	gi|76298467|gb|DV038042.1|	99.51	205	1	0	392	596	212	416	6e-100	374
R187K4	gi|27251274|dbj|BJ569446.1|	91.55	734	45	7	74	805	719	1	0	1014
R240H4	gi|27252461|dbj|BJ570633.1|	87.97	374	10	16	313	679	25	370	1e-110	409
R240I4	gi|74417925|dbj|CJ772745.1|	99.01	101	1	0	82	182	652	752	1e-42	182
R240P4	gi|48817461|gb|CO118774.1|	91.47	129	11	0	471	599	495	367	5e-41	178
R303P4	gi|27257387|dbj|BJ575559.1|	96.44	365	13	0	162	526	365	1	6e-169	603
R350E4	gi|114780120|gb|EE876747.1|	94.93	217	6	3	1	216	498	710	7e-89	335
R359G4	gi|195546210|dbj|DC882180.1|	97.72	351	7	1	369	718	421	71	6e-169	603
R359I4	gi|74392397|dbj|CJ747217.1|	97.25	109	3	0	563	671	5	113	3e-43	185
R359L4	gi|315402629|gb|HS567138.1|	83.39	578	96	0	1	578	578	1	6e-149	536
R407F4	gi|195544586|dbj|DC880222.1|	76.98	291	60	6	172	459	131	417	2e-35	159
R407K4	gi|74409053|dbj|CJ763873.1|	95.1	102	5	0	36	137	311	210	5e-36	161
R407L4	gi|74396643|dbj|CJ751463.1|	87.87	470	31	9	162	613	719	258	9e-148	532
R41M4	gi|74404701|dbj|CJ759521.1|	98.25	513	9	0	1	513	513	1	0	898
R490H4	gi|74418166|dbj|CJ772986.1|	96.34	82	2	1	451	531	968	887	2e-28	135
R541N4	gi|114785275|gb|EE881900.1|	96.58	234	8	0	1	234	253	486	1e-104	388
R625B4	gi|27254910|dbj|BJ573082.1|	93.02	587	15	11	228	797	650	73	0	833
R625L4	gi|190810952|gb|FG169229.1|	86.08	79	7	4	595	672	737	812	4e-12	82.4
R88L4	gi|27253065|dbj|BJ571237.1|	84.62	260	12	9	9	253	56	302	5e-58	233
R9K4	gi|195545286|dbj|DC881395.1|	99.61	254	1	0	1	254	107	360	3e-127	464
R11A3	gi|190873799|gb|FG169838.1|	80.66	393	73	2	13	402	549	157	2e-78	302
R11J3	gi|58226628|dbj|BP883157.1|	87.55	482	60	0	8	489	485	4	9e-156	558
R147C3	gi|114776050|gb|EE875205.1|	96.78	342	11	0	286	627	348	7	2e-159	571
R147L3	gi|27257767|dbj|BJ575939.1|	96.2	237	3	2	1	231	433	669	9e-103	383
R175F3	gi|114787648|gb|EE884223.1|	97.66	214	5	0	1	214	630	843	2e-98	368
R175K3	gi|27247324|dbj|BJ565504.1|	91.67	216	14	3	1	215	215	3	1e-76	296
R175L3	gi|74396042|dbj|CJ750862.1|	97.01	301	8	1	388	688	357	58	2e-139	505
R175O3	gi|74391566|dbj|CJ746386.1|	84.97	366	31	17	221	570	273	630	7e-93	350
R175P3	gi|74386291|dbj|CJ741111.1|	96.29	485	18	0	1	485	132	616	0	797
R270G3	gi|190834403|gb|FG140234.1|	88.48	165	17	2	151	313	199	363	4e-47	198
R270L3	gi|74416757|dbj|CJ771577.1|	94.72	284	8	3	499	782	1	277	3e-118	435
R352D3	gi|392267821|gb|JK988808.1|	91.95	87	7	0	334	420	161	247	2e-24	122
R37B3	gi|76297057|gb|DV036632.1|	98.73	79	1	0	212	290	336	414	5e-30	141
R37I3	gi|24206808|dbj|AU223835.1|	98.01	301	6	0	1	301	108	408	6e-145	523
R387B3	gi|326631356|gb|JG697907.1|	99.76	413	1	0	1	413	495	83	0	758
R387E3	gi|74403160|dbj|CJ757980.1|	96.13	155	4	2	219	373	477	325	3e-63	252
R387L3	gi|74415887|dbj|CJ770707.1|	97.14	175	2	1	618	789	644	818	2e-75	292
R390E3	gi|27239614|dbj|BJ557794.1|	97.73	176	3	1	312	487	175	1	3e-78	302
R390N3	gi|74394730|dbj|CJ749550.1|	96.6	324	3	4	174	497	582	267	3e-147	531
R559F3	gi|74405844|dbj|CJ760664.1|	97.22	108	3	0	33	140	747	640	8e-43	183
R559O3	gi|27257841|dbj|BJ576013.1|	95.88	510	15	6	213	719	507	1	0	821
R602C3	gi|209176685|gb|FC861907.1|	85.53	159	21	2	15	172	440	283	2e-37	165
R602D3	gi|74412827|dbj|CJ767647.1|	89.32	309	8	17	1	299	294	1	4e-97	364
R7F3	gi|74414958|dbj|CJ769778.1|	92.64	231	6	6	426	652	90	313	2e-84	322
R7L3	gi|114785275|gb|EE881900.1|	80.53	262	18	16	1	260	236	6	6e-39	171
R7M3	gi|83419144|gb|DW001138.1|	89.64	193	18	2	611	802	742	551	5e-61	244
R166E2	gi|114783906|gb|EE880531.1|	99.65	284	1	0	1	284	290	573	4e-144	520
R166F2	gi|28880004|gb|CB330875.1|	98.32	179	3	0	1	179	744	566	7e-83	315
R187J2	gi|195545093|dbj|DC882289.1|	94.21	190	6	5	1	187	42	229	3e-73	285
R187M2	gi|114788022|gb|EE884597.1|	85.19	135	2	7	1	117	381	515	2e-24	122
R187P2	gi|315879516|gb|GW433561.1|	90	80	8	0	451	530	529	450	2e-19	106
R220B2	gi|190832240|gb|FG144851.1|	84.88	377	55	2	390	765	712	337	1e-101	379
R261A2	gi|114786681|gb|EE883256.1|	88.66	194	16	5	295	483	311	503	4e-57	231
R261C2	gi|114788086|gb|EE884661.1|	97.22	108	3	0	333	440	334	227	9e-43	183
R281A2	gi|74415780|dbj|CJ770600.1|	94.31	123	6	1	685	807	62	183	2e-44	189
R281F2	gi|27248522|dbj|BJ566702.1|	92.07	454	17	12	3	437	456	3	2e-174	621
R281G2	gi|74410109|dbj|CJ764929.1|	97.66	128	2	1	1	128	760	634	3e-53	219
R303A2	gi|74391585|dbj|CJ746405.1|	85.48	186	19	8	606	785	630	447	9e-44	187
R303D2	gi|74390446|dbj|CJ745266.1|	95.87	121	5	0	1	121	121	1	1e-46	196
R303E2	gi|74399015|dbj|CJ753835.1|	84.18	493	70	7	350	839	774	287	2e-129	472
R303L2	gi|76295323|gb|DV034898.1|	92.37	131	8	1	56	184	310	180	1e-43	185
R303N2	gi|74399025|dbj|CJ753845.1|	96.02	452	16	2	24	473	160	611	0	734
R372H2	gi|74384988|dbj|CJ739808.1|	96.92	195	6	0	1	195	43	237	5e-86	327
R372J2	gi|27246751|dbj|BJ564931.1|	96.75	277	9	0	166	442	599	323	1e-126	462
R441A2	gi|74389232|dbj|CJ744052.1|	98.92	93	0	1	77	169	35	126	4e-37	165
R441B2	gi|27260111|dbj|BJ578283.1|	97.35	113	3	0	268	380	344	232	2e-45	193
R441L2	gi|195544391|dbj|DC880692.1|	90.48	252	24	0	485	736	422	171	9e-88	333
R441P2	gi|116656354|gb|EG557370.1|	82.74	307	45	8	7	309	406	104	1e-67	267
R539D2	gi|27244589|dbj|BJ562769.1|	96.55	145	2	2	444	588	142	1	9e-59	237
R539G2	gi|37183559|gb|CF602913.1|	77.75	445	79	17	321	758	57	488	2e-64	255
R609F2	gi|74390110|dbj|CJ744930.1|	93.68	95	4	2	148	241	521	614	7e-30	141
R609G2	gi|74417972|dbj|CJ772792.1|	98.7	77	1	0	68	144	424	348	3e-29	137
R146I1	gi|27248171|dbj|BJ566351.1|	91.53	177	15	0	1	177	589	413	9e-62	244
R146M1	gi|27259217|dbj|BJ577389.1|	95.38	584	12	7	1	575	677	100	0	915
R187A1	gi|24207893|dbj|AU224920.1|	94.58	332	18	0	17	348	56	387	1e-142	514
R187E1	gi|74388916|dbj|CJ743736.1|	91.93	595	48	0	11	605	65	659	0	833
R187K1	gi|52590585|gb|CV297869.1|	89.52	124	12	1	2	125	130	8	2e-34	156
R187N1	gi|114786446|gb|EE883045.1|	96.77	93	3	0	310	402	698	790	2e-34	156
R220H1	gi|74418019|dbj|CJ772839.1|	97.33	150	4	0	608	757	584	435	2e-64	255
R223C1	gi|28879924|gb|CB330795.1|	98.6	285	4	0	330	614	277	561	2e-139	505
R250G1	gi|195202265|gb|FG406168.1|	83.55	152	25	0	60	211	261	412	2e-30	143
R34A1	gi|195543820|dbj|DC880961.1|	88.14	312	32	5	413	719	1	312	1e-97	366
R34E1	gi|74409378|dbj|CJ764198.1|	97.96	98	1	1	3	100	446	350	3e-38	169
R34J1	gi|164408321|dbj|DB938805.1|	81.16	138	24	2	500	636	341	477	2e-20	110
R34K1	gi|74406773|dbj|CJ761593.1|	94.37	71	4	0	757	827	120	50	5e-21	111
R398B1	gi|74401182|dbj|CJ756002.1|	95.17	601	29	0	1	601	187	787	0	950
R398H1	gi|27253940|dbj|BJ572112.1|	93.53	680	23	10	99	778	686	28	0	996
R609M1	gi|74418429|dbj|CJ773249.1|	96.92	130	4	0	536	665	540	669	3e-53	219
R614G1	gi|74410691|dbj|CJ765511.1|	98.55	345	4	1	292	635	161	505	1e-170	608
R614J1	gi|74413943|dbj|CJ768763.1|	97	100	3	0	190	289	540	441	2e-38	169
R614M1	gi|27249413|dbj|BJ567593.1|	95.34	322	14	1	1	322	321	1	3e-141	510
R67L1	gi|195545467|dbj|DC882416.1|	98.55	69	1	0	1	69	87	155	2e-24	122
R79I11	gi|74388491|dbj|CJ743311.1|	89.27	177	13	3	342	516	206	34	1e-52	217
R83I1	gi|74418148|dbj|CJ772968.1|	96	100	4	0	1	100	527	626	1e-36	163
R88H1	gi|74401793|dbj|CJ756613.1|	95.31	64	3	0	229	292	798	735	2e-18	102
