# Supplementary material for: A genome-wide BAC-end sequence survey provides first insights into sweetpotato (Ipomoea batatas (L.) Lam.) genome composition
Source: BMC Genomics. 2016 Nov 21;17:945. doi: 10.1186/s12864-016-3302-1 (PMC5117676; doi:10.1186/s12864-016-3302-1)
Supplement: Additional file 4: Table S4. — The BLASTX searching results of 3422 BESs with NCBI NR database. (XLS 397 kb) [file 12864_2016_3302_MOESM4_ESM.xls]

## Sheet: Table S4
Additional file 4:Table S4. The BLASTX searching results of 3422 BESs with NCBI NR database.
query id	subject id	% identity	alignment length	mismatches	gap opens	q. start	q. end	s. start	s. end	evalue	bit score
F236P10	gi|460370120|ref|XP_004230902.1|	87.31	197	25	0	595	5	123	319	3e-119	361
F236P14	gi|460367564|ref|XP_004229643.1|	78.71	249	53	0	806	60	727	975	1e-141	438
F236P23	gi|557546292|gb|ESR57270.1|	90.2	51	5	0	227	379	434	484	2e-57	102
F236P24	gi|550333558|gb|EEE89203.2|	88.37	43	5	0	130	2	16	58	2e-15	81.3
F236P8	gi|374921959|gb|AFA26157.1|	56.45	62	25	1	361	182	2	63	1e-13	74.3
F482O10	gi|460396525|ref|XP_004243823.1|	53.7	54	20	2	147	1	1515	1568	1e-08	51.6
F482O13	gi|550339404|gb|EEE94460.2|	73.13	67	18	0	293	493	538	604	1e-39	112
F482O5	gi|87116466|dbj|BAE79385.1|	51.25	80	39	0	242	3	368	447	3e-18	88.6
F561O16	gi|460399755|ref|XP_004245402.1|	75.7	214	52	0	643	2	66	279	3e-88	274
F561O19	gi|460392021|ref|XP_004241616.1|	35.68	185	85	2	453	1	224	408	3e-20	97.1
F561O3	gi|557553854|gb|ESR63868.1|	57.41	54	21	1	3	158	174	227	5e-10	66.2
F604O12	gi|255551559|ref|XP_002516825.1|	40.51	79	47	0	517	753	44	122	2e-07	57.4
F91O13	gi|388504776|gb|AFK40454.1|	100	30	0	0	662	573	259	288	2e-08	62
F91O15	gi|460398815|ref|XP_004244947.1|	80	30	6	0	270	181	4	33	1e-09	52.8
F193N22	gi|527201524|gb|EPS68609.1|	56.91	181	73	3	541	5	1	178	1e-46	177
F193N24	gi|359497102|ref|XP_003635424.1|	27.89	251	177	3	747	1	537	785	2e-21	103
F311N11	gi|460375412|ref|XP_004233500.1|	71.88	32	8	1	472	380	564	595	1e-08	45.8
F311N19	gi|222625307|gb|EEE59439.1|	53.33	105	21	2	276	590	437	513	4e-19	94.7
F311N21	gi|89474873|gb|AAP33163.2|	88.46	26	3	0	256	179	96	121	5e-07	58.9
F311N6	gi|222822681|gb|ACM68453.1|	68.91	119	37	0	6	362	53	171	1e-44	159
F311N8	gi|224065220|ref|XP_002301723.1|	30.28	251	128	7	721	2	27	241	1e-26	114
F349N11	gi|460410578|ref|XP_004250703.1|	59.34	91	7	1	404	676	532	592	2e-21	103
F349N6	gi|460376750|ref|XP_004234160.1|	79.87	154	31	0	3	464	399	552	8e-89	282
F401N11	gi|115465203|ref|NP_001056201.1|	88.89	45	5	0	577	711	201	245	1e-16	87.8
F401N12	gi|460381293|ref|XP_004236386.1|	60	80	31	1	716	477	27	105	1e-11	72.8
F401N14	gi|460383414|ref|XP_004237420.1|	75.51	49	12	0	122	268	366	414	2e-17	89.4
F401N22	gi|460376004|ref|XP_004233792.1|	69.12	68	21	0	727	524	701	768	3e-42	100
F414N11	gi|255543130|ref|XP_002512628.1|	29.13	127	90	0	14	394	83	209	4e-09	63.9
F414N19	gi|561017767|gb|ESW16571.1|	97.01	67	2	0	281	481	668	734	2e-62	147
F414N21	gi|460398905|ref|XP_004244987.1|	82.98	47	8	0	576	716	302	348	4e-34	82.8
F414N8	gi|508787283|gb|EOY34539.1|	92.31	26	2	0	140	217	616	641	4e-09	59.7
F414N9	gi|225424977|ref|XP_002266182.1|	77.97	118	26	0	5	358	61	178	5e-50	169
F430N18	gi|297734042|emb|CBI15289.3|	77.85	158	35	0	1	474	551	708	3e-83	271
F430N5	gi|508707589|gb|EOX99485.1|	81.36	59	11	0	99	275	482	540	2e-21	100
F595N10	gi|302142308|emb|CBI19511.3|	50	114	56	1	339	1	442	555	5e-26	117
F595N17	gi|527189631|gb|EPS61210.1|	85.62	160	21	1	729	256	332	491	2e-91	290
F595N21	gi|34328897|gb|AAO67369.1|	33.47	236	146	5	696	1	755	983	8e-27	120
F595N6	gi|460411206|ref|XP_004251005.1|	71.93	114	1	1	570	229	157	239	8e-45	164
F595N7	gi|289065765|gb|ADC80920.1|	51.95	77	30	3	229	2	27	97	1e-10	69.3
F595N-1	gi|470148633|ref|XP_004309860.1|	78.26	92	20	0	276	1	65	156	2e-44	161
F80N10	gi|502111215|ref|XP_004493988.1|	96.55	29	1	0	103	189	425	453	6e-09	60.5
F80N11	gi|460372506|ref|XP_004232070.1|	81.06	132	25	0	180	575	1	132	3e-64	223
F80N12	gi|460383317|ref|XP_004237374.1|	66.67	54	18	0	447	608	72	125	1e-17	85.5
F80N2	gi|508781820|gb|EOY29076.1|	36.63	101	64	0	262	564	179	279	5e-15	82.8
F80N5	gi|356577570|ref|XP_003556897.1|	52.54	59	28	0	5	181	161	219	9e-10	67.8
F154M20	gi|460407827|ref|XP_004249351.1|	83.33	180	30	0	118	657	84	263	3e-103	319
F154M21	gi|255577624|ref|XP_002529689.1|	42.72	103	59	0	310	2	4	106	8e-18	84.3
F180M7	gi|317106594|dbj|BAJ53102.1|	48.24	170	67	4	456	1	121	287	8e-28	120
F231M1	gi|296084515|emb|CBI25536.3|	50	110	55	0	332	3	363	472	1e-27	116
F231M13	gi|508723247|gb|EOY15144.1|	86.76	68	9	0	292	89	682	749	2e-32	131
F231M18	gi|460366776|ref|XP_004229255.1|	74.03	77	20	0	1	231	87	163	8e-32	124
F324M18	gi|460367798|ref|XP_004229757.1|	88.64	44	5	0	552	421	529	572	4e-07	60.1
F412M19	gi|14268476|emb|CAC39398.1|	41.11	253	132	5	768	19	159	397	3e-54	190
F412M22	gi|460376053|ref|XP_004233815.1|	42.11	209	83	4	622	2	334	506	2e-34	132
F412M4	gi|460408295|ref|XP_004249581.1|	53.68	95	36	3	297	13	1	87	6e-17	89
F79M1	gi|460394428|ref|XP_004242805.1|	79.55	44	9	0	197	66	207	250	6e-26	82
F79M20	gi|296090413|emb|CBI40232.3|	80.6	67	12	1	201	1	1	66	1e-24	109
F79M3	gi|315436720|gb|ADU18533.1|	45.76	271	120	2	3	737	527	796	5e-49	183
F79M5	gi|462403096|gb|EMJ08653.1|	94.12	51	3	0	238	86	266	316	1e-24	105
F80M19	gi|550340142|gb|ERP61746.1|	72.41	87	24	0	380	640	415	501	5e-61	137
F80M2	gi|527185554|gb|EPS58927.1|	64.91	57	18	1	378	548	37	91	4e-36	76.6
F325L22	gi|470109593|ref|XP_004291077.1|	67.59	253	79	3	1	750	178	430	4e-106	325
F325L3	gi|460396071|ref|XP_004243603.1|	54.41	68	31	0	1	204	116	183	8e-17	80.5
F325L9	gi|157849946|gb|ABV89764.1|	50.82	122	60	0	779	414	227	348	1e-34	137
F357L14	gi|449517868|ref|XP_004165966.1|	79.17	48	10	0	298	441	95	142	3e-10	65.9
F357L17	gi|164598916|gb|ABY61745.1|	52.08	144	67	2	2	427	253	396	1e-39	151
F357L5	gi|460399313|ref|XP_004245186.1|	62.34	154	14	1	10	471	599	708	1e-51	184
F357L9	gi|302320879|gb|ADL16410.1|	96.59	176	6	0	532	5	193	368	2e-117	349
F418L17	gi|460413753|ref|XP_004252244.1|	88.57	70	8	0	118	327	216	285	4e-28	123
F418L18	gi|557536083|gb|ESR47201.1|	72.65	117	32	0	211	561	8	124	3e-53	187
F418L3	gi|508704879|gb|EOX96775.1|	80	50	10	0	626	775	74	123	2e-27	84
F418L8	gi|339790467|dbj|BAK52390.1|	85.71	203	29	0	609	1	409	611	3e-98	317
F514L2	gi|460390823|ref|XP_004241024.1|	70.21	47	13	1	141	1	142	187	2e-11	72.8
F514L8	gi|502083366|ref|XP_004487437.1|	78.26	69	15	0	1	207	324	392	2e-27	114
F569L21	gi|460368358|ref|XP_004230034.1|	72.86	70	18	1	210	1	607	675	2e-20	94
F569L5	gi|255633102|gb|ACU16906.1|	81.36	59	10	1	314	138	22	79	5e-25	102
F583L1	gi|460377442|ref|XP_004234502.1|	66.22	148	19	1	457	14	73	189	2e-61	203
F583L14	gi|462402115|gb|EMJ07672.1|	87.02	208	27	0	3	626	304	511	7e-133	395
F583L15	gi|460370886|ref|XP_004231279.1|	70.59	170	50	0	6	515	839	1008	1e-76	256
F583L16	gi|557521809|gb|ESR33176.1|	75.97	129	27	3	453	67	59	183	1e-34	132
F583L4	gi|557537406|gb|ESR48524.1|	72.09	43	12	0	764	636	758	800	2e-18	75.1
F583L5	gi|255562894|ref|XP_002522452.1|	38.43	229	139	2	687	7	15	243	6e-48	174
F583L7	gi|460382542|ref|XP_004236998.1|	51.39	72	31	2	247	450	249	320	6e-12	70.9
F583L-22	gi|414877193|tpg|DAA54324.1|	94.23	52	3	0	516	361	45	96	5e-25	105
F250K10	gi|356499255|ref|XP_003518457.1|	87.5	32	4	0	168	73	649	680	6e-11	65.9
F250K11	gi|460367463|ref|XP_004229593.1|	91.58	95	8	0	223	507	293	387	2e-51	184
F250K2	gi|516700974|ref|WP_018052153.1|	50.98	102	50	0	1	306	62	163	6e-13	73.2
F282K11	gi|255567993|ref|XP_002524974.1|	70.49	61	17	1	303	485	82	141	2e-19	91.7
F282K12	gi|255559276|ref|XP_002520658.1|	41.75	194	107	1	167	730	24	217	1e-48	171
F282K19	gi|28932772|gb|AAO60427.1|	90.2	51	5	0	540	692	22	72	3e-21	97.1
F282K22	gi|388508148|gb|AFK42140.1|	63.16	76	25	2	231	4	38	110	2e-23	100
F434K1	gi|460402791|ref|XP_004246894.1|	66.67	51	16	1	89	241	1420	1469	7e-12	73.9
F434K9	gi|460400784|ref|XP_004245912.1|	51.85	135	27	1	65	469	467	563	9e-34	136
F532K11	gi|527185052|gb|EPS58653.1|	81.88	138	25	0	1	414	247	384	2e-77	248
F532K2	gi|359486120|ref|XP_003633392.1|	41.41	198	116	0	790	197	955	1152	2e-34	142
F220J17	gi|29423277|gb|AAO73526.1|	31.78	129	86	2	179	562	329	456	1e-13	75.5
F220J18	gi|460411035|ref|XP_004250920.1|	67.41	135	11	1	807	403	462	563	1e-47	177
F220J6	gi|414888259|tpg|DAA64273.1|	88.64	44	5	0	432	563	356	399	8e-19	94
F220J9	gi|387965705|gb|AFK13834.1|	51.39	72	34	1	570	782	1716	1787	4e-10	69.3
F303J1	gi|460401734|ref|XP_004246372.1|	48.48	66	34	0	366	563	568	633	2e-09	66.6
F303J13	gi|460396175|ref|XP_004243654.1|	56.44	202	48	3	608	3	257	418	2e-67	227
F303J22	gi|109715756|dbj|BAE96955.1|	99.13	229	2	0	769	83	325	553	1e-159	477
F354J4	gi|460400507|ref|XP_004245776.1|	52.86	140	58	2	556	155	455	592	6e-37	144
F364J14	gi|460392561|ref|XP_004241884.1|	79.17	48	10	0	415	272	323	370	5e-28	82
F364J3	gi|508777841|gb|EOY25097.1|	98.86	88	1	0	266	3	501	588	2e-79	175
F364J6	gi|460403906|ref|XP_004247427.1|	85.14	222	33	0	2	667	290	511	1e-118	379
F364J8	gi|460406425|ref|XP_004248665.1|	91.94	62	5	0	317	132	207	268	2e-29	123
F409J18	gi|460399048|ref|XP_004245056.1|	74.3	249	63	1	4	750	200	447	4e-92	298
F409J20	gi|460402510|ref|XP_004246755.1|	84.78	92	12	1	276	1	1	90	1e-44	164
F438J12	gi|502133664|ref|XP_004501847.1|	49.12	57	29	0	390	560	116	172	5e-07	58.9
F438J14	gi|149676198|dbj|BAF64710.1|	38.71	93	56	1	403	128	51	143	1e-23	69.7
F438J4	gi|224120166|ref|XP_002331075.1|	34.55	110	66	2	104	427	373	478	3e-09	66.2
F438J6	gi|475609691|gb|EMT27476.1|	80.56	36	7	0	503	610	67	102	3e-09	66.2
F458J2	gi|460402482|ref|XP_004246741.1|	47.5	160	75	3	313	786	752	904	3e-32	135
F557J10	gi|213495900|gb|ACJ49170.1|	64.44	45	16	0	687	553	44	88	8e-09	63.9
F557J13	gi|460370831|ref|XP_004231252.1|	71.98	182	51	0	11	556	577	758	1e-87	286
F557J6	gi|460369450|ref|XP_004230575.1|	67.82	202	65	0	608	3	27	228	6e-96	298
F557J9	gi|396318179|gb|AFN85534.1|	71.77	209	23	1	711	85	91	263	2e-101	307
F560J10	gi|482548878|gb|EOA13072.1|	76.71	73	17	0	409	627	278	350	3e-44	118
F560J23	gi|62733304|gb|AAX95421.1|	49.58	119	32	2	786	430	30	120	3e-40	100
F560J24	gi|224086034|ref|XP_002307787.1|	75.68	222	54	0	666	1	264	485	2e-113	347
F560J8	gi|470126065|ref|XP_004299014.1|	36.61	183	98	10	520	5	355	530	2e-12	75.9
F177I1	gi|224061051|ref|XP_002300334.1|	82.69	52	9	0	174	329	413	464	2e-10	69.7
F177I10	gi|297746054|emb|CBI16110.3|	67.21	122	40	0	366	1	160	281	1e-53	186
F177I11	gi|255579009|ref|XP_002530356.1|	52.87	261	120	2	784	2	131	388	2e-75	249
F362I13	gi|126513143|gb|ABO15685.1|	60.61	165	59	4	557	81	455	619	3e-43	163
F362I15	gi|460401249|ref|XP_004246139.1|	86.5	200	27	0	3	602	443	642	2e-122	377
F362I16	gi|359485610|ref|XP_002269303.2|	78.26	46	10	0	82	219	516	561	1e-24	84
F362I2	gi|147821769|emb|CAN77162.1|	44.14	145	79	1	6	440	820	962	2e-31	130
F456I10	gi|449493240|ref|XP_004159232.1|	65.48	84	29	0	253	2	104	187	1e-28	112
F456I19	gi|462403956|gb|EMJ09513.1|	84.38	256	14	1	768	1	107	336	2e-146	436
F456I6	gi|460372273|ref|XP_004231955.1|	55.1	49	20	1	243	103	14	62	2e-08	58.9
F473I12	gi|225438428|ref|XP_002276437.1|	71.82	110	31	0	454	125	94	203	2e-48	175
F473I17	gi|548858045|gb|ERN15836.1|	86.67	45	6	0	2	136	1239	1283	5e-17	89
F473I23	gi|388495666|gb|AFK35899.1|	92.59	108	8	0	2	325	7	114	8e-64	205
F475I10	gi|225465177|ref|XP_002264097.1|	71.59	88	25	0	270	7	1	88	2e-34	131
F475I20	gi|147865782|emb|CAN81148.1|	56.91	188	56	1	570	7	117	279	5e-65	216
F475I23	gi|462411778|gb|EMJ16827.1|	70.93	172	43	4	69	578	140	306	4e-70	228
F475I5	gi|508777002|gb|EOY24258.1|	59.68	62	25	0	187	2	37	98	3e-16	84.7
F475I-3	gi|460403447|ref|XP_004247202.1|	77.72	193	42	1	579	1	1046	1237	3e-85	286
F502I1	gi|502123034|ref|XP_004497977.1|	64.29	70	13	1	193	366	126	195	5e-19	91.7
F502I18	gi|460377428|ref|XP_004234495.1|	61.17	103	10	1	310	2	183	255	7e-26	76.3
F502I20	gi|460371835|ref|XP_004231740.1|	78.57	56	12	0	1	168	738	793	1e-18	95.5
F502I6	gi|225447456|ref|XP_002266728.1|	49.21	126	31	2	523	146	65	157	3e-18	93.6
F502I9	gi|460393954|ref|XP_004242572.1|	70.22	225	62	2	661	2	6	230	4e-92	288
F565I12	gi|561018676|gb|ESW17480.1|	40.16	122	27	3	201	557	419	497	4e-15	71.6
F565I24	gi|557549290|gb|ESR59919.1|	72.34	47	13	0	623	483	343	389	6e-14	79.3
F195H2	gi|388518863|gb|AFK47493.1|	52.17	92	36	2	273	10	155	242	7e-15	80.5
F195H20	gi|460396561|ref|XP_004243840.1|	55.56	63	28	0	684	496	412	474	3e-13	77.4
F195H4	gi|15144510|gb|AAK84477.1|	63.93	183	65	1	3	548	475	657	4e-61	215
F23H2	gi|449452088|ref|XP_004143792.1|	96.67	30	1	0	634	545	81	110	3e-10	62.4
F261H1	gi|460409750|ref|XP_004250301.1|	84.09	44	7	0	695	564	232	275	3e-15	84.7
F261H13	gi|70727720|gb|AAZ07908.1|	96.36	165	6	0	172	666	1	165	2e-111	328
F261H7	gi|561008694|gb|ESW07643.1|	87.88	33	4	0	638	736	1	33	3e-11	67.4
F330H19	gi|359482079|ref|XP_002272157.2|	61.84	76	29	0	632	405	22	97	2e-24	110
F330H21	gi|460415726|ref|XP_004253208.1|	45.35	86	35	3	173	400	6	89	1e-09	65.5
F330H24	gi|460372514|ref|XP_004232074.1|	72.5	40	11	0	9	128	33	72	1e-10	61.6
F330H6	gi|527201524|gb|EPS68609.1|	59.63	109	44	0	329	3	55	163	5e-38	132
F330H8	gi|460383682|ref|XP_004237548.1|	82.22	45	7	1	13	147	463	506	4e-13	77.4
F38H1	gi|482576361|gb|EOA40548.1|	28.21	117	83	1	573	223	98	213	6e-07	57.8
F38H11	gi|493761053|ref|WP_006709766.1|	98.88	179	2	0	799	263	1	179	3e-110	327
F38H23	gi|460415089|ref|XP_004252893.1|	57.6	125	8	1	774	400	233	312	6e-33	134
F38H24	gi|462397142|gb|EMJ02941.1|	73.39	218	58	0	5	658	394	611	8e-114	352
F38H7	gi|407911664|gb|AFU50380.1|	97.94	97	2	0	544	254	35	131	3e-47	173
F394H20	gi|449527366|ref|XP_004170682.1|	90	70	7	0	669	460	2	71	6e-34	129
F394H7	gi|460374159|ref|XP_004232879.1|	81.69	71	12	1	375	166	168	238	1e-28	121
F614H13	gi|224123540|ref|XP_002319105.1|	84.21	76	11	1	1	225	284	359	4e-33	130
F79H13	gi|147837613|emb|CAN63649.1|	40.91	88	50	1	427	684	254	341	1e-11	73.6
F79H16	gi|356499364|ref|XP_003518511.1|	96.3	54	2	0	419	258	2	55	2e-27	112
F79H23	gi|255559442|ref|XP_002520741.1|	90	40	4	0	274	393	306	345	7e-16	83.6
F79H7	gi|460376196|ref|XP_004233885.1|	88.59	149	17	0	1	447	523	671	1e-87	284
F119G3	gi|460378006|ref|XP_004234775.1|	57.78	135	53	3	3	398	163	296	8e-34	134
F119G8	gi|550346283|gb|ERP64941.1|	44.79	96	42	4	12	290	418	505	2e-10	69.7
F286G11	gi|508776870|gb|EOY24126.1|	61.54	130	22	1	391	2	1302	1403	3e-40	159
F286G5	gi|460410430|ref|XP_004250632.1|	76.92	26	6	0	383	460	63	88	2e-07	44.7
F342G17	gi|56407677|gb|AAV88065.1|	34.69	245	139	6	75	797	1	228	5e-23	105
F342G2	gi|460369420|ref|XP_004230560.1|	70.15	67	20	0	492	692	505	571	3e-25	78.6
F342G9	gi|460379138|ref|XP_004235321.1|	79.29	198	35	3	91	678	85	278	2e-100	305
F346G11	gi|224104745|ref|XP_002313551.1|	96.3	81	3	0	414	656	258	338	3e-49	177
F346G12	gi|460406742|ref|XP_004248819.1|	79.37	63	13	0	87	275	313	375	2e-33	72.8
F346G16	gi|124359207|gb|ABN05718.1|	38.18	165	99	3	493	2	75	237	7e-27	118
F346G6	gi|297743665|emb|CBI36548.3|	68.84	199	13	1	195	791	216	365	3e-78	260
F377G10	gi|508712479|gb|EOY04376.1|	59.02	61	25	0	613	431	175	235	9e-14	78.2
F377G23	gi|460381498|ref|XP_004236486.1|	88	100	12	0	4	303	141	240	5e-50	185
F382G2	gi|190607565|gb|ACE79445.1|	39.33	150	88	2	65	508	118	266	1e-26	111
F382G23	gi|14530687|dbj|BAB61056.1|	50.6	83	38	2	246	1	143	223	1e-10	66.2
F382G8	gi|460379738|ref|XP_004235618.1|	65.96	94	28	2	563	291	320	412	2e-38	123
F270F10	gi|321150001|gb|ADW66148.1|	76.19	63	12	2	432	244	21	80	1e-19	89.7
F270F15	gi|460409905|ref|XP_004250377.1|	64.12	170	61	0	512	3	260	429	8e-47	173
F270F9	gi|508722761|gb|EOY14658.1|	73.17	82	18	1	523	278	70	147	4e-23	100
F344F10	gi|470102306|ref|XP_004287596.1|	76.27	59	14	0	814	638	362	420	1e-39	96.3
F344F13	gi|460416200|ref|XP_004253436.1|	31.18	186	104	5	3	530	489	660	6e-14	79
F344F19	gi|460396918|ref|XP_004244017.1|	68.75	112	35	0	8	343	217	328	3e-48	172
F344F5	gi|56407677|gb|AAV88065.1|	58.1	105	33	3	370	68	23	120	6e-23	102
F344F6	gi|359497102|ref|XP_003635424.1|	31.4	258	167	3	745	2	464	721	3e-31	132
F375F12	gi|460382107|ref|XP_004236781.1|	62.07	145	55	0	435	1	73	217	1e-53	188
F375F16	gi|502113704|ref|XP_004494732.1|	96.43	28	1	0	116	199	241	268	1e-11	59.7
F375F-3	gi|460401501|ref|XP_004246261.1|	68.27	104	30	2	570	268	28	131	1e-57	144
F37F18	gi|460411219|ref|XP_004251011.1|	74.27	206	52	1	618	1	184	388	4e-104	332
F416F3	gi|470114159|ref|XP_004293284.1|	72.15	79	22	0	271	507	275	353	6e-44	125
F416F6	gi|225438988|ref|XP_002279597.1|	51.39	216	88	4	603	1	191	404	1e-53	187
F416F7	gi|460376285|ref|XP_004233929.1|	43.7	254	110	6	83	775	52	295	9e-45	168
F453F8	gi|508778512|gb|EOY25768.1|	62.69	67	25	0	760	560	760	826	2e-21	103
F50F21	gi|224094308|ref|XP_002310135.1|	71.05	76	22	0	175	402	228	303	3e-35	117
F514F11	gi|462401956|gb|EMJ07513.1|	90	60	6	0	3	182	275	334	8e-28	114
F538F16	gi|449442004|ref|XP_004138772.1|	73.33	45	12	0	136	2	50	94	2e-20	71.6
F579F10	gi|145839451|gb|ABP96804.1|	31.95	169	98	6	670	182	73	230	5e-09	64.7
F579F12	gi|8134570|sp|Q42699.1|METE_CATRO	71.91	178	21	1	626	93	171	319	7e-69	235
F579F13	gi|460377416|ref|XP_004234489.1|	64.12	131	11	1	422	30	328	422	2e-43	162
F579F18	gi|255584688|ref|XP_002533065.1|	38.46	169	99	2	495	1	25	192	7e-32	126
F579F24	gi|508776823|gb|EOY24079.1|	88.24	34	4	0	102	1	1	34	2e-10	68.6
F157E19	gi|527196125|gb|EPS65107.1|	70.73	41	12	0	427	549	330	370	3e-26	72
F157E21	gi|357459969|ref|XP_003600266.1|	30.25	162	112	1	501	16	467	627	2e-13	77
F173E10	gi|460397478|ref|XP_004244294.1|	69.39	98	29	1	836	546	200	297	3e-35	139
F173E11	gi|460414067|ref|XP_004252396.1|	62.79	43	16	0	106	234	253	295	6e-11	66.6
F173E5	gi|481048343|gb|AGJ98236.1|	68.75	128	40	0	384	1	30	157	1e-54	182
F194E10	gi|550342248|gb|EEE78205.2|	65.22	46	11	1	123	1	2	47	4e-10	63.2
F194E14	gi|460401249|ref|XP_004246139.1|	79.59	98	20	0	296	3	371	468	7e-49	174
F194E18	gi|225466225|ref|XP_002267603.1|	60.87	46	18	0	325	188	247	292	1e-15	64.3
F194E5	gi|460411141|ref|XP_004250973.1|	84.3	121	19	0	2	364	260	380	4e-69	223
F235E24	gi|166919370|gb|ABZ04080.1|	93.42	76	4	1	3	227	622	697	3e-15	82.8
F235E3	gi|338762842|gb|AEI98629.1|	66.27	83	28	0	421	669	1	83	2e-27	117
F275E12	gi|460407536|ref|XP_004249208.1|	83.68	190	31	0	570	1	1	190	4e-110	345
F275E2	gi|460381003|ref|XP_004236242.1|	95.83	48	2	0	599	742	327	374	9e-38	102
F275E21	gi|113205191|gb|AAT39934.2|	55.63	142	61	2	428	3	1	140	5e-44	157
F275E3	gi|4151066|emb|CAA71815.1|	89.66	29	3	0	170	256	494	522	1e-15	62.8
F291E14	gi|255537966|ref|XP_002510048.1|	41.94	217	86	8	3	536	65	280	8e-31	126
F291E18	gi|460374455|ref|XP_004233026.1|	57.27	227	63	2	675	1	1	195	3e-74	255
F291E24	gi|124484371|dbj|BAF46296.1|	75.53	188	40	3	1	549	249	435	3e-83	266
F471E18	gi|297734265|emb|CBI15512.3|	63.55	214	78	0	642	1	286	499	8e-99	311
F471E2	gi|359480730|ref|XP_002278935.2|	77.14	210	46	2	106	732	760	968	3e-104	338
F471E20	gi|255578465|ref|XP_002530097.1|	64.58	48	17	0	659	516	213	260	2e-11	71.6
F471E21	gi|475610811|gb|EMT27858.1|	91.38	58	5	0	181	8	132	189	3e-32	115
F471E22	gi|460389091|ref|XP_004240192.1|	72.13	61	14	2	185	3	1	58	7e-17	87.8
F558E17	gi|550309571|gb|ERP47054.1|	77.9	181	38	1	551	9	104	282	1e-96	297
F558E19	gi|460399249|ref|XP_004245154.1|	77.27	176	40	0	530	3	332	507	1e-84	278
F558E21	gi|87116466|dbj|BAE79385.1|	37.23	137	86	0	1	411	885	1021	5e-23	108
F280D13	gi|460371502|ref|XP_004231575.1|	75.38	65	13	1	345	530	87	151	7e-21	97.8
F280D22	gi|255546890|ref|XP_002514503.1|	79.55	44	9	0	696	565	546	589	8e-11	70.9
F280D6	gi|460368095|ref|XP_004229905.1|	56.41	78	34	0	364	597	262	339	8e-18	90.1
F376D1	gi|460415134|ref|XP_004252915.1|	53.76	93	42	1	276	1	7	99	4e-15	83.6
F376D11	gi|225462634|ref|XP_002265965.1|	33.33	123	69	6	241	594	21	135	3e-07	57.8
F376D19	gi|296082524|emb|CBI21529.3|	57.41	54	23	0	126	287	493	546	1e-14	76.6
F376D3	gi|409032145|gb|AFV08637.1|	65.85	41	14	0	3	125	203	243	5e-10	63.2
F616D1	gi|462416694|gb|EMJ21431.1|	69.06	181	56	0	6	548	303	483	6e-85	276
F616D12	gi|545693908|gb|AGW47883.1|	70.3	202	22	1	608	3	623	786	5e-90	293
F616D16	gi|460408838|ref|XP_004249848.1|	92.5	40	3	0	106	225	1	40	1e-17	84.3
F616D20	gi|527209040|gb|EPS73861.1|	28.65	178	117	3	166	669	1244	1421	9e-23	85.5
F616D22	gi|470143993|ref|XP_004307651.1|	50	74	37	0	3	224	283	356	4e-15	79.3
F18C9	gi|460386494|ref|XP_004238933.1|	67.06	85	23	1	492	253	1	85	2e-29	120
F436C13	gi|462409121|gb|EMJ14455.1|	30.43	138	96	0	417	4	223	360	4e-13	77.8
F523C14	gi|550826673|gb|AGX93055.1|	82.35	34	6	0	5	106	460	493	9e-09	62
F523C16	gi|115531969|ref|YP_784125.1|	97.56	41	1	0	724	602	148	188	1e-15	81.6
F523C2	gi|460369013|ref|XP_004230359.1|	52.75	91	42	1	482	213	38	128	2e-24	100
F523C9	gi|388511024|gb|AFK43578.1|	69.35	62	12	2	169	2	69	129	4e-13	75.1
F549C1	gi|296082718|emb|CBI21723.3|	54	150	68	1	457	11	375	524	6e-47	171
F549C17	gi|460385104|ref|XP_004238245.1|	56	100	35	2	217	495	542	639	2e-53	119
F562C15	gi|460409839|ref|XP_004250345.1|	59.38	160	30	1	518	39	674	798	3e-43	162
F564C16	gi|460401357|ref|XP_004246192.1|	69.38	160	20	1	481	2	141	271	1e-64	226
F564C3	gi|460368010|ref|XP_004229863.1|	70	70	21	0	2	211	238	307	1e-23	105
F569C22	gi|357505143|ref|XP_003622860.1|	94.48	163	9	0	490	2	149	311	3e-109	330
F203A20	gi|294462721|gb|ADE76905.1|	70.37	81	21	2	479	243	331	410	1e-26	114
F203A9	gi|7839365|gb|AAF70243.1|AF213968_1	69.23	65	16	1	185	3	190	254	2e-18	90.1
F243A1	gi|351721116|ref|NP_001235919.1|	80	30	6	0	161	250	158	187	2e-12	55.1
F243A10	gi|255637011|gb|ACU18838.1|	71.67	60	17	0	504	325	74	133	2e-21	97.1
F243A5	gi|225426144|ref|XP_002272935.1|	42.16	102	10	1	452	147	583	635	2e-23	76.6
F243A7	gi|460375607|ref|XP_004233596.1|	69.44	36	11	0	110	3	398	433	6e-10	64.7
F323A10	gi|356508070|ref|XP_003522784.1|	76.81	69	15	1	359	565	223	290	1e-36	117
F323A15	gi|224130460|ref|XP_002328614.1|	77.78	54	12	0	147	308	581	634	3e-33	95.9
F323A9	gi|66932518|gb|AAY58180.1|	100	166	0	0	3	500	42	207	4e-105	314
F323A-1	gi|255542416|ref|XP_002512271.1|	72.34	47	13	0	269	129	313	359	1e-11	72.4
F429A15	gi|124484371|dbj|BAF46296.1|	63.03	238	67	5	1	675	249	478	1e-91	290
F429A16	gi|147856240|emb|CAN81787.1|	86.96	69	9	0	1	207	806	874	3e-32	136
F550A1	gi|225439256|ref|XP_002263213.1|	67.92	53	11	1	450	292	239	285	1e-16	76.6
F550A24	gi|147769115|emb|CAN76232.1|	78.95	38	8	0	134	247	202	239	1e-10	65.1
F550A9	gi|225458888|ref|XP_002285416.1|	66.67	48	15	1	146	3	7	53	3e-11	71.6
F614A12	gi|508777115|gb|EOY24371.1|	43.24	74	42	0	373	152	584	657	3e-15	59.7
F614A14	gi|449433680|ref|XP_004134625.1|	52.94	102	45	2	744	442	156	255	2e-22	103
F614A18	gi|460392717|ref|XP_004241960.1|	52.63	57	24	2	352	188	24	79	4e-07	55.8
F614A7	gi|550350038|gb|ERP67343.1|	63.31	169	62	0	2	508	38	206	1e-74	235
F11H24	gi|449491245|ref|XP_004158839.1|	44.21	242	71	5	730	5	554	731	4e-51	188
F209C24	gi|147794066|emb|CAN77840.1|	72.38	239	66	0	3	719	166	404	7e-128	385
F209G24	gi|359486560|ref|XP_003633454.1|	72.95	122	32	1	4	369	97	217	2e-60	200
F220D24	gi|297746157|emb|CBI16213.3|	62.5	64	24	0	3	194	122	185	4e-13	77.8
F220F24	gi|255547450|ref|XP_002514782.1|	64.71	51	18	0	661	509	185	235	9e-08	61.2
F220G24	gi|460376762|ref|XP_004234166.1|	70.78	219	55	4	645	1	24	237	1e-92	298
F220H24	gi|460368503|ref|XP_004230105.1|	76.54	81	19	0	529	287	71	151	1e-34	135
F220N24	gi|550309417|gb|ERP46994.1|	72.09	43	9	1	357	485	1	40	1e-10	63.5
F228D24	gi|470135157|ref|XP_004303390.1|	40.56	143	17	2	430	2	247	321	1e-16	87.4
F228P24	gi|502132919|ref|XP_004501583.1|	79.53	171	20	3	726	226	77	236	2e-82	262
F253H24	gi|502165068|ref|XP_004513400.1|	34.97	143	91	2	462	34	277	417	3e-16	87
F288A24	gi|460384377|ref|XP_004237888.1|	60.99	223	84	2	707	39	240	459	2e-76	261
F288J24	gi|470132867|ref|XP_004302296.1|	77.98	109	24	0	27	353	4	112	8e-49	171
F3J24	gi|460395090|ref|XP_004243121.1|	56.52	69	2	1	207	1	102	142	1e-10	69.3
F321G24	gi|460401501|ref|XP_004246261.1|	66.24	234	76	2	3	695	196	429	3e-80	259
F321H24	gi|356555227|ref|XP_003545936.1|	55.81	86	32	1	602	363	11	96	4e-19	95.1
F336G24	gi|297740516|emb|CBI30698.3|	72.34	47	13	0	2	142	243	289	6e-14	72.8
F398D24	gi|460402287|ref|XP_004246645.1|	65.19	135	44	2	28	423	4	138	2e-43	162
F398K24	gi|460399813|ref|XP_004245431.1|	44.03	159	75	4	4	441	155	312	6e-28	117
F398N24	gi|224124096|ref|XP_002319244.1|	43.06	144	75	4	6	419	184	326	2e-09	63.2
F407A24	gi|508721342|gb|EOY13239.1|	51.46	171	46	3	708	223	291	433	4e-47	141
F407C24	gi|462395084|gb|EMJ00883.1|	35.16	273	158	7	812	3	225	481	2e-24	113
F407F24	gi|31580926|dbj|BAC77566.1|	97.14	35	1	0	3	107	108	142	2e-11	69.7
F407K24	gi|83284007|gb|ABC01911.1|	52.35	170	8	2	1	510	138	234	4e-55	153
F407N24	gi|526117643|ref|NP_001267822.1|	77.62	143	32	0	429	1	1	143	2e-70	241
F450K24	gi|460396860|ref|XP_004243988.1|	53.12	192	88	1	10	585	35	224	1e-54	192
F501M24	gi|46092514|dbj|BAD14377.1|	96.88	32	1	0	129	34	117	148	5e-12	66.6
F539A24	gi|470123574|ref|XP_004297798.1|	87.86	140	17	0	422	3	366	505	3e-79	255
F539B24	gi|460384344|ref|XP_004237872.1|	43.8	137	76	1	3	410	229	365	6e-30	121
F539I24	gi|460398719|ref|XP_004244900.1|	64	200	66	3	6	596	33	229	8e-79	262
F541C24	gi|460407994|ref|XP_004249433.1|	48.72	156	30	1	2	469	226	331	1e-40	150
F541K24	gi|302142195|emb|CBI19398.3|	73.21	56	13	1	428	267	36	91	2e-16	84.3
F602N24	gi|460403710|ref|XP_004247331.1|	62.1	248	93	1	2	742	69	316	4e-96	312
F609J24	gi|460397228|ref|XP_004244170.1|	64.06	64	23	0	778	587	62	125	3e-14	79.7
F609L24	gi|470103762|ref|XP_004288299.1|	78.98	176	37	0	528	1	188	363	8e-80	266
F619M24	gi|460367449|ref|XP_004229586.1|	63.14	236	87	0	709	2	335	570	6e-103	329
F7D24	gi|296081444|emb|CBI18847.3|	73.68	57	15	0	296	126	121	177	7e-19	90.1
F7F24	gi|149391139|gb|ABR25587.1|	75.46	163	13	1	598	110	22	157	4e-74	234
F7G24	gi|508699435|gb|EOX91331.1|	57.14	147	10	2	442	2	393	486	1e-46	151
F7J24	gi|56407678|gb|AAV88066.1|	32.14	140	78	5	235	612	1	137	1e-07	60.5
F7N24	gi|375126857|gb|AFA35955.1|	83.33	36	6	0	4	111	33	68	1e-09	65.5
F7P24	gi|460368977|ref|XP_004230341.1|	100	27	0	0	629	549	283	309	7e-08	61.2
F9G24	gi|460393282|ref|XP_004242239.1|	63.02	265	89	2	15	809	28	283	3e-106	330
F9M24	gi|297735011|emb|CBI17373.3|	74.03	77	20	0	18	248	73	149	9e-26	112
F9O24	gi|193290678|gb|ACF17647.1|	88.52	61	7	0	231	49	272	332	2e-27	117
F167F23	gi|460387820|ref|XP_004239571.1|	52.5	120	29	1	32	391	512	603	3e-31	130
F167G23	gi|508778662|gb|EOY25918.1|	88.07	176	21	0	2	529	266	441	2e-108	331
F167H23	gi|449451062|ref|XP_004143281.1|	59.57	47	19	0	576	716	9	55	8e-07	57.8
F199L23	gi|473930233|gb|EMS49942.1|	51.92	104	17	3	779	480	92	166	5e-21	96.7
F228B23	gi|34328897|gb|AAO67369.1|	37.97	237	137	4	721	20	811	1040	4e-42	164
F228D23	gi|356527945|ref|XP_003532566.1|	88.75	80	8	1	84	323	830	908	4e-54	145
F228G23	gi|312986085|gb|ADR31355.1|	62.44	213	74	2	9	647	337	543	2e-80	271
F228L23	gi|460400263|ref|XP_004245655.1|	71.93	171	47	1	514	2	160	329	8e-83	265
F228N23	gi|460405495|ref|XP_004248211.1|	69.53	128	6	1	619	236	211	305	4e-62	179
F270B23	gi|460385131|ref|XP_004238258.1|	81.25	80	15	0	273	34	569	648	6e-36	145
F270K23	gi|224072769|ref|XP_002303872.1|	84.9	245	36	1	732	1	674	918	9e-145	443
F3I23	gi|460414259|ref|XP_004252490.1|	58.06	248	98	3	735	1	7	251	1e-85	269
F3K23	gi|224061276|ref|XP_002300403.1|	82.69	52	9	0	170	15	26	77	2e-20	93.2
F537A23	gi|460394710|ref|XP_004242940.1|	70.39	179	53	0	539	3	426	604	3e-83	269
F551C23	gi|460380790|ref|XP_004236137.1|	41.31	213	87	4	727	89	111	285	4e-21	101
F551K23	gi|460408659|ref|XP_004249760.1|	66.67	192	64	0	576	1	560	751	1e-82	277
F551L23	gi|224149111|ref|XP_002336759.1|	93.75	32	2	0	114	19	100	131	1e-11	63.9
F554C23	gi|460388055|ref|XP_004239687.1|	63.41	41	15	0	184	62	135	175	2e-08	58.2
F554F23	gi|460381823|ref|XP_004236641.1|	39.73	219	104	5	626	15	304	509	1e-35	143
F554K23	gi|413939305|gb|AFW73856.1|	82.35	34	6	0	353	454	411	444	1e-26	65.5
F554N23	gi|508778115|gb|EOY25371.1|	52.89	121	28	1	363	1	92	183	1e-26	115
F554O23	gi|297742119|emb|CBI33906.3|	50	170	41	2	146	523	147	316	4e-36	138
F578F23	gi|557087953|gb|ESQ28805.1|	86.54	52	7	0	551	396	135	186	1e-35	93.2
F578M23	gi|460400894|ref|XP_004245966.1|	87.23	47	6	0	204	344	69	115	1e-17	87.4
F61C23	gi|158635126|gb|ABW76425.1|	77.14	70	12	1	345	136	76	141	8e-26	112
F615D23	gi|460367200|ref|XP_004229463.1|	82.76	58	10	0	321	148	232	289	1e-20	98.2
F615L23	gi|460382890|ref|XP_004237169.1|	63.6	228	83	0	3	686	360	587	2e-91	297
F83A23	gi|460376954|ref|XP_004234261.1|	59.9	192	30	4	51	626	14	158	2e-24	110
F83K23	gi|460371110|ref|XP_004231388.1|	86.05	43	6	0	1	129	48	90	6e-18	76.3
F14D22	gi|346306029|gb|AEO22189.1|	65.52	145	22	1	142	576	683	799	1e-52	191
F14P22	gi|527192936|gb|EPS63162.1|	77.38	168	38	0	504	1	2	169	5e-71	233
F187J22	gi|460375142|ref|XP_004233366.1|	53.95	76	33	2	426	647	48	123	3e-11	71.2
F315E22	gi|302142687|emb|CBI19890.3|	48.15	108	56	0	3	326	87	194	9e-18	91.7
F334D22	gi|460407590|ref|XP_004249235.1|	58.28	151	61	1	481	35	8	158	2e-55	192
F334N22	gi|449438309|ref|XP_004136931.1|	65.45	55	16	1	225	380	146	200	7e-15	79.3
F383F22	gi|284055610|pdb|3I6S|A	72.73	231	63	0	2	694	43	273	2e-110	342
F383N22	gi|460372231|ref|XP_004231935.1|	75	36	9	0	140	247	80	115	1e-10	55.1
F403F22	gi|356508718|ref|XP_003523101.1|	73.21	56	15	0	296	129	241	296	8e-16	85.5
F403L22	gi|225432836|ref|XP_002279818.1|	73.23	254	66	1	1	762	332	583	4e-102	330
F403N22	gi|460402789|ref|XP_004246893.1|	72.94	218	44	4	36	662	543	754	3e-65	228
F403P22	gi|460378629|ref|XP_004235071.1|	82.4	250	44	0	2	751	526	775	1e-131	402
F41F22	gi|527207020|gb|EPS72419.1|	49.59	123	11	3	1	315	34	123	3e-24	103
F41O22	gi|550309503|gb|ERP47025.1|	36.6	194	121	1	18	599	572	763	6e-32	132
F551B22	gi|460387604|ref|XP_004239466.1|	36.22	127	76	4	417	46	450	574	4e-11	69.7
F551C22	gi|460375716|ref|XP_004233650.1|	54.89	133	50	2	211	609	1108	1230	4e-30	128
F551E22	gi|460393886|ref|XP_004242539.1|	71.64	67	19	0	308	508	985	1051	3e-28	103
F6B22	gi|460402138|ref|XP_004246571.1|	66.92	263	87	0	3	791	76	338	1e-91	293
F6H22	gi|460377520|ref|XP_004234540.1|	96.3	81	3	0	533	775	1	81	3e-47	164
F6K22	gi|297738205|emb|CBI27406.3|	62.57	179	46	4	476	3	145	323	1e-55	200
F6L22	gi|296087314|emb|CBI33688.3|	75	32	8	0	148	53	76	107	2e-14	55.1
F6M22	gi|302142896|emb|CBI20191.3|	78.79	33	7	0	99	1	1203	1235	2e-08	64.3
F608O22	gi|324388022|gb|ADY38784.1|	63.59	206	73	1	710	93	798	1001	1e-70	244
F8C22	gi|460392857|ref|XP_004242029.1|	86.49	37	5	0	3	113	310	346	1e-23	75.1
F8I22	gi|359493541|ref|XP_003634623.1|	53.51	185	81	2	653	99	177	356	9e-52	182
F88D22	gi|224131788|ref|XP_002328108.1|	52.81	89	34	2	310	68	11	99	5e-12	74.3
F117P21	gi|460379951|ref|XP_004235722.1|	69.89	176	53	0	629	102	147	322	4e-87	271
F166C21	gi|162708014|gb|ABY19575.1|	100	132	0	0	673	278	21	152	3e-107	281
F166K21	gi|527200551|gb|EPS67947.1|	98.6	143	2	0	152	580	2	144	1e-95	287
F166N21	gi|449444152|ref|XP_004139839.1|	72.45	98	3	1	625	332	276	349	3e-46	135
F187A21	gi|87116463|dbj|BAE79384.1|	31.5	127	59	2	302	3	1732	1857	7e-07	59.3
F198A21	gi|561022663|gb|ESW21393.1|	85	60	9	0	348	527	544	603	5e-35	108
F198D21	gi|194707922|gb|ACF88045.1|	71.05	38	11	0	510	397	141	178	1e-08	62.8
F198J21	gi|460412749|ref|XP_004251760.1|	61.76	68	26	0	774	571	53	120	2e-15	84.7
F198K21	gi|460403678|ref|XP_004247315.1|	43.68	261	130	4	747	7	311	568	4e-35	144
F198M21	gi|460408602|ref|XP_004249732.1|	85.71	42	6	0	474	349	444	485	1e-13	79.7
F209B21	gi|460378848|ref|XP_004235180.1|	87.14	70	9	0	585	376	136	205	1e-31	127
F209F21	gi|462399565|gb|EMJ05233.1|	40.26	77	43	1	535	314	551	627	2e-08	62.8
F209K21	gi|508705971|gb|EOX97867.1|	42.49	193	69	5	659	195	1611	1799	6e-16	86.7
F209L21	gi|470128031|ref|XP_004299959.1|	96.61	59	2	0	368	192	184	242	6e-42	136
F209N21	gi|378747581|gb|AFC36404.1|	62.72	169	63	0	509	3	316	484	2e-65	224
F270K21	gi|224144141|ref|XP_002325200.1|	53.19	94	40	1	270	1	277	370	7e-20	99.4
F270M21	gi|557536827|gb|ESR47945.1|	78.31	249	49	1	747	1	17	260	8e-137	407
F311K21	gi|460381432|ref|XP_004236453.1|	60.87	138	53	1	414	1	3	139	1e-48	175
F352G21	gi|4097575|gb|AAD09516.1|	90.74	54	5	0	163	2	1	54	1e-23	99.8
F352L21	gi|460382002|ref|XP_004236729.1|	48.91	229	72	2	2	685	229	413	1e-56	198
F352M21	gi|460409419|ref|XP_004250136.1|	95.12	41	2	0	356	478	333	373	7e-21	84
F363A21	gi|460395838|ref|XP_004243487.1|	56.1	41	18	0	1	123	156	196	2e-17	64.3
F363E21	gi|460365421|ref|XP_004228601.1|	55.71	70	30	1	416	622	257	326	5e-13	77.4
F363I21	gi|2982616|emb|CAA06154.1|	89.81	108	11	0	1	324	152	259	2e-60	202
F363J21	gi|546354376|gb|AGW98261.1|	100	82	0	0	3	248	79	160	3e-43	160
F363K21	gi|460404883|ref|XP_004247908.1|	91.11	90	8	0	101	370	103	192	2e-58	174
F37A21	gi|508719702|gb|EOY11599.1|	41.63	233	135	1	829	134	394	626	2e-53	194
F37J21	gi|460394055|ref|XP_004242621.1|	87.67	73	9	0	242	460	874	946	6e-33	135
F37K21	gi|550306069|gb|ERP46169.1|	58.42	190	75	3	564	1	5	192	1e-48	177
F387F21	gi|508709739|gb|EOY01636.1|	71.64	67	15	1	389	589	156	218	2e-21	101
F387K21	gi|359483418|ref|XP_003632954.1|	69.96	223	67	0	1	669	95	317	3e-106	324
F490H21	gi|449444887|ref|XP_004140205.1|	90.67	75	7	0	227	3	167	241	2e-39	135
F547D21	gi|9758579|dbj|BAB09192.1|	29.15	247	169	3	836	108	52	296	4e-25	111
F547E21	gi|557540855|gb|ESR51899.1|	75.72	243	55	1	717	1	166	408	2e-131	390
F547L21	gi|460391411|ref|XP_004241314.1|	54.03	124	27	1	750	379	398	491	9e-35	139
F547N21	gi|460382368|ref|XP_004236911.1|	63.49	63	23	0	192	4	47	109	6e-23	99.4
F554D21	gi|460379434|ref|XP_004235467.1|	52.63	133	59	1	662	264	527	655	4e-28	122
F554E21	gi|460384515|ref|XP_004237956.1|	68	50	16	0	150	1	155	204	4e-15	76.3
F554L21	gi|7339534|emb|CAB82852.1|	75.54	139	5	1	639	223	138	247	1e-69	210
F602N21	gi|460404596|ref|XP_004247767.1|	54.55	176	71	3	13	531	389	558	4e-59	179
F602O21	gi|460404300|ref|XP_004247621.1|	52.63	114	26	1	345	4	287	372	3e-45	115
F604A21	gi|145952326|gb|ABP98984.1|	44.17	120	5	2	1	360	47	104	7e-14	79
F604F21	gi|508699372|gb|EOX91268.1|	52.22	203	91	3	74	673	1	200	1e-64	219
F604G21	gi|224074500|ref|XP_002304381.1|	91.78	73	6	0	517	735	59	131	9e-36	137
F604I21	gi|359476020|ref|XP_002281044.2|	52.46	122	49	4	110	457	444	562	3e-20	98.2
F604K21	gi|460372285|ref|XP_004231961.1|	65	220	77	0	663	4	380	599	3e-83	277
F613L21	gi|460385675|ref|XP_004238527.1|	64.03	139	23	1	170	586	72	183	2e-42	164
F613M21	gi|359483378|ref|XP_002265659.2|	57.38	244	49	2	22	753	375	563	4e-80	265
F223G20	gi|460370533|ref|XP_004231107.1|	63.7	135	47	2	102	500	382	516	1e-32	131
F250J20	gi|357478639|ref|XP_003609605.1|	91.67	24	2	0	438	509	11	34	1e-07	56.2
F250M20	gi|296086094|emb|CBI31535.3|	72.22	72	20	0	216	1	72	143	1e-21	99.4
F255C20	gi|291278198|gb|ADD91580.1|	58.96	251	25	2	3	755	633	805	6e-80	270
F255I20	gi|56407680|gb|AAV88068.1|	68.18	66	21	0	255	58	53	118	5e-19	91.3
F261D20	gi|470138026|ref|XP_004304760.1|	90.24	41	4	0	154	32	1492	1532	3e-19	84.7
F261P20	gi|460373715|ref|XP_004232660.1|	79.03	62	13	0	523	338	63	124	4e-30	107
F270C20	gi|460390019|ref|XP_004240640.1|	30.22	225	123	4	686	114	512	736	2e-20	100
F270I20	gi|460374716|ref|XP_004233156.1|	44.88	127	47	4	404	24	48	151	3e-17	88.2
F281D20	gi|147834309|emb|CAN61115.1|	66.67	33	11	0	409	507	14	46	4e-12	55.8
F281E20	gi|460400135|ref|XP_004245591.1|	63.27	226	72	1	728	51	140	354	4e-90	284
F281I20	gi|356575902|ref|XP_003556075.1|	78.57	56	12	0	115	282	458	513	5e-30	93.2
F281J20	gi|388492766|gb|AFK34449.1|	48.75	80	6	1	1	240	127	171	2e-10	67
F281O20	gi|1336804|gb|AAB36110.1|	94.12	51	3	0	245	93	100	150	2e-22	99.4
F313B20	gi|460375706|ref|XP_004233645.1|	44.9	98	28	1	297	4	44	115	1e-18	90.5
F313D20	gi|460376301|ref|XP_004233937.1|	57.89	95	36	2	2	283	1078	1169	1e-24	107
F336N20	gi|449479018|ref|XP_004155482.1|	50	82	15	1	457	212	166	221	1e-13	61.2
F357J20	gi|224056751|ref|XP_002299005.1|	30.49	164	88	6	522	61	33	180	4e-10	67.8
F357K20	gi|359493406|ref|XP_002279885.2|	38.46	117	66	3	199	540	529	642	1e-10	69.7
F413F20	gi|460384243|ref|XP_004237822.1|	56.58	76	31	2	546	322	344	418	1e-10	68.6
F413I20	gi|359497216|ref|XP_003635455.1|	98.08	104	2	0	651	340	146	249	3e-65	213
F559B20	gi|460399245|ref|XP_004245152.1|	88.64	132	15	0	330	725	258	389	3e-80	248
F559C20	gi|526117643|ref|NP_001267822.1|	78.32	143	31	0	429	1	1	143	2e-70	242
F559L20	gi|23664357|gb|AAN39330.1|	64.2	81	29	0	486	244	410	490	1e-24	106
F559M20	gi|147845401|emb|CAN83359.1|	71.08	83	24	0	334	582	884	966	1e-47	128
F6A20	gi|460370747|ref|XP_004231211.1|	68.14	226	70	2	676	2	437	661	2e-77	263
F6E20	gi|460366052|ref|XP_004228907.1|	51.69	89	31	1	231	1	310	398	2e-18	91.7
F6I20	gi|460391821|ref|XP_004241517.1|	50.72	138	57	3	274	654	50	187	3e-21	99
F83H20	gi|557541568|gb|ESR52546.1|	65.22	46	16	0	471	334	327	372	9e-17	69.3
F14E19	gi|561017197|gb|ESW16001.1|	93.1	145	10	0	212	646	59	203	9e-95	291
F14H19	gi|502133049|ref|XP_004501631.1|	51.52	66	28	3	178	366	565	629	2e-07	60.5
F14K19	gi|224056341|ref|XP_002298811.1|	74.47	47	10	1	3	137	274	320	6e-13	71.2
F147J19	gi|460405312|ref|XP_004248120.1|	78.01	191	42	0	701	129	508	698	9e-62	218
F147M19	gi|121501699|gb|ABM55240.1|	27.54	167	112	3	587	111	201	366	3e-09	65.9
F147P19	gi|460377366|ref|XP_004234464.1|	45.95	185	91	4	2	553	844	1020	1e-13	78.2
F16P19	gi|255538414|ref|XP_002510272.1|	56.33	158	40	3	474	1	1	129	4e-47	163
F228C19	gi|475540973|gb|EMT09698.1|	29.63	108	75	1	309	629	34	141	2e-09	63.2
F228K19	gi|449512779|ref|XP_004164137.1|	91.38	58	5	0	447	274	210	267	7e-43	117
F228M19	gi|414864857|tpg|DAA43414.1|	95.53	246	11	0	738	1	148	393	7e-168	483
F228N19	gi|460396280|ref|XP_004243704.1|	70.67	75	20	1	536	318	687	761	2e-29	110
F288O19	gi|255541620|ref|XP_002511874.1|	91.84	49	4	0	292	438	215	263	2e-10	67.4
F289B19	gi|449526199|ref|XP_004170101.1|	53.33	120	20	1	98	457	148	231	2e-31	122
F289G19	gi|3746069|gb|AAC63844.1|	34.03	144	92	3	436	8	1008	1149	3e-26	88.2
F311F19	gi|460390496|ref|XP_004240867.1|	74.69	162	15	1	490	5	170	305	2e-75	242
F311N19	gi|527199028|gb|EPS66961.1|	84.21	38	6	0	358	471	184	221	3e-12	72
F311O19	gi|356525568|ref|XP_003531396.1|	95.45	66	3	0	360	163	28	93	8e-37	148
F334D19	gi|460403757|ref|XP_004247354.1|	75.2	250	61	1	750	1	40	288	4e-130	389
F390D19	gi|194703232|gb|ACF85700.1|	33.33	102	33	1	698	393	23	89	2e-13	57.4
F390I19	gi|460415759|ref|XP_004253224.1|	41.11	180	96	2	6	515	520	699	4e-39	150
F390J19	gi|225455177|ref|XP_002270121.1|	93.02	43	3	0	314	186	257	299	3e-49	95.1
F390L19	gi|224068687|ref|XP_002302800.1|	61.16	121	46	1	363	1	1	120	3e-33	131
F453L19	gi|527189529|gb|EPS61149.1|	75	52	13	0	188	33	34	85	2e-19	89
F453P19	gi|350535509|ref|NP_001233942.1|	78.18	55	12	0	2	166	171	225	4e-24	99.8
F490L19	gi|224075393|ref|XP_002304615.1|	65.59	93	32	0	12	290	121	213	2e-31	126
F519A19	gi|460402924|ref|XP_004246957.1|	60.47	172	65	1	43	549	649	820	8e-65	226
F519B19	gi|460382957|ref|XP_004237202.1|	54.84	93	42	0	170	448	534	626	5e-31	114
F519L19	gi|212721098|ref|NP_001131608.1|	75.86	116	23	2	307	648	116	228	3e-53	182
F613D19	gi|460376002|ref|XP_004233791.1|	58.99	178	62	4	514	2	28	201	8e-41	159
F613E19	gi|527206106|gb|EPS71775.1|	88.89	90	10	0	40	309	163	252	3e-46	170
F613N19	gi|357479629|ref|XP_003610100.1|	93.94	33	2	0	459	361	227	259	5e-24	73.2
F613O19	gi|460366576|ref|XP_004229157.1|	86.67	60	8	0	182	3	393	452	7e-26	114
F622A19	gi|462405925|gb|EMJ11389.1|	41.18	136	67	2	450	64	102	231	4e-21	103
F622C19	gi|475530957|gb|EMT07985.1|	92.5	40	3	0	193	312	1143	1182	6e-25	85.1
F622L19	gi|297737052|emb|CBI26253.3|	74.17	120	31	0	533	174	388	507	3e-53	191
F622P19	gi|460403969|ref|XP_004247458.1|	66.67	60	16	2	493	314	283	338	1e-12	73.6
F8B19	gi|45935154|gb|AAS79612.1|	71.79	78	20	1	219	446	55	132	1e-37	118
F8C19	gi|359477085|ref|XP_002272551.2|	86.21	29	4	0	279	193	347	375	1e-15	59.3
F8K19	gi|460381456|ref|XP_004236465.1|	67.8	118	38	0	355	2	181	298	3e-78	170
F198C18	gi|557540245|gb|ESR51289.1|	95.45	66	3	0	1	198	40	105	5e-54	135
F198P18	gi|297735011|emb|CBI17373.3|	75.32	77	19	0	311	541	73	149	6e-28	117
F223F18	gi|460379842|ref|XP_004235669.1|	86.51	126	14	3	378	7	1	125	2e-55	189
F289D18	gi|460411093|ref|XP_004250949.1|	79.41	34	7	0	611	510	190	223	6e-15	62
F289E18	gi|400750|sp|Q02200.1|PERX_NICSY	75.98	204	46	1	2	604	119	322	4e-109	329
F289I18	gi|460395981|ref|XP_004243558.1|	74.77	218	53	1	666	19	797	1014	7e-102	332
F289K18	gi|460400796|ref|XP_004245918.1|	91.96	224	17	1	672	1	1	223	2e-141	429
F289P18	gi|147843683|emb|CAN81991.1|	54.29	70	4	1	186	395	512	553	1e-31	73.9
F297C18	gi|557541081|gb|ESR52125.1|	84.38	32	5	0	121	26	233	264	6e-09	62.8
F297L18	gi|557102361|gb|ESQ42724.1|	85.29	34	5	0	482	583	204	237	3e-10	68.2
F297N18	gi|460383622|ref|XP_004237518.1|	45.02	231	120	4	689	3	1	226	6e-53	192
F333H18	gi|255552089|ref|XP_002517089.1|	70	60	18	0	420	241	13	72	7e-20	88.2
F347K18	gi|284022951|gb|ADB65927.1|	98.8	83	1	0	251	3	303	385	1e-44	166
F347O18	gi|557547643|gb|ESR58621.1|	88.14	59	7	0	672	496	122	180	7e-17	75.9
F3571018	gi|460392529|ref|XP_004241868.1|	73.37	184	49	0	1	552	137	320	2e-91	285
F3571018	gi|462260|sp|P35055.1|HEM6_SOYBN	90.62	32	3	0	170	75	257	288	1e-10	67.4
F472G18	gi|460369831|ref|XP_004230760.1|	74.48	145	37	0	23	457	2	146	3e-68	224
F472N18	gi|79324787|ref|NP_001031516.1|	91.67	36	3	0	715	608	95	130	4e-13	76.3
F541J18	gi|557539922|gb|ESR50966.1|	55.32	94	42	0	284	3	67	160	2e-24	109
F541N18	gi|460378371|ref|XP_004234946.1|	78.08	73	16	0	740	522	601	673	3e-29	125
F551G18	gi|449530857|ref|XP_004172408.1|	90.62	32	3	0	475	570	1	32	4e-09	64.7
F551K18	gi|474227449|gb|EMS59507.1|	84	100	16	0	572	273	117	216	3e-47	171
F559I18	gi|460396035|ref|XP_004243585.1|	52.78	108	46	3	62	370	12	119	2e-28	118
F559L18	gi|460395997|ref|XP_004243566.1|	65.31	98	33	1	33	326	392	488	5e-32	126
F60I18	gi|149676198|dbj|BAF64710.1|	40	165	65	1	115	609	250	380	6e-33	132
F60K18	gi|527201107|gb|EPS68325.1|	90.7	86	8	0	330	73	1	86	2e-47	166
F60M18	gi|462410345|gb|EMJ15679.1|	78.05	41	9	0	431	309	179	219	1e-12	75.9
F60P18	gi|121501699|gb|ABM55240.1|	33.74	163	103	4	484	2	125	284	7e-14	79
F77E18	gi|460399123|ref|XP_004245091.1|	82.35	85	12	1	319	65	127	208	1e-34	140
F9G18	gi|70727704|gb|AAZ07900.1|	84.33	134	20	1	403	2	1	133	2e-68	221
F117L17	gi|255543230|ref|XP_002512678.1|	92.86	42	3	0	146	21	196	237	7e-18	84.3
F117M17	gi|225459247|ref|XP_002285762.1|	81.9	210	38	0	6	635	110	319	3e-121	359
F250B17	gi|460410022|ref|XP_004250430.1|	83.74	246	39	1	1	735	548	793	3e-139	427
F250J17	gi|449458462|ref|XP_004146966.1|	75	56	14	0	420	253	429	484	8e-52	94.7
F250O17	gi|460403037|ref|XP_004247012.1|	48.36	122	63	0	697	332	889	1010	3e-18	94
F260H17	gi|557551729|gb|ESR62358.1|	69.89	93	27	1	807	532	163	255	4e-31	130
F260K17	gi|350538561|ref|NP_001234093.1|	62.4	125	42	3	370	5	249	371	2e-37	147
F260L17	gi|460411816|ref|XP_004251301.1|	86	50	7	0	503	652	119	168	8e-21	98.2
F30C17	gi|297606482|ref|NP_001058533.2|	82.86	70	12	0	481	272	30	99	5e-31	121
F30F17	gi|460381838|ref|XP_004236648.1|	88.54	96	11	0	779	492	512	607	7e-50	183
F321E17	gi|470135481|ref|XP_004303543.1|	50.73	205	91	4	609	4	9	206	7e-52	187
F321L17	gi|470149522|ref|XP_004310283.1|	97.22	36	1	0	3	110	108	143	5e-19	87.8
F336G17	gi|470148675|ref|XP_004309879.1|	32.35	204	115	8	566	9	6	204	2e-17	89.4
F336H17	gi|47933777|gb|AAT39459.1|	100	59	0	0	607	431	1	59	4e-13	77.4
F350B17	gi|147841233|emb|CAN68972.1|	69.47	190	52	2	557	3	128	316	9e-86	275
F387L17	gi|460392800|ref|XP_004242001.1|	84.11	107	17	0	367	687	128	234	4e-57	193
F590C17	gi|508706843|gb|EOX98739.1|	73.1	145	35	2	734	309	359	502	4e-54	171
F590H17	gi|460403716|ref|XP_004247334.1|	56.6	159	68	1	197	670	1	159	4e-56	192
F590J17	gi|296087432|emb|CBI34021.3|	47.87	188	79	4	551	39	276	461	3e-39	151
F615D17	gi|460415877|ref|XP_004253280.1|	82.22	45	8	0	189	323	564	608	6e-28	88.2
F615J17	gi|548857691|gb|ERN15489.1|	76.19	42	10	0	232	107	1866	1907	6e-12	71.2
F620I17	gi|460399297|ref|XP_004245178.1|	77.08	144	33	0	821	390	254	397	2e-104	246
F620N17	gi|460395298|ref|XP_004243221.1|	94.59	37	2	0	113	3	317	353	7e-11	70.5
F620O17	gi|460393440|ref|XP_004242317.1|	81.58	114	21	0	51	392	203	316	1e-58	204
F168A16	gi|470139450|ref|XP_004305462.1|	70.3	101	4	1	486	788	222	296	1e-44	136
F168E16	gi|459654760|gb|AGG79242.1|	63.64	55	15	3	155	3	445	498	5e-09	60.5
F168H16	gi|297736540|emb|CBI25411.3|	77.97	177	39	0	11	541	107	283	1e-83	271
F170D16	gi|3142330|gb|AAC24322.1|	35.23	193	104	5	791	246	344	526	2e-25	114
F170K16	gi|470105769|ref|XP_004289252.1|	51.35	148	35	3	454	11	256	366	1e-38	147
F187E16	gi|359475162|ref|XP_003631603.1|	63.64	88	32	0	698	435	581	668	5e-28	121
F187F16	gi|460375748|ref|XP_004233666.1|	65.91	176	59	1	2	526	282	457	5e-81	261
F187L16	gi|460398243|ref|XP_004244672.1|	89.09	55	6	0	329	165	26	80	4e-26	111
F199A16	gi|39103380|emb|CAE83575.1|	70	40	12	0	358	239	1	40	8e-09	60.8
F199D16	gi|550333582|gb|EEE89215.2|	66.2	71	23	1	134	346	641	710	2e-10	62.4
F199K16	gi|460401672|ref|XP_004246341.1|	49.62	264	124	4	6	782	95	354	6e-59	204
F199M16	gi|460375154|ref|XP_004233372.1|	59.06	127	19	1	383	3	91	184	4e-40	149
F255B16	gi|28558777|gb|AAO45748.1|	43.28	67	38	0	262	462	786	852	5e-08	62
F357E16	gi|449440053|ref|XP_004137799.1|	78.05	41	8	1	2	121	71	111	8e-21	66.6
F37D16	gi|460404844|ref|XP_004247890.1|	51.98	177	62	3	203	667	472	647	2e-39	154
F37M16	gi|550309503|gb|ERP47025.1|	42.57	101	56	1	315	13	650	748	6e-16	82.4
F37P16	gi|87116461|dbj|BAE79383.1|	96.61	236	8	0	756	49	25	260	6e-167	484
F403C16	gi|460374505|ref|XP_004233051.1|	57.5	120	51	0	2	361	219	338	2e-27	114
F403D16	gi|462412516|gb|EMJ17565.1|	70.75	106	31	0	2	319	280	385	3e-50	175
F403L16	gi|460384563|ref|XP_004237980.1|	65.08	63	22	0	194	6	422	484	2e-20	91.7
F403M16	gi|462395134|gb|EMJ00933.1|	71.74	46	13	0	317	180	258	303	6e-11	71.2
F519D16	gi|460370940|ref|XP_004231306.1|	67.53	154	50	0	4	465	62	215	6e-55	194
F519F16	gi|460386268|ref|XP_004238821.1|	59.54	131	43	3	394	2	46	166	8e-40	149
F519H16	gi|296085937|emb|CBI31378.3|	60.76	158	59	1	562	89	262	416	9e-49	181
F519J16	gi|225424885|ref|XP_002269340.1|	67.03	182	57	1	537	1	138	319	9e-68	228
F602F16	gi|224060385|ref|XP_002300173.1|	88.89	27	3	0	590	510	130	156	2e-09	52.8
F146M15	gi|557097286|gb|ESQ37722.1|	57.23	173	24	1	3	521	404	526	2e-53	190
F146P15	gi|460388300|ref|XP_004239806.1|	74.65	142	36	0	428	3	1	142	5e-77	242
F157I15	gi|460377426|ref|XP_004234494.1|	55.23	172	48	1	516	1	681	823	2e-49	183
F303B15	gi|460388300|ref|XP_004239806.1|	73.94	142	37	0	428	3	1	142	1e-73	238
F303F15	gi|460369200|ref|XP_004230451.1|	80.86	256	49	0	1	768	307	562	2e-122	384
F303L15	gi|508714674|gb|EOY06571.1|	66.67	54	18	0	368	529	137	190	3e-24	72
F303N15	gi|225451999|ref|XP_002283510.1|	50.85	118	12	2	365	12	413	484	3e-20	99
F315A15	gi|12006484|gb|AAG44882.1|AF284857_1	68.63	204	33	1	692	81	37	209	2e-92	291
F334E15	gi|73698114|gb|AAZ81594.1|	37.88	132	76	3	1	393	38	164	3e-21	96.7
F334H15	gi|460403906|ref|XP_004247427.1|	52.05	244	32	4	8	739	1189	1347	3e-55	202
F334M15	gi|460367568|ref|XP_004229645.1|	83.33	48	8	0	449	592	353	400	4e-14	79.7
F358B15	gi|460372491|ref|XP_004232063.1|	72.87	188	51	0	565	2	296	483	9e-97	303
F358C15	gi|550327394|gb|EEE97776.2|	50	168	69	3	569	90	233	393	4e-40	155
F358D15	gi|121501699|gb|ABM55240.1|	32.48	117	72	1	457	128	243	359	2e-09	65.5
F358E15	gi|262036882|dbj|BAI47582.1|	88.46	52	6	0	255	100	155	206	3e-23	103
F358N15	gi|508706026|gb|EOX97922.1|	85.38	130	19	0	27	416	298	427	5e-61	214
F390G15	gi|460407898|ref|XP_004249386.1|	87.89	190	23	0	624	55	241	430	3e-120	362
F390I15	gi|460398749|ref|XP_004244915.1|	61.82	55	21	0	116	280	1205	1259	7e-16	85.5
F398A15	gi|224097750|ref|XP_002311066.1|	48.24	255	131	1	768	4	113	366	8e-61	216
F398G15	gi|224131044|ref|XP_002328439.1|	83.72	43	5	1	441	313	474	514	1e-10	70.1
F398M15	gi|460386704|ref|XP_004239036.1|	77.96	186	38	1	558	1	75	257	3e-88	273
F411E15	gi|224132574|ref|XP_002327829.1|	51.25	80	38	1	417	181	94	173	2e-13	78.6
F411O15	gi|462403693|gb|EMJ09250.1|	66.18	207	70	0	622	2	343	549	2e-92	295
F411P15	gi|460378489|ref|XP_004235003.1|	74.24	66	17	0	207	404	57	122	3e-40	99
F507A15	gi|255558816|ref|XP_002520431.1|	61.22	98	7	1	305	12	43	109	1e-28	111
F507F15	gi|388495852|gb|AFK35992.1|	75.34	73	18	0	220	2	72	144	4e-38	138
F507I15	gi|147772919|emb|CAN64786.1|	64.71	51	18	0	2	154	151	201	1e-13	73.6
F522A15	gi|225448988|ref|XP_002270908.1|	60.47	43	17	0	3	131	130	172	3e-07	57
F522K15	gi|357510633|ref|XP_003625605.1|	79.59	49	10	0	542	396	53	101	1e-12	73.9
F559L15	gi|527207957|gb|EPS73081.1|	60.53	38	15	0	669	556	106	143	7e-08	58.5
F559O15	gi|561018038|gb|ESW16842.1|	86.96	69	9	0	344	138	1227	1295	2e-29	101
F6C15	gi|460372818|ref|XP_004232221.1|	59.26	162	54	3	248	700	294	454	1e-47	177
F6H15	gi|460381103|ref|XP_004236292.1|	96.36	55	2	0	91	255	159	213	8e-26	110
F6O15	gi|508719098|gb|EOY10995.1|	65.96	47	16	0	585	725	13	59	2e-10	69.7
F6P15	gi|297720181|ref|NP_001172452.1|	41.73	266	142	5	2	790	48	303	6e-41	160
F608I15	gi|255562894|ref|XP_002522452.1|	37.33	75	45	1	231	7	192	264	1e-08	52.4
F77F15	gi|462419312|gb|EMJ23575.1|	91.07	56	5	0	370	203	386	441	1e-38	109
F117B14	gi|460367160|ref|XP_004229443.1|	73.02	252	68	0	1	756	160	411	4e-140	419
F117C14	gi|255541738|ref|XP_002511933.1|	37.61	109	45	5	72	398	126	211	4e-13	73.9
F199C14	gi|460367584|ref|XP_004229653.1|	78.44	269	56	1	827	21	306	572	1e-151	454
F199L14	gi|508782544|gb|EOY29800.1|	43.78	217	106	5	7	651	576	778	5e-35	142
F199O14	gi|508721131|gb|EOY13028.1|	32.08	240	144	4	49	768	260	480	9e-26	115
F240J14	gi|297745814|emb|CBI15870.3|	66.04	53	18	0	223	381	597	649	8e-25	90.9
F261F14	gi|462400636|gb|EMJ06193.1|	54.26	94	39	1	512	243	189	282	8e-33	89.4
F289C14	gi|460396527|ref|XP_004243824.1|	39.25	186	109	2	11	568	150	331	5e-38	149
F289G14	gi|359492479|ref|XP_003634420.1|	87.1	62	8	0	188	3	1098	1159	7e-58	117
F315P14	gi|460406474|ref|XP_004248689.1|	87.18	39	5	0	86	202	216	254	4e-13	73.9
F352B14	gi|460393996|ref|XP_004242592.1|	73.97	73	19	0	220	2	20	92	7e-24	109
F383B14	gi|224127896|ref|XP_002329204.1|	82.69	52	9	0	182	337	118	169	7e-20	93.2
F383C14	gi|460400971|ref|XP_004246003.1|	73.21	224	59	1	12	683	1	223	8e-111	335
F383E14	gi|525313657|ref|NP_001266103.1|	86.89	244	32	0	733	2	26	269	2e-161	464
F383H14	gi|502170894|ref|XP_004514941.1|	78.31	166	35	1	496	2	80	245	1e-81	260
F518L14	gi|460372971|ref|XP_004232296.1|	48.62	109	47	4	1	315	170	273	8e-20	95.1
F519F14	gi|462395342|gb|EMJ01141.1|	76.09	46	11	0	315	452	89	134	8e-14	76.6
F88E14	gi|460382718|ref|XP_004237084.1|	86.11	36	5	0	106	213	307	342	2e-11	70.5
F88J14	gi|357514345|ref|XP_003627461.1|	62.5	56	20	1	34	201	723	777	2e-22	73.2
F88K14	gi|460378481|ref|XP_004234999.1|	75	92	20	1	1	267	362	453	2e-35	141
F88M14	gi|460381961|ref|XP_004236709.1|	84.76	105	11	1	161	475	124	223	6e-41	159
F147E13	gi|3142330|gb|AAC24322.1|	35.83	120	72	3	358	11	388	506	6e-12	73.9
F147M13	gi|462416677|gb|EMJ21414.1|	70.07	137	41	0	416	6	38	174	4e-58	206
F157I13	gi|350535739|ref|NP_001234722.1|	75.19	133	33	0	287	685	55	187	3e-63	218
F211A13	gi|460372453|ref|XP_004232045.1|	76.47	51	12	0	56	208	452	502	5e-34	93.6
F336B13	gi|460375686|ref|XP_004233635.1|	68.87	151	47	0	579	127	365	515	3e-67	229
F336C13	gi|460393838|ref|XP_004242515.1|	88.5	113	13	0	731	393	1003	1115	1e-105	212
F336F13	gi|557553463|gb|ESR63477.1|	49.32	148	59	3	415	2	56	197	1e-35	139
F336O13	gi|152926156|gb|ABS32230.1|	49.06	106	27	1	2	319	124	202	1e-32	108
F350C13	gi|224063893|ref|XP_002301297.1|	83.16	196	32	1	1	588	135	329	4e-111	334
F350K13	gi|147785105|emb|CAN75447.1|	78.17	142	31	0	428	3	93	234	1e-68	232
F350O13	gi|508776870|gb|EOY24126.1|	57.5	80	27	2	96	326	660	735	4e-34	88.2
F407B13	gi|561017654|gb|ESW16458.1|	72.13	61	14	1	712	530	135	192	8e-20	94
F407D13	gi|550332831|gb|EEE89729.2|	72.22	36	10	0	382	275	88	123	9e-16	65.1
F41J13	gi|460397150|ref|XP_004244131.1|	50.91	55	27	0	473	637	359	413	2e-07	60.5
F41O13	gi|508718004|gb|EOY09901.1|	69.23	52	14	1	260	105	200	249	6e-24	71.6
F6D13	gi|225459613|ref|XP_002284529.1|	63.11	103	13	1	310	2	176	253	2e-45	129
F6J13	gi|460380824|ref|XP_004236154.1|	46.67	105	17	1	167	481	1	66	4e-16	87
F6L13	gi|460394758|ref|XP_004242960.1|	65	160	55	1	3	479	146	305	4e-51	180
F625C13	gi|460397556|ref|XP_004244333.1|	59.26	135	52	2	673	278	393	527	2e-41	157
F625K13	gi|460385675|ref|XP_004238527.1|	53.93	191	88	0	656	84	253	443	1e-47	178
F625O13	gi|359486585|ref|XP_002277071.2|	64.53	234	47	2	711	13	303	501	4e-85	275
F175D12	gi|217072590|gb|ACJ84655.1|	91.3	46	4	0	391	528	96	141	8e-19	91.3
F175H12	gi|460404550|ref|XP_004247744.1|	85.11	47	7	0	419	279	102	148	2e-30	85.5
F198F12	gi|557531270|gb|ESR42453.1|	82.28	79	14	0	329	93	277	355	7e-44	139
F281A12	gi|388504602|gb|AFK40367.1|	78.12	32	7	0	122	27	124	155	8e-10	60.1
F303H12	gi|224137378|ref|XP_002327111.1|	68.89	45	14	0	402	268	237	281	2e-12	74.3
F333D12	gi|460400147|ref|XP_004245597.1|	93.75	48	3	0	263	406	178	225	3e-39	99
F333P12	gi|508781100|gb|EOY28356.1|	81.08	37	7	0	55	165	800	836	4e-10	65.5
F34I12	gi|147810598|emb|CAN71969.1|	74.42	43	11	0	554	426	547	589	2e-11	71.6
F34M12	gi|508711378|gb|EOY03275.1|	38.17	186	109	1	559	2	1	180	7e-32	125
F358C12	gi|470118621|ref|XP_004295422.1|	59.62	52	20	1	149	301	78	129	4e-10	68.2
F358F12	gi|225433598|ref|XP_002273067.1|	62.22	45	17	0	205	339	197	241	2e-20	64.7
F358G12	gi|557539987|gb|ESR51031.1|	34.26	216	130	6	647	3	3	207	2e-21	100
F372K12	gi|460386582|ref|XP_004238977.1|	75.82	91	20	2	274	2	147	235	1e-41	147
F372L12	gi|460400363|ref|XP_004245704.1|	83.33	42	7	0	289	164	159	200	4e-21	74.3
F41O12	gi|460388759|ref|XP_004240032.1|	76.47	136	32	0	224	631	17	152	6e-70	231
F578F12	gi|508714910|gb|EOY06807.1|	57.45	94	35	2	76	357	7	95	3e-24	107
F609M12	gi|460398290|ref|XP_004244695.1|	45.42	240	123	1	738	43	448	687	2e-44	171
F609N12	gi|460393508|ref|XP_004242351.1|	89.74	39	4	0	280	396	36	74	5e-13	76.6
F609P12	gi|147827385|emb|CAN68617.1|	33.33	138	92	0	415	2	4	141	4e-20	96.3
F614I12	gi|462411157|gb|EMJ16206.1|	76.74	43	10	0	516	388	180	222	2e-12	75.5
F620E12	gi|460407920|ref|XP_004249397.1|	38.92	167	71	4	221	697	276	419	5e-27	84.7
F8D12	gi|550308426|gb|ERP46691.1|	39.19	148	89	1	578	138	56	203	1e-31	123
F8K12	gi|6759599|emb|CAB69824.1|	84.85	33	5	0	101	3	19	51	2e-14	67
F8N12	gi|508783192|gb|EOY30448.1|	82.81	128	22	0	433	50	1073	1200	3e-74	225
F11E11	gi|460407868|ref|XP_004249371.1|	89.1	156	15	1	71	532	109	264	1e-89	286
F11J11	gi|255544039|ref|XP_002513082.1|	49.32	148	33	2	447	4	71	176	2e-32	130
F187F11	gi|115805|sp|P27495.1|CB24_TOBAC	91.3	138	12	0	415	2	13	150	3e-84	263
F187J11	gi|8778427|gb|AAF79435.1|AC025808_17	81.63	49	7	1	323	463	1	49	5e-16	83.6
F187N11	gi|127664162|gb|ABO28721.1|	56.15	130	54	2	55	441	99	226	3e-31	124
F187P11	gi|357137982|ref|XP_003570577.1|	69.62	158	21	1	526	53	516	646	4e-78	215
F240D11	gi|460368152|ref|XP_004229933.1|	77.25	167	37	1	3	503	164	329	8e-87	273
F240O11	gi|116830483|gb|ABK28199.1|	34.78	207	132	3	1	618	6	210	2e-30	124
F372F11	gi|502140242|ref|XP_004504126.1|	59.6	99	9	1	580	284	122	189	1e-37	110
F372J11	gi|413932744|gb|AFW67295.1|	83.33	36	6	0	112	5	43	78	2e-10	65.9
F453A11	gi|68300900|gb|AAY89381.1|	92.86	70	5	0	675	466	77	146	2e-37	142
F472G11	gi|70727720|gb|AAZ07908.1|	84.44	180	28	0	172	711	1	180	4e-109	323
F472J11	gi|225282|prf||1211235T	95.35	43	2	0	3	131	897	939	2e-21	95.5
F472N11	gi|508706364|gb|EOX98260.1|	60.78	153	20	3	447	1	16	132	7e-51	177
F490A11	gi|356506990|ref|XP_003522255.1|	58.62	87	5	1	50	310	35	90	7e-21	94.7
F490E11	gi|460411922|ref|XP_004251353.1|	55	100	42	1	302	3	1312	1408	5e-25	115
F490I11	gi|449447998|ref|XP_004141753.1|	96.53	144	5	0	743	312	408	551	1e-84	271
F490K11	gi|460371209|ref|XP_004231435.1|	63.16	38	14	0	413	300	61	98	4e-07	57.8
F490M11	gi|126513143|gb|ABO15685.1|	83.17	101	11	1	1	303	316	410	2e-34	135
F518C11	gi|6683010|dbj|BAA88986.1|	81.58	38	7	0	317	430	58	95	1e-11	67.8
F578I11	gi|126513143|gb|ABO15685.1|	68.33	221	60	7	3	641	444	662	8e-73	248
F590O11	gi|347953910|gb|AEP33580.1|	97.06	34	1	0	1	102	590	623	6e-13	76.6
F604K11	gi|508706834|gb|EOX98730.1|	92.98	57	4	0	410	240	728	784	8e-41	114
F604M11	gi|460395675|ref|XP_004243407.1|	50.57	87	41	1	285	31	28	114	7e-17	86.7
F609C11	gi|359481971|ref|XP_003632699.1|	59.68	248	98	1	818	75	574	819	6e-98	316
F609G11	gi|359477629|ref|XP_002274451.2|	56.25	112	20	1	692	357	2665	2747	4e-29	126
F609H11	gi|225437471|ref|XP_002269324.1|	45.04	131	65	3	177	566	342	466	9e-23	104
F609I11	gi|482679572|gb|AGK29994.1|	92	75	6	0	3	227	428	502	3e-41	157
F622C11	gi|460404830|ref|XP_004247883.1|	91.94	248	20	0	1	744	177	424	5e-157	456
F622E11	gi|47076379|dbj|BAD18094.1|	43.1	174	62	4	270	683	11	183	1e-34	134
F622J11	gi|460381691|ref|XP_004236577.1|	71.21	66	19	0	54	251	22	87	1e-20	95.1
F7D11	gi|353441118|gb|AEQ94143.1|	93.55	93	6	0	639	361	89	181	3e-55	186
F7O11	gi|18000070|gb|AAL54886.1|AF092915_1	77.42	155	33	1	2	466	307	459	2e-86	273
F7P11	gi|359484644|ref|XP_002281763.2|	96.51	86	3	0	608	351	189	274	2e-38	144
F16F10	gi|126513143|gb|ABO15685.1|	57.79	244	102	1	27	758	641	883	1e-76	260
F170A10	gi|460401181|ref|XP_004246106.1|	46.74	276	125	5	767	3	320	594	1e-67	238
F170C10	gi|356517528|ref|XP_003527439.1|	71.43	35	10	0	3	107	128	162	1e-07	58.5
F170J10	gi|460364991|ref|XP_004228389.1|	44	100	27	2	26	325	72	142	1e-16	84
F170L10	gi|225428904|ref|XP_002285375.1|	51.79	56	27	0	237	404	152	207	2e-15	62
F253J10	gi|225439446|ref|XP_002266838.1|	51.82	220	94	6	2	652	58	268	1e-35	143
F253O10	gi|149929292|gb|ABR37216.1|	98.04	51	1	0	155	3	1	51	3e-28	109
F255J10	gi|550335361|gb|EEE92389.2|	94.87	39	2	0	1	117	70	108	2e-14	75.9
F255K10	gi|460409176|ref|XP_004250015.1|	81.36	177	33	0	135	665	208	384	2e-97	311
F255L10	gi|460388382|ref|XP_004239846.1|	81.82	44	8	0	259	128	675	718	4e-17	82.4
F277O10	gi|460388053|ref|XP_004239686.1|	46.34	164	62	2	492	1	134	271	2e-38	148
F3D10	gi|168988199|gb|ACA35269.1|	66.67	48	13	1	162	19	22	66	2e-09	62
F311J10	gi|363814402|ref|NP_001242839.1|	76.27	59	14	0	393	217	108	166	4e-17	88.2
F311P10	gi|460401380|ref|XP_004246203.1|	86.59	82	11	0	2	247	45	126	1e-29	118
F359C10	gi|401844566|dbj|BAM36724.1|	43.26	178	92	4	3	530	139	309	5e-35	138
F359H10	gi|356540464|ref|XP_003538709.1|	82.35	85	15	0	255	1	56	140	3e-27	115
F359M10	gi|225456161|ref|XP_002278590.1|	42.79	215	115	3	1	624	137	350	3e-36	145
F359O10	gi|460366167|ref|XP_004228963.1|	83.53	170	28	0	6	515	59	228	5e-90	295
F37J10	gi|460377592|ref|XP_004234575.1|	82.86	35	6	0	303	199	3	37	2e-19	63.2
F372N10	gi|557530964|gb|ESR42147.1|	58.73	63	17	2	3	164	536	598	1e-11	72.4
F372O10	gi|460394402|ref|XP_004242792.1|	69.51	82	25	0	17	262	317	398	4e-24	109
F372P10	gi|550335812|gb|ERP58998.1|	60.21	191	72	3	30	593	2	191	3e-53	191
F383K10	gi|508721276|gb|EOY13173.1|	80	70	14	0	595	386	509	578	8e-27	116
F407A10	gi|460368662|ref|XP_004230184.1|	34.56	136	67	3	601	215	36	156	6e-08	61.2
F407G10	gi|460395368|ref|XP_004243255.1|	71.25	80	21	1	236	3	250	329	1e-50	113
F411A10	gi|145336621|ref|NP_175565.2|	71.23	73	21	0	70	288	50	122	2e-25	107
F411B10	gi|460392091|ref|XP_004241651.1|	82.76	29	5	0	330	416	138	166	1e-11	58.2
F411G10	gi|225459742|ref|XP_002285895.1|	70.41	169	48	2	685	179	52	218	1e-66	223
F522A10	gi|332322110|emb|CCA66009.1|	37.8	82	47	2	4	237	29	110	1e-12	57.4
F522D10	gi|460378665|ref|XP_004235089.1|	89.72	214	22	0	16	657	10	223	5e-117	362
F522H10	gi|350538507|ref|NP_001234858.1|	76.68	193	42	1	4	573	164	356	2e-94	299
F537M10	gi|302143209|emb|CBI20504.3|	42.49	273	152	4	818	3	473	741	4e-46	176
F537O10	gi|225439866|ref|XP_002274736.1|	34.07	182	55	2	227	772	619	735	7e-31	96.3
F613D10	gi|460407918|ref|XP_004249396.1|	57.29	96	38	2	216	503	78	170	1e-24	107
F613E10	gi|449444691|ref|XP_004140107.1|	94.59	37	2	0	589	699	282	318	1e-14	79.7
F613G10	gi|508710921|gb|EOY02818.1|	50.93	216	99	2	655	8	150	358	4e-60	211
F67M10	gi|460367798|ref|XP_004229757.1|	88.64	44	5	0	166	297	529	572	1e-07	60.1
F168D9	gi|514742040|ref|XP_004960043.1|	78.26	46	10	0	140	3	73	118	3e-18	90.9
F209B9	gi|550316741|gb|EEF00175.2|	84.62	39	6	0	232	116	1954	1992	1e-30	70.1
F209E9	gi|548838249|gb|ERM98800.1|	94.87	39	2	0	119	3	303	341	8e-16	79
F209J9	gi|7592738|dbj|BAA94379.1|	100	36	0	0	401	294	11	46	7e-15	76.6
F223J9	gi|225433924|ref|XP_002268700.1|	59.31	145	29	2	359	793	61	175	7e-44	159
F260D9	gi|460380798|ref|XP_004236141.1|	69.27	192	55	2	8	583	1	188	7e-86	265
F260E9	gi|460385423|ref|XP_004238403.1|	66.27	83	23	4	85	327	434	513	1e-18	94
F260O9	gi|460413318|ref|XP_004252037.1|	35.5	262	140	9	2	775	426	662	6e-27	120
F260P9	gi|460373647|ref|XP_004232626.1|	69.48	249	63	1	3	710	339	587	1e-116	360
F261P9	gi|460403053|ref|XP_004247018.1|	84.09	44	7	0	440	571	170	213	4e-13	77
F270B9	gi|470122844|ref|XP_004297448.1|	82.69	52	9	0	2	157	321	372	2e-21	94.4
F270E9	gi|224127492|ref|XP_002329291.1|	51.18	127	47	2	396	61	889	1015	4e-49	130
F270J9	gi|460379285|ref|XP_004235394.1|	65.35	101	35	0	304	2	25	125	1e-37	149
F270O9	gi|460367568|ref|XP_004229645.1|	82.22	180	32	0	3	542	419	598	4e-82	269
F30C9	gi|527202981|gb|EPS69588.1|	75.68	37	9	0	111	1	73	109	8e-08	59.7
F30H9	gi|470148595|ref|XP_004309842.1|	90.91	55	5	0	489	653	545	599	2e-25	114
F30M9	gi|449494627|ref|XP_004159602.1|	54.76	84	5	1	242	493	362	412	3e-16	85.9
F30O9	gi|67008251|emb|CAJ00339.1|	88.89	54	6	0	302	141	23	76	2e-24	104
F313E9	gi|1161570|emb|CAA64415.1|	75.66	152	36	1	754	302	95	246	1e-76	243
F313M9	gi|303305632|gb|ADM13586.1|	49.33	150	74	1	771	328	210	359	9e-41	159
F350J9	gi|460395254|ref|XP_004243199.1|	77.32	97	20	1	285	1	3	99	5e-23	105
F358F9	gi|460397977|ref|XP_004244541.1|	44.66	253	109	6	678	1	204	452	7e-49	179
F358H9	gi|508780184|gb|EOY27440.1|	83.72	43	7	0	129	1	270	312	6e-22	76.3
F363L9	gi|460376762|ref|XP_004234166.1|	68.7	230	63	4	679	2	11	235	1e-93	301
F453N9	gi|460384065|ref|XP_004237735.1|	45.37	108	58	1	593	270	289	395	4e-17	89.4
F60D9	gi|460367202|ref|XP_004229464.1|	59.74	231	91	1	695	3	81	309	5e-90	288
F60I9	gi|388496170|gb|AFK36151.1|	84.95	93	14	0	546	268	45	137	1e-48	170
F60J9	gi|388496170|gb|AFK36151.1|	77.84	185	38	1	546	1	45	229	9e-102	305
F604K9	gi|255570861|ref|XP_002526382.1|	65.9	261	58	2	2	784	265	494	1e-119	363
F620J9	gi|255552997|ref|XP_002517541.1|	79.25	53	11	0	163	5	125	177	2e-18	91.3
F67L9	gi|224119444|ref|XP_002331231.1|	34.17	120	79	0	366	7	1	120	2e-16	82
F168I8	gi|357455843|ref|XP_003598202.1|	37.14	140	87	1	1	417	68	207	1e-20	99.4
F175E8	gi|502121378|ref|XP_004497294.1|	78.85	52	11	0	434	279	456	507	6e-17	89.7
F175I8	gi|508713734|gb|EOY05631.1|	45.51	178	26	4	1	534	303	409	5e-33	135
F253E8	gi|460368273|ref|XP_004229992.1|	85.43	247	36	0	3	743	123	369	5e-127	394
F253N8	gi|460377000|ref|XP_004234284.1|	69.39	49	15	0	212	358	959	1007	4e-12	74.7
F255G8	gi|359475390|ref|XP_002281738.2|	62.22	270	95	1	3	812	1580	1842	7e-90	303
F311K8	gi|242083450|ref|XP_002442150.1|	87.74	106	13	0	320	3	80	185	8e-57	148
F352A8	gi|47933777|gb|AAT39459.1|	98.61	72	1	0	28	243	432	503	1e-37	145
F352E8	gi|297738831|emb|CBI28076.3|	56.2	258	72	8	2	733	430	660	6e-72	244
F352L8	gi|126363763|dbj|BAF47748.1|	55.88	102	1	1	489	184	338	395	4e-62	105
F383B8	gi|255564278|ref|XP_002523136.1|	84.44	45	7	0	118	252	56	100	4e-16	84.3
F383K8	gi|46947525|gb|AAT06837.1|	69.39	196	36	1	589	2	18	189	1e-87	286
F398J8	gi|460368519|ref|XP_004230113.1|	73.44	128	8	1	665	282	198	299	4e-56	202
F398O8	gi|354505715|ref|XP_003514913.1|	23.83	193	142	2	705	127	24	211	4e-10	67.4
F450O8	gi|34328897|gb|AAO67369.1|	38.39	224	128	4	123	785	812	1028	5e-39	156
F453I8	gi|460385298|ref|XP_004238341.1|	46.78	233	106	2	1	645	445	677	2e-41	160
F501H8	gi|307136290|gb|ADN34117.1|	80.62	227	44	0	681	1	43	269	6e-128	399
F501N8	gi|306035016|gb|ADM83596.1|	97.18	71	2	0	1	213	8	78	1e-40	142
F537H8	gi|388495666|gb|AFK35899.1|	93.58	109	7	0	2	328	10	118	1e-64	207
F539B8	gi|557546831|gb|ESR57809.1|	86.21	58	8	0	242	69	172	229	8e-23	107
F539H8	gi|18000066|gb|AAL54884.1|AF092913_1	77.07	157	36	0	473	3	149	305	2e-53	190
F541B8	gi|218187827|gb|EEC70254.1|	92.55	94	7	0	282	1	4	97	1e-57	190
F541J8	gi|460403257|ref|XP_004247109.1|	61.36	44	10	2	503	613	31	74	7e-12	48.5
F551E8	gi|514737255|ref|XP_004958767.1|	91.67	36	3	0	130	23	636	671	4e-11	71.2
F551J8	gi|460397530|ref|XP_004244320.1|	40.37	218	109	8	644	39	301	513	2e-30	129
F551O8	gi|508703191|gb|EOX95087.1|	56.02	216	40	4	1	648	156	316	4e-65	217
F620G8	gi|508726787|gb|EOY18684.1|	81.58	38	7	0	143	256	71	108	5e-12	68.2
F620K8	gi|217075899|gb|ACJ86309.1|	69.53	128	6	1	622	239	218	312	5e-49	175
F67F8	gi|508716699|gb|EOY08596.1|	54	50	22	1	3	152	461	509	6e-07	57.4
F170C7	gi|296089529|emb|CBI39348.3|	38.79	165	65	2	495	1	785	913	5e-25	114
F170H7	gi|383131249|gb|AFG46399.1|	92.86	28	2	0	554	637	5	32	4e-08	57
F359B7	gi|296085235|emb|CBI28730.3|	59.8	199	75	3	87	671	848	1045	1e-53	196
F387H7	gi|33563040|dbj|BAC81670.1|	95.6	91	4	0	223	495	1	91	3e-57	187
F609I7	gi|255537860|ref|XP_002509995.1|	100	40	0	0	1	120	294	333	2e-17	83.2
F609J7	gi|117165986|dbj|BAF36288.1|	34.78	92	31	1	503	778	150	212	3e-08	62.8
F609N7	gi|462419927|gb|EMJ24190.1|	50.59	85	40	2	155	406	1	84	2e-13	77
F83K7	gi|255553699|ref|XP_002517890.1|	86.14	166	23	0	2	499	300	465	2e-98	313
F11E6	gi|225458396|ref|XP_002283534.1|	55.41	148	48	3	738	298	41	171	2e-35	134
F11F6	gi|225447496|ref|XP_002265233.1|	74.14	58	15	0	58	231	167	224	7e-41	82.8
F11H6	gi|296089977|emb|CBI39796.3|	73.6	250	62	2	3	746	516	763	1e-111	355
F11P6	gi|460382498|ref|XP_004236976.1|	58.26	115	37	3	318	7	409	523	4e-19	95.5
F14H6	gi|527195583|gb|EPS64769.1|	50	128	13	3	1	378	136	214	1e-09	63.9
F14L6	gi|462422057|gb|EMJ26320.1|	80.33	183	35	1	561	13	101	282	4e-97	306
F14P6	gi|71726950|gb|AAZ39646.1|	84.75	59	9	0	282	458	441	499	2e-51	116
F146I6	gi|460379561|ref|XP_004235530.1|	70.26	195	54	2	2	574	1330	1524	2e-77	263
F146J6	gi|255563614|ref|XP_002522809.1|	58	50	21	0	249	100	83	132	6e-11	67
F146L6	gi|460414907|ref|XP_004252803.1|	64.63	82	29	0	50	295	129	210	2e-43	115
F146N6	gi|255555671|ref|XP_002518871.1|	28.04	189	133	1	2	559	449	637	6e-24	108
F146O6	gi|550347655|gb|EEE84543.2|	75.34	73	18	0	4	222	142	214	2e-29	123
F157G6	gi|147841034|emb|CAN77483.1|	51.72	87	12	1	370	110	70	126	6e-29	79.3
F157P6	gi|147860242|emb|CAN82912.1|	93.02	43	3	0	347	219	63	105	2e-19	90.1
F16L6	gi|470148675|ref|XP_004309879.1|	33.94	109	61	3	315	10	101	205	3e-14	57
F167B6	gi|550321775|gb|EEF06146.2|	86.55	119	16	0	4	360	643	761	4e-84	224
F167K6	gi|460397180|ref|XP_004244146.1|	47.22	108	21	1	200	523	26	97	2e-22	99.4
F228B6	gi|460382002|ref|XP_004236729.1|	54.69	245	81	5	2	727	229	446	5e-76	249
F228G6	gi|460391718|ref|XP_004241466.1|	60.56	71	23	2	646	449	203	273	7e-40	82.4
F228J6	gi|460383357|ref|XP_004237392.1|	75.76	33	8	0	533	435	457	489	3e-08	51.6
F253G6	gi|561017595|gb|ESW16399.1|	78.95	38	8	0	2	115	341	378	9e-12	67.8
F270E6	gi|462417041|gb|EMJ21778.1|	95.52	67	3	0	203	3	839	905	9e-37	140
F270K6	gi|168021081|ref|XP_001763070.1|	87.5	32	4	0	98	3	1	32	1e-09	62.4
F270M6	gi|71726942|gb|AAZ39642.1|	87.1	248	32	0	3	746	252	499	7e-147	433
F270N6	gi|508727613|gb|EOY19510.1|	79.59	49	10	0	583	437	27	75	6e-18	88.6
F270O6	gi|255639961|gb|ACU20273.1|	94.37	71	4	0	213	1	33	103	5e-41	147
F60C6	gi|255584436|ref|XP_002532949.1|	78.42	139	29	1	688	272	245	382	1e-63	216
F60H6	gi|460400985|ref|XP_004246010.1|	87.23	94	12	0	2	283	218	311	3e-57	173
F60O6	gi|403330330|gb|AFR42414.1|	38.69	168	38	3	505	2	157	259	9e-23	102
F60P6	gi|147810451|emb|CAN65338.1|	68.48	92	27	2	505	236	77	168	4e-28	112
F620G6	gi|470107301|ref|XP_004289986.1|	69.23	52	13	1	1	156	964	1012	4e-08	62
F620N6	gi|449483703|ref|XP_004156665.1|	46.07	178	91	3	520	2	363	540	7e-35	139
F620O6	gi|121501699|gb|ABM55240.1|	27.03	222	139	5	775	137	149	356	2e-11	72.8
F625J6	gi|113205186|gb|AAT39931.2|	92	125	8	2	372	1	39	162	1e-71	227
F625O6	gi|460366503|ref|XP_004229121.1|	34.55	110	69	2	349	672	18	126	6e-13	73.9
F77C6	gi|224096742|ref|XP_002310719.1|	66.36	107	3	1	504	184	859	932	4e-30	97.1
F147I5	gi|45861741|gb|AAS78669.1|	56.45	124	52	1	404	769	167	290	5e-35	140
F147J5	gi|17940738|gb|AAL49748.1|AF452010_1	92.23	103	8	0	3	311	13	115	9e-60	198
F157B5	gi|345291157|gb|AEN82070.1|	76.22	143	33	1	470	45	26	168	4e-65	209
F157F5	gi|460384738|ref|XP_004238066.1|	45.5	211	72	6	3	530	450	652	3e-29	125
F157O5	gi|460383329|ref|XP_004237378.1|	51.56	64	26	2	20	211	898	956	1e-08	60.5
F166A5	gi|508699775|gb|EOX91671.1|	76.35	148	35	0	227	670	343	490	1e-60	214
F166C5	gi|550311775|gb|ERP48040.1|	58.86	158	65	0	474	1	1	158	2e-48	169
F199C5	gi|460392194|ref|XP_004241702.1|	96.67	30	1	0	42	131	57	86	2e-10	65.5
F199D5	gi|460375246|ref|XP_004233418.1|	86.11	36	5	0	426	533	306	341	4e-11	71.2
F199E5	gi|460365407|ref|XP_004228594.1|	69.23	65	20	0	284	90	727	791	7e-19	95.5
F240A5	gi|557540120|gb|ESR51164.1|	89.86	69	7	0	180	386	297	365	1e-50	134
F240C5	gi|508709800|gb|EOY01697.1|	91.18	34	3	0	3	104	622	655	6e-10	67.4
F240I5	gi|18149189|dbj|BAB83610.1|	82.98	47	7	1	1	141	273	318	2e-13	75.5
F3N5	gi|449451721|ref|XP_004143610.1|	63.79	58	21	0	7	180	297	354	3e-28	77.4
F315A5	gi|460366318|ref|XP_004229034.1|	86.84	76	10	0	490	717	100	175	1e-35	140
F315K5	gi|29423271|gb|AAO73522.1|	32.63	95	63	1	347	63	340	433	6e-08	60.8
F315P5	gi|460406736|ref|XP_004248816.1|	55.86	111	44	3	327	1	1	108	7e-12	72.8
F357B5	gi|359492635|ref|XP_003634447.1|	66.96	112	37	0	337	2	60	171	1e-45	164
F357K5	gi|255555671|ref|XP_002518871.1|	36.73	147	92	1	4	441	399	545	8e-28	118
F357L5	gi|460399313|ref|XP_004245186.1|	62.25	151	13	1	3	455	602	708	1e-49	182
F507G5	gi|462398697|gb|EMJ04365.1|	52.68	112	49	1	53	388	651	758	4e-24	110
F507H5	gi|297741028|emb|CBI31340.3|	49.06	106	48	2	1	300	300	405	3e-20	97.4
F507J5	gi|350535553|ref|NP_001234456.1|	64.95	97	34	0	52	342	603	699	2e-47	132
F507L5	gi|482547740|gb|EOA12057.1|	68.66	67	11	1	215	15	23	79	7e-22	96.3
F518A5	gi|296087378|emb|CBI33752.3|	67.26	113	37	0	340	2	113	225	1e-48	171
F518B5	gi|317106594|dbj|BAJ53102.1|	85.71	42	6	0	3	128	294	335	1e-13	76.3
F518C5	gi|147780466|emb|CAN62547.1|	87.5	32	4	0	96	1	286	317	1e-10	68.6
F518G5	gi|1730566|sp|P55004.1|PHYE_IPONI	94.16	154	9	0	462	1	191	344	6e-94	305
F519E5	gi|460391523|ref|XP_004241370.1|	91.11	45	4	0	267	133	504	548	2e-17	91.7
F519F5	gi|460376252|ref|XP_004233913.1|	54.37	263	99	5	762	1	554	804	2e-71	245
F519H5	gi|470135069|ref|XP_004303353.1|	88.37	86	10	0	407	664	79	164	3e-44	157
F519J5	gi|460371474|ref|XP_004231561.1|	91.18	34	3	0	374	475	158	191	2e-09	66.2
F519N5	gi|460390960|ref|XP_004241092.1|	53.85	130	60	0	391	2	200	329	7e-35	137
F519P5	gi|557537233|gb|ESR48351.1|	92.11	38	3	0	398	285	290	327	4e-22	74.7
F547K5	gi|460392595|ref|XP_004241901.1|	75.42	240	58	1	774	55	228	466	5e-118	357
F608A5	gi|460413529|ref|XP_004252140.1|	39.79	191	72	2	742	170	277	424	2e-24	110
F608C5	gi|460404972|ref|XP_004247952.1|	50.79	254	123	2	756	1	88	341	2e-77	250
F608I5	gi|460375329|ref|XP_004233459.1|	42.57	101	57	1	450	148	8	107	2e-14	77.8
F608K5	gi|557542688|gb|ESR53666.1|	72.31	65	18	0	569	375	21	85	1e-25	108
F608N5	gi|147846809|emb|CAN82731.1|	29.38	194	123	7	9	548	102	295	4e-10	68.9
F609E5	gi|350536681|ref|NP_001234259.1|	76.54	81	19	0	243	1	460	540	1e-53	137
F609G5	gi|147782417|emb|CAN70694.1|	84.38	32	5	0	19	114	212	243	2e-07	60.1
F613A5	gi|449462358|ref|XP_004148908.1|	76.09	92	22	0	276	1	21	112	4e-39	153
F613D5	gi|224124674|ref|XP_002330082.1|	58.16	141	57	2	429	7	3	141	7e-48	174
F613F5	gi|550328153|gb|ERP55548.1|	58.75	80	6	1	418	657	109	161	4e-15	79.3
F613P5	gi|557556633|gb|ESR66647.1|	67.68	99	27	1	1	297	8	101	7e-36	132
F77B5	gi|557541932|gb|ESR52910.1|	53.75	80	29	2	306	67	190	261	2e-13	73.9
F77N5	gi|460396244|ref|XP_004243687.1|	68.15	135	43	0	256	660	532	666	1e-63	188
F9C5	gi|460403710|ref|XP_004247331.1|	65.09	212	74	0	3	638	249	460	3e-90	295
F9D5	gi|224080283|ref|XP_002306082.1|	82.86	35	6	0	350	246	342	376	5e-23	68.2
F9F5	gi|460402271|ref|XP_004246637.1|	69.92	123	36	1	872	507	160	282	5e-48	179
F9I5	gi|508785793|gb|EOY33049.1|	42.25	187	57	7	571	152	66	248	2e-30	93.2
F109M4	gi|296082894|emb|CBI22195.3|	62.66	158	56	2	1	471	1518	1673	3e-49	181
F168A4	gi|460367368|ref|XP_004229546.1|	66.41	128	18	1	16	399	266	368	5e-79	171
F187C4	gi|527187492|gb|EPS59985.1|	88.89	36	4	0	399	506	105	140	5e-28	68.6
F187E4	gi|557530393|gb|ESR41576.1|	56.45	62	27	0	281	466	894	955	1e-14	73.6
F187K4	gi|460412516|ref|XP_004251644.1|	68.18	66	18	1	463	660	4	66	2e-20	98.6
F211E4	gi|255540145|ref|XP_002511137.1|	68.75	32	10	0	44	139	159	190	8e-11	51.2
F303G4	gi|356548119|ref|XP_003542451.1|	83.78	37	6	0	775	665	317	353	1e-09	67.8
F303H4	gi|557553463|gb|ESR63477.1|	60.29	68	22	2	5	199	416	481	2e-12	75.5
F350F4	gi|242087513|ref|XP_002439589.1|	80.65	31	6	0	464	372	42	72	8e-09	58.5
F350J4	gi|557547485|gb|ESR58463.1|	64.29	98	9	2	390	97	219	290	3e-41	108
F359A4	gi|298161171|gb|ADI58890.1|	98.7	77	1	0	2	232	13	89	4e-45	157
F359I4	gi|508725634|gb|EOY17531.1|	82.46	114	18	1	629	288	1096	1207	2e-51	189
F359K4	gi|401891215|gb|AET97662.2|	77.66	94	17	1	1	282	21	110	1e-44	157
F359P4	gi|210110354|gb|ACJ07141.1|	70	110	33	0	394	65	189	298	5e-53	168
F407C4	gi|508702455|gb|EOX94351.1|	48.03	229	114	2	2	682	344	569	7e-45	171
F407D4	gi|46092514|dbj|BAD14377.1|	93.75	32	2	0	586	491	117	148	3e-10	65.1
F407F4	gi|359497102|ref|XP_003635424.1|	32.95	173	114	1	520	2	551	721	1e-22	106
F407G4	gi|225434642|ref|XP_002279786.1|	61.38	246	78	6	721	2	147	381	5e-72	239
F441B4	gi|550327267|gb|EEE97158.2|	50.9	222	107	2	25	687	178	398	1e-45	172
F441M4	gi|460403570|ref|XP_004247263.1|	52.08	96	44	1	395	114	333	428	9e-23	102
F490E4	gi|296087847|emb|CBI35103.3|	81.58	38	7	0	157	270	955	992	6e-16	65.9
F490H4	gi|460375730|ref|XP_004233657.1|	88.2	161	19	0	3	485	4502	4662	3e-86	293
F490I4	gi|460395921|ref|XP_004243528.1|	65.81	234	79	1	699	1	1	234	1e-61	213
F490J4	gi|122937701|gb|ABM68562.1|	77.42	62	14	0	381	196	67	128	2e-25	108
F490K4	gi|460375250|ref|XP_004233420.1|	84.58	227	35	0	2	682	467	693	5e-131	406
F490N4	gi|508711319|gb|EOY03216.1|	73.33	45	12	0	598	464	125	169	2e-39	73.6
F490O4	gi|217074720|gb|ACJ85720.1|	73	200	51	2	596	3	289	487	4e-99	308
F541B4	gi|508705391|gb|EOX97287.1|	78.07	114	24	1	165	503	38	151	7e-53	185
F541C4	gi|429326542|gb|AFZ78611.1|	48.39	93	44	3	308	36	371	461	4e-10	67.8
F541K4	gi|460374507|ref|XP_004233052.1|	80.09	211	42	0	1	633	80	290	3e-113	343
F541M4	gi|409647800|dbj|BAM63145.1|	66.27	166	53	1	169	666	287	449	1e-68	229
F625L4	gi|460385344|ref|XP_004238364.1|	45.88	85	14	1	720	466	198	250	3e-27	77.4
F625O4	gi|356499364|ref|XP_003518511.1|	96.3	54	2	0	429	268	2	55	1e-27	112
F625P4	gi|225450482|ref|XP_002280625.1|	33.66	202	129	3	601	2	197	395	2e-14	81.3
F79I4	gi|345286419|gb|AEN79501.1|	66.11	239	19	2	717	1	601	777	8e-96	308
F88L4	gi|460403862|ref|XP_004247405.1|	91.49	235	20	0	2	706	25	259	1e-126	389
F88P4	gi|460375436|ref|XP_004233512.1|	69.91	226	68	0	3	680	71	296	2e-117	353
F9G4	gi|225447663|ref|XP_002275464.1|	77.11	83	18	1	471	223	7	88	5e-20	90.1
F9P4	gi|4512616|gb|AAD21685.1|	52.05	73	29	1	814	614	239	311	2e-13	78.2
F11L3	gi|148270935|gb|ABQ53633.1|	55.79	242	100	3	3	716	71	309	4e-89	278
F147H3	gi|13536983|dbj|BAB40710.1|	82.43	74	10	1	608	396	54	127	9e-23	105
F147I3	gi|550330445|gb|EEF02567.2|	50	124	62	0	412	41	890	1013	4e-54	120
F147N3	gi|162312077|gb|ABX84141.1|	97.33	150	4	0	451	2	182	331	3e-101	309
F147P3	gi|460407544|ref|XP_004249212.1|	80	40	8	0	536	417	82	121	4e-11	70.5
F16G3	gi|70727704|gb|AAZ07900.1|	83.46	133	22	0	400	2	1	133	2e-70	226
F175G3	gi|449453474|ref|XP_004144482.1|	75.95	79	19	0	176	412	799	877	1e-62	132
F175J3	gi|508708936|gb|EOY00833.1|	75	64	16	0	328	137	1	64	7e-22	105
F175P3	gi|117166063|dbj|BAF36364.1|	78.12	64	14	0	265	456	6	69	4e-15	77.8
F270D3	gi|460385110|ref|XP_004238248.1|	64.29	42	8	1	1	105	60	101	8e-07	51.6
F270N3	gi|114053444|gb|AAK91898.2|AC091627_11	64.22	204	71	1	143	754	6	207	1e-71	236
F333D3	gi|460404170|ref|XP_004247557.1|	77.59	58	13	0	613	786	1	58	6e-21	100
F333H3	gi|224111900|ref|XP_002316018.1|	96.15	26	1	0	548	471	350	375	1e-07	60.1
F352D3	gi|462410409|gb|EMJ15743.1|	76.19	84	20	0	2	253	596	679	6e-37	148
F352J3	gi|508701464|gb|EOX93360.1|	79.1	67	14	0	632	432	213	279	6e-55	106
F37I3	gi|550336722|gb|EEE91900.2|	92	50	4	0	150	1	1286	1335	1e-54	105
F387J3	gi|8347420|dbj|BAA96501.1|	58.82	68	26	1	382	185	1	68	1e-25	83.6
F387K3	gi|20563|emb|CAA78386.1|	81.25	128	12	2	349	2	86	213	7e-58	199
F390H3	gi|224056687|ref|XP_002298973.1|	62.5	216	78	1	702	64	133	348	2e-80	266
F390J3	gi|460396210|ref|XP_004243671.1|	81.48	54	10	0	162	1	22	75	7e-20	98.6
F60C3	gi|224074933|ref|XP_002304496.1|	90.32	31	3	0	173	265	510	540	3e-08	62
F60G3	gi|508781820|gb|EOY29076.1|	38.53	231	127	6	37	693	78	305	3e-44	168
F602D3	gi|460376512|ref|XP_004234042.1|	65.61	157	44	2	241	681	145	301	3e-47	177
F602E3	gi|460415801|ref|XP_004253242.1|	49.54	216	105	4	35	682	43	254	1e-29	127
F602O3	gi|460382077|ref|XP_004236766.1|	58.06	124	19	1	597	226	12	102	2e-51	146
F620H3	gi|224111384|ref|XP_002315834.1|	96.77	62	2	0	507	322	1	62	4e-36	140
F7B3	gi|550328129|gb|ERP55535.1|	81.58	38	7	0	427	314	78	115	8e-12	68.9
F7P3	gi|460380999|ref|XP_004236240.1|	63.04	46	17	0	779	642	14	59	8e-08	61.2
F187C2	gi|356515186|ref|XP_003526282.1|	92.7	274	19	1	3	824	209	481	0	535
F187D2	gi|297742948|emb|CBI35815.3|	60.78	51	20	0	3	155	583	633	3e-24	72.4
F187M2	gi|255554286|ref|XP_002518183.1|	62.5	48	18	0	548	691	83	130	1e-08	63.2
F220K2	gi|357518199|ref|XP_003629388.1|	34.5	200	125	4	586	2	382	580	1e-21	102
F220L2	gi|460392561|ref|XP_004241884.1|	79.17	48	10	0	421	278	323	370	4e-28	82.4
F261B2	gi|117165985|dbj|BAF36287.1|	92.5	40	3	0	78	197	1	40	2e-15	80.1
F281A2	gi|359486541|ref|XP_002275423.2|	68.25	252	80	0	756	1	257	508	2e-115	359
F281D2	gi|557547763|gb|ESR58741.1|	67.06	85	28	0	255	1	50	134	6e-31	121
F281K2	gi|460372935|ref|XP_004232278.1|	65.69	102	9	2	306	1	142	217	7e-18	89.7
F303K2	gi|561009860|gb|ESW08767.1|	82.5	40	5	1	364	477	475	514	3e-09	65.9
F303O2	gi|225432442|ref|XP_002278411.1|	70.73	41	12	0	597	475	24	64	9e-07	55.8
F441D2	gi|460398349|ref|XP_004244724.1|	82.33	215	38	0	1	645	186	400	5e-105	332
F608J2	gi|255557417|ref|XP_002519739.1|	59.65	57	16	1	621	451	35	84	2e-09	62.4
F608O2	gi|460367100|ref|XP_004229413.1|	57.59	224	62	2	74	745	885	1075	2e-71	246
F609B2	gi|297840283|ref|XP_002888023.1|	87.04	54	7	0	162	1	208	261	4e-09	60.5
F609F2	gi|302141771|emb|CBI18974.3|	76.54	81	19	0	1	243	228	308	6e-33	131
F609O2	gi|226508590|ref|NP_001150048.1|	54.76	126	3	2	69	446	181	252	7e-30	120
F146I1	gi|460384719|ref|XP_004238057.1|	60.94	64	25	0	3	194	363	426	9e-22	100
F146O1	gi|356512666|ref|XP_003525038.1|	50	86	10	1	3	260	232	284	3e-29	86.3
F187I1	gi|460374477|ref|XP_004233037.1|	63.22	87	27	2	2	262	465	546	2e-25	113
F223D1	gi|460407900|ref|XP_004249387.1|	92.16	51	4	0	224	376	385	435	5e-46	108
F250I1	gi|460384738|ref|XP_004238066.1|	45.07	213	73	6	3	539	450	652	9e-32	132
F250N1	gi|147818758|emb|CAN71800.1|	45.49	244	121	3	700	2	394	636	9e-58	206
F34D1	gi|8925321|gb|AAF81419.1|	83.78	37	6	0	130	240	314	350	1e-11	68.2
F34E1	gi|470136476|ref|XP_004304018.1|	33.85	192	66	6	131	571	269	444	3e-17	90.1
F34J1	gi|147778639|emb|CAN71721.1|	67.77	121	10	1	3	365	283	374	7e-42	156
F398A1	gi|255581921|ref|XP_002531759.1|	33.87	124	79	2	327	695	34	155	6e-10	64.3
F398H1	gi|224085383|ref|XP_002307560.1|	87.8	41	5	0	574	696	125	165	8e-16	82.8
F400I1	gi|147841045|emb|CAN68552.1|	34.02	97	61	1	284	3	1	97	1e-08	63.9
F400K1	gi|460404992|ref|XP_004247962.1|	53.7	257	117	1	773	3	1632	1886	8e-81	277
F400M1	gi|224108730|ref|XP_002314948.1|	74.51	51	11	1	356	508	368	416	5e-48	85.1
F609G1	gi|225454452|ref|XP_002276643.1|	63.1	84	4	1	6	257	418	474	2e-22	103
F609K1	gi|508782282|gb|EOY29538.1|	60.42	96	38	0	4	291	241	336	7e-31	125
F614C1	gi|460393127|ref|XP_004242163.1|	68.03	269	83	3	802	5	536	804	2e-92	309
F614F1	gi|470115734|ref|XP_004294047.1|	61.6	125	14	1	3	377	330	420	1e-37	142
F614L1	gi|557551729|gb|ESR62358.1|	61.78	157	58	2	8	475	100	255	7e-53	189
F614N1	gi|557554194|gb|ESR64208.1|	73.91	92	24	0	476	201	1	92	4e-39	143
F67A1	gi|460375138|ref|XP_004233364.1|	77.68	112	23	2	671	342	94	205	1e-51	177
F67H1	gi|224126587|ref|XP_002319874.1|	52.53	99	27	3	668	372	14	92	6e-19	88.2
F67M1	gi|358348542|ref|XP_003638304.1|	51.52	66	27	1	548	351	136	196	9e-13	73.2
F83H1	gi|449457584|ref|XP_004146528.1|	92.31	39	3	0	3	119	92	130	4e-17	82.4
F83K1	gi|508786328|gb|EOY33584.1|	75.38	65	16	0	499	305	38	102	3e-23	103
F83L1	gi|357474241|ref|XP_003607405.1|	93.1	29	2	0	482	396	743	771	4e-07	58.5
F88H1	gi|18075962|emb|CAD12838.1|	75	80	20	0	242	3	5	84	3e-35	134
F88N1	gi|462405689|gb|EMJ11153.1|	75	48	12	0	191	48	194	241	3e-16	87
R236P10	gi|114053443|gb|AAK91896.2|AC091627_9	76.52	115	27	0	860	516	359	473	5e-53	190
R236P16	gi|460381731|ref|XP_004236596.1|	75.26	194	48	0	748	167	330	523	7e-94	296
R236P19	gi|527206358|gb|EPS71954.1|	57.69	78	33	0	208	441	707	784	2e-17	91.3
R236P24	gi|460403757|ref|XP_004247354.1|	74.47	282	71	1	847	2	8	288	2e-147	435
R236P4	gi|297738752|emb|CBI27997.3|	73.27	202	52	2	3	605	408	608	2e-90	295
R236P9	gi|161958660|dbj|BAF95169.1|	67.35	196	62	1	1	582	49	244	5e-87	280
R21O1	gi|460395328|ref|XP_004243236.1|	83.05	59	10	0	216	40	1	59	4e-22	101
R21O12	gi|470119066|ref|XP_004295638.1|	90.7	43	4	0	134	6	437	479	2e-32	89.7
R21O13	gi|357514807|ref|XP_003627692.1|	41.07	112	63	2	427	759	238	347	7e-09	64.3
R91O18	gi|255541244|ref|XP_002511686.1|	91.3	46	4	0	3	140	173	218	2e-18	90.9
R91O22	gi|460378381|ref|XP_004234951.1|	49.57	115	54	1	645	301	1	111	2e-23	102
R91O24	gi|482552079|gb|EOA16272.1|	72.29	83	23	0	14	262	231	313	3e-35	140
R91O5	gi|460376708|ref|XP_004234139.1|	76.58	111	25	1	288	617	4	114	4e-46	160
R91O6	gi|87116459|dbj|BAE79382.1|	49.65	286	143	1	12	866	985	1270	2e-84	285
R91O8	gi|462423248|gb|EMJ27511.1|	35.43	302	151	5	870	7	326	597	3e-36	148
R91O9	gi|2832698|emb|CAA16796.1|	43.18	220	41	5	726	73	924	1061	4e-38	152
R482O10	gi|147803267|emb|CAN71050.1|	44.44	243	127	4	729	4	197	432	9e-55	192
R482O5	gi|460373121|ref|XP_004232371.1|	93.75	32	2	0	245	340	684	715	3e-10	68.2
R482O8	gi|514769214|ref|XP_004966688.1|	34.13	126	76	1	445	68	97	215	4e-12	74.7
R497O5	gi|147773981|emb|CAN65118.1|	77.5	40	9	0	366	485	9	48	7e-10	62.8
R497O9	gi|460390960|ref|XP_004241092.1|	55.2	250	109	1	742	2	142	391	3e-84	279
R561O18	gi|34328897|gb|AAO67369.1|	33.11	299	164	7	814	2	758	1048	2e-29	129
R561O24	gi|460381440|ref|XP_004236457.1|	33.33	54	36	0	384	223	209	262	2e-08	49.7
R561O6	gi|21064945|gb|AAM29184.1|	78.82	85	18	0	257	3	1	85	4e-36	141
R561O9	gi|508707561|gb|EOX99457.1|	52.17	92	36	3	293	565	1	85	8e-11	68.9
R56O21	gi|292679571|dbj|BAI99327.1|	79.71	69	14	0	162	368	10	78	1e-25	108
R604O13	gi|550309503|gb|ERP47025.1|	37.63	194	119	1	657	76	572	763	1e-33	137
R604O8	gi|168000442|ref|XP_001752925.1|	92.86	28	2	0	695	612	510	537	1e-07	61.2
R80N11	gi|460375708|ref|XP_004233646.1|	57.97	69	29	0	212	6	334	402	9e-19	94
R80N12	gi|460410176|ref|XP_004250507.1|	78.38	74	16	0	3	224	746	819	8e-30	127
R80N14	gi|210148266|gb|ABY58123.2|	86.35	249	34	0	3	749	115	363	7e-157	458
R80N18	gi|508781229|gb|EOY28485.1|	66.13	186	27	1	137	694	541	690	1e-69	240
R80N22	gi|470102042|ref|XP_004287468.1|	51.06	94	16	1	432	151	375	438	2e-31	93.6
R80N4	gi|460381281|ref|XP_004236380.1|	90	60	6	0	432	611	378	437	6e-52	121
R80N5	gi|359497843|ref|XP_003635666.1|	83.04	224	9	1	115	786	116	310	4e-120	357
R80N6	gi|356534764|ref|XP_003535922.1|	95.24	252	12	0	3	758	222	473	7e-167	510
R80N8	gi|224118284|ref|XP_002331444.1|	84.09	44	7	0	297	166	238	281	5e-15	81.3
R311N10	gi|460392783|ref|XP_004241993.1|	49.23	130	36	1	432	43	1	100	3e-29	123
R311N11	gi|460376357|ref|XP_004233965.1|	59.15	71	24	1	529	741	27	92	2e-13	75.1
R311N12	gi|460395302|ref|XP_004243223.1|	90.66	257	24	0	3	773	346	602	1e-152	452
R311N15	gi|149676198|dbj|BAF64710.1|	52.22	90	43	0	316	585	289	378	3e-25	112
R349N12	gi|225440550|ref|XP_002276167.1|	86.43	140	19	0	770	351	139	278	2e-87	272
R349N5	gi|508705335|gb|EOX97231.1|	37.15	288	111	10	807	7	87	325	3e-35	140
R401N12	gi|460392555|ref|XP_004241881.1|	76.19	42	10	0	175	50	1	42	2e-10	68.6
R414N18	gi|225439982|ref|XP_002281255.1|	51.01	149	36	7	413	39	30	165	4e-26	106
R414N2	gi|255538012|ref|XP_002510071.1|	70.09	107	32	0	323	3	185	291	3e-32	126
R414N4	gi|508715061|gb|EOY06958.1|	34.51	226	141	4	672	1	254	474	4e-26	116
R430N1	gi|460379666|ref|XP_004235582.1|	92.98	242	17	0	1	726	188	429	2e-168	483
R595N10	gi|7673357|gb|AAF66824.1|AF190656_1	40.26	154	9	2	1	462	7	77	7e-18	90.1
R595N19	gi|525314221|ref|NP_001266229.1|	71.07	242	39	2	34	756	383	594	6e-83	275
R595N9	gi|460382008|ref|XP_004236732.1|	69.07	236	71	1	1	708	497	730	1e-111	350
R111M22	gi|124264314|gb|ABM97745.1|	76.81	69	16	0	155	361	62	130	1e-22	99.8
R154M5	gi|527206298|gb|EPS71913.1|	58.26	218	41	1	3	656	177	344	1e-61	208
R154M6	gi|460395935|ref|XP_004243535.1|	84.51	71	11	0	213	1	300	370	9e-33	137
R79M13	gi|357493607|ref|XP_003617092.1|	91.67	48	4	0	161	304	98	145	3e-18	88.6
R79M22	gi|557551731|gb|ESR62360.1|	77.11	83	19	0	210	458	427	509	2e-42	136
R80M22	gi|218199416|gb|EEC81843.1|	53.24	139	27	1	455	871	351	451	4e-48	145
R80M9	gi|502098352|ref|XP_004491215.1|	82.98	94	16	0	728	447	1	94	1e-43	164
R180M17	gi|460372096|ref|XP_004231869.1|	83.04	112	17	1	3	332	197	308	7e-60	203
R180M9	gi|224141869|ref|XP_002324283.1|	68	50	14	1	284	141	81	130	4e-11	68.2
R231M21	gi|255549820|ref|XP_002515961.1|	84.15	82	13	0	5	250	37	118	4e-40	150
R324M18	gi|460367864|ref|XP_004229790.1|	65.74	108	35	2	2	325	16	121	2e-23	102
R324M2	gi|460397995|ref|XP_004244550.1|	92.68	41	3	0	672	550	407	447	4e-18	88.2
R324M5	gi|293335267|ref|NP_001168416.1|	88.24	68	8	0	2	205	184	251	1e-32	130
R412M10	gi|225440714|ref|XP_002275038.1|	49.47	188	50	5	302	748	470	651	7e-33	136
R412M12	gi|460391505|ref|XP_004241361.1|	76.92	52	12	0	171	326	1	52	7e-19	82
R412M19	gi|255547267|ref|XP_002514691.1|	51.52	132	59	3	398	3	25	151	2e-25	112
R412M22	gi|351722146|ref|NP_001236466.1|	44	150	25	2	451	2	542	632	1e-22	107
R412M24	gi|460382354|ref|XP_004236904.1|	79.35	247	51	0	3	743	281	527	3e-118	375
R412M3	gi|374639397|gb|AEZ55687.1|	82.22	90	16	0	513	782	284	373	2e-43	166
R412M5	gi|470110673|ref|XP_004291596.1|	82.61	69	12	0	175	381	676	744	3e-38	125
R276L22	gi|550349315|gb|ERP66705.1|	73.53	34	9	0	4	105	47	80	8e-08	57
R325L19	gi|460375442|ref|XP_004233515.1|	60.12	163	14	3	764	276	337	448	6e-44	166
R325L8	gi|508775220|gb|EOY22476.1|	73.21	168	45	0	1	504	535	702	4e-81	269
R357L10	gi|114053449|gb|AAT40539.2|	77.25	255	58	0	767	3	536	790	5e-102	333
R357L22	gi|255567210|ref|XP_002524586.1|	50.75	67	27	2	192	1	9	72	2e-11	72.8
R357L3	gi|508780084|gb|EOY27340.1|	54.55	55	20	1	3	167	195	244	8e-09	62.4
R418L17	gi|78191452|gb|ABB29947.1|	84.21	133	21	0	641	243	49	181	7e-75	240
R418L9	gi|78191452|gb|ABB29947.1|	83.46	133	22	0	647	249	49	181	1e-74	239
R450L19	gi|460403710|ref|XP_004247331.1|	73.27	217	58	0	1	651	722	938	4e-112	356
R514L14	gi|147797326|emb|CAN73735.1|	81.82	33	6	0	2	100	309	341	7e-09	64.3
R583L15	gi|1369765|gb|AAB02052.1|	69.88	83	0	1	346	594	95	152	8e-26	110
R583L5	gi|527201839|gb|EPS68819.1|	95.29	85	4	0	293	547	212	296	1e-46	170
R583L8	gi|460374962|ref|XP_004233277.1|	55.71	70	28	2	1	207	193	260	5e-17	84
R282K14	gi|508778596|gb|EOY25852.1|	46.15	65	35	0	633	439	903	967	2e-10	70.1
R282K20	gi|460400205|ref|XP_004245626.1|	66.67	48	16	0	68	211	1251	1298	5e-12	74.7
R282K21	gi|462416866|gb|EMJ21603.1|	80.2	101	20	0	1	303	259	359	3e-31	124
R282K5	gi|460367479|ref|XP_004229601.1|	52.74	201	93	1	4	600	709	909	2e-59	211
R434K11	gi|561021103|gb|ESW19874.1|	80.52	77	15	0	235	5	1	77	4e-38	135
R434K5	gi|320591978|gb|EFX04417.1|	86.84	38	5	0	295	182	935	972	2e-25	81.3
R436K16	gi|508707335|gb|EOX99231.1|	59.09	176	38	1	219	746	767	908	4e-66	207
R436K2	gi|557524575|gb|ESR35881.1|	80	55	9	1	3	167	15	67	7e-18	90.9
R532K24	gi|460416183|ref|XP_004253428.1|	56.41	39	17	0	122	6	243	281	5e-09	58.5
R220J11	gi|470138193|ref|XP_004304843.1|	38.58	197	116	1	613	38	4	200	2e-38	144
R220J16	gi|255545754|ref|XP_002513937.1|	47.69	65	34	0	1	195	43	107	2e-09	66.2
R220J20	gi|557551462|gb|ESR62091.1|	48.78	246	118	3	718	2	223	467	3e-77	253
R220J3	gi|470121204|ref|XP_004296669.1|	78.33	60	13	0	112	291	160	219	5e-23	103
R220J6	gi|302787501|ref|XP_002975520.1|	71.7	53	13	1	80	238	136	186	1e-13	79.7
R303J13	gi|297741647|emb|CBI32779.3|	72.88	59	16	0	502	326	119	177	8e-40	94.7
R303J22	gi|508717238|gb|EOY09135.1|	65.31	271	85	5	1	801	257	522	2e-86	286
R364J13	gi|147805917|emb|CAN69800.1|	45.39	141	74	2	316	729	73	213	5e-29	123
R364J20	gi|147805879|emb|CAN78259.1|	77.14	35	8	0	827	723	204	238	1e-07	61.6
R364J24	gi|550316740|gb|EEF00177.2|	78.85	52	10	1	135	290	245	295	1e-20	90.9
R364J4	gi|557538004|gb|ESR49048.1|	80.49	82	16	0	493	738	86	167	1e-37	148
R409J1	gi|460400483|ref|XP_004245764.1|	75.76	99	20	2	6	299	387	482	2e-41	159
R409J16	gi|224093152|ref|XP_002309810.1|	54.76	42	17	1	245	370	141	180	8e-13	57
R409J9	gi|359474715|ref|XP_003631522.1|	75.95	79	19	0	210	446	445	523	2e-44	136
R438J1	gi|508712340|gb|EOY04237.1|	54.29	35	16	0	661	557	526	560	2e-11	46.6
R438J6	gi|337729587|gb|AEI70328.1|	60.4	149	13	1	778	332	422	524	5e-46	171
R438J9	gi|460404830|ref|XP_004247883.1|	92.03	251	20	0	3	755	177	427	6e-161	466
R557J1	gi|557528166|gb|ESR39416.1|	93.48	92	6	0	277	2	17	108	7e-52	179
R557J13	gi|297740040|emb|CBI30222.3|	69.23	52	16	0	577	422	104	155	7e-12	72.4
R557J14	gi|460385501|ref|XP_004238442.1|	74.03	231	57	2	687	1	15	244	7e-104	323
R557J21	gi|147800314|emb|CAN73108.1|	88.24	34	4	0	161	262	309	342	4e-22	68.2
R557J22	gi|460399331|ref|XP_004245195.1|	90.62	32	3	0	104	199	277	308	4e-10	67.8
R557J9	gi|356538381|ref|XP_003537682.1|	81.08	37	7	0	468	358	406	442	3e-20	70.9
R560J23	gi|557526864|gb|ESR38170.1|	93.1	87	6	0	261	1	1	87	2e-50	174
R560J4	gi|460396071|ref|XP_004243603.1|	54.67	75	34	0	225	1	68	142	3e-11	68.6
R560J8	gi|460386524|ref|XP_004238948.1|	34.92	252	128	9	122	808	562	800	3e-26	118
R560J9	gi|460396382|ref|XP_004243753.1|	81.55	103	19	0	690	382	655	757	3e-50	177
R362I13	gi|70727720|gb|AAZ07908.1|	92.21	77	6	0	385	615	1	77	1e-40	147
R362I2	gi|460370067|ref|XP_004230876.1|	69.23	130	8	1	248	637	574	671	2e-73	195
R362I24	gi|460415791|ref|XP_004253237.1|	59.12	137	31	1	411	1	63	174	3e-45	166
R362I3	gi|460365542|ref|XP_004228660.1|	74.19	124	32	0	9	380	344	467	7e-57	199
R362I9	gi|460393984|ref|XP_004242586.1|	93.42	228	14	1	2	685	215	441	4e-142	417
R456I13	gi|460367924|ref|XP_004229820.1|	72.12	226	63	0	678	1	157	382	2e-116	352
R456I14	gi|111608622|gb|ABH10959.1|	72.6	73	20	0	221	3	1	73	9e-28	114
R456I18	gi|502095190|ref|XP_004490394.1|	74.67	75	18	1	2	226	2	75	4e-40	119
R456I19	gi|284438361|gb|ADB85624.1|	35.86	304	156	11	856	11	427	713	5e-35	144
R456I7	gi|460371474|ref|XP_004231561.1|	91.18	34	3	0	331	432	158	191	2e-09	66.2
R473I10	gi|460402482|ref|XP_004246741.1|	49.81	263	129	2	3	791	109	368	6e-66	230
R473I11	gi|410129749|dbj|BAM64828.1|	45.21	73	40	0	226	8	1075	1147	2e-10	70.5
R473I12	gi|514802782|ref|XP_004976283.1|	52.89	121	23	2	364	2	198	284	3e-24	75.1
R473I15	gi|56407680|gb|AAV88068.1|	47.55	286	126	6	857	15	419	685	5e-71	245
R473I17	gi|460393570|ref|XP_004242382.1|	60	35	14	0	557	453	166	200	1e-08	45.1
R473I20	gi|546353958|gb|AGW97847.1|	100	253	0	0	761	3	197	449	0	519
R473I22	gi|561036394|gb|ESW34924.1|	91.18	34	3	0	29	130	66	99	3e-14	75.5
R473I3	gi|51970304|dbj|BAD43844.1|	42.86	49	20	1	145	291	153	193	1e-12	52.4
R475I18	gi|147786897|emb|CAN73299.1|	41.84	282	77	14	11	628	1	271	1e-36	144
R475I23	gi|302319019|gb|ADL14699.1|	80.36	168	33	0	2	505	1	168	6e-99	295
R475I24	gi|460376494|ref|XP_004234033.1|	93.94	33	2	0	676	578	368	400	7e-10	67.8
R475I5	gi|460400485|ref|XP_004245765.1|	78.72	47	10	0	514	374	477	523	1e-16	84.7
R502I14	gi|508709258|gb|EOY01155.1|	75.38	65	13	1	359	553	92	153	2e-20	100
R502I19	gi|110738222|dbj|BAF01040.1|	97.14	35	1	0	3	107	160	194	4e-11	69.3
R502I24	gi|460402759|ref|XP_004246878.1|	54.17	192	57	2	761	189	238	399	3e-63	215
R502I7	gi|460374769|ref|XP_004233182.1|	71.53	281	78	2	842	6	2	282	6e-112	345
R565I14	gi|48093465|gb|AAT40109.1|	79.49	78	16	0	446	213	368	445	1e-35	138
R565I17	gi|460373305|ref|XP_004232461.1|	50	108	49	1	315	7	206	313	6e-21	100
R565I18	gi|508779479|gb|EOY26735.1|	90.44	136	13	0	330	737	1	136	4e-80	262
R565I3	gi|460373989|ref|XP_004232794.1|	74.65	213	54	0	6	644	334	546	2e-102	319
R565I7	gi|255549716|ref|XP_002515909.1|	50.74	136	28	1	429	22	568	664	2e-33	138
R23H19	gi|460413392|ref|XP_004252073.1|	50.19	267	125	4	805	20	210	473	6e-63	222
R38H12	gi|297828127|ref|XP_002881946.1|	52.73	110	9	1	419	748	260	326	5e-25	110
R38H15	gi|449505141|ref|XP_004162388.1|	97.78	45	1	0	488	354	715	759	1e-19	95.5
R79H10	gi|460382099|ref|XP_004236777.1|	84.31	51	8	0	154	2	1	51	3e-19	92
R79H18	gi|357483671|ref|XP_003612122.1|	83.87	62	10	0	519	334	146	207	7e-27	117
R79H20	gi|508714328|gb|EOY06225.1|	50.94	53	20	3	151	2	76	125	3e-10	51.2
R79H23	gi|462395237|gb|EMJ01036.1|	48.39	93	36	1	178	456	254	334	3e-17	90.1
R79H3	gi|557530774|gb|ESR41957.1|	51.12	178	78	2	4	510	67	244	8e-50	175
R79H4	gi|508775146|gb|EOY22402.1|	51.17	213	89	5	606	1	193	401	2e-59	202
R79H7	gi|557095879|gb|ESQ36461.1|	47.5	80	10	1	732	493	157	204	1e-19	63.9
R88H15	gi|460384237|ref|XP_004237819.1|	75.23	109	26	1	324	1	31	139	1e-34	136
R88H23	gi|508711378|gb|EOY03275.1|	35.39	178	109	1	535	2	9	180	1e-28	115
R195H1	gi|508778065|gb|EOY25321.1|	61.22	49	18	1	319	173	1	48	4e-10	65.5
R195H20	gi|550305546|gb|ERP46094.1|	38.36	159	70	4	1	462	72	207	5e-23	105
R195H4	gi|460367685|ref|XP_004229701.1|	51.09	92	37	1	277	2	1	84	4e-18	90.5
R261H12	gi|460391910|ref|XP_004241561.1|	63.1	290	106	1	871	5	393	682	3e-117	379
R261H19	gi|460372945|ref|XP_004232283.1|	47.25	91	36	3	473	733	124	206	5e-15	82.4
R261H20	gi|297739645|emb|CBI29827.3|	51.25	80	38	1	704	468	836	915	2e-27	80.9
R330H1	gi|462417489|gb|EMJ22226.1|	47.83	92	48	0	74	349	2	93	1e-18	89.7
R330H13	gi|460409856|ref|XP_004250353.1|	45.98	87	21	1	707	447	1193	1253	4e-14	81.3
R330H21	gi|470133149|ref|XP_004302435.1|	82.09	67	12	0	289	489	158	224	2e-27	118
R330H24	gi|550826667|gb|AGX93052.1|	71.5	193	54	1	761	183	101	292	5e-93	293
R394H1	gi|149676198|dbj|BAF64710.1|	57.58	33	14	0	159	61	139	171	2e-07	43.1
R394H15	gi|302142790|emb|CBI20085.3|	81.74	115	21	0	770	426	306	420	4e-58	201
R394H16	gi|298205222|emb|CBI17281.3|	59.38	64	26	0	632	441	217	280	2e-15	85.1
R394H22	gi|460391232|ref|XP_004241227.1|	87.76	147	18	0	1	441	239	385	8e-87	282
R119G2	gi|460368821|ref|XP_004230263.1|	52.12	165	45	1	500	6	270	400	1e-42	159
R70G21	gi|508702676|gb|EOX94572.1|	90.2	51	2	1	580	428	108	155	7e-19	93.6
R286G10	gi|47076379|dbj|BAD18094.1|	57.65	85	35	1	514	768	21	104	6e-22	101
R286G11	gi|557542383|gb|ESR53361.1|	89.04	73	8	0	371	153	505	577	1e-34	140
R286G8	gi|550334801|gb|EEE90725.2|	82.35	51	9	0	440	288	142	192	1e-08	59.7
R342G14	gi|557529666|gb|ESR40916.1|	94.64	56	3	0	945	778	125	180	2e-40	117
R342G5	gi|460376004|ref|XP_004233792.1|	67.16	204	41	3	611	3	858	1036	4e-74	257
R342G6	gi|460385731|ref|XP_004238555.1|	68.29	82	26	0	186	431	2087	2168	5e-67	124
R342G9	gi|508776491|gb|EOY23747.1|	79.63	54	11	0	283	444	428	481	2e-20	94.4
R346G2	gi|460377262|ref|XP_004234412.1|	41.67	192	106	4	5	565	406	596	2e-27	120
R377G17	gi|147770642|emb|CAN73408.1|	73.81	168	44	0	1	504	130	297	3e-83	269
R37F10	gi|6691123|gb|AAF24496.1|AF213695_1	57.69	78	26	1	592	380	225	302	4e-13	77.8
R37F9	gi|460370379|ref|XP_004231030.1|	54.65	86	39	0	225	482	300	385	1e-14	79.7
R50F1	gi|460407339|ref|XP_004249110.1|	60.82	171	65	2	3	512	283	452	6e-61	208
R344F5	gi|460394905|ref|XP_004243030.1|	75.47	265	61	3	3	788	334	597	4e-112	347
R375F11	gi|460406407|ref|XP_004248656.1|	78.75	80	17	0	153	392	1581	1660	5e-43	132
R375F19	gi|508711378|gb|EOY03275.1|	38.71	186	108	1	559	2	1	180	4e-34	131
R375F21	gi|460394047|ref|XP_004242617.1|	89.13	46	5	0	6	143	162	207	1e-17	92
R416F13	gi|255550595|ref|XP_002516347.1|	54.93	71	32	0	297	509	366	436	2e-11	73.2
R416F14	gi|460392927|ref|XP_004242063.1|	69.48	213	65	0	98	736	13	225	5e-95	311
R416F16	gi|224146261|ref|XP_002325941.1|	65.15	66	20	1	204	392	102	167	1e-14	82.4
R416F19	gi|502107085|ref|XP_004493152.1|	70	30	9	0	161	250	175	204	3e-11	48.9
R416F2	gi|326506910|dbj|BAJ91496.1|	32.14	112	66	3	419	108	60	169	1e-08	63.9
R416F24	gi|460369101|ref|XP_004230402.1|	53.3	182	84	1	549	7	677	858	2e-48	179
R416F8	gi|109085494|ref|XP_001118777.1|	41.94	93	54	0	431	153	47	139	2e-10	65.9
R453F16	gi|460390000|ref|XP_004240632.1|	89.11	101	11	0	303	1	424	524	3e-75	191
R453F17	gi|499150189|ref|WP_010863393.1|	37.93	87	48	2	267	22	1	86	2e-10	65.9
R453F5	gi|506469|emb|CAA56188.1|	68.18	44	11	1	2	124	62	105	9e-08	57.4
R453F-23	gi|1552214|dbj|BAA13440.1|	65.71	105	7	1	69	383	415	490	2e-32	129
R538F12	gi|3894383|gb|AAC78591.1|	40.99	222	128	3	676	11	398	616	5e-35	140
R579F13	gi|460372877|ref|XP_004232249.1|	66.39	119	22	1	153	455	45	163	2e-34	134
R579F18	gi|297734497|emb|CBI15744.3|	67.16	67	22	0	115	315	95	161	3e-07	58.5
R579F3	gi|34328897|gb|AAO67369.1|	37.5	256	146	6	747	1	800	1048	5e-42	164
R157E12	gi|357460231|ref|XP_003600397.1|	84.31	51	8	0	243	91	125	175	2e-18	89
R157E21	gi|460399313|ref|XP_004245186.1|	80.85	94	17	1	469	188	474	566	3e-52	162
R173E21	gi|356506214|ref|XP_003521882.1|	43.68	87	37	3	756	526	171	255	3e-08	63.5
R173E5	gi|357503847|ref|XP_003622212.1|	93.15	73	5	0	226	8	151	223	7e-35	144
R173E8	gi|460412715|ref|XP_004251743.1|	67.44	172	56	0	832	317	601	772	3e-75	255
R194E11	gi|45935135|gb|AAS79593.1|	67.86	112	5	1	265	600	533	613	3e-51	143
R235E16	gi|460381283|ref|XP_004236381.1|	47.37	247	119	4	71	781	879	1124	1e-42	166
R235E20	gi|460373818|ref|XP_004232710.1|	55.06	89	38	1	6	272	544	630	1e-19	94.7
R235E23	gi|87116463|dbj|BAE79384.1|	33.85	130	58	2	13	321	1738	1866	2e-09	65.9
R275E12	gi|460407600|ref|XP_004249240.1|	46.43	84	38	1	644	393	37	113	5e-12	71.2
R275E14	gi|460404883|ref|XP_004247908.1|	91.11	90	8	0	288	557	103	192	5e-50	174
R275E17	gi|460375378|ref|XP_004233483.1|	47.13	87	43	1	433	173	87	170	1e-14	80.1
R275E5	gi|460393886|ref|XP_004242539.1|	64.91	57	20	0	507	677	614	670	8e-15	84
R275E8	gi|460373738|ref|XP_004232671.1|	83.05	59	10	0	3	179	224	282	7e-07	58.2
R291E14	gi|460384713|ref|XP_004238054.1|	62.4	125	45	2	227	598	64	187	1e-53	162
R291E15	gi|225432840|ref|XP_002279888.1|	43.09	123	69	1	374	6	59	180	3e-20	100
R291E16	gi|460412955|ref|XP_004251861.1|	72.34	47	13	0	390	530	586	632	2e-11	71.2
R291E5	gi|224148316|ref|XP_002336632.1|	62.82	78	28	1	232	2	1	78	4e-24	105
R291E7	gi|462400967|gb|EMJ06524.1|	79.55	220	45	0	660	1	168	387	5e-131	386
R291E9	gi|225428013|ref|XP_002278408.1|	62.99	154	22	2	494	39	552	672	4e-44	166
R471E11	gi|462407613|gb|EMJ12947.1|	90.38	52	5	0	243	88	244	295	2e-24	105
R471E13	gi|460379412|ref|XP_004235456.1|	63.28	177	65	0	536	6	502	678	5e-36	143
R471E18	gi|10177117|dbj|BAB10407.1|	34.85	198	48	7	600	10	186	303	1e-18	94
R471E4	gi|357520669|ref|XP_003630623.1|	90.91	33	3	0	282	380	468	500	3e-12	72.8
R558E20	gi|460379474|ref|XP_004235487.1|	76.47	221	52	0	1	663	376	596	1e-119	366
R558E6	gi|356544157|ref|XP_003540521.1|	70.27	74	14	1	526	747	165	230	2e-22	105
R558E9	gi|460408046|ref|XP_004249459.1|	100	27	0	0	271	351	1446	1472	1e-13	68.6
R558E-2	gi|359483378|ref|XP_002265659.2|	75.95	79	19	0	314	550	446	524	3e-54	128
R280D10	gi|357118528|ref|XP_003561006.1|	33.33	123	63	4	426	85	87	199	2e-09	66.6
R280D21	gi|508785512|gb|EOY32768.1|	92.31	26	2	0	79	2	92	117	1e-07	55.1
R280D6	gi|460370673|ref|XP_004231175.1|	80.39	51	10	0	295	143	89	139	1e-33	88.6
R616D18	gi|460379444|ref|XP_004235472.1|	57.04	291	120	4	867	1	1710	1997	5e-92	310
R616D23	gi|460374247|ref|XP_004232923.1|	84.88	86	13	0	258	1	488	573	3e-38	145
R616D9	gi|470128598|ref|XP_004300224.1|	54.47	123	17	2	327	692	37	121	3e-33	122
R616D-24	gi|255549068|ref|XP_002515590.1|	71.79	39	11	0	365	481	293	331	2e-08	58.9
R18C14	gi|147790519|emb|CAN69767.1|	62.24	98	37	0	299	592	13	110	1e-33	127
R18C15	gi|460399972|ref|XP_004245510.1|	82.26	62	11	0	508	323	1	62	3e-24	109
R436C13	gi|550349586|gb|ERP66976.1|	65.15	241	84	0	2	724	154	394	2e-112	345
R523C23	gi|460404148|ref|XP_004247546.1|	64	75	26	1	278	499	338	412	3e-22	103
R523C7	gi|557524140|gb|ESR35507.1|	70	40	11	1	3	122	309	347	7e-10	61.2
R549C17	gi|460414864|ref|XP_004252782.1|	57.25	255	102	4	759	4	342	592	1e-90	290
R562C24	gi|297741800|emb|CBI33105.3|	61.54	65	25	0	198	4	50	114	5e-16	83.2
R564C12	gi|255578878|ref|XP_002530293.1|	65.85	41	12	1	2	124	188	226	4e-08	57
R564C21	gi|460399347|ref|XP_004245203.1|	82.93	41	7	0	632	754	341	381	5e-21	75.1
R569C15	gi|359478641|ref|XP_003632149.1|	66.38	116	39	0	349	2	532	647	4e-48	179
R569C21	gi|359495006|ref|XP_002266009.2|	66.24	237	76	1	3	701	591	827	1e-105	343
R203A14	gi|460371308|ref|XP_004231482.1|	80.34	117	23	0	735	385	3940	4056	1e-64	202
R203A19	gi|255576667|ref|XP_002529223.1|	68.25	189	50	2	79	615	1	189	5e-79	259
R203A3	gi|255553793|ref|XP_002517937.1|	68.42	38	12	0	114	1	73	110	7e-07	56.2
R203A4	gi|550321540|gb|EEF04867.2|	59.42	138	19	1	216	629	70	170	4e-44	164
R243A1	gi|388827897|gb|AFK79031.1|	72.46	167	46	0	501	1	293	459	5e-95	266
R243A22	gi|254028670|gb|ACT53268.1|	88.8	125	14	0	95	469	1	125	2e-74	243
R243A6	gi|297735528|emb|CBI18022.3|	76.17	214	22	1	154	795	140	324	7e-97	301
R323A-1	gi|296081794|emb|CBI20799.3|	88.89	45	5	0	338	204	523	567	3e-18	92.4
R429A3	gi|66876452|gb|AAY58007.1|	85.37	41	6	0	724	846	1	41	9e-12	74.3
R429A-22	gi|546352571|gb|AGW96477.1|	98.26	115	2	0	6	350	78	192	2e-65	216
R550A1	gi|460378075|ref|XP_004234804.1|	76.05	263	62	1	1	789	108	369	5e-134	403
R550A19	gi|9957087|gb|AAG09208.1|AF175278_1	68.12	69	22	0	209	3	372	440	2e-27	112
R550A21	gi|462398983|gb|EMJ04651.1|	43.01	93	52	1	343	65	1176	1267	2e-18	90.5
R550A4	gi|460391505|ref|XP_004241361.1|	92.11	38	3	0	131	18	81	118	3e-22	85.1
R614A7	gi|460411031|ref|XP_004250918.1|	53.33	75	25	3	558	758	313	385	1e-09	67.4
R11H24	gi|527184192|gb|EPS58215.1|	71.26	174	50	0	228	749	1	174	1e-83	259
R11K24	gi|460413965|ref|XP_004252345.1|	82.98	47	8	0	840	700	95	141	1e-16	86.7
R11O24	gi|414865582|tpg|DAA44139.1|	85.71	35	5	0	708	604	38	72	9e-41	67.4
R167I24	gi|460414493|ref|XP_004252603.1|	87.77	229	28	0	2	688	118	346	9e-145	432
R209C24	gi|297843660|ref|XP_002889711.1|	89.47	38	4	0	486	373	1483	1520	1e-21	75.1
R209E24	gi|225443015|ref|XP_002267278.1|	64.88	168	59	0	137	640	50	217	4e-73	244
R209G24	gi|359486422|ref|XP_002271131.2|	78.85	52	11	0	572	417	288	339	9e-17	88.6
R209I24	gi|460403031|ref|XP_004247009.1|	45.3	234	90	6	807	106	393	588	3e-43	167
R209M24	gi|449526788|ref|XP_004170395.1|	63.8	163	59	0	720	232	224	386	1e-64	218
R220K24	gi|462413880|gb|EMJ18929.1|	62.1	124	36	2	376	38	1	124	1e-29	124
R220N24	gi|550337795|gb|ERP60232.1|	64.06	64	23	0	466	275	508	571	1e-16	89.4
R228C24	gi|460375150|ref|XP_004233370.1|	66.32	95	25	2	22	291	215	307	9e-19	92
R253A24	gi|557525574|gb|ESR36880.1|	69.47	262	80	0	3	788	336	597	1e-127	388
R253B24	gi|460402206|ref|XP_004246605.1|	81.25	48	8	1	12	155	5	51	9e-19	73.6
R253K24	gi|357521123|ref|XP_003630850.1|	63.41	41	15	0	38	160	236	276	2e-28	64.3
R288B24	gi|460392410|ref|XP_004241809.1|	92.42	264	20	0	1	792	227	490	4e-171	494
R288E24	gi|550324762|gb|EEE95468.2|	58.57	70	29	0	438	647	562	631	1e-29	87
R288K24	gi|449436213|ref|XP_004135888.1|	50.59	85	12	1	181	435	133	187	5e-13	76.6
R288P24	gi|460373491|ref|XP_004232552.1|	63.83	94	34	0	360	641	278	371	1e-33	135
R3A24	gi|482568685|gb|EOA32874.1|	63.44	93	9	1	317	39	107	174	1e-39	117
R3G24	gi|460365849|ref|XP_004228809.1|	31.09	238	136	8	6	677	938	1161	5e-14	81.3
R3J24	gi|462397813|gb|EMJ03481.1|	54.35	92	42	0	384	109	216	307	2e-23	106
R321C24	gi|460407303|ref|XP_004249093.1|	44.76	105	11	1	80	394	106	163	2e-29	81.6
R321K24	gi|460397140|ref|XP_004244126.1|	37.63	93	16	1	495	217	354	404	4e-08	60.5
R336E24	gi|193290702|gb|ACF17659.1|	73.52	253	59	3	7	750	1	250	1e-104	315
R336H24	gi|255539122|ref|XP_002510626.1|	89.8	49	5	0	3	149	420	468	2e-19	89.4
R336N24	gi|351723449|ref|NP_001237791.1|	88.24	34	4	0	699	800	71	104	3e-11	69.7
R336P24	gi|460385046|ref|XP_004238216.1|	55.1	98	13	3	3	287	463	532	1e-18	94.4
R390A24	gi|359492643|ref|XP_002282051.2|	56.07	173	73	1	519	1	4	173	2e-56	199
R398F24	gi|297745128|emb|CBI38967.3|	33.74	163	68	4	56	424	60	222	7e-12	64.7
R398M24	gi|255567031|ref|XP_002524498.1|	82.98	47	8	0	364	224	93	139	8e-30	85.1
R398N24	gi|147798770|emb|CAN74246.1|	66.34	303	92	4	879	1	332	634	8e-100	325
R407K24	gi|527194137|gb|EPS63882.1|	95.92	49	2	0	3	149	555	603	1e-22	105
R407O24	gi|1698548|gb|AAB37246.1|	62.99	154	52	3	461	6	353	503	4e-52	186
R450P24	gi|525314173|ref|NP_001265964.1|	74.03	154	34	2	40	498	3	151	8e-39	146
R501A24	gi|460391811|ref|XP_004241512.1|	90.58	138	12	1	414	1	1	137	1e-80	259
R501F24	gi|460392344|ref|XP_004241776.1|	44.59	157	59	5	3	419	330	476	6e-17	89
R537G24	gi|460379158|ref|XP_004235331.1|	80.58	103	20	0	476	784	183	285	4e-50	178
R537H24	gi|297736017|emb|CBI24055.3|	64.29	266	90	5	19	816	636	896	5e-88	293
R537L24	gi|460391728|ref|XP_004241471.1|	97.06	34	1	0	694	593	939	972	7e-13	77.4
R539C24	gi|460391375|ref|XP_004241296.1|	86.27	51	7	0	804	652	392	442	4e-20	97.8
R539H24	gi|462423988|gb|EMJ28251.1|	55.77	104	46	0	312	1	177	280	2e-42	115
R539K24	gi|460391728|ref|XP_004241471.1|	97.37	38	1	0	550	437	935	972	3e-16	86.7
R541A24	gi|460395937|ref|XP_004243536.1|	71.43	189	53	1	709	143	6	193	6e-85	265
R602A24	gi|125554218|gb|EAY99823.1|	33.58	134	88	1	756	355	69	201	9e-15	83.2
R602B24	gi|308737315|gb|ADO35001.1|	60.23	171	39	1	1	513	133	274	2e-53	182
R602D24	gi|111608622|gb|ABH10959.1|	75.28	89	21	1	265	2	1	89	1e-39	140
R602G24	gi|460392455|ref|XP_004241831.1|	82.05	78	14	0	372	605	58	135	4e-35	137
R602H24	gi|388827897|gb|AFK79031.1|	62.18	193	68	2	565	2	2	194	2e-73	243
R609M24	gi|149676198|dbj|BAF64710.1|	53.76	93	43	0	187	465	289	381	7e-26	115
R619N24	gi|460393404|ref|XP_004242299.1|	38.96	154	88	2	512	69	89	242	7e-21	99.8
R7J24	gi|164598916|gb|ABY61745.1|	41.16	311	158	6	870	10	93	402	1e-68	238
R167A23	gi|462406653|gb|EMJ12117.1|	72.97	74	20	0	386	165	3154	3227	9e-30	115
R167L23	gi|462401113|gb|EMJ06670.1|	74.19	31	8	0	94	2	19	49	3e-08	56.6
R170H23	gi|460385114|ref|XP_004238250.1|	75.68	185	45	0	818	264	92	276	8e-83	267
R170J23	gi|460370614|ref|XP_004231146.1|	46.15	91	48	1	273	1	651	740	6e-15	84.3
R170M23	gi|255539857|ref|XP_002510993.1|	60.77	181	36	2	274	804	77	226	1e-62	212
R170P23	gi|460407608|ref|XP_004249244.1|	59.62	52	21	0	14	169	171	222	9e-24	70.5
R199K23	gi|460376301|ref|XP_004233937.1|	68.81	109	34	0	762	436	2084	2192	3e-38	154
R199P23	gi|45935140|gb|AAS79598.1|	95.74	47	2	0	608	748	380	426	6e-21	99.4
R228A23	gi|557523416|gb|ESR34783.1|	46.77	124	61	2	359	3	32	155	3e-27	112
R228F23	gi|508712324|gb|EOY04221.1|	47.62	63	33	0	190	2	6	68	7e-12	72
R228M23	gi|34328897|gb|AAO67369.1|	39.81	103	61	1	308	3	880	982	3e-16	83.6
R228N23	gi|460396431|ref|XP_004243777.1|	44.65	215	112	6	14	646	581	792	1e-41	160
R228O23	gi|116783162|gb|ABK22817.1|	93.33	30	2	0	393	482	107	136	9e-09	60.5
R270K23	gi|508785234|gb|EOY32490.1|	51.96	281	124	4	834	1	327	599	4e-90	295
R297E23	gi|460387688|ref|XP_004239506.1|	82.86	35	6	0	455	351	766	800	4e-12	65.1
R297K23	gi|460378707|ref|XP_004235110.1|	53.97	126	52	4	467	90	1074	1193	3e-29	128
R537A23	gi|460412455|ref|XP_004251614.1|	47.83	115	55	4	330	1	342	456	2e-13	78.2
R537O23	gi|147782461|emb|CAN61920.1|	92	50	4	0	150	1	189	238	4e-20	92
R551F23	gi|508787366|gb|EOY34622.1|	48.89	135	61	4	397	2	75	204	4e-21	97.8
R551L23	gi|71726860|gb|AAZ39606.1|	63.2	125	36	3	360	1	19	138	1e-33	132
R554C23	gi|460383570|ref|XP_004237494.1|	49.37	79	40	0	260	24	128	206	2e-17	88.2
R554D23	gi|121501699|gb|ABM55240.1|	50.57	87	43	0	261	1	1001	1087	9e-20	93.6
R554N23	gi|225427599|ref|XP_002270781.1|	62.39	117	11	2	537	187	370	453	1e-21	102
R578F23	gi|38045387|gb|AAR08678.1|	51.87	214	96	5	2	634	814	1023	5e-53	194
R578M23	gi|460393095|ref|XP_004242147.1|	44.44	90	42	3	495	241	787	873	6e-21	71.2
R61C23	gi|460372313|ref|XP_004231975.1|	45.36	280	125	7	846	16	108	362	9e-63	218
R61O23	gi|462416810|gb|EMJ21547.1|	71.57	102	26	2	425	129	115	216	8e-43	152
R615C23	gi|460408985|ref|XP_004249921.1|	74.07	216	49	2	891	256	148	360	8e-103	316
R615G23	gi|557534928|gb|ESR46046.1|	81.43	70	13	0	2	211	130	199	5e-33	129
R615P23	gi|312306479|gb|ADQ74054.1|	75.94	266	63	1	1	795	37	302	1e-139	417
R83H23	gi|460402042|ref|XP_004246524.1|	35.75	193	37	3	619	41	461	566	2e-23	108
R83K23	gi|218188332|gb|EEC70759.1|	40.91	110	62	2	94	417	168	276	7e-28	77.8
R83O23	gi|225438079|ref|XP_002276413.1|	53.68	95	2	1	340	624	38	90	7e-16	82.4
R14A22	gi|460412333|ref|XP_004251556.1|	56.52	253	46	4	757	2	245	434	7e-83	267
R14C22	gi|113205186|gb|AAT39931.2|	85.19	54	6	2	370	528	39	91	3e-18	87
R187J22	gi|124484375|dbj|BAF46298.1|	48.78	164	84	0	12	503	46	209	1e-50	176
R239A22	gi|550323437|gb|ERP52918.1|	61.67	60	19	1	168	1	1	60	1e-11	73.6
R239K22	gi|56407678|gb|AAV88066.1|	86.02	93	12	1	277	2	1	93	8e-39	154
R289F22	gi|449444258|ref|XP_004139892.1|	59.84	127	49	2	182	562	998	1122	1e-35	146
R289H22	gi|5814093|gb|AAD52097.1|AF088885_1	64.02	189	29	1	206	772	437	586	2e-70	241
R289O22	gi|561030967|gb|ESW29546.1|	98.44	64	1	0	367	558	186	249	9e-47	140
R315A22	gi|40809676|emb|CAB42651.2|	67.61	71	23	0	100	312	365	435	9e-24	108
R315C22	gi|550347655|gb|EEE84543.2|	80.3	66	13	0	2	199	142	207	5e-27	119
R315H22	gi|168251069|gb|ACA21852.1|	72.5	40	11	0	162	43	315	354	4e-09	65.9
R315J22	gi|460367390|ref|XP_004229557.1|	50.25	203	87	4	222	806	39	235	7e-49	179
R315L22	gi|147767067|emb|CAN69869.1|	41.44	181	91	4	587	78	170	346	3e-29	123
R315M22	gi|350536591|ref|NP_001233998.1|	87.56	193	24	0	580	2	307	499	7e-117	355
R315N22	gi|460379836|ref|XP_004235666.1|	69.91	226	68	0	678	1	324	549	1e-104	336
R334D22	gi|508717378|gb|EOY09275.1|	67.27	275	85	2	817	2	154	426	3e-124	380
R334H22	gi|358635024|dbj|BAL22345.1|	87.05	139	18	0	418	2	1	139	1e-79	257
R334K22	gi|460406625|ref|XP_004248762.1|	60.33	121	39	2	336	1	3	123	1e-36	134
R334N22	gi|224056286|ref|XP_002298793.1|	65.38	52	16	1	181	330	88	139	4e-14	75.9
R344A22	gi|527196699|gb|EPS65468.1|	90.91	33	3	0	100	2	239	271	1e-11	65.9
R383D22	gi|546352571|gb|AGW96477.1|	98.25	114	2	0	3	344	79	192	1e-63	215
R383F22	gi|413944252|gb|AFW76901.1|	54.55	198	85	3	266	850	36	231	5e-69	225
R383P22	gi|460391138|ref|XP_004241180.1|	85.23	176	26	0	529	2	111	286	4e-100	312
R403B22	gi|460382002|ref|XP_004236729.1|	64.6	161	57	0	485	3	65	225	6e-67	222
R41A22	gi|297744231|emb|CBI37201.3|	90.73	248	23	0	745	2	272	519	5e-149	461
R41F22	gi|460396874|ref|XP_004243995.1|	92.11	76	6	0	1	228	485	560	3e-39	150
R41O22	gi|550309503|gb|ERP47025.1|	40.78	179	104	1	549	13	572	748	3e-32	135
R551O22	gi|147864791|emb|CAN84059.1|	50.41	121	33	1	117	479	283	376	1e-48	116
R6B22	gi|460408469|ref|XP_004249667.1|	81.55	103	19	0	520	212	1	103	1e-50	176
R6H22	gi|473842517|gb|EMS47322.1|	52.94	102	43	1	305	15	123	224	1e-49	132
R6M22	gi|147770083|emb|CAN69884.1|	85.57	97	14	0	337	47	470	566	4e-43	161
R608F22	gi|460411011|ref|XP_004250908.1|	39.29	112	60	4	27	359	327	431	2e-08	62.8
R608O22	gi|460389201|ref|XP_004240247.1|	52.75	218	90	7	197	835	42	251	2e-64	218
R620J22	gi|508781073|gb|EOY28329.1|	50.92	163	71	6	484	2	29	184	6e-27	117
R8D22	gi|460392529|ref|XP_004241868.1|	77.48	111	25	0	3	335	204	314	3e-54	191
R8I22	gi|527194138|gb|EPS63883.1|	45.88	255	130	4	779	27	240	490	2e-48	182
R88B22	gi|116833017|gb|ABK29438.1|	97.06	102	3	0	459	154	138	239	3e-53	182
R88F22	gi|508774671|gb|EOY21927.1|	55.84	77	32	2	98	328	399	473	6e-16	86.3
R88G22	gi|460365021|ref|XP_004228404.1|	57.55	245	86	4	10	729	1	232	3e-79	257
R88I22	gi|255560441|ref|XP_002521235.1|	54.84	124	28	3	591	226	233	330	3e-29	124
R88M22	gi|460409558|ref|XP_004250205.1|	58.33	60	21	1	557	390	271	330	7e-16	57.4
R117D21	gi|460383329|ref|XP_004237378.1|	62.2	82	3	1	818	573	646	699	9e-24	98.2
R166G21	gi|460397702|ref|XP_004244406.1|	84.38	32	5	0	548	453	146	177	2e-07	59.7
R187K21	gi|460377764|ref|XP_004234658.1|	86.27	51	7	0	155	3	290	340	1e-17	90.5
R187L21	gi|75251483|sp|Q5SBP6.1|GDS_OCIBA	55.29	85	38	0	344	598	371	455	2e-31	102
R198O21	gi|460369258|ref|XP_004230480.1|	81.95	133	24	0	3	401	124	256	3e-59	210
R209I21	gi|460370839|ref|XP_004231256.1|	43.52	193	96	3	1	540	113	305	1e-36	146
R209K21	gi|460406850|ref|XP_004248871.1|	51.74	259	124	1	841	65	828	1085	2e-80	276
R220E21	gi|226495887|ref|NP_001140807.1|	90	40	4	0	808	689	39	78	2e-23	80.1
R270F21	gi|460375250|ref|XP_004233420.1|	88.97	272	30	0	817	2	192	463	1e-173	520
R270G21	gi|460371664|ref|XP_004231655.1|	40.71	113	63	2	1	339	1187	1295	3e-09	67
R311G21	gi|460393446|ref|XP_004242320.1|	83.9	205	33	0	617	3	88	292	2e-127	377
R352B21	gi|561013431|gb|ESW12292.1|	88.37	43	5	0	282	154	583	625	1e-19	96.3
R352L21	gi|296082448|emb|CBI21453.3|	58.13	203	13	2	609	1	155	285	3e-66	213
R352N21	gi|359480801|ref|XP_002277947.2|	74.65	71	15	1	597	394	526	596	2e-33	111
R363A21	gi|255576911|ref|XP_002529341.1|	74.6	63	16	0	416	604	138	200	8e-21	101
R363E21	gi|302791557|ref|XP_002977545.1|	90.32	31	3	0	2	94	214	244	2e-09	67
R363H21	gi|27228443|ref|NP_758766.1|	100	78	0	0	174	407	22	99	6e-49	163
R363K21	gi|460366870|ref|XP_004229300.1|	33.93	168	72	2	583	80	85	213	1e-22	78.2
R37A21	gi|22128589|gb|AAM52340.1|	40.17	239	142	1	18	734	72	309	6e-54	193
R37I21	gi|475557135|gb|EMT12771.1|	57.78	45	18	1	302	168	192	235	6e-10	54.7
R37K21	gi|224090738|ref|XP_002309069.1|	81.58	76	14	0	292	65	241	316	9e-32	125
R387N21	gi|508722522|gb|EOY14419.1|	72.18	248	69	0	2	745	163	410	1e-125	387
R490J21	gi|460383519|ref|XP_004237469.1|	80.49	41	8	0	133	11	1	41	4e-11	71.2
R490L21	gi|462414551|gb|EMJ19288.1|	89.01	91	10	0	1	273	163	253	6e-48	173
R547D21	gi|508721454|gb|EOY13351.1|	71.86	167	44	1	536	45	328	494	3e-77	253
R547L21	gi|462401152|gb|EMJ06709.1|	52.26	199	65	2	69	665	18	186	6e-63	211
R554L21	gi|519668237|gb|AGO98726.1|	75.27	279	63	1	837	1	161	433	8e-136	410
R554O21	gi|357495971|ref|XP_003618274.1|	71.29	101	24	2	489	190	623	719	3e-44	140
R602A21	gi|460380832|ref|XP_004236158.1|	82.8	93	16	0	279	1	1	93	2e-41	159
R602C21	gi|460413396|ref|XP_004252075.1|	50.45	220	107	1	3	662	2575	2792	8e-48	180
R602I21	gi|460413396|ref|XP_004252075.1|	49.02	255	128	1	3	767	2575	2827	9e-52	193
R602O21	gi|225432830|ref|XP_002279629.1|	65.67	268	89	2	803	3	459	724	1e-103	335
R604A21	gi|460404243|ref|XP_004247593.1|	73.51	151	35	3	597	160	312	462	3e-66	221
R604B21	gi|208436644|gb|ACI28868.1|	93.33	90	6	0	272	3	49	138	9e-53	181
R604F21	gi|460372462|ref|XP_004232049.1|	90.91	55	5	0	325	161	405	459	6e-49	112
R604M21	gi|149676198|dbj|BAF64710.1|	31.45	124	57	3	792	421	331	426	2e-08	63.9
R613I21	gi|6664307|gb|AAF22889.1|AC006932_6	82.35	34	6	0	3	104	931	964	5e-08	61.6
R223C20	gi|508787341|gb|EOY34597.1|	40.85	71	39	2	653	444	386	454	6e-07	58.2
R223E20	gi|460394055|ref|XP_004242621.1|	89.04	73	8	0	113	331	874	946	5e-52	135
R223M20	gi|350537047|ref|NP_001234789.1|	57.69	208	41	5	617	3	107	270	8e-54	192
R223P20	gi|508783283|gb|EOY30539.1|	61.82	55	21	0	342	506	201	255	5e-14	79.3
R250A20	gi|460374247|ref|XP_004232923.1|	76.95	282	65	0	1	846	481	762	3e-149	455
R250P20	gi|2160153|gb|AAB60775.1|	93.33	30	2	0	530	619	93	122	4e-09	59.7
R255H20	gi|87116466|dbj|BAE79385.1|	52.16	255	122	0	766	2	993	1247	2e-86	290
R255I20	gi|56407680|gb|AAV88068.1|	50.9	279	113	12	4	810	41	305	8e-57	204
R255K20	gi|357443541|ref|XP_003592048.1|	89.66	29	3	0	699	613	1	29	4e-07	60.5
R255O20	gi|354505715|ref|XP_003514913.1|	25.42	177	132	0	759	229	24	200	2e-12	74.7
R261B20	gi|168021081|ref|XP_001763070.1|	87.5	32	4	0	98	3	1	32	2e-09	62.4
R261C20	gi|460413753|ref|XP_004252244.1|	88.57	70	8	0	106	315	216	285	4e-28	123
R261I20	gi|224076848|ref|XP_002305020.1|	93.44	61	4	0	646	464	1	61	9e-29	119
R261M20	gi|255647659|gb|ACU24291.1|	83.56	73	12	0	3	221	144	216	5e-25	108
R261P20	gi|357491811|ref|XP_003616193.1|	58.33	240	46	6	832	119	495	682	2e-47	177
R270N20	gi|557535915|gb|ESR47033.1|	59.43	106	41	1	446	757	481	586	2e-29	129
R313D20	gi|460383955|ref|XP_004237681.1|	63	200	67	6	228	815	47	243	2e-48	184
R313K20	gi|460374499|ref|XP_004233048.1|	65.77	111	37	1	413	742	184	294	5e-27	116
R336J20	gi|460375662|ref|XP_004233623.1|	60.24	83	29	1	623	859	1	83	1e-13	80.1
R336O20	gi|639834|emb|CAA58823.1|	88.6	193	22	0	580	2	2	194	1e-112	344
R357C20	gi|550342371|gb|EEE78190.2|	86.11	72	10	0	583	798	794	865	6e-69	132
R358A20	gi|462412260|gb|EMJ17309.1|	40.62	256	131	9	799	50	59	299	5e-48	174
R358C20	gi|462396418|gb|EMJ02217.1|	87.23	47	3	1	373	233	280	323	6e-19	79
R358J20	gi|460374690|ref|XP_004233143.1|	59.38	64	20	2	3	176	971	1034	5e-12	75.1
R413D20	gi|460410193|ref|XP_004250515.1|	72.18	248	69	0	3	746	116	363	1e-121	369
R413I20	gi|460374702|ref|XP_004233149.1|	87.8	41	5	0	240	118	209	249	1e-13	79.3
R413J20	gi|220983459|dbj|BAH11228.1|	87.5	72	7	1	216	1	21	90	4e-16	81.3
R413N20	gi|4773881|gb|AAD29754.1|AF076243_1	30.65	248	133	14	27	704	367	597	1e-11	73.2
R6I20	gi|255540771|ref|XP_002511450.1|	80.43	46	8	1	162	25	44	88	5e-14	76.6
R6J20	gi|449477406|ref|XP_004155014.1|	52.48	101	45	1	486	184	1	98	1e-21	103
R6O20	gi|460410555|ref|XP_004250692.1|	58.62	58	16	2	63	212	128	185	2e-08	62
R604J20	gi|462410597|gb|EMJ15931.1|	71.83	71	18	1	189	395	11	81	2e-23	103
R604P20	gi|460377416|ref|XP_004234489.1|	66.41	131	8	1	571	179	328	422	3e-44	168
R83O20	gi|460407122|ref|XP_004249005.1|	98.21	56	1	0	742	575	387	442	1e-24	112
R14E19	gi|302143634|emb|CBI22387.3|	80.25	81	16	0	243	1	123	203	3e-38	144
R14H19	gi|460384632|ref|XP_004238014.1|	75.11	221	53	2	5	661	1300	1520	3e-96	319
R14J19	gi|460378812|ref|XP_004235162.1|	79.45	73	15	0	219	1	163	235	5e-33	127
R16C19	gi|168027754|ref|XP_001766394.1|	90	40	4	0	629	510	149	188	1e-23	76.3
R16N19	gi|359474742|ref|XP_002266702.2|	63.91	133	8	2	398	3	232	325	7e-40	154
R16P19	gi|255538392|ref|XP_002510261.1|	78.79	33	7	0	234	332	1135	1167	2e-19	68.9
R170K19	gi|557532051|gb|ESR43234.1|	95.73	117	5	0	1	351	91	207	2e-70	226
R228C19	gi|460366377|ref|XP_004229059.1|	81.08	37	7	0	113	3	702	738	2e-09	60.5
R228F19	gi|460397414|ref|XP_004244262.1|	82.19	73	13	0	629	411	140	212	5e-55	131
R228K19	gi|296090267|emb|CBI40086.3|	60.76	158	60	1	479	6	294	449	4e-56	193
R228L19	gi|449495900|ref|XP_004159979.1|	45.78	83	7	1	488	240	146	190	8e-14	80.5
R228N19	gi|147810849|emb|CAN71792.1|	63.16	95	4	1	42	326	1	64	2e-24	107
R250B19	gi|460380498|ref|XP_004235993.1|	95.42	131	6	0	394	2	268	398	5e-85	267
R250J19	gi|225427716|ref|XP_002265086.1|	87.18	39	5	0	224	108	320	358	3e-24	75.1
R288A19	gi|460377716|ref|XP_004234636.1|	82.96	270	45	1	1	810	309	577	2e-158	467
R288J19	gi|460396397|ref|XP_004243760.1|	73.91	46	11	1	144	10	58	103	3e-11	70.9
R288O19	gi|460405208|ref|XP_004248068.1|	79.7	197	40	0	758	168	63	259	3e-114	338
R289C19	gi|147779552|emb|CAN61162.1|	93.48	46	3	0	60	197	401	446	4e-19	93.2
R289H19	gi|124484375|dbj|BAF46298.1|	56.21	153	67	0	601	143	8	160	9e-52	177
R289N19	gi|527199209|gb|EPS67076.1|	93.24	281	19	0	3	845	309	589	0	545
R289O19	gi|508719425|gb|EOY11322.1|	72	75	21	0	657	433	184	258	1e-28	118
R311D19	gi|460412759|ref|XP_004251765.1|	41.3	247	132	5	46	750	435	680	1e-31	133
R311F19	gi|460414259|ref|XP_004252490.1|	62.39	218	77	2	37	684	51	265	7e-91	282
R334D19	gi|508713673|gb|EOY05570.1|	84.96	133	20	0	455	57	147	279	1e-76	247
R390L19	gi|460367280|ref|XP_004229503.1|	92.86	84	6	0	527	276	758	841	1e-53	159
R413B19	gi|460373799|ref|XP_004232701.1|	84.44	90	14	0	47	316	91	180	1e-43	164
R413D19	gi|255565401|ref|XP_002523691.1|	95.31	64	3	0	518	327	417	480	2e-28	124
R413F19	gi|550310298|gb|ERP47425.1|	76.03	146	35	0	801	364	10	155	1e-50	174
R413G19	gi|2281330|gb|AAB69758.1|	70.24	168	50	0	267	770	76	243	3e-81	256
R413J19	gi|351724359|ref|NP_001236287.1|	92.31	39	3	0	287	403	121	159	2e-17	86.3
R413L19	gi|147773403|emb|CAN73438.1|	57.58	66	28	0	312	115	25	90	2e-14	79
R453N19	gi|557095708|gb|ESQ36290.1|	53.76	93	9	1	24	302	291	349	2e-36	92.4
R490H19	gi|147801171|emb|CAN62238.1|	63.04	92	34	0	3	278	115	206	7e-32	127
R490L19	gi|474385303|gb|EMS64934.1|	66.67	36	12	0	109	2	213	248	4e-16	56.6
R519C19	gi|149676198|dbj|BAF64710.1|	48.31	89	46	0	10	276	353	441	2e-18	94
R519L19	gi|561013034|gb|ESW11895.1|	93.55	31	2	0	894	802	123	153	1e-33	68.2
R519N19	gi|550333822|gb|ERP58049.1|	84.38	32	5	0	39	134	195	226	4e-07	60.1
R613G19	gi|2493810|sp|Q42946.1|HEM6_TOBAC	56.18	89	5	1	320	586	343	397	9e-35	95.5
R613O19	gi|460386524|ref|XP_004238948.1|	46.92	211	100	5	609	1	424	630	2e-48	178
R613P19	gi|557524599|gb|ESR35905.1|	83.1	71	12	0	2	214	329	399	9e-33	130
R622E19	gi|470141568|ref|XP_004306502.1|	82.81	64	11	0	776	585	168	231	3e-24	110
R622I19	gi|460377169|ref|XP_004234367.1|	74.6	63	15	1	558	743	142	204	2e-18	94
R8D19	gi|460408622|ref|XP_004249742.1|	74.19	31	8	0	163	255	369	399	2e-21	57
R8E19	gi|460410344|ref|XP_004250590.1|	50.38	260	125	3	1	777	400	656	2e-55	200
R198I18	gi|121501699|gb|ABM55240.1|	32.64	239	134	7	808	128	136	359	7e-24	111
R198L18	gi|460366560|ref|XP_004229149.1|	86.57	67	9	0	98	298	176	242	4e-29	125
R198P18	gi|460413392|ref|XP_004252073.1|	46.9	113	59	1	1	336	775	887	3e-22	106
R223D18	gi|460367505|ref|XP_004229614.1|	67.86	168	53	1	79	582	1	167	2e-82	253
R223L18	gi|449526714|ref|XP_004170358.1|	56.52	46	20	0	138	1	4	49	1e-07	59.7
R289E18	gi|460404415|ref|XP_004247678.1|	63.98	261	91	1	3	785	743	1000	3e-99	323
R297I18	gi|224116616|ref|XP_002331884.1|	32.18	174	116	1	829	308	40	211	4e-24	106
R297L18	gi|460396397|ref|XP_004243760.1|	85.71	70	10	0	3	212	190	259	9e-33	134
R30K18	gi|255574263|ref|XP_002528046.1|	38.26	115	65	3	236	580	302	410	9e-07	57.4
R333I18	gi|297740514|emb|CBI30696.3|	69.57	46	14	0	83	220	151	196	5e-10	68.6
R333L18	gi|460368696|ref|XP_004230201.1|	64.41	118	8	1	609	256	389	472	2e-37	149
R347M18	gi|790475|emb|CAA58699.1|	93.7	127	8	0	637	257	51	177	2e-73	244
R3571018	gi|255561303|ref|XP_002521662.1|	88.89	126	14	0	494	117	2772	2897	3e-73	251
R3571018	gi|460374247|ref|XP_004232923.1|	75.13	197	49	0	591	1	540	736	5e-94	305
R551G18	gi|115511195|gb|ABI99481.1|	59.26	27	11	0	440	360	331	357	3e-08	39.3
R551I18	gi|508723368|gb|EOY15265.1|	57.14	49	16	1	202	71	1233	1281	5e-13	52.8
R551N18	gi|460378543|ref|XP_004235030.1|	43.8	121	28	2	513	151	775	855	2e-15	84
R559F18	gi|508710763|gb|EOY02660.1|	91.63	227	19	0	681	1	117	343	3e-151	439
R559H18	gi|460406089|ref|XP_004248506.1|	71.83	71	20	0	425	637	1295	1365	2e-34	111
R559J18	gi|508721274|gb|EOY13171.1|	47.3	222	82	3	34	681	448	640	3e-45	171
R559L18	gi|388505292|gb|AFK40712.1|	90.62	32	3	0	86	181	152	183	6e-11	68.6
R60I18	gi|297746379|emb|CBI16435.3|	58.11	74	24	1	209	430	607	673	3e-17	89.4
R60O18	gi|508723206|gb|EOY15103.1|	84	25	4	0	698	624	132	156	2e-11	50.4
R77E18	gi|7573365|emb|CAB87671.1|	82.76	29	5	0	314	228	191	219	5e-11	58.5
R77G18	gi|460376814|ref|XP_004234191.1|	66.42	271	86	2	1	798	134	404	4e-117	377
R77L18	gi|460379059|ref|XP_004235282.1|	63.06	157	24	2	176	643	710	833	2e-57	204
R77O18	gi|508778332|gb|EOY25588.1|	56.89	225	89	4	5	655	931	1155	5e-70	241
R9E18	gi|121501699|gb|ABM55240.1|	29.1	244	145	7	828	136	138	366	7e-15	84.3
R9K18	gi|413946878|gb|AFW79527.1|	71.43	56	11	1	415	582	94	144	1e-14	79
R9L18	gi|357453695|ref|XP_003597128.1|	46.34	82	42	2	560	802	891	971	1e-11	73.9
R117A17	gi|460392154|ref|XP_004241682.1|	84.11	214	34	0	644	3	1	214	5e-130	380
R117B17	gi|460376490|ref|XP_004234031.1|	93.33	30	2	0	529	440	367	396	2e-15	61.6
R117J17	gi|550334610|gb|EEE91169.2|	58.97	39	12	1	454	338	502	536	3e-07	44.7
R146G17	gi|45935126|gb|AAS79584.1|	51.59	126	51	3	74	445	65	182	2e-25	108
R146J17	gi|460379907|ref|XP_004235701.1|	91.18	34	3	0	651	550	174	207	9e-13	76.6
R196E17	gi|557525408|gb|ESR36714.1|	68.84	215	30	2	2	646	112	289	2e-96	310
R196G17	gi|527206176|gb|EPS71825.1|	58.21	67	0	1	299	499	545	583	2e-10	68.9
R250D17	gi|359473818|ref|XP_002263197.2|	68.27	208	66	0	95	718	176	383	6e-101	317
R250J17	gi|460403447|ref|XP_004247202.1|	73.38	293	74	4	870	1	2594	2885	1e-129	419
R260B17	gi|550331272|gb|ERP56923.1|	100	41	0	0	124	2	152	192	1e-18	94.7
R260G17	gi|356572464|ref|XP_003554388.1|	100	94	0	0	698	417	496	589	1e-59	202
R260H17	gi|460376006|ref|XP_004233793.1|	84.42	276	39	1	816	1	18	293	1e-138	414
R30C17	gi|460406482|ref|XP_004248693.1|	61.74	115	15	1	430	774	386	471	2e-31	133
R30N17	gi|460403302|ref|XP_004247131.1|	56.85	197	59	2	249	839	199	369	2e-56	180
R321C17	gi|34328897|gb|AAO67369.1|	41.14	175	98	2	521	6	850	1022	3e-37	148
R321D17	gi|293335267|ref|NP_001168416.1|	86.36	66	9	0	1	198	186	251	2e-30	125
R321L17	gi|460366167|ref|XP_004228963.1|	87.39	238	30	0	3	716	59	296	2e-119	377
R321N17	gi|460387370|ref|XP_004239350.1|	39.37	287	153	4	848	3	1702	1972	6e-44	171
R336E17	gi|149676198|dbj|BAF64710.1|	40	90	54	0	767	498	48	137	2e-22	75.1
R336F17	gi|462416740|gb|EMJ21477.1|	66.67	96	32	0	288	1	1	96	1e-31	134
R336N17	gi|147852931|emb|CAN81274.1|	50.56	89	29	3	674	408	262	335	2e-16	68.2
R350B17	gi|508781637|gb|EOY28893.1|	41.7	271	137	4	16	813	41	295	3e-62	213
R350I17	gi|346306027|gb|AEO22188.1|	87.5	48	6	0	495	352	703	750	5e-18	93.2
R350K17	gi|460384065|ref|XP_004237735.1|	52.94	221	102	2	673	14	130	349	6e-63	220
R350M17	gi|460381720|ref|XP_004236591.1|	77.21	215	46	1	3	638	487	701	2e-86	286
R387B17	gi|470112689|ref|XP_004292564.1|	63.16	57	20	1	1	171	316	371	4e-12	73.9
R590J17	gi|449444397|ref|XP_004139961.1|	72.09	43	12	0	130	2	271	313	1e-14	74.7
R590N17	gi|460382661|ref|XP_004237056.1|	76.56	128	30	0	1	384	282	409	1e-59	207
R615D17	gi|462404036|gb|EMJ09593.1|	68.71	147	19	3	12	443	1054	1176	7e-78	188
R615F17	gi|319428657|gb|ADV56681.1|	91.49	47	4	0	152	12	1	47	6e-19	91.3
R620N17	gi|460405501|ref|XP_004248214.1|	49.38	160	80	1	573	94	120	278	2e-37	144
R168H16	gi|297736540|emb|CBI25411.3|	77.97	177	39	0	32	562	107	283	1e-83	271
R168J16	gi|508775593|gb|EOY22849.1|	62	250	92	2	757	11	43	290	3e-90	298
R168M16	gi|527207566|gb|EPS72803.1|	93.33	45	3	0	135	1	98	142	2e-16	87.8
R170D16	gi|359497102|ref|XP_003635424.1|	29.41	153	94	3	471	28	345	488	2e-13	79.3
R187B16	gi|502078771|ref|XP_004486049.1|	72.58	62	16	1	132	317	656	716	6e-10	58.9
R187H16	gi|557526610|gb|ESR37916.1|	73.17	41	11	0	455	577	809	849	2e-22	67.8
R199H16	gi|255542243|ref|XP_002512185.1|	44.76	105	14	1	470	156	5	65	1e-16	69.3
R199I16	gi|48209876|gb|AAT40482.1|	78.75	80	17	0	619	858	104	183	3e-39	125
R199P16	gi|482548878|gb|EOA13072.1|	63.51	148	26	1	199	642	231	350	8e-51	185
R255H16	gi|460390019|ref|XP_004240640.1|	45.59	136	74	0	276	683	140	275	4e-30	129
R255L16	gi|147775800|emb|CAN62718.1|	29.6	125	66	2	664	356	58	182	2e-09	54.3
R357O16	gi|462404885|gb|EMJ10349.1|	82.61	23	4	0	400	332	274	296	6e-09	45.4
R359B16	gi|508699372|gb|EOX91268.1|	50.43	117	53	2	342	1	1	115	6e-28	118
R359E16	gi|550323296|gb|ERP52780.1|	68.09	188	58	2	565	2	631	816	1e-67	237
R37H16	gi|460395564|ref|XP_004243352.1|	88.89	279	30	1	839	3	49	326	8e-159	495
R37P16	gi|255660942|gb|ACU25640.1|	82.02	267	48	0	3	803	62	328	1e-163	474
R403H16	gi|124484375|dbj|BAF46298.1|	52.48	202	96	0	730	125	8	209	1e-67	220
R519F16	gi|87116463|dbj|BAE79384.1|	63.89	252	91	0	756	1	1593	1844	3e-102	337
R519H16	gi|356547946|ref|XP_003542365.1|	61.29	62	24	0	406	221	524	585	4e-16	87
R519J16	gi|460370116|ref|XP_004230900.1|	57.71	227	78	5	762	103	53	268	3e-68	234
R602A16	gi|460395971|ref|XP_004243553.1|	62.09	211	68	6	617	3	1	205	7e-64	223
R602H16	gi|460369103|ref|XP_004230403.1|	79.26	188	39	0	578	15	41	228	2e-96	294
R602M16	gi|225450549|ref|XP_002281670.1|	58.02	131	8	1	1	393	220	303	2e-36	144
R602O16	gi|460401793|ref|XP_004246400.1|	88.36	275	32	0	830	6	611	885	4e-171	518
R117D15	gi|508726539|gb|EOY18436.1|	69.88	83	22	1	677	429	99	178	3e-41	116
R117H15	gi|460410118|ref|XP_004250478.1|	72.9	262	71	0	787	2	299	560	4e-133	404
R146B15	gi|460375730|ref|XP_004233657.1|	63.89	72	26	0	3	218	9	80	4e-19	75.5
R146H15	gi|460410203|ref|XP_004250520.1|	45.45	121	58	3	3	344	1178	1297	4e-19	96.7
R146L15	gi|460365596|ref|XP_004228687.1|	68.86	167	47	2	2	496	267	430	1e-58	203
R146M15	gi|470142429|ref|XP_004306910.1|	93.01	143	10	0	109	537	614	756	7e-84	282
R157B15	gi|350534446|ref|NP_001234141.1|	80	170	34	0	150	659	63	232	1e-81	262
R281J15	gi|508713648|gb|EOY05545.1|	53.51	114	24	2	174	512	99	184	4e-32	120
R303B15	gi|357478843|ref|XP_003609707.1|	63.64	132	45	2	441	827	199	330	5e-48	178
R303C15	gi|460373746|ref|XP_004232675.1|	64.71	102	35	1	3	305	649	750	6e-36	140
R315E15	gi|297745639|emb|CBI40804.3|	83.21	131	20	1	424	810	20	150	2e-47	169
R315G15	gi|460411063|ref|XP_004250934.1|	60	50	19	1	424	570	34	83	2e-08	60.8
R334D15	gi|460378812|ref|XP_004235162.1|	79.45	73	15	0	219	1	163	235	9e-32	127
R334F15	gi|460375250|ref|XP_004233420.1|	89.62	183	19	0	550	2	304	486	2e-111	352
R334H15	gi|460404128|ref|XP_004247536.1|	35.14	259	154	10	3	752	341	594	2e-25	115
R334I15	gi|460398288|ref|XP_004244694.1|	55.29	170	71	1	140	634	4	173	1e-61	205
R334M15	gi|169674676|gb|ACA64704.1|	75.84	178	43	0	3	536	82	259	6e-82	268
R34A15	gi|478733646|gb|AGJ51257.1|	96.97	33	1	0	839	741	12	44	7e-12	68.2
R34J15	gi|550329175|gb|ERP56050.1|	76.47	85	20	0	351	605	139	223	5e-38	147
R358E15	gi|460368229|ref|XP_004229970.1|	72.31	242	66	1	729	4	3	243	5e-95	290
R390A15	gi|460396832|ref|XP_004243974.1|	70.71	140	11	1	421	2	783	892	1e-82	199
R390F15	gi|224141649|ref|XP_002324179.1|	64.41	59	21	0	184	8	118	176	5e-18	90.5
R390M15	gi|224072345|ref|XP_002303695.1|	90.04	241	24	0	753	31	178	418	6e-149	434
R390P15	gi|508704502|gb|EOX96398.1|	42.91	261	143	1	776	12	257	517	4e-41	160
R398E15	gi|460392451|ref|XP_004241829.1|	93.94	33	2	0	524	622	254	286	2e-12	75.5
R398I15	gi|462406127|gb|EMJ11591.1|	46.15	143	76	1	430	2	1	142	1e-29	128
R411B15	gi|449460596|ref|XP_004148031.1|	90.91	55	5	0	376	540	859	913	1e-42	115
R411E15	gi|508711414|gb|EOY03311.1|	67.07	82	27	0	251	6	66	147	3e-34	132
R411F15	gi|332322110|emb|CCA66009.1|	31.21	173	112	3	323	832	1053	1221	2e-17	92
R411N15	gi|460396527|ref|XP_004243824.1|	49.29	140	68	3	416	3	5	143	2e-30	129
R411P15	gi|460378481|ref|XP_004234999.1|	76.7	279	64	1	837	1	82	359	5e-138	409
R507F15	gi|255581342|ref|XP_002531481.1|	73.81	42	11	0	290	415	49	90	2e-12	75.9
R507O15	gi|357443349|ref|XP_003591952.1|	73.08	26	7	0	203	126	7	32	6e-09	47.4
R522B15	gi|449487766|ref|XP_004157790.1|	80.39	51	10	0	324	172	60	110	9e-18	88.6
R522J15	gi|224108235|ref|XP_002314770.1|	72.39	134	33	1	702	313	91	224	7e-58	197
R522P15	gi|460374505|ref|XP_004233051.1|	69.47	131	40	0	3	395	429	559	1e-55	198
R559H15	gi|225436007|ref|XP_002270165.1|	37.89	256	139	7	755	3	1	241	3e-36	146
R559L15	gi|255538014|ref|XP_002510072.1|	90	60	6	0	2	181	381	440	6e-25	111
R6C15	gi|78187330|ref|YP_375373.1|	71.67	60	17	0	372	551	545	604	9e-29	91.3
R6D15	gi|147846214|emb|CAN78511.1|	51.72	116	18	2	488	835	32	109	2e-24	105
R6O15	gi|460409015|ref|XP_004249936.1|	66.43	140	47	0	1	420	190	329	6e-61	204
R608G15	gi|460374767|ref|XP_004233181.1|	74.51	255	65	0	765	1	331	585	6e-117	360
R608J15	gi|508778089|gb|EOY25345.1|	67.36	242	79	0	892	167	431	672	7e-111	349
R77C15	gi|460374926|ref|XP_004233259.1|	74.77	218	54	1	651	1	83	300	8e-102	329
R77F15	gi|508708773|gb|EOY00670.1|	48.86	88	40	3	627	367	389	472	4e-27	79.3
R77N15	gi|557539987|gb|ESR51031.1|	37.82	156	85	4	624	169	3	150	9e-16	85.1
R79I15	gi|255584521|ref|XP_002532988.1|	31.52	92	15	1	409	134	245	288	7e-11	48.5
R117G14	gi|259121377|gb|ACV92008.1|	65.96	47	16	0	456	596	103	149	3e-24	72.8
R117K14	gi|225434311|ref|XP_002264896.1|	86.4	125	17	0	335	709	46	170	8e-59	194
R117L14	gi|359495174|ref|XP_003634932.1|	89.87	79	8	0	324	88	1	79	2e-40	151
R138H14	gi|460393344|ref|XP_004242270.1|	53.65	192	75	5	2	544	575	763	3e-49	182
R199A14	gi|87116459|dbj|BAE79382.1|	52.59	251	118	1	4	753	1116	1366	4e-80	273
R199B14	gi|305377032|dbj|BAJ15879.1|	98.25	114	2	0	1	342	16	129	5e-74	232
R199L14	gi|460402366|ref|XP_004246683.1|	70.39	206	55	4	198	815	248	447	2e-78	256
R199O14	gi|460410144|ref|XP_004250491.1|	30.33	244	148	5	752	69	570	807	4e-13	78.2
R240J14	gi|460370046|ref|XP_004230866.1|	46.77	124	56	3	262	612	44	164	8e-15	83.6
R240L14	gi|508774671|gb|EOY21927.1|	55.84	77	32	2	98	328	399	473	2e-16	86.3
R261P14	gi|460372616|ref|XP_004232124.1|	73.94	142	36	1	2	427	560	700	3e-72	185
R289A14	gi|460379432|ref|XP_004235466.1|	81	200	38	0	3	602	848	1047	3e-106	343
R289E14	gi|460388007|ref|XP_004239663.1|	84.75	223	33	1	2	667	297	519	1e-129	394
R289J14	gi|297737786|emb|CBI26987.3|	93.1	29	2	0	1	87	399	427	4e-08	62.8
R315O14	gi|502149759|ref|XP_004507653.1|	80.49	41	8	0	664	542	163	203	2e-15	70.9
R352A14	gi|460415431|ref|XP_004253062.1|	88.98	236	26	0	711	4	302	537	2e-125	382
R352C14	gi|460367415|ref|XP_004229569.1|	80.75	213	41	0	640	2	441	653	1e-118	370
R352D14	gi|460397606|ref|XP_004244358.1|	70.79	89	23	2	687	421	180	265	2e-33	138
R352E14	gi|557550158|gb|ESR60787.1|	67.07	246	79	1	732	1	84	329	3e-105	337
R383E14	gi|302398931|gb|ADL36760.1|	48.15	270	117	6	3	761	26	289	1e-57	197
R383F14	gi|462422416|gb|EMJ26679.1|	90.54	74	7	0	1	222	908	981	8e-42	164
R383I14	gi|470146181|ref|XP_004308707.1|	29.69	293	203	2	871	2	203	495	9e-34	137
R383P14	gi|462404027|gb|EMJ09584.1|	56.72	67	15	3	697	497	865	917	6e-10	68.6
R518A14	gi|152143321|gb|ABS29403.1|	80.72	83	16	0	478	726	1	83	3e-39	144
R518L14	gi|296087690|emb|CBI34946.3|	64.71	34	12	0	271	170	282	315	1e-12	49.7
R519F14	gi|255555303|ref|XP_002518688.1|	78.85	52	11	0	497	652	278	329	7e-12	62
R519O14	gi|73991374|dbj|BAE43642.1|	52.75	91	6	1	1	273	709	762	1e-17	91.7
R88D14	gi|508776364|gb|EOY23620.1|	65.9	217	74	0	658	8	178	394	3e-94	304
R88K14	gi|460378411|ref|XP_004234966.1|	84.74	190	29	0	1	570	286	475	2e-112	345
R88M14	gi|470138209|ref|XP_004304851.1|	86.72	128	15	2	487	104	1	126	4e-70	223
R157H13	gi|116830483|gb|ABK28199.1|	29.93	284	191	4	837	1	24	304	6e-32	130
R157J13	gi|475441455|gb|EMT01447.1|	59.65	57	23	0	12	182	310	366	6e-11	71.2
R198A13	gi|460377440|ref|XP_004234501.1|	86.36	220	30	0	798	139	87	306	2e-136	399
R198B13	gi|147842263|emb|CAN73940.1|	38.58	127	60	5	243	614	14	125	3e-07	57
R336B13	gi|296082407|emb|CBI21412.3|	74.65	71	15	1	597	394	527	597	1e-28	112
R336C13	gi|255539384|ref|XP_002510757.1|	82.05	78	14	0	80	313	267	344	1e-53	140
R350G13	gi|460394296|ref|XP_004242740.1|	59.73	226	85	4	42	704	54	278	1e-84	268
R407D13	gi|550340771|gb|EEE85817.2|	52.83	106	7	1	3	320	42	104	2e-34	100
R407E13	gi|357467265|ref|XP_003603917.1|	32.85	277	165	7	2	811	29	291	6e-27	116
R407H13	gi|460400385|ref|XP_004245715.1|	100	42	0	0	340	465	26	67	2e-18	92
R407N13	gi|460409439|ref|XP_004250146.1|	78.31	249	51	2	3	740	86	334	5e-138	406
R41G13	gi|561028841|gb|ESW27481.1|	76.14	88	21	0	55	318	55	142	7e-24	109
R518B13	gi|357474283|ref|XP_003607426.1|	77.27	44	10	0	1	132	357	400	8e-15	77.8
R518G13	gi|147862641|emb|CAN81488.1|	49.51	305	94	3	6	740	213	517	9e-60	214
R518J13	gi|557524589|gb|ESR35895.1|	73.17	82	22	0	246	1	1000	1081	1e-23	103
R6B13	gi|460386962|ref|XP_004239161.1|	90.7	129	12	0	592	206	325	453	4e-55	194
R6D13	gi|270056517|gb|ACZ59481.1|	78.38	37	8	0	3	113	69	105	2e-10	68.2
R6N13	gi|388514667|gb|AFK45395.1|	58.2	122	18	1	508	873	80	168	6e-23	103
R625G13	gi|460384303|ref|XP_004237852.1|	62.89	194	60	3	2	583	344	525	1e-65	225
R8M13	gi|400989|sp|Q02764.1|RK24_TOBAC	74.71	87	22	0	327	67	44	130	6e-39	142
R198F12	gi|297740284|emb|CBI30466.3|	53.95	76	34	1	823	596	52	126	7e-18	87
R198H12	gi|225445547|ref|XP_002282238.1|	80.82	73	14	0	245	463	495	567	1e-32	114
R198N12	gi|379987678|gb|AFD22619.1|	56.82	44	19	0	665	796	306	349	5e-13	53.9
R260C12	gi|147844211|emb|CAN80558.1|	51.32	76	31	2	746	531	77	150	4e-12	71.2
R260F12	gi|87116466|dbj|BAE79385.1|	54.78	230	104	0	1	690	885	1114	9e-85	284
R260O12	gi|145049690|gb|ABP35526.1|	78.49	93	17	1	353	631	1	90	5e-37	142
R281C12	gi|118481265|gb|ABK92580.1|	85	80	12	0	158	397	199	278	8e-37	142
R303J12	gi|224104228|ref|XP_002333970.1|	85.14	74	11	0	223	2	198	271	8e-32	131
R303P12	gi|5019452|emb|CAA71307.1|	64.13	276	98	1	831	4	171	445	7e-111	346
R333D12	gi|359474292|ref|XP_002273481.2|	43.18	132	75	0	7	402	46	177	2e-22	105
R333J12	gi|45935126|gb|AAS79584.1|	77.61	67	15	0	70	270	65	131	3e-22	101
R333N12	gi|460374187|ref|XP_004232893.1|	81.48	54	10	0	164	3	20	73	3e-20	95.9
R333P12	gi|460373989|ref|XP_004232794.1|	73.26	86	22	1	260	3	144	228	9e-33	127
R34D12	gi|550335812|gb|ERP58998.1|	58.04	255	102	4	30	782	2	255	3e-91	295
R358A12	gi|460367411|ref|XP_004229567.1|	57.59	257	109	0	8	778	1	257	2e-93	301
R358G12	gi|224164461|ref|XP_002338687.1|	88.89	54	6	0	483	322	7	60	4e-23	100
R358K12	gi|359492675|ref|XP_002281567.2|	70.21	47	14	0	311	171	657	703	7e-10	68.6
R372J12	gi|388521151|gb|AFK48637.1|	50.91	55	24	1	247	411	40	91	2e-13	55.8
R372L12	gi|460400381|ref|XP_004245713.1|	64.1	156	46	3	727	284	1	154	3e-54	190
R41N12	gi|225458982|ref|XP_002283625.1|	56.38	188	76	3	14	577	56	237	3e-56	193
R496H12	gi|460375758|ref|XP_004233671.1|	58.08	260	106	2	781	2	15	271	6e-97	303
R496J12	gi|460405413|ref|XP_004248170.1|	74.39	82	21	0	3	248	360	441	3e-36	136
R578N12	gi|460414642|ref|XP_004252675.1|	51.47	68	33	0	291	88	492	559	4e-24	80.9
R609E12	gi|224069734|ref|XP_002303027.1|	80.56	36	7	0	109	2	71	106	9e-09	63.9
R620C12	gi|297738221|emb|CBI27422.3|	77.78	54	12	0	167	6	372	425	4e-19	95.1
R620H12	gi|557104599|gb|ESQ44933.1|	51.52	66	25	2	189	10	155	219	8e-11	68.2
R620N12	gi|557542650|gb|ESR53628.1|	74.29	35	9	0	325	429	159	193	2e-24	53.1
R620O12	gi|255550079|ref|XP_002516090.1|	57.89	76	23	1	385	612	48	114	9e-18	89
R625K12	gi|413968556|gb|AFW90615.1|	77.01	87	20	0	261	1	1	87	3e-40	148
R625P12	gi|224106065|ref|XP_002333731.1|	77.55	49	11	0	290	144	114	162	2e-16	84.7
R8L12	gi|111608622|gb|ABH10959.1|	73.03	89	23	1	264	1	1	89	1e-38	140
R11L11	gi|255571077|ref|XP_002526489.1|	55.04	278	116	6	824	3	848	1120	8e-82	280
R11M11	gi|330318802|gb|AEC11061.1|	47.33	150	31	5	1	450	27	128	8e-28	114
R11O11	gi|460395617|ref|XP_004243378.1|	67.74	31	10	0	305	397	206	236	4e-07	47.4
R187K11	gi|470117619|ref|XP_004294951.1|	68.75	48	14	1	356	213	325	371	6e-12	73.9
R187L11	gi|460414511|ref|XP_004252612.1|	79.31	87	18	0	3	263	366	452	6e-37	145
R187P11	gi|359475390|ref|XP_002281738.2|	57.66	111	47	0	472	804	893	1003	3e-25	116
R240H11	gi|460407536|ref|XP_004249208.1|	87.19	242	31	0	2	727	223	464	3e-146	441
R240L11	gi|460381657|ref|XP_004236561.1|	62.96	81	23	3	576	337	215	289	6e-18	93.2
R372K11	gi|508781599|gb|EOY28855.1|	83.33	72	12	0	688	473	327	398	9e-56	133
R372M11	gi|460373651|ref|XP_004232628.1|	65.38	52	18	0	169	14	269	320	5e-19	77
R453H11	gi|460391811|ref|XP_004241512.1|	95.45	44	2	0	133	2	77	120	2e-20	91.7
R472D11	gi|297736093|emb|CBI24131.3|	49.58	236	111	4	696	4	115	347	5e-63	222
R472H11	gi|297737393|emb|CBI26594.3|	70.65	184	54	0	552	1	159	342	3e-91	287
R472M11	gi|470113151|ref|XP_004292790.1|	48.08	104	42	3	307	2	111	204	1e-14	82.8
R490E11	gi|460415071|ref|XP_004252884.1|	71.15	52	15	0	197	352	399	450	5e-15	81.6
R490G11	gi|87116461|dbj|BAE79383.1|	43.81	105	59	0	317	3	101	205	8e-26	109
R490N11	gi|214028084|gb|ACJ63311.1|	92.65	68	5	0	719	516	14	81	8e-33	134
R518C11	gi|356538319|ref|XP_003537651.1|	70.21	47	11	1	394	525	367	413	2e-12	75.1
R539A11	gi|460400387|ref|XP_004245716.1|	64.52	217	71	3	640	2	1	215	4e-86	274
R578I11	gi|126513143|gb|ABO15685.1|	57.74	168	65	4	571	83	453	619	4e-42	160
R604C11	gi|460399715|ref|XP_004245382.1|	61.11	108	41	1	322	2	822	929	1e-28	125
R604K11	gi|297798578|ref|XP_002867173.1|	83.33	36	6	0	1	108	820	855	3e-11	71.6
R604L11	gi|460412449|ref|XP_004251611.1|	39.46	223	104	7	70	732	298	491	8e-24	110
R604M11	gi|460389363|ref|XP_004240325.1|	44.44	99	50	1	15	311	219	312	8e-14	79
R604N11	gi|553726703|dbj|BAO02523.1|	76.79	112	26	0	503	168	547	658	9e-35	142
R622D11	gi|218196672|gb|EEC79099.1|	73.33	45	12	0	6	140	292	336	9e-12	74.3
R622I11	gi|259563723|gb|ACW83060.1|	77.14	210	46	1	625	2	28	237	2e-86	273
R622J11	gi|460381720|ref|XP_004236591.1|	77.23	101	22	1	301	2	382	482	7e-35	140
R622K11	gi|460403906|ref|XP_004247427.1|	69.23	156	21	1	482	15	1051	1179	1e-62	224
R622L11	gi|407971008|ref|NP_001233765.1|	63.16	95	7	1	582	298	289	355	5e-67	119
R622P11	gi|449450247|ref|XP_004142875.1|	63.49	63	21	1	185	3	11	73	3e-18	88.2
R7J11	gi|224119196|ref|XP_002318011.1|	48.1	79	32	1	196	432	1	70	3e-12	69.3
R7N11	gi|502090408|ref|XP_004489218.1|	69.47	95	26	1	100	384	63	154	5e-32	129
R16F10	gi|126513143|gb|ABO15685.1|	57.89	266	94	6	863	81	367	619	1e-65	230
R16H10	gi|460379087|ref|XP_004235296.1|	71.03	107	29	2	16	333	334	439	1e-56	139
R166K10	gi|460391351|ref|XP_004241286.1|	93.33	45	3	0	1	135	665	709	2e-25	94.7
R167A10	gi|557546091|gb|ESR57069.1|	71.15	52	15	0	620	465	457	508	5e-17	88.2
R167M10	gi|508715061|gb|EOY06958.1|	36.63	273	162	6	804	1	208	474	9e-43	164
R167P10	gi|121501699|gb|ABM55240.1|	29.08	282	166	5	828	28	94	356	5e-24	112
R170A10	gi|460400069|ref|XP_004245558.1|	92	75	6	0	648	872	145	219	1e-36	144
R239N10	gi|296085980|emb|CBI31421.3|	61.4	57	19	2	587	426	277	333	6e-25	70.9
R253I10	gi|460385551|ref|XP_004238467.1|	90.62	96	9	0	826	539	709	804	2e-52	192
R253J10	gi|21912927|emb|CAC84143.2|	62.12	66	24	1	515	709	14	79	1e-11	71.2
R253P10	gi|296087847|emb|CBI35103.3|	81.58	38	7	0	159	272	955	992	2e-16	65.9
R255E10	gi|508778926|gb|EOY26182.1|	88.71	62	7	0	1	186	267	328	4e-28	120
R255K10	gi|460374187|ref|XP_004232893.1|	73.51	185	42	1	784	251	39	223	2e-89	296
R255L10	gi|460369107|ref|XP_004230405.1|	61.25	80	31	0	1	240	145	224	2e-27	115
R255N10	gi|561009561|gb|ESW08468.1|	91.21	91	8	0	44	316	155	245	5e-47	172
R277O10	gi|550316741|gb|EEF00175.2|	87.18	39	5	0	265	381	1954	1992	1e-40	72.8
R3C10	gi|460414223|ref|XP_004252472.1|	55.71	70	28	1	811	602	283	349	9e-10	67.4
R311A10	gi|413938850|gb|AFW73401.1|	55	60	27	0	188	9	69	128	2e-12	73.9
R311E10	gi|460373236|ref|XP_004232427.1|	85.71	84	12	0	161	412	26	109	2e-42	157
R311I10	gi|296082041|emb|CBI21046.3|	55.67	97	42	1	291	1	76	171	6e-35	115
R359F10	gi|297734484|emb|CBI15731.3|	68	75	24	0	523	747	629	703	1e-24	112
R359M10	gi|388493648|gb|AFK34890.1|	56.14	57	12	1	1	171	112	155	1e-11	70.1
R359P10	gi|356569661|ref|XP_003553016.1|	77.17	127	28	1	34	414	168	293	6e-66	218
R372O10	gi|297814878|ref|XP_002875322.1|	91.23	57	5	0	3	173	524	580	2e-22	106
R372P10	gi|508715558|gb|EOY07455.1|	55.15	194	78	6	579	7	1	188	2e-58	206
R383C10	gi|255563719|ref|XP_002522861.1|	32.43	148	93	3	53	493	333	474	7e-07	58.2
R383D10	gi|462407618|gb|EMJ12952.1|	59.55	89	36	0	634	368	3	91	1e-41	112
R383F10	gi|508787493|gb|EOY34749.1|	32.28	189	124	3	804	244	106	292	4e-20	100
R400K10	gi|557535170|gb|ESR46288.1|	96.55	58	2	0	662	489	38	95	8e-30	119
R407I10	gi|460415061|ref|XP_004252879.1|	73.43	207	53	1	14	628	22	228	3e-104	320
R407K10	gi|460410022|ref|XP_004250430.1|	77.61	201	44	1	600	1	217	417	9e-87	286
R411A10	gi|359482584|ref|XP_002270971.2|	32.16	199	101	5	105	686	408	577	5e-14	80.1
R411G10	gi|460414975|ref|XP_004252836.1|	34.38	256	158	7	745	2	287	540	3e-22	106
R411N10	gi|460373426|ref|XP_004232520.1|	77.1	131	30	0	122	514	354	484	1e-62	210
R522B10	gi|224084748|ref|XP_002307399.1|	40.07	282	162	1	3	848	380	654	5e-39	156
R537G10	gi|460406850|ref|XP_004248871.1|	44.96	258	130	3	40	780	291	547	3e-52	194
R537H10	gi|460367415|ref|XP_004229569.1|	81.75	274	50	0	825	4	362	635	2e-160	481
R537I10	gi|550333623|gb|ERP57899.1|	33.76	237	136	7	72	743	2	230	4e-36	140
R537K10	gi|460404495|ref|XP_004247717.1|	87.27	55	7	0	227	391	91	145	3e-22	100
R537M10	gi|359493751|ref|XP_002279982.2|	40.15	137	77	1	1	396	745	881	8e-24	108
R537O10	gi|255584688|ref|XP_002533065.1|	39.5	200	115	2	2	583	7	206	3e-39	147
R537P10	gi|56542457|gb|AAV92893.1|	73.15	108	29	0	637	314	71	178	7e-49	172
R613B10	gi|359497770|ref|XP_002272250.2|	46.85	143	75	1	438	10	1	142	1e-31	128
R613D10	gi|460407725|ref|XP_004249301.1|	68	75	23	1	684	460	41	114	4e-24	100
R613E10	gi|37625023|gb|AAQ96335.1|	75.4	126	5	1	3	380	290	389	2e-52	185
R613G10	gi|550327269|gb|ERP54935.1|	43.95	248	119	7	11	700	289	534	7e-46	172
R168B9	gi|460390666|ref|XP_004240949.1|	75.68	74	18	0	538	317	565	638	2e-26	118
R209D9	gi|379046752|gb|AFC88012.1|	85.71	35	5	0	649	753	255	289	9e-09	64.3
R209H9	gi|460370799|ref|XP_004231236.1|	71.81	149	42	0	448	2	23	171	2e-67	234
R209L9	gi|222635668|gb|EEE65800.1|	57.5	40	17	0	844	725	224	263	1e-08	65.1
R223B9	gi|460385671|ref|XP_004238525.1|	46.55	174	92	1	49	570	100	272	4e-18	92
R223E9	gi|508782237|gb|EOY29493.1|	68.91	119	32	3	357	1	25	138	3e-42	152
R223H9	gi|460385461|ref|XP_004238422.1|	64.86	37	13	0	526	636	72	108	3e-12	61.2
R260P9	gi|502138950|ref|XP_004503589.1|	55.56	99	44	0	300	4	30	128	3e-26	113
R261B9	gi|460395348|ref|XP_004243246.1|	47.33	150	71	4	48	491	19	162	6e-31	129
R261O9	gi|460405312|ref|XP_004248120.1|	76.16	151	36	0	847	395	548	698	6e-39	149
R270G9	gi|29423277|gb|AAO73526.1|	30.04	223	140	5	200	865	329	536	9e-24	110
R270J9	gi|255553269|ref|XP_002517677.1|	53.11	241	113	0	729	7	529	769	3e-61	220
R270L9	gi|224125204|ref|XP_002329919.1|	34.93	292	172	7	834	1	270	557	1e-36	147
R270O9	gi|169674678|gb|ACA64705.1|	67.43	261	80	2	2	784	32	287	1e-117	358
R30J9	gi|460372112|ref|XP_004231876.1|	53.62	69	32	0	551	757	85	153	2e-11	72.8
R30P9	gi|460376301|ref|XP_004233937.1|	54.33	254	112	2	1	762	1081	1330	1e-71	250
R350A9	gi|255559378|ref|XP_002520709.1|	79.1	134	26	1	742	347	9	142	3e-71	226
R350K9	gi|460412878|ref|XP_004251823.1|	48.87	133	63	3	396	1	125	253	3e-22	102
R358H9	gi|460380255|ref|XP_004235873.1|	56.76	148	24	2	295	732	55	164	3e-39	151
R358K9	gi|121501699|gb|ABM55240.1|	32.16	255	156	4	777	34	112	356	1e-27	122
R358L9	gi|147785105|emb|CAN75447.1|	69.12	68	20	1	229	429	32	99	9e-21	101
R363F9	gi|460404598|ref|XP_004247768.1|	84.38	32	5	0	275	370	412	443	2e-19	65.9
R453O9	gi|557523710|gb|ESR35077.1|	48	100	18	1	143	442	362	427	5e-18	86.7
R453P9	gi|460367776|ref|XP_004229746.1|	86.92	130	17	0	2	391	699	828	2e-62	214
R496J9	gi|460395254|ref|XP_004243199.1|	87.1	248	31	1	1	744	103	349	2e-145	427
R60J9	gi|460380500|ref|XP_004235994.1|	50.41	123	58	3	411	46	44	164	8e-13	77.4
R60N9	gi|225429331|ref|XP_002271922.1|	87.12	132	17	0	398	3	267	398	1e-90	249
R604D9	gi|449440470|ref|XP_004138007.1|	64.71	51	14	2	153	1	288	334	2e-12	70.1
R175P8	gi|106879649|emb|CAJ38417.1|	96.77	31	1	0	3	95	1	31	2e-09	60.1
R253F8	gi|460380022|ref|XP_004235757.1|	87.8	41	4	1	3	125	486	525	3e-15	74.3
R253I8	gi|460376486|ref|XP_004234029.1|	70.73	123	36	0	433	801	227	349	5e-50	184
R253J8	gi|525313934|ref|NP_001266168.1|	57.22	194	71	3	200	745	340	533	2e-57	207
R253M8	gi|460384600|ref|XP_004237998.1|	36.32	212	111	6	694	89	325	522	3e-07	60.5
R253N8	gi|460376868|ref|XP_004234218.1|	96.84	95	3	0	232	516	1	95	3e-50	185
R255E8	gi|470103177|ref|XP_004288020.1|	44.19	215	41	4	671	30	764	900	2e-44	171
R255L8	gi|460396252|ref|XP_004243691.1|	79.17	96	20	0	194	481	339	434	2e-43	166
R255O8	gi|460388129|ref|XP_004239722.1|	74.26	101	25	1	531	833	74	173	6e-39	149
R260B8	gi|460388204|ref|XP_004239759.1|	55.65	124	29	1	373	2	20	117	2e-37	135
R260J8	gi|462397813|gb|EMJ03481.1|	55.43	92	41	0	679	404	216	307	4e-24	108
R260L8	gi|255553737|ref|XP_002517909.1|	83.87	62	10	0	64	249	118	179	3e-28	114
R311K8	gi|255569839|ref|XP_002525883.1|	52.04	221	45	5	655	2	119	281	1e-24	112
R352E8	gi|359484644|ref|XP_002281763.2|	38.54	96	54	1	826	554	179	274	8e-16	70.5
R352G8	gi|460408919|ref|XP_004249888.1|	49.46	93	44	3	313	38	482	572	8e-12	74.3
R352P8	gi|296090406|emb|CBI40225.3|	37.74	106	49	3	389	694	52	144	9e-08	60.8
R383G8	gi|460392089|ref|XP_004241650.1|	72.3	213	59	0	2	640	342	554	3e-111	342
R383J8	gi|460378543|ref|XP_004235030.1|	42.97	128	33	2	890	510	767	855	5e-15	84.7
R383M8	gi|460395933|ref|XP_004243534.1|	73.64	239	61	1	713	3	223	461	2e-117	358
R398C8	gi|460380991|ref|XP_004236236.1|	73.27	217	57	1	648	1	18	234	7e-91	301
R398D8	gi|470135459|ref|XP_004303532.1|	58.72	109	19	1	328	2	313	395	1e-36	126
R398O8	gi|460412983|ref|XP_004251875.1|	62.37	93	33	2	710	435	16	107	1e-24	110
R450B8	gi|460387374|ref|XP_004239352.1|	70.28	212	63	0	777	142	457	668	1e-88	288
R450N8	gi|460387155|ref|XP_004239253.1|	82.72	81	14	0	239	481	172	252	4e-35	140
R453H8	gi|460383613|ref|XP_004237514.1|	53.48	230	62	1	751	62	194	378	1e-69	235
R501L8	gi|460399687|ref|XP_004245368.1|	43.17	139	57	6	246	653	426	545	7e-18	92.4
R501N8	gi|557525818|gb|ESR37124.1|	82.93	41	7	0	1	123	542	582	2e-20	82
R537C8	gi|388509834|gb|AFK42983.1|	56.57	198	70	6	177	749	127	315	2e-50	179
R539F8	gi|255548081|ref|XP_002515097.1|	82.53	292	50	1	3	875	1004	1295	2e-152	475
R551F8	gi|460367202|ref|XP_004229464.1|	59.86	142	55	1	428	3	170	309	5e-62	168
R551P8	gi|460410631|ref|XP_004250726.1|	76.92	39	9	0	5	121	223	261	1e-12	72.4
R620F8	gi|460374302|ref|XP_004232950.1|	94.12	34	2	0	582	481	317	350	1e-21	73.6
R620K8	gi|460396431|ref|XP_004243777.1|	42.51	247	123	6	1	729	594	825	6e-44	168
R620P8	gi|550324501|gb|ERP53444.1|	38.36	219	134	1	1	657	85	302	3e-38	146
R170K7	gi|262283773|gb|ACY40694.1|	80	250	49	1	1	747	260	509	6e-145	427
R209B7	gi|110748572|gb|ABG89853.1|	50	54	27	0	240	401	67	120	8e-11	65.9
R209M7	gi|557086769|gb|ESQ27621.1|	85.37	41	6	0	630	752	592	632	7e-25	77
R219K7	gi|460373765|ref|XP_004232684.1|	68.89	45	14	0	454	320	40	84	1e-22	75.9
R219P7	gi|508785900|gb|EOY33156.1|	77.87	122	27	0	567	202	140	261	4e-59	202
R277B7	gi|460369260|ref|XP_004230481.1|	76.95	282	62	3	843	1	17	296	3e-137	412
R359N7	gi|224122858|ref|XP_002330381.1|	52.73	165	71	3	715	221	308	465	6e-48	178
R387D7	gi|470128640|ref|XP_004300244.1|	68.75	272	82	1	807	1	21	292	1e-96	322
R387H7	gi|541135557|gb|AGV22108.1|	87.5	32	4	0	101	6	213	244	2e-12	68.6
R609K7	gi|255555317|ref|XP_002518695.1|	80.95	42	8	0	531	656	124	165	1e-12	72.4
R11I6	gi|224069762|ref|XP_002303033.1|	86.05	86	8	2	291	37	2	84	2e-22	97.4
R11P6	gi|460386400|ref|XP_004238886.1|	83.67	98	16	0	296	3	255	352	3e-48	176
R14D6	gi|147823267|emb|CAN77551.1|	43.43	175	99	0	527	3	106	280	2e-42	154
R14K6	gi|460383616|ref|XP_004237515.1|	83.56	73	12	0	1	219	488	560	2e-32	128
R146C6	gi|460379412|ref|XP_004235456.1|	59.4	234	95	0	702	1	462	695	3e-57	204
R146F6	gi|121501699|gb|ABM55240.1|	33.17	202	115	5	27	623	243	427	2e-22	105
R157G6	gi|356553480|ref|XP_003545084.1|	62.88	132	12	1	164	559	492	586	9e-65	166
R157M6	gi|557550065|gb|ESR60694.1|	56.73	104	42	2	533	835	1537	1640	6e-21	103
R157O6	gi|474074778|gb|EMS54536.1|	93.15	73	5	0	2	220	76	148	1e-66	149
R16J6	gi|460371178|ref|XP_004231420.1|	53.76	93	27	3	246	1	141	228	3e-15	79.3
R228B6	gi|224142283|ref|XP_002324488.1|	59.63	109	12	1	435	109	50	126	4e-30	125
R228K6	gi|147841964|emb|CAN63131.1|	61.26	191	35	3	660	103	174	330	4e-44	165
R228O6	gi|508777786|gb|EOY25042.1|	90.74	54	5	0	163	2	302	355	8e-23	106
R253K6	gi|460414731|ref|XP_004252717.1|	58.93	56	21	1	354	187	102	155	1e-13	72.8
R253L6	gi|460405681|ref|XP_004248304.1|	70.37	189	23	1	1	567	291	446	3e-87	277
R253M6	gi|357520307|ref|XP_003630442.1|	33.1	145	83	3	337	771	13	143	1e-14	81.6
R270D6	gi|460386402|ref|XP_004238887.1|	57.78	90	38	0	624	355	1279	1368	3e-25	116
R270H6	gi|460413842|ref|XP_004252286.1|	79.55	44	8	1	220	89	270	312	8e-12	68.9
R270I6	gi|460409901|ref|XP_004250375.1|	61.59	164	30	2	792	313	123	257	3e-56	196
R270O6	gi|470137959|ref|XP_004304727.1|	47.39	268	117	3	3	734	209	476	3e-60	215
R334B6	gi|474305242|gb|EMS61729.1|	60.71	56	20	1	107	274	92	145	5e-11	67.4
R334H6	gi|255581263|ref|XP_002531443.1|	44.81	154	82	2	2	463	390	540	4e-27	117
R60C6	gi|460381281|ref|XP_004236380.1|	64.64	263	33	2	789	1	671	873	2e-85	288
R620A6	gi|557551810|gb|ESR62439.1|	70.73	41	12	0	3	125	283	323	6e-11	69.7
R620G6	gi|462396112|gb|EMJ01911.1|	92.31	39	3	0	382	266	78	116	3e-29	77.8
R620N6	gi|255548860|ref|XP_002515486.1|	56.1	82	31	2	387	620	231	311	5e-24	89.7
R625B6	gi|508775363|gb|EOY22619.1|	85	60	9	0	433	254	367	426	1e-43	106
R77C6	gi|460375682|ref|XP_004233633.1|	59.68	253	95	3	1	741	271	522	2e-86	292
R147A5	gi|255564629|ref|XP_002523309.1|	70.31	64	17	1	3	188	135	198	1e-19	94
R166A5	gi|449448220|ref|XP_004141864.1|	80	65	13	0	195	1	92	156	9e-27	105
R166F5	gi|255566464|ref|XP_002524217.1|	62.03	158	25	1	2	475	459	581	1e-53	192
R166O5	gi|460366574|ref|XP_004229156.1|	95.14	144	7	0	22	453	7	150	6e-95	283
R175E5	gi|359497102|ref|XP_003635424.1|	35.27	275	167	4	2	799	340	612	2e-47	177
R175O5	gi|37928995|gb|AAP70009.1|	51.03	145	9	2	435	1	1	83	4e-30	122
R199A5	gi|460380018|ref|XP_004235755.1|	82.8	279	46	1	837	1	17	293	5e-151	458
R199B5	gi|460377120|ref|XP_004234343.1|	59.03	227	82	5	851	195	1650	1873	1e-58	214
R199I5	gi|474227449|gb|EMS59507.1|	85.71	98	14	0	219	512	117	214	6e-47	171
R234A5	gi|460385485|ref|XP_004238434.1|	78.51	121	26	0	364	2	317	437	3e-59	212
R240M5	gi|359497102|ref|XP_003635424.1|	34.52	197	118	3	587	24	402	596	8e-36	123
R3C5	gi|95116508|gb|ABF56167.1|	94	50	3	0	3	152	11	60	1e-22	98.6
R3D5	gi|460395838|ref|XP_004243487.1|	78.57	70	15	0	210	1	84	153	6e-39	111
R315B5	gi|508717513|gb|EOY09410.1|	58.18	55	23	0	240	404	85	139	8e-17	64.7
R315F5	gi|224097796|ref|XP_002311075.1|	78.57	28	6	0	178	261	193	220	2e-08	51.2
R315J5	gi|460368694|ref|XP_004230200.1|	82.02	89	16	0	193	459	82	170	3e-40	159
R507A5	gi|460395838|ref|XP_004243487.1|	78.57	70	15	0	210	1	84	153	4e-40	113
R507D5	gi|508704358|gb|EOX96254.1|	83.52	261	43	0	3	785	76	336	6e-154	447
R507E5	gi|460386276|ref|XP_004238825.1|	68.18	88	28	0	660	397	542	629	1e-32	135
R507F5	gi|296083674|emb|CBI23663.3|	88.24	51	6	0	417	265	170	220	7e-20	99.8
R507G5	gi|296081965|emb|CBI20970.3|	84.91	159	23	1	149	625	161	318	5e-94	291
R518F5	gi|297736670|emb|CBI25687.3|	90.32	62	6	0	91	276	2685	2746	2e-36	116
R518H5	gi|470130508|ref|XP_004301145.1|	30.58	206	135	2	1	612	80	279	1e-26	115
R519C5	gi|297844334|ref|XP_002890048.1|	51.81	83	9	1	504	256	126	177	8e-20	81.3
R519D5	gi|255555671|ref|XP_002518871.1|	31.05	219	145	2	2	640	449	667	3e-29	125
R519F5	gi|350536681|ref|NP_001234259.1|	82.02	89	16	0	522	256	562	650	2e-75	129
R547F5	gi|224056831|ref|XP_002299045.1|	54.93	71	32	0	357	145	369	439	6e-29	83.6
R608C5	gi|462422415|gb|EMJ26678.1|	45.45	99	49	3	621	328	97	191	2e-07	60.5
R608F5	gi|460399076|ref|XP_004245069.1|	47.37	95	16	2	252	536	29	89	1e-15	79.3
R608I5	gi|561029194|gb|ESW27834.1|	77.38	84	18	1	387	638	57	139	8e-35	138
R608K5	gi|357456453|ref|XP_003598507.1|	28.37	282	173	9	6	806	25	292	2e-17	89.4
R608M5	gi|508704358|gb|EOX96254.1|	79.2	274	57	0	1	822	117	390	2e-160	464
R609B5	gi|79325029|ref|NP_001031599.1|	88.1	42	5	0	183	308	221	262	5e-15	80.9
R609G5	gi|224064045|ref|XP_002301364.1|	56.31	103	5	1	688	380	959	1021	7e-49	107
R609M5	gi|76160976|gb|ABA40451.1|	75.47	53	13	0	462	304	1	53	3e-18	87.8
R613B5	gi|508712587|gb|EOY04484.1|	76.56	64	15	0	281	90	272	335	3e-34	110
R613C5	gi|359486510|ref|XP_002271317.2|	49.19	124	62	1	415	44	828	950	4e-58	128
R613D5	gi|460413343|ref|XP_004252049.1|	81.82	55	10	0	346	510	1455	1509	2e-21	75.9
R613I5	gi|195615464|gb|ACG29562.1|	93.88	49	3	0	832	686	21	69	3e-23	100
R613N5	gi|147866209|emb|CAN83683.1|	58.97	156	64	0	1	468	404	559	8e-57	199
R77J5	gi|348659094|gb|AEP82784.1|	54.84	93	40	1	536	258	34	124	4e-23	107
R77O5	gi|407971008|ref|NP_001233765.1|	79.07	43	9	0	400	272	31	73	5e-15	84.3
R9D5	gi|255543807|ref|XP_002512966.1|	97.22	72	2	0	520	735	483	554	7e-63	148
R157E19	gi|224078291|ref|XP_002305516.1|	75.95	291	67	1	873	1	218	505	6e-153	454
R109M4	gi|449450209|ref|XP_004142856.1|	75.76	33	8	0	227	129	13	45	8e-09	52
R168O4	gi|474247272|gb|EMS60044.1|	66.67	39	10	1	242	349	577	615	1e-11	60.5
R187E4	gi|462413200|gb|EMJ18249.1|	55.77	104	8	1	3	314	437	502	3e-22	106
R187K4	gi|460387320|ref|XP_004239326.1|	81.82	187	34	0	3	563	205	391	3e-104	320
R211O4	gi|508707331|gb|EOX99227.1|	63.04	46	17	0	619	482	546	591	6e-10	67.8
R240I4	gi|9652289|gb|AAF91469.1|	86.49	37	5	0	182	72	31	67	5e-10	62
R240P4	gi|297744394|emb|CBI37656.3|	62.86	105	6	1	611	297	160	231	1e-32	123
R303P4	gi|414876915|tpg|DAA54046.1|	100	65	0	0	159	353	78	142	4e-35	133
R359C4	gi|460408622|ref|XP_004249742.1|	63.89	36	12	1	356	460	422	457	3e-17	51.2
R359G4	gi|56407686|gb|AAV88074.1|	98.55	69	1	0	207	1	415	483	2e-38	149
R359I4	gi|557547751|gb|ESR58729.1|	91.67	48	4	0	88	231	2	49	1e-18	93.6
R359L4	gi|557546775|gb|ESR57753.1|	91.81	232	19	0	696	1	274	505	2e-150	444
R407C4	gi|296082718|emb|CBI21723.3|	50.88	283	133	3	2	850	370	646	5e-80	267
R407F4	gi|359497102|ref|XP_003635424.1|	33.55	152	101	0	38	493	661	812	1e-20	100
R407K4	gi|557526618|gb|ESR37924.1|	89.66	29	3	0	223	309	1050	1078	3e-08	57.8
R407L4	gi|460398424|ref|XP_004244759.1|	58.93	56	23	0	169	2	123	178	1e-10	70.1
R41M4	gi|291464067|gb|ADE05571.1|	84.35	115	18	0	2	346	437	551	5e-59	206
R490E4	gi|460402458|ref|XP_004246729.1|	61.54	104	28	2	9	311	8	102	1e-30	124
R490H4	gi|460372603|ref|XP_004232118.1|	84.75	118	18	0	192	545	280	397	4e-61	211
R490O4	gi|225434596|ref|XP_002277965.1|	68.22	107	34	0	2	322	267	373	2e-41	157
R541G4	gi|255578542|ref|XP_002530134.1|	82	50	9	0	3	152	1837	1886	2e-17	88.6
R541N4	gi|149676198|dbj|BAF64710.1|	35.78	109	38	1	459	133	169	245	8e-15	80.1
R541P4	gi|460411523|ref|XP_004251159.1|	72.92	144	38	1	1	429	415	558	3e-55	194
R625B4	gi|77745473|gb|ABB02635.1|	86.14	101	14	0	229	531	71	171	3e-56	189
R625I4	gi|460367699|ref|XP_004229708.1|	43.12	109	61	1	376	50	26	133	3e-19	92
R625L4	gi|460385298|ref|XP_004238341.1|	47.35	302	131	2	5	832	446	745	6e-76	259
R625P4	gi|255555671|ref|XP_002518871.1|	33.09	272	168	5	793	2	382	647	6e-38	150
R88I4	gi|449480571|ref|XP_004155933.1|	54.37	103	44	1	764	456	187	286	3e-27	103
R9K4	gi|460402016|ref|XP_004246511.1|	88.89	54	6	0	700	539	323	376	2e-23	105
R9L4	gi|508777115|gb|EOY24371.1|	49.56	228	112	3	680	6	477	704	3e-58	207
R11A3	gi|550348912|gb|EEE84843.2|	73.48	132	33	1	6	401	208	337	9e-46	164
R11J3	gi|414864857|tpg|DAA43414.1|	98.77	162	2	0	488	3	230	391	1e-106	323
[truncated: 90 more rows]
