# Supplementary material for: A genome-wide BAC-end sequence survey provides first insights into sweetpotato (Ipomoea batatas (L.) Lam.) genome composition
Source: BMC Genomics. 2016 Nov 21;17:945. doi: 10.1186/s12864-016-3302-1 (PMC5117676; doi:10.1186/s12864-016-3302-1)
Supplement: Additional file 5: Table S5. — The BLASTX searching results of 4428 BESs with protein databases of S. lycopersicum. (XLS 416 kb) [file 12864_2016_3302_MOESM5_ESM.xls]

## Sheet: Table S5
Additional file 5:Table S5. The BLASTX searching results of 4428 BESs with protein databases of Solanum lycopersicum.
query id	subject id	% identity	alignment length	mismatches	gap opens	q. start	q. end	s. start	s. end	evalue	bit score
F236P10	gi|460370120|ref|XP_004230902.1|	87.31	197	25	0	595	5	123	319	2e-122	361
F236P14	gi|460367564|ref|XP_004229643.1|	78.71	249	53	0	806	60	727	975	1e-144	438
F236P23	gi|460403417|ref|XP_004247187.1|	92.31	52	4	0	224	379	436	487	4e-57	105
F236P24	gi|460367130|ref|XP_004229428.1|	90	40	4	0	121	2	68	107	4e-17	78.2
F236P8	gi|460398419|ref|XP_004244757.1|	65.91	44	13	1	307	182	308	351	4e-11	62
F79P4	gi|460383788|ref|XP_004237599.1|	55	80	28	3	674	453	476	553	1e-20	90.9
F482O13	gi|460383995|ref|XP_004237701.1|	70.15	67	20	0	293	493	479	545	3e-42	111
F561O16	gi|460399755|ref|XP_004245402.1|	75.7	214	52	0	643	2	66	279	3e-91	274
F561O19	gi|460392021|ref|XP_004241616.1|	35.68	185	85	2	453	1	224	408	2e-23	97.1
F561O3	gi|460399465|ref|XP_004245261.1|	66.67	51	14	1	6	158	229	276	9e-13	65.9
F604O7	gi|460378848|ref|XP_004235180.1|	59.65	57	23	0	661	491	205	261	4e-16	75.1
F91O13	gi|460405276|ref|XP_004248102.1|	93.33	30	2	0	662	573	277	306	1e-10	59.7
F91O15	gi|460398815|ref|XP_004244947.1|	80	30	6	0	270	181	4	33	2e-12	52.8
F193N22	gi|460377322|ref|XP_004234442.1|	48.84	215	79	4	631	5	1	190	3e-38	144
F311N11	gi|460375412|ref|XP_004233500.1|	71.88	32	8	1	472	380	564	595	2e-11	45.8
F311N12	gi|460396423|ref|XP_004243773.1|	65.38	78	26	1	390	157	292	368	4e-23	96.3
F311N19	gi|460396972|ref|XP_004244043.1|	50.48	105	2	1	276	590	424	478	1e-19	87.4
F311N21	gi|460369506|ref|XP_004230603.1|	34.85	132	64	5	535	179	1	123	9e-11	60.8
F311N6	gi|460364930|ref|XP_004228360.1|	68.91	119	37	0	6	362	53	171	1e-47	159
F349N11	gi|460410578|ref|XP_004250703.1|	59.34	91	7	1	404	676	532	592	2e-24	103
F349N3	gi|460384421|ref|XP_004237910.1|	90.91	22	2	0	78	143	201	222	1e-06	45.4
F349N6	gi|460376750|ref|XP_004234160.1|	79.87	154	31	0	3	464	399	552	8e-92	282
F401N11	gi|460386874|ref|XP_004239119.1|	84.09	44	7	0	580	711	198	241	4e-18	83.2
F401N12	gi|460381293|ref|XP_004236386.1|	60	80	31	1	716	477	27	105	1e-14	72.8
F401N14	gi|460383414|ref|XP_004237420.1|	75.51	49	12	0	122	268	366	414	2e-20	89.4
F401N22	gi|460376004|ref|XP_004233792.1|	69.12	68	21	0	727	524	701	768	5e-45	100
F414N19	gi|460404008|ref|XP_004247477.1|	97.01	67	2	0	281	481	668	734	2e-64	146
F414N21	gi|460398905|ref|XP_004244987.1|	82.98	47	8	0	576	716	302	348	7e-37	82.8
F414N8	gi|460393830|ref|XP_004242511.1|	92.31	26	2	0	140	217	629	654	2e-11	59.7
F414N9	gi|460386798|ref|XP_004239083.1|	74.79	119	30	0	2	358	60	178	9e-49	158
F430N18	gi|460380881|ref|XP_004236182.1|	79.11	158	33	0	1	474	531	688	1e-85	271
F430N5	gi|460409897|ref|XP_004250373.1|	71.19	59	17	0	99	275	482	540	1e-20	89.7
F595N-1	gi|460409301|ref|XP_004250077.1|	69.23	91	28	0	273	1	66	156	1e-41	146
F595N10	gi|460384909|ref|XP_004238149.1|	52.21	113	52	2	339	4	473	584	4e-27	112
F595N17	gi|460411119|ref|XP_004250962.1|	68.29	164	52	0	747	256	348	511	2e-74	238
F595N6	gi|460411206|ref|XP_004251005.1|	71.93	114	1	1	570	229	157	239	7e-48	164
F595N7	gi|460380419|ref|XP_004235954.1|	52.11	71	28	2	211	2	106	171	3e-13	68.6
F80N10	gi|460391351|ref|XP_004241286.1|	85.71	28	4	0	106	189	397	424	6e-10	54.7
F80N11	gi|460372506|ref|XP_004232070.1|	81.06	132	25	0	180	575	1	132	2e-67	223
F80N12	gi|460383317|ref|XP_004237374.1|	66.67	54	18	0	447	608	72	125	2e-20	85.5
F80N2	gi|460366503|ref|XP_004229121.1|	28.26	92	66	0	298	573	1	92	3e-12	62
F80N5	gi|460376128|ref|XP_004233852.1|	51.67	60	29	0	2	181	4158	4217	1e-10	61.2
F154M20	gi|460407827|ref|XP_004249351.1|	83.33	180	30	0	118	657	84	263	3e-106	319
F154M6	gi|460412283|ref|XP_004251531.1|	61.36	44	16	1	297	166	686	728	2e-09	55.1
F180M7	gi|460385367|ref|XP_004238375.1|	68.75	96	29	1	285	1	156	251	4e-18	83.2
F231M1	gi|460371702|ref|XP_004231674.1|	41.75	103	59	1	317	12	484	586	7e-17	77
F231M12	gi|460370098|ref|XP_004230891.1|	86.21	29	4	0	388	302	397	425	8e-10	58.5
F231M13	gi|460385407|ref|XP_004238395.1|	86.76	68	9	0	292	89	676	743	1e-34	129
F231M18	gi|460366776|ref|XP_004229255.1|	74.03	77	20	0	1	231	87	163	7e-35	124
F231M6	gi|460403582|ref|XP_004247268.1|	39.29	56	34	0	190	357	410	465	3e-13	45.1
F324M11	gi|460415994|ref|XP_004253338.1|	23.14	242	155	10	62	709	400	636	2e-07	51.6
F324M18	gi|460367798|ref|XP_004229757.1|	88.64	44	5	0	552	421	529	572	6e-19	60.1
F412M19	gi|460395734|ref|XP_004243436.1|	40.32	253	134	5	768	19	157	395	3e-57	190
F412M22	gi|460376053|ref|XP_004233815.1|	42.11	209	83	4	622	2	334	506	4e-37	132
F412M4	gi|460408295|ref|XP_004249581.1|	53.68	95	36	3	297	13	1	87	5e-20	89
F79M1	gi|460394428|ref|XP_004242805.1|	79.55	44	9	0	197	66	207	250	1e-28	82
F79M20	gi|460409158|ref|XP_004250006.1|	77.61	67	15	0	201	1	1	67	2e-27	110
F79M3	gi|460376252|ref|XP_004233913.1|	47.41	270	111	4	3	725	430	697	1e-51	181
F79M5	gi|460408206|ref|XP_004249537.1|	84.31	51	8	0	238	86	267	317	5e-24	95.5
F80M15	gi|460410629|ref|XP_004250725.1|	86.05	43	6	0	450	322	1251	1293	5e-09	54.3
F80M19	gi|460397612|ref|XP_004244361.1|	71.83	71	20	0	106	318	455	525	1e-50	112
F80M2	gi|460373969|ref|XP_004232784.1|	59.09	66	25	1	378	575	78	141	2e-28	80.1
F325L22	gi|460385773|ref|XP_004238576.1|	70.36	253	69	3	4	744	132	384	2e-101	304
F325L3	gi|460396071|ref|XP_004243603.1|	54.41	68	31	0	1	204	116	183	8e-20	80.5
F325L6	gi|460399335|ref|XP_004245197.1|	57.89	190	76	4	2	571	222	407	1e-59	197
F357L14	gi|460399936|ref|XP_004245492.1|	77.27	44	10	0	310	441	99	142	8e-11	59.3
F357L17	gi|460413392|ref|XP_004252073.1|	53.15	143	66	1	2	427	262	404	5e-42	149
F357L5	gi|460399313|ref|XP_004245186.1|	62.34	154	14	1	10	471	599	708	1e-54	184
F357L9	gi|460408022|ref|XP_004249447.1|	59.54	173	69	1	532	17	269	441	1e-69	221
F418L17	gi|460413753|ref|XP_004252244.1|	88.57	70	8	0	118	327	216	285	3e-31	123
F418L18	gi|460414347|ref|XP_004252533.1|	69.23	117	34	1	217	561	10	126	7e-51	173
F418L8	gi|460372287|ref|XP_004231962.1|	85.71	203	29	0	609	1	410	612	4e-101	317
F514L2	gi|460390823|ref|XP_004241024.1|	70.21	47	13	1	141	1	142	187	1e-14	72.8
F514L8	gi|460411641|ref|XP_004251214.1|	70	70	21	0	1	210	341	410	2e-27	105
F569L21	gi|460368358|ref|XP_004230034.1|	72.86	70	18	1	210	1	607	675	2e-23	94
F569L5	gi|460379346|ref|XP_004235423.1|	67.14	70	22	1	347	138	7	75	1e-23	94
F583L1	gi|460377442|ref|XP_004234502.1|	66.22	148	19	1	457	14	73	189	2e-64	203
F583L14	gi|460372108|ref|XP_004231874.1|	85.1	208	31	0	3	626	313	520	7e-134	390
F583L15	gi|460370886|ref|XP_004231279.1|	70.59	170	50	0	6	515	839	1008	1e-79	256
F583L16	gi|460403757|ref|XP_004247354.1|	73.64	129	30	3	453	67	361	485	2e-35	130
F583L4	gi|460385425|ref|XP_004238404.1|	79.07	43	9	0	764	636	672	714	5e-21	78.2
F583L7	gi|460382542|ref|XP_004236998.1|	51.39	72	31	2	247	450	249	320	6e-15	70.9
F250K10	gi|350539429|ref|NP_001234393.1|	84.38	32	5	0	168	73	641	672	4e-13	63.5
F250K11	gi|460367463|ref|XP_004229593.1|	91.58	95	8	0	223	507	293	387	2e-54	184
F250K2	gi|460389702|ref|XP_004240489.1|	42.16	102	59	0	1	306	119	220	9e-14	67.4
F282K11	gi|460372150|ref|XP_004231895.1|	59.42	69	26	1	279	485	73	139	3e-18	80.5
F282K19	gi|460412396|ref|XP_004251587.1|	88.24	51	6	0	540	692	120	170	5e-23	95.5
F282K22	gi|460411677|ref|XP_004251232.1|	52	100	39	2	303	4	30	120	3e-23	92
F434K1	gi|460402791|ref|XP_004246894.1|	66.67	51	16	1	89	241	1420	1469	6e-15	73.9
F434K9	gi|460400784|ref|XP_004245912.1|	51.85	135	27	1	65	469	467	563	9e-37	136
F532K11	gi|460380401|ref|XP_004235945.1|	83.33	138	23	0	4	417	521	658	2e-79	251
F532K2	gi|460387402|ref|XP_004239366.1|	41.1	163	96	0	787	299	738	900	8e-29	117
F220J1	gi|460368482|ref|XP_004230095.1|	64.44	45	15	1	207	338	116	160	1e-08	53.1
F220J18	gi|460411035|ref|XP_004250920.1|	67.41	135	11	1	807	403	462	563	1e-50	177
F220J6	gi|460385407|ref|XP_004238395.1|	86.36	44	6	0	432	563	339	382	8e-21	90.9
F220J9	gi|460402987|ref|XP_004246987.1|	38.96	77	36	2	570	782	4	75	1e-07	52.4
F303J1	gi|460401734|ref|XP_004246372.1|	48.48	66	34	0	366	563	568	633	2e-12	66.6
F303J13	gi|460396175|ref|XP_004243654.1|	56.44	202	48	3	608	3	257	418	2e-70	227
F303J22	gi|460385469|ref|XP_004238426.1|	86.4	228	31	0	769	86	327	554	6e-141	419
F354J4	gi|460400507|ref|XP_004245776.1|	52.86	140	58	2	556	155	455	592	6e-40	144
F364J14	gi|460392561|ref|XP_004241884.1|	79.17	48	10	0	415	272	323	370	9e-31	82
F364J24	gi|460377716|ref|XP_004234636.1|	72.37	76	20	1	231	7	4	79	3e-31	121
F364J3	gi|350539203|ref|NP_001234636.1|	95.45	88	4	0	266	3	501	588	7e-80	171
F364J6	gi|460403906|ref|XP_004247427.1|	85.14	222	33	0	2	667	290	511	1e-121	379
F364J8	gi|460406425|ref|XP_004248665.1|	91.94	62	5	0	317	132	207	268	1e-32	123
F409J18	gi|460399048|ref|XP_004245056.1|	74.3	249	63	1	4	750	200	447	4e-95	298
F409J20	gi|460402510|ref|XP_004246755.1|	84.78	92	12	1	276	1	1	90	1e-47	164
F438J4	gi|460416270|ref|XP_004253469.1|	32.22	90	60	1	113	379	73	162	9e-10	56.6
F438J5	gi|460404056|ref|XP_004247501.1|	62.15	288	103	2	4	849	712	999	6e-83	272
F438J6	gi|460378151|ref|XP_004234839.1|	77.42	31	7	0	518	610	97	127	2e-09	57.4
F458J2	gi|460402482|ref|XP_004246741.1|	47.5	160	75	3	313	786	752	904	3e-35	135
F557J10	gi|460374684|ref|XP_004233140.1|	60	45	18	0	687	553	44	88	2e-10	59.7
F557J13	gi|460370831|ref|XP_004231252.1|	71.98	182	51	0	11	556	577	758	1e-90	286
F557J6	gi|460369458|ref|XP_004230579.1|	67.82	202	65	0	608	3	27	228	5e-99	298
F557J9	gi|460375565|ref|XP_004233575.1|	64.76	210	38	1	711	82	90	263	3e-95	284
F560J10	gi|460407943|ref|XP_004249408.1|	73.97	73	19	0	409	627	280	352	2e-45	115
F560J23	gi|350539940|ref|NP_001234584.1|	47.9	119	34	2	786	430	32	122	2e-41	93.6
F560J24	gi|460400854|ref|XP_004245947.1|	72.97	222	60	0	666	1	271	492	6e-112	335
F560J8	gi|460413684|ref|XP_004252212.1|	37.04	189	98	8	532	5	304	484	3e-15	75.1
F177I1	gi|350537001|ref|NP_001234275.1|	84.62	52	8	0	174	329	413	464	2e-13	69.3
F177I10	gi|350539890|ref|NP_001234310.1|	63.11	122	45	0	366	1	301	422	9e-51	171
F177I11	gi|460378264|ref|XP_004234893.1|	52.49	261	121	2	784	2	173	430	1e-73	238
F362I1	gi|460398424|ref|XP_004244759.1|	67.57	37	12	0	376	266	142	178	5e-10	56.6
F362I13	gi|460367479|ref|XP_004229601.1|	48.85	174	84	3	539	27	450	621	3e-29	115
F362I15	gi|460401249|ref|XP_004246139.1|	86.5	200	27	0	3	602	443	642	2e-125	377
F362I16	gi|460389311|ref|XP_004240299.1|	65.52	58	20	0	37	210	393	450	2e-25	78.2
F362I2	gi|460383177|ref|XP_004237308.1|	35.06	154	95	2	33	482	64	216	2e-20	89.4
F456I10	gi|460407949|ref|XP_004249411.1|	54.76	84	38	0	253	2	99	182	5e-29	105
F456I19	gi|460365405|ref|XP_004228593.1|	84.77	256	13	1	768	1	1443	1672	8e-142	441
F456I6	gi|460372273|ref|XP_004231955.1|	55.1	49	20	1	243	103	14	62	2e-11	58.9
F473I12	gi|460377446|ref|XP_004234504.1|	74.55	110	27	1	454	125	105	213	6e-49	168
F473I17	gi|460403294|ref|XP_004247127.1|	86.67	45	5	1	2	136	1250	1293	2e-18	84.3
F473I23	gi|460370120|ref|XP_004230902.1|	95.37	108	5	0	2	325	321	428	2e-65	209
F475I-3	gi|460403447|ref|XP_004247202.1|	77.72	193	42	1	579	1	1046	1237	3e-88	286
F475I10	gi|460369198|ref|XP_004230450.1|	70.65	92	26	1	273	1	7	98	1e-33	121
F475I20	gi|460411977|ref|XP_004251380.1|	58.73	189	52	2	570	7	951	1114	2e-66	222
F475I23	gi|460379658|ref|XP_004235578.1|	70.18	171	41	4	69	578	140	301	2e-68	215
F475I5	gi|460400542|ref|XP_004245793.1|	46	100	52	1	295	2	9	108	8e-17	77.4
F502I1	gi|460393544|ref|XP_004242369.1|	86.67	45	6	0	223	357	148	192	1e-19	84.7
F502I18	gi|460377428|ref|XP_004234495.1|	61.17	103	10	1	310	2	183	255	1e-28	76.3
F502I20	gi|460371835|ref|XP_004231740.1|	78.57	56	12	0	1	168	738	793	1e-21	95.5
F502I6	gi|460395290|ref|XP_004243217.1|	46.83	126	35	2	523	146	69	162	4e-21	93.2
F502I9	gi|460393954|ref|XP_004242572.1|	70.22	225	62	2	661	2	6	230	4e-95	288
F565I12	gi|460407381|ref|XP_004249131.1|	43.64	110	17	2	201	524	416	482	4e-17	70.9
F565I17	gi|460377526|ref|XP_004234543.1|	62.5	48	18	0	69	212	205	252	2e-09	56.6
F565I24	gi|460392416|ref|XP_004241812.1|	85.37	41	6	0	623	501	343	383	8e-16	76.6
F565I3	gi|460376037|ref|XP_004233808.1|	60.9	133	48	3	403	11	1920	2050	8e-45	159
F195H2	gi|460391914|ref|XP_004241563.1|	44.04	109	51	3	318	10	138	242	8e-17	77.4
F195H20	gi|460396561|ref|XP_004243840.1|	55.56	63	28	0	684	496	412	474	3e-16	77.4
F195H4	gi|460410203|ref|XP_004250520.1|	63.93	183	65	1	3	548	462	644	4e-64	215
F23H2	gi|460386784|ref|XP_004239076.1|	86.67	30	4	0	634	545	66	95	1e-11	61.2
F261H1	gi|460409750|ref|XP_004250301.1|	84.09	44	7	0	695	564	232	275	3e-18	84.7
F261H13	gi|460367479|ref|XP_004229601.1|	49.03	206	104	1	49	666	114	318	8e-54	186
F261H7	gi|460379820|ref|XP_004235658.1|	100	29	0	0	650	736	4	32	6e-14	66.2
F330H19	gi|460402725|ref|XP_004246861.1|	57.89	76	28	3	626	405	24	97	6e-18	82.8
F330H21	gi|460415726|ref|XP_004253208.1|	45.35	86	35	3	173	400	6	89	1e-12	65.5
F330H24	gi|460372514|ref|XP_004232074.1|	72.5	40	11	0	9	128	33	72	1e-13	61.6
F330H6	gi|460377322|ref|XP_004234442.1|	35.11	131	60	2	323	6	93	223	1e-24	68.6
F330H8	gi|460383682|ref|XP_004237548.1|	82.22	45	7	1	13	147	463	506	4e-16	77.4
F38H1	gi|460413888|ref|XP_004252308.1|	29.46	112	72	2	567	241	27	134	3e-09	55.5
F38H11	gi|460402337|ref|XP_004246669.1|	49.15	177	90	0	793	263	60	236	1e-53	177
F38H23	gi|460415089|ref|XP_004252893.1|	57.6	125	8	1	774	400	233	312	5e-36	134
F38H24	gi|460389203|ref|XP_004240248.1|	69.72	218	66	0	5	658	272	489	1e-110	332
F38H7	gi|460401823|ref|XP_004246415.1|	62.89	97	29	3	544	254	35	124	1e-29	115
F394H18	gi|460393109|ref|XP_004242154.1|	26.35	167	109	6	61	543	116	274	5e-09	55.8
F394H20	gi|460407550|ref|XP_004249215.1|	84.29	70	11	0	675	466	1	70	4e-32	122
F394H4	gi|460392416|ref|XP_004241812.1|	88	25	3	0	1	75	72	96	4e-07	45.1
F394H7	gi|460374159|ref|XP_004232879.1|	81.69	71	12	1	375	166	168	238	5e-31	121
F614H13	gi|350535867|ref|NP_001234729.1|	81.33	75	14	0	1	225	284	358	4e-36	130
F79H13	gi|460406265|ref|XP_004248587.1|	38.64	88	51	2	427	681	212	299	9e-10	57.4
F79H16	gi|460391583|ref|XP_004241400.1|	83.61	61	10	0	440	258	16	76	1e-28	108
F79H23	gi|460393470|ref|XP_004242332.1|	80	40	8	0	274	393	331	370	9e-16	74.7
F79H7	gi|460376196|ref|XP_004233885.1|	88.59	149	17	0	1	447	523	671	1e-90	284
F119G2	gi|460370904|ref|XP_004231288.1|	50.91	55	24	1	167	3	822	873	1e-08	53.1
F119G3	gi|460378006|ref|XP_004234775.1|	57.78	135	53	3	3	398	163	296	7e-37	134
F119G8	gi|460397690|ref|XP_004244400.1|	43.48	92	47	3	42	302	433	524	8e-11	61.2
F119G9	gi|460390991|ref|XP_004241107.1|	47.86	140	42	1	594	175	58	166	3e-35	122
F286G11	gi|460402791|ref|XP_004246894.1|	35.16	128	55	1	391	8	1298	1397	1e-17	82.8
F286G5	gi|460410430|ref|XP_004250632.1|	76.92	26	6	0	383	460	63	88	5e-10	44.7
F342G11	gi|460410258|ref|XP_004250547.1|	31.11	90	37	1	534	265	697	761	3e-07	51.2
F342G17	gi|460406031|ref|XP_004248477.1|	29.74	232	128	6	156	800	20	233	3e-21	93.2
F342G2	gi|460369420|ref|XP_004230560.1|	70.15	67	20	0	492	692	505	571	4e-28	78.6
F342G9	gi|460379138|ref|XP_004235321.1|	79.29	198	35	3	91	678	85	278	2e-103	305
F346G11	gi|460412346|ref|XP_004251562.1|	88.89	81	9	0	414	656	242	322	4e-47	162
F346G12	gi|460406742|ref|XP_004248819.1|	79.37	63	13	0	87	275	313	375	4e-36	72.8
F346G16	gi|460371193|ref|XP_004231427.1|	26.97	152	97	2	457	5	42	180	2e-14	71.2
F346G6	gi|460394035|ref|XP_004242611.1|	66.83	208	18	2	192	815	205	361	6e-82	265
F377G10	gi|460407158|ref|XP_004249022.1|	52.17	69	25	1	613	431	177	245	2e-14	70.9
F377G11	gi|460392307|ref|XP_004241758.1|	77.42	31	7	0	186	94	388	418	2e-07	50.4
F377G23	gi|460381498|ref|XP_004236486.1|	88	100	12	0	4	303	141	240	5e-53	185
F382G14	gi|460394645|ref|XP_004242911.1|	90.74	54	5	0	227	66	231	284	4e-30	109
F382G2	gi|460386524|ref|XP_004238948.1|	38.1	168	100	4	5	502	220	385	4e-28	111
F382G23	gi|350540108|ref|NP_001234646.1|	56.45	62	27	0	246	61	153	214	2e-13	65.5
F382G8	gi|460379738|ref|XP_004235618.1|	65.96	94	28	2	563	291	320	412	3e-41	123
F270F10	gi|350537149|ref|NP_001233771.1|	77.78	63	11	2	432	244	752	811	1e-20	91.3
F270F15	gi|460409905|ref|XP_004250377.1|	64.12	170	61	0	512	3	260	429	8e-50	173
F344F10	gi|460396333|ref|XP_004243730.1|	84.48	58	9	0	838	665	353	410	4e-24	103
F344F13	gi|460416200|ref|XP_004253436.1|	31.18	186	104	5	3	530	489	660	6e-17	79
F344F19	gi|460396918|ref|XP_004244017.1|	68.75	112	35	0	8	343	217	328	3e-51	172
F344F5	gi|460387464|ref|XP_004239397.1|	32.32	99	57	2	409	119	19	109	2e-07	48.9
F344F6	gi|460370735|ref|XP_004231205.1|	43.24	74	36	2	736	515	668	735	2e-11	63.5
F375F-3	gi|460401501|ref|XP_004246261.1|	68.27	104	30	2	570	268	28	131	3e-60	144
F375F12	gi|460382107|ref|XP_004236781.1|	62.07	145	55	0	435	1	73	217	1e-56	188
F375F16	gi|460404052|ref|XP_004247499.1|	89.29	28	3	0	116	199	276	303	2e-13	56.6
F375F9	gi|460403602|ref|XP_004247278.1|	33.8	71	47	0	227	15	33	103	6e-08	50.8
F37F18	gi|460411219|ref|XP_004251011.1|	74.27	206	52	1	618	1	184	388	4e-107	332
F416F16	gi|460366052|ref|XP_004228907.1|	64.86	37	13	0	227	337	465	501	7e-08	50.4
F416F3	gi|460373826|ref|XP_004232714.1|	68.35	79	25	0	271	507	284	362	3e-45	119
F416F6	gi|460377750|ref|XP_004234651.1|	56.84	234	78	8	651	1	154	381	2e-56	186
F416F7	gi|460376285|ref|XP_004233929.1|	43.7	254	110	6	83	775	52	295	8e-48	168
F453F8	gi|460388769|ref|XP_004240037.1|	69.7	66	20	0	760	563	758	823	6e-23	99
F50F21	gi|460372407|ref|XP_004232022.1|	75	76	19	0	175	402	226	301	4e-37	119
F514F11	gi|460383375|ref|XP_004237401.1|	88.33	60	7	0	3	182	257	316	4e-28	106
F538F16	gi|460415437|ref|XP_004253065.1|	68.89	45	14	0	136	2	57	101	2e-20	65.5
F579F10	gi|460386432|ref|XP_004238902.1|	30.68	176	97	8	667	182	75	239	5e-09	55.5
F579F12	gi|460407874|ref|XP_004249374.1|	71.02	176	22	1	620	93	173	319	5e-70	230
F579F13	gi|460377416|ref|XP_004234489.1|	64.12	131	11	1	422	30	328	422	1e-46	162
F579F24	gi|460400701|ref|XP_004245871.1|	76.47	34	8	0	102	1	1	34	9e-12	62.8
F157E19	gi|460410775|ref|XP_004250794.1|	45.11	133	19	2	151	549	395	473	4e-25	102
F157E21	gi|460387612|ref|XP_004239470.1|	42.31	78	45	0	501	268	972	1049	2e-15	74.3
F157E9	gi|460393830|ref|XP_004242511.1|	60.98	41	16	0	615	493	709	749	1e-08	55.5
F173E10	gi|460397478|ref|XP_004244294.1|	69.39	98	29	1	836	546	200	297	3e-38	139
F173E11	gi|460414067|ref|XP_004252396.1|	62.79	43	16	0	106	234	253	295	6e-14	66.6
F173E23	gi|460379358|ref|XP_004235429.1|	53.51	228	98	3	89	766	529	750	1e-74	245
F173E5	gi|460411358|ref|XP_004251079.1|	68.46	130	39	1	384	1	172	301	1e-52	180
F194E10	gi|460380413|ref|XP_004235951.1|	66.67	45	10	1	120	1	3	47	4e-11	62
F194E14	gi|460401249|ref|XP_004246139.1|	79.59	98	20	0	296	3	371	468	7e-52	174
F194E18	gi|460375974|ref|XP_004233777.1|	77.5	40	9	0	325	206	251	290	2e-15	71.6
F194E5	gi|460411141|ref|XP_004250973.1|	84.3	121	19	0	2	364	260	380	4e-72	223
F194E9	gi|460401174|ref|XP_004246103.1|	69.7	33	9	1	344	249	1	33	4e-07	50.8
F235E24	gi|460369188|ref|XP_004230445.1|	82.43	74	13	0	3	224	629	702	2e-15	74.3
F235E3	gi|460368515|ref|XP_004230111.1|	64.2	81	29	0	421	663	1	81	5e-28	110
F275E12	gi|460407536|ref|XP_004249208.1|	83.68	190	31	0	570	1	1	190	4e-113	345
F275E2	gi|460381003|ref|XP_004236242.1|	95.83	48	2	0	599	742	327	374	1e-40	102
F275E21	gi|350537951|ref|NP_001234319.1|	55.63	142	61	2	428	3	1	140	5e-42	154
F275E3	gi|460381961|ref|XP_004236709.1|	86.21	29	4	0	170	256	494	522	2e-17	59.7
F275E8	gi|460365142|ref|XP_004228463.1|	45.31	128	2	2	625	242	108	167	4e-20	90.9
F291E14	gi|460384738|ref|XP_004238066.1|	45.54	213	71	7	3	536	450	652	1e-33	130
F291E18	gi|460374455|ref|XP_004233026.1|	57.27	227	63	2	675	1	1	195	3e-77	255
F291E24	gi|460407756|ref|XP_004249316.1|	52.72	184	82	2	1	549	243	422	2e-60	198
F471E16	gi|460370535|ref|XP_004231108.1|	30.38	158	101	2	473	3	74	223	3e-13	67.8
F471E18	gi|460376984|ref|XP_004234276.1|	64.49	214	76	0	642	1	133	346	3e-99	296
F471E2	gi|460383535|ref|XP_004237477.1|	79.05	210	42	2	106	732	770	978	7e-107	337
F471E20	gi|460407532|ref|XP_004249206.1|	56.25	48	21	0	659	516	222	269	1e-12	66.2
F471E21	gi|460374816|ref|XP_004233205.1|	84.72	72	9	1	223	8	28	97	3e-33	121
F471E22	gi|460389091|ref|XP_004240192.1|	72.13	61	14	2	185	3	1	58	6e-20	87.8
F558E17	gi|460376240|ref|XP_004233907.1|	76.37	182	41	1	551	6	452	631	4e-94	292
F558E19	gi|460399249|ref|XP_004245154.1|	77.27	176	40	0	530	3	332	507	1e-87	278
F558E21	gi|460387812|ref|XP_004239567.1|	27.01	137	96	3	1	411	744	876	9e-09	55.1
F280D13	gi|460371502|ref|XP_004231575.1|	75.38	65	13	1	345	530	87	151	6e-24	97.8
F280D22	gi|460393830|ref|XP_004242511.1|	88.57	35	4	0	696	592	550	584	1e-11	63.9
F280D6	gi|460368095|ref|XP_004229905.1|	56.41	78	34	0	364	597	262	339	7e-21	90.1
F376D1	gi|460415134|ref|XP_004252915.1|	53.76	93	42	1	276	1	7	99	3e-18	83.6
F376D11	gi|460391744|ref|XP_004241479.1|	34.81	135	66	10	172	564	1	117	6e-08	51.2
F376D19	gi|460383525|ref|XP_004237472.1|	56.86	51	22	0	135	287	36	86	4e-14	65.5
F376D3	gi|460374829|ref|XP_004233211.1|	65.85	41	14	0	3	125	203	243	4e-13	63.2
F616D1	gi|460370663|ref|XP_004231170.1|	63.41	164	59	1	3	491	362	525	2e-66	218
F616D16	gi|460408838|ref|XP_004249848.1|	92.5	40	3	0	106	225	1	40	1e-20	84.3
F616D22	gi|460390642|ref|XP_004240937.1|	45.59	68	37	0	21	224	303	370	5e-16	72.8
F18C16	gi|460402695|ref|XP_004246846.1|	71.01	138	40	0	414	1	995	1132	5e-56	190
F18C9	gi|460386494|ref|XP_004238933.1|	67.06	85	23	1	492	253	1	85	2e-32	120
F367C12	gi|460374481|ref|XP_004233039.1|	37.27	161	89	5	456	1	193	350	1e-26	107
F436C13	gi|460377881|ref|XP_004234715.1|	26.11	157	110	1	492	22	1	151	1e-10	58.5
F523C14	gi|460375261|ref|XP_004233425.1|	82.35	34	6	0	5	106	459	492	3e-11	60.5
F523C16	gi|89280691|ref|YP_514908.1|	100	32	0	0	724	629	148	179	3e-13	68.2
F523C2	gi|460369013|ref|XP_004230359.1|	52.75	91	42	1	482	213	38	128	3e-27	100
F523C9	gi|460384676|ref|XP_004238036.1|	82	50	8	1	151	2	384	432	3e-15	74.7
F549C1	gi|460390380|ref|XP_004240813.1|	51.09	137	66	1	457	47	592	727	4e-38	139
F549C17	gi|460385104|ref|XP_004238245.1|	56	100	35	2	217	495	542	639	5e-56	119
F562C15	gi|460409839|ref|XP_004250345.1|	59.38	160	30	1	518	39	674	798	5e-46	162
F564C16	gi|460401357|ref|XP_004246192.1|	69.38	160	20	1	481	2	141	271	1e-67	226
F564C3	gi|460368010|ref|XP_004229863.1|	70	70	21	0	2	211	238	307	1e-26	105
F569C22	gi|460393630|ref|XP_004242412.1|	93.25	163	11	0	490	2	272	434	4e-109	326
F203A20	gi|460381940|ref|XP_004236699.1|	67.9	81	23	2	479	243	453	532	5e-28	110
F203A9	gi|460380199|ref|XP_004235845.1|	67.69	65	17	1	185	3	192	256	6e-20	85.9
F243A1	gi|460383416|ref|XP_004237421.1|	79.31	29	6	0	164	250	159	187	1e-14	54.7
F243A10	gi|460407186|ref|XP_004249035.1|	72.58	62	17	0	510	325	73	134	2e-14	69.7
F243A5	gi|460401185|ref|XP_004246108.1|	40.2	102	12	1	452	147	217	269	1e-23	74.3
F243A7	gi|460375607|ref|XP_004233596.1|	69.44	36	11	0	110	3	398	433	5e-13	64.7
F323A-1	gi|460368575|ref|XP_004230141.1|	80	40	8	0	269	150	299	338	3e-14	71.2
F323A10	gi|460384484|ref|XP_004237941.1|	85.25	61	9	0	359	541	227	287	6e-30	117
F323A15	gi|460397725|ref|XP_004244417.1|	79.59	49	10	0	168	314	562	610	2e-22	95.1
F323A9	gi|350537407|ref|NP_001234036.1|	86.83	167	21	1	3	500	121	287	1e-93	280
F429A15	gi|460407750|ref|XP_004249313.1|	58.01	231	81	3	1	675	245	465	1e-92	284
F429A16	gi|460381190|ref|XP_004236335.1|	82.86	70	12	0	1	210	44	113	1e-34	134
F429A7	gi|460390997|ref|XP_004241110.1|	85.19	27	4	0	330	250	362	388	1e-08	55.1
F550A1	gi|460364874|ref|XP_004228337.1|	67.31	52	11	1	450	295	239	284	2e-17	73.9
F550A19	gi|460366637|ref|XP_004229187.1|	90.91	22	2	0	102	37	1	22	4e-07	46.2
F550A24	gi|460386094|ref|XP_004238735.1|	81.58	38	7	0	134	247	1117	1154	2e-12	63.9
F550A9	gi|460388826|ref|XP_004240065.1|	67.31	52	16	1	158	3	1	51	2e-13	68.9
F614A12	gi|460400473|ref|XP_004245759.1|	39.22	51	31	0	373	221	575	625	5e-14	48.1
F614A14	gi|460397967|ref|XP_004244536.1|	44.8	125	65	2	747	376	153	274	1e-24	100
F614A7	gi|460374704|ref|XP_004233150.1|	63.53	170	59	3	2	508	327	494	1e-68	220
F11H24	gi|460373543|ref|XP_004232576.1|	43.21	243	74	3	730	2	575	753	3e-53	186
F167K24	gi|460409927|ref|XP_004250388.1|	68.97	29	9	0	88	2	227	255	5e-08	53.5
F167N24	gi|460370735|ref|XP_004231205.1|	46.58	73	35	2	447	229	667	735	2e-09	57.8
F209C24	gi|460403308|ref|XP_004247134.1|	69.87	239	71	1	3	719	165	402	5e-122	362
F209G24	gi|460399243|ref|XP_004245151.1|	30.77	104	63	2	4	291	39	141	2e-10	57
F209I24	gi|460371829|ref|XP_004231737.1|	68.75	48	15	0	302	445	202	249	3e-16	75.1
F220D24	gi|460411799|ref|XP_004251293.1|	57.81	64	27	0	3	194	146	209	2e-13	68.9
F220F24	gi|460409299|ref|XP_004250076.1|	62	50	19	0	661	512	186	235	3e-10	59.7
F220G24	gi|460376762|ref|XP_004234166.1|	70.78	219	55	4	645	1	24	237	1e-95	298
F220H24	gi|460368503|ref|XP_004230105.1|	76.54	81	19	0	529	287	71	151	1e-37	135
F220N24	gi|460381075|ref|XP_004236278.1|	87.88	33	4	0	351	449	212	244	4e-12	64.3
F228D24	gi|460365479|ref|XP_004228629.1|	42.75	138	11	2	415	2	242	311	7e-19	85.1
F228P24	gi|460400593|ref|XP_004245818.1|	77.25	167	4	1	726	226	86	218	2e-81	251
F253H24	gi|460412400|ref|XP_004251589.1|	31.58	76	52	0	381	154	1	76	4e-08	53.5
F288A24	gi|460384377|ref|XP_004237888.1|	60.99	223	84	2	707	39	240	459	1e-79	261
F288J24	gi|460375475|ref|XP_004233531.1|	74.07	108	23	1	36	344	1	108	6e-47	160
F321G24	gi|460401501|ref|XP_004246261.1|	66.24	234	76	2	3	695	196	429	2e-83	259
F321H24	gi|460376085|ref|XP_004233831.1|	68.75	64	20	0	602	411	17	80	4e-22	95.1
F336G24	gi|460374515|ref|XP_004233056.1|	53.19	47	22	0	2	142	337	383	2e-11	57.4
F398D24	gi|460402287|ref|XP_004246645.1|	65.19	135	44	2	28	423	4	138	2e-46	162
F398K24	gi|460399813|ref|XP_004245431.1|	44.03	159	75	4	4	441	155	312	6e-31	117
F398N24	gi|460379037|ref|XP_004235271.1|	44.12	68	33	1	36	239	1291	1353	4e-07	48.5
F3J24	gi|460395090|ref|XP_004243121.1|	56.52	69	2	1	207	1	102	142	1e-13	69.3
F407A24	gi|460397422|ref|XP_004244266.1|	55.13	156	41	2	687	223	309	436	8e-46	135
F407C24	gi|460404962|ref|XP_004247947.1|	35.66	143	76	6	812	417	261	398	5e-16	77.8
F407F24	gi|89280691|ref|YP_514908.1|	97.14	35	1	0	3	107	124	158	2e-13	68.9
F407K24	gi|350537431|ref|NP_001234293.1|	51.76	170	9	2	1	510	134	230	5e-57	150
F407N24	gi|460380444|ref|XP_004235966.1|	77.62	143	32	0	429	1	1	143	7e-71	233
F450K24	gi|460396860|ref|XP_004243988.1|	53.12	192	88	1	10	585	35	224	1e-57	192
F450N24	gi|460370735|ref|XP_004231205.1|	36.49	74	41	3	380	598	666	734	5e-08	52.4
F450P24	gi|460378202|ref|XP_004234862.1|	81.48	27	5	0	594	514	1028	1054	2e-07	52
F501M24	gi|460381961|ref|XP_004236709.1|	96.88	32	1	0	129	34	377	408	7e-15	69.3
F537H24	gi|460388444|ref|XP_004239877.1|	78.18	55	12	0	10	174	35	89	2e-24	95.5
F539A24	gi|350536591|ref|NP_001233998.1|	85	140	21	0	422	3	362	501	9e-81	251
F539B24	gi|460384344|ref|XP_004237872.1|	43.8	137	76	1	3	410	229	365	6e-33	121
F539D24	gi|460414856|ref|XP_004252778.1|	44.16	77	28	2	236	6	459	520	2e-11	59.3
F539I24	gi|460398721|ref|XP_004244901.1|	64	200	66	3	6	596	33	229	8e-82	262
F541C24	gi|460407994|ref|XP_004249433.1|	48.72	156	30	1	2	469	226	331	1e-43	150
F541K24	gi|460384785|ref|XP_004238089.1|	77.08	48	11	0	410	267	169	216	5e-19	84.7
F602N24	gi|460403710|ref|XP_004247331.1|	62.1	248	93	1	2	742	69	316	3e-99	312
F609J24	gi|460397228|ref|XP_004244170.1|	64.06	64	23	0	778	587	62	125	3e-17	79.7
F609L24	gi|460372287|ref|XP_004231962.1|	78.03	173	38	0	528	10	180	352	1e-78	254
F619M24	gi|460367449|ref|XP_004229586.1|	63.14	236	87	0	709	2	335	570	6e-106	329
F619P24	gi|460367358|ref|XP_004229541.1|	41.85	184	89	2	523	26	30	213	1e-38	139
F7D24	gi|356582328|ref|NP_001239046.1|	73.21	56	15	0	293	126	157	212	5e-21	88.2
F7F24	gi|460366318|ref|XP_004229034.1|	76.07	163	12	1	598	110	214	349	3e-65	210
F7G24	gi|460384986|ref|XP_004238187.1|	51.7	147	18	2	442	2	366	459	9e-44	135
F7J24	gi|460387464|ref|XP_004239397.1|	32.48	117	65	4	235	546	1	116	2e-07	50.4
F7N24	gi|460367293|ref|XP_004229509.1|	81.25	32	6	0	16	111	41	72	7e-10	58.2
F7P24	gi|460368977|ref|XP_004230341.1|	100	27	0	0	629	549	283	309	7e-11	61.2
F9G24	gi|460393282|ref|XP_004242239.1|	63.02	265	89	2	15	809	28	283	3e-109	330
F9M24	gi|460377511|ref|XP_004234536.1|	67.44	86	23	2	18	275	46	126	3e-27	109
F9O24	gi|350537525|ref|NP_001234297.1|	85.25	61	9	0	231	49	272	332	1e-29	114
F167F23	gi|460387820|ref|XP_004239571.1|	52.5	120	29	1	32	391	512	603	3e-34	130
F167G23	gi|460380312|ref|XP_004235901.1|	88.64	176	20	0	2	529	266	441	1e-109	328
F167H23	gi|460390911|ref|XP_004241068.1|	78.12	32	7	0	636	731	18	49	1e-08	54.3
F199L23	gi|460385425|ref|XP_004238404.1|	58.43	89	10	1	746	480	672	733	2e-23	100
F228D23	gi|460397220|ref|XP_004244166.1|	78.75	80	16	1	84	323	598	676	2e-47	130
F228G23	gi|460365152|ref|XP_004228468.1|	62.44	213	74	2	9	647	337	543	2e-83	271
F228L23	gi|460400263|ref|XP_004245655.1|	71.93	171	47	1	514	2	160	329	8e-86	265
F228N23	gi|460405495|ref|XP_004248211.1|	69.53	128	6	1	619	236	211	305	7e-65	179
F270B23	gi|460385131|ref|XP_004238258.1|	81.25	80	15	0	273	34	569	648	6e-39	145
F270K23	gi|460385836|ref|XP_004238607.1|	35.48	186	114	3	546	4	197	381	2e-32	124
F3I23	gi|460414259|ref|XP_004252490.1|	58.06	248	98	3	735	1	7	251	1e-88	269
F3K23	gi|460397400|ref|XP_004244255.1|	86.05	43	6	0	170	42	66	108	3e-20	83.6
F537A23	gi|460394710|ref|XP_004242940.1|	70.39	179	53	0	539	3	426	604	3e-86	269
F551C23	gi|460380790|ref|XP_004236137.1|	41.31	213	87	4	727	89	111	285	3e-24	101
F551K23	gi|460408659|ref|XP_004249760.1|	66.67	192	64	0	576	1	560	751	1e-85	277
F551L23	gi|460408282|ref|XP_004249575.1|	93.55	31	2	0	114	22	392	422	7e-13	62
F554C23	gi|460388055|ref|XP_004239687.1|	63.41	41	15	0	184	62	135	175	2e-11	58.2
F554F23	gi|460381823|ref|XP_004236641.1|	39.73	219	104	5	626	15	304	509	1e-38	143
F554L23	gi|460404056|ref|XP_004247501.1|	60.09	213	85	0	1	639	269	481	4e-49	175
F554N23	gi|460397763|ref|XP_004244436.1|	56.19	105	17	1	315	1	15	90	4e-29	113
F554O23	gi|460397977|ref|XP_004244541.1|	48.19	166	46	4	146	523	559	724	3e-31	120
F578F23	gi|460375960|ref|XP_004233770.1|	80.77	52	10	0	551	396	136	187	2e-37	87.8
F578M23	gi|460400894|ref|XP_004245966.1|	87.23	47	6	0	204	344	69	115	1e-20	87.4
F615D23	gi|460367200|ref|XP_004229463.1|	82.76	58	10	0	321	148	232	289	1e-23	98.2
F615L23	gi|460382890|ref|XP_004237169.1|	63.6	228	83	0	3	686	360	587	2e-94	297
F61C23	gi|460372267|ref|XP_004231952.1|	74.29	70	14	1	345	136	75	140	4e-27	107
F83A23	gi|460376954|ref|XP_004234261.1|	59.9	192	30	4	51	626	14	158	2e-27	110
F83K23	gi|460371110|ref|XP_004231388.1|	86.05	43	6	0	1	129	48	90	6e-21	76.3
F14D22	gi|460399390|ref|XP_004245224.1|	64.14	145	24	1	142	576	531	647	3e-54	187
F14P22	gi|460380325|ref|XP_004235907.1|	79.89	174	35	0	522	1	27	200	4e-67	216
F187J22	gi|460375142|ref|XP_004233366.1|	53.95	76	33	2	426	647	48	123	2e-14	71.2
F315E22	gi|460414975|ref|XP_004252836.1|	48.08	104	50	1	3	302	87	190	8e-19	86.3
F334D22	gi|460407590|ref|XP_004249235.1|	58.28	151	61	1	481	35	8	158	2e-58	192
F334K22	gi|460369814|ref|XP_004230752.1|	70.89	79	21	2	3	239	335	411	2e-14	71.6
F334N22	gi|460369666|ref|XP_004230678.1|	65.38	52	18	0	225	380	149	200	6e-17	76.3
F383F22	gi|350536739|ref|NP_001234774.1|	72.73	231	63	0	2	694	155	385	1e-112	343
F383N22	gi|460372231|ref|XP_004231935.1|	75	36	9	0	140	247	80	115	2e-13	55.1
F403F22	gi|460381047|ref|XP_004236264.1|	66.67	57	19	0	299	129	255	311	2e-18	84.7
F403L22	gi|460370793|ref|XP_004231233.1|	63.05	249	89	2	1	747	339	584	6e-79	258
F403N22	gi|460402789|ref|XP_004246893.1|	72.94	218	44	4	36	662	543	754	3e-68	228
F403P22	gi|460378629|ref|XP_004235071.1|	82.4	250	44	0	2	751	526	775	1e-134	402
F41F22	gi|460405781|ref|XP_004248353.1|	50.41	123	10	3	1	315	34	123	5e-27	105
F41O22	gi|460403015|ref|XP_004247001.1|	27.63	228	159	2	6	674	31	257	3e-33	125
F551B22	gi|460387604|ref|XP_004239466.1|	36.22	127	76	4	417	46	450	574	4e-14	69.7
F551C22	gi|460375716|ref|XP_004233650.1|	54.89	133	50	2	211	609	1108	1230	3e-33	128
F551E22	gi|460393886|ref|XP_004242539.1|	71.64	67	19	0	308	508	985	1051	4e-31	103
F608O22	gi|460410080|ref|XP_004250459.1|	66.99	206	62	2	710	93	777	976	1e-69	233
F620L22	gi|460409403|ref|XP_004250128.1|	64.29	28	10	0	3	86	70	97	4e-07	45.1
F6B22	gi|460402138|ref|XP_004246571.1|	66.92	263	87	0	3	791	76	338	1e-94	293
F6H22	gi|460377522|ref|XP_004234541.1|	96.3	81	3	0	533	775	1	81	3e-50	164
F6K22	gi|460387568|ref|XP_004239448.1|	53.9	141	44	3	362	3	1	141	2e-37	139
F6L22	gi|460377745|ref|XP_004234649.1|	55.77	52	19	1	208	53	58	105	4e-09	56.2
F88D22	gi|460411358|ref|XP_004251079.1|	52.34	107	35	6	340	68	2	108	8e-13	67.4
F8B22	gi|460392017|ref|XP_004241614.1|	66.07	56	19	0	2	169	34	89	3e-23	92.8
F8C22	gi|460392857|ref|XP_004242029.1|	86.49	37	5	0	3	113	310	346	2e-26	75.1
F8D22	gi|460381258|ref|XP_004236369.1|	78.57	98	21	0	3	296	436	533	2e-44	159
F8I22	gi|460401312|ref|XP_004246170.1|	52.22	180	79	3	632	93	759	931	7e-50	175
F117P21	gi|460379951|ref|XP_004235722.1|	69.89	176	53	0	629	102	147	322	3e-90	271
F166C21	gi|460408874|ref|XP_004249866.1|	100	132	0	0	673	278	21	152	3e-109	281
F166K21	gi|460383089|ref|XP_004237264.1|	95.83	144	6	0	149	580	4	147	2e-97	285
F166N21	gi|460405701|ref|XP_004248314.1|	72.45	98	3	1	625	332	273	346	8e-48	136
F187F21	gi|460409009|ref|XP_004249933.1|	65.71	35	12	0	105	1	162	196	1e-08	53.5
F198A21	gi|460397422|ref|XP_004244266.1|	84.75	59	9	0	348	524	557	615	2e-26	109
F198D21	gi|460379097|ref|XP_004235301.1|	76.32	38	9	0	510	397	406	443	2e-11	63.5
F198J21	gi|460412749|ref|XP_004251760.1|	61.76	68	26	0	774	571	53	120	2e-18	84.7
F198K21	gi|460403678|ref|XP_004247315.1|	43.68	261	130	4	747	7	311	568	4e-38	144
F198M21	gi|460408602|ref|XP_004249732.1|	85.71	42	6	0	474	349	444	485	1e-16	79.7
F209B21	gi|460378848|ref|XP_004235180.1|	87.14	70	9	0	585	376	136	205	9e-35	127
F209F21	gi|460396722|ref|XP_004243920.1|	40.26	77	41	2	535	314	547	621	2e-11	62.4
F209K21	gi|460411890|ref|XP_004251337.1|	43.15	197	54	9	635	195	1208	1396	6e-17	80.5
F209L21	gi|460409897|ref|XP_004250373.1|	96.61	59	2	0	368	192	184	242	2e-44	134
F209N21	gi|460416285|ref|XP_004253476.1|	62.58	163	61	0	491	3	68	230	5e-65	209
F220E21	gi|460389363|ref|XP_004240325.1|	46.53	101	49	1	18	320	217	312	4e-18	82.8
F270K21	gi|460394903|ref|XP_004243029.1|	52.48	101	40	3	291	1	272	368	4e-22	97.1
F270M21	gi|460384863|ref|XP_004238126.1|	80.48	251	44	2	753	1	11	256	5e-133	390
F311K21	gi|460381432|ref|XP_004236453.1|	60.87	138	53	1	414	1	3	139	1e-51	175
F352G21	gi|460409019|ref|XP_004249938.1|	92.59	54	4	0	163	2	1	54	8e-26	103
F352L21	gi|460382002|ref|XP_004236729.1|	48.91	229	72	2	2	685	229	413	1e-59	198
F352M21	gi|460409419|ref|XP_004250136.1|	95.12	41	2	0	356	478	333	373	1e-23	84
F363A21	gi|460395838|ref|XP_004243487.1|	56.1	41	18	0	1	123	156	196	4e-20	64.3
F363E21	gi|460365421|ref|XP_004228601.1|	55.71	70	30	1	416	622	257	326	4e-16	77.4
F363I21	gi|350539423|ref|NP_001233881.1|	87.04	108	14	0	1	324	187	294	4e-60	194
F363J21	gi|89280691|ref|YP_514908.1|	87.8	82	10	0	3	248	77	158	2e-38	139
F363K21	gi|460404883|ref|XP_004247908.1|	91.11	90	8	0	101	370	103	192	4e-61	174
F37A21	gi|460389632|ref|XP_004240455.1|	44.98	229	122	2	829	146	359	584	2e-51	179
F37E21	gi|460416213|ref|XP_004253442.1|	38.04	184	114	0	1	552	35	218	4e-35	132
F37J21	gi|460394055|ref|XP_004242621.1|	87.67	73	9	0	242	460	874	946	6e-36	135
F37K21	gi|460401819|ref|XP_004246413.1|	53.12	192	88	1	570	1	1	192	2e-40	147
F387F21	gi|460386694|ref|XP_004239031.1|	72.31	65	14	1	395	589	220	280	8e-24	99.8
F387K21	gi|460375998|ref|XP_004233789.1|	63.56	225	81	1	1	672	83	307	5e-102	305
F490H21	gi|460381795|ref|XP_004236627.1|	90.67	75	7	0	227	3	179	253	5e-41	134
F547D21	gi|460416219|ref|XP_004253445.1|	25.98	204	135	2	749	186	88	291	2e-12	66.2
F547E21	gi|460382619|ref|XP_004237035.1|	77.08	240	49	3	714	1	124	359	5e-129	374
F547L21	gi|460391411|ref|XP_004241314.1|	54.03	124	27	1	750	379	398	491	9e-38	139
F547N21	gi|460382368|ref|XP_004236911.1|	63.49	63	23	0	192	4	47	109	5e-26	99.4
F554B21	gi|350538261|ref|NP_001234334.1|	79.31	29	6	0	454	368	228	256	7e-07	49.3
F554D21	gi|460379434|ref|XP_004235467.1|	52.63	133	59	1	662	264	527	655	4e-31	122
F554E21	gi|460384515|ref|XP_004237956.1|	68	50	16	0	150	1	155	204	4e-18	76.3
F554L21	gi|460403524|ref|XP_004247240.1|	74.1	139	7	1	639	223	132	241	1e-70	204
F602F21	gi|460396149|ref|XP_004243641.1|	72.41	29	8	0	596	682	25	53	5e-08	50.8
F602N21	gi|460404596|ref|XP_004247767.1|	54.55	176	71	3	13	531	389	558	7e-62	179
F602O21	gi|460404300|ref|XP_004247621.1|	52.63	114	26	1	345	4	287	372	5e-48	115
F604A21	gi|460404281|ref|XP_004247612.1|	44.17	120	5	2	1	360	45	102	2e-16	77.8
F604F21	gi|460414856|ref|XP_004252778.1|	44.02	184	98	4	125	673	13	192	4e-49	170
F604G21	gi|460400918|ref|XP_004245978.1|	87.67	73	9	0	517	735	141	213	6e-37	134
F604I21	gi|460371664|ref|XP_004231655.1|	45.71	140	75	1	116	535	499	637	1e-18	84.3
F604K21	gi|460372285|ref|XP_004231961.1|	65	220	77	0	663	4	380	599	3e-86	277
F613L21	gi|460385675|ref|XP_004238527.1|	64.03	139	23	1	170	586	72	183	2e-45	164
F613M21	gi|460406089|ref|XP_004248506.1|	47.35	245	69	2	19	753	524	708	2e-65	222
F223G20	gi|460370533|ref|XP_004231107.1|	63.7	135	47	2	102	500	382	516	1e-35	131
F223N20	gi|460397410|ref|XP_004244260.1|	30.34	145	89	2	437	6	11	144	3e-08	52
F250M20	gi|460388568|ref|XP_004239939.1|	75	72	18	0	216	1	134	205	3e-24	102
F255C20	gi|460381718|ref|XP_004236590.1|	58.57	251	23	3	3	755	634	803	4e-82	267
F261D20	gi|460389731|ref|XP_004240503.1|	87.8	41	5	0	154	32	1514	1554	9e-22	84.7
F261P20	gi|460373715|ref|XP_004232660.1|	79.03	62	13	0	523	338	63	124	6e-33	107
F270C20	gi|460390019|ref|XP_004240640.1|	30.22	225	123	4	686	114	512	736	2e-23	100
F270I20	gi|460374716|ref|XP_004233156.1|	44.88	127	47	4	404	24	48	151	3e-20	88.2
F281D20	gi|460370126|ref|XP_004230905.1|	69.7	33	10	0	409	507	107	139	4e-12	53.1
F281E20	gi|460400135|ref|XP_004245591.1|	63.27	226	72	1	728	51	140	354	4e-93	284
F281I20	gi|460390250|ref|XP_004240751.1|	78.57	56	12	0	115	282	455	510	3e-21	93.2
F281J20	gi|460381206|ref|XP_004236343.1|	47.5	80	7	1	1	240	113	157	6e-13	65.5
F281O20	gi|460406381|ref|XP_004248643.1|	94.12	51	3	0	245	93	239	289	3e-24	100
F313B20	gi|460375706|ref|XP_004233645.1|	44.9	98	28	1	297	4	44	115	1e-21	90.5
F313D20	gi|460376301|ref|XP_004233937.1|	57.89	95	36	2	2	283	1078	1169	1e-27	107
F336F20	gi|460394084|ref|XP_004242635.1|	65.52	58	20	0	191	18	168	225	3e-21	92.8
F336N20	gi|460395502|ref|XP_004243322.1|	47.37	76	14	1	439	212	169	218	2e-15	55.1
F357I20	gi|460374829|ref|XP_004233211.1|	52.07	121	58	0	2	364	368	488	5e-32	120
F357J20	gi|460365908|ref|XP_004228837.1|	28.92	166	94	5	522	55	5	156	5e-13	67
F357K20	gi|460393274|ref|XP_004242235.1|	38.06	134	63	3	205	576	94	217	3e-12	63.2
F358K20	gi|460401135|ref|XP_004246084.1|	31.6	212	143	2	6	635	201	412	1e-28	115
F358M20	gi|350539882|ref|NP_001234817.1|	51.02	49	20	1	269	123	14	58	4e-09	53.5
F413C20	gi|460383107|ref|XP_004237273.1|	29.46	112	77	2	3	335	480	590	5e-08	50.4
F413F20	gi|460384243|ref|XP_004237822.1|	56.58	76	31	2	546	322	344	418	1e-13	68.6
F413I20	gi|460377450|ref|XP_004234506.1|	94.59	111	6	0	651	319	148	258	4e-67	216
F559B20	gi|460399245|ref|XP_004245152.1|	88.64	132	15	0	330	725	258	389	5e-83	248
F559C20	gi|460380444|ref|XP_004235966.1|	78.32	143	31	0	429	1	1	143	5e-71	235
F559L20	gi|350538933|ref|NP_001233854.1|	66.67	81	27	0	486	244	418	498	1e-26	109
F559M20	gi|460401304|ref|XP_004246166.1|	63	100	34	1	334	624	908	1007	6e-50	122
F6A20	gi|460370747|ref|XP_004231211.1|	68.14	226	70	2	676	2	437	661	2e-80	263
F6E20	gi|460366052|ref|XP_004228907.1|	51.69	89	31	1	231	1	310	398	2e-21	91.7
F6I20	gi|460391821|ref|XP_004241517.1|	50.72	138	57	3	274	654	50	187	3e-24	99
F83H20	gi|350539809|ref|NP_001234534.1|	55.32	47	21	0	471	331	320	366	3e-16	58.2
F147J19	gi|460405312|ref|XP_004248120.1|	78.01	191	42	0	701	129	508	698	9e-65	218
F147P19	gi|460377366|ref|XP_004234464.1|	45.95	185	91	4	2	553	844	1020	1e-16	78.2
F14E19	gi|460389484|ref|XP_004240382.1|	91.72	145	12	0	212	646	76	220	2e-94	282
F14H19	gi|460384576|ref|XP_004237986.1|	69.7	33	9	1	169	267	610	641	3e-07	49.3
F14K19	gi|460371074|ref|XP_004231370.1|	72.34	47	11	1	3	137	317	363	4e-14	65.9
F16P19	gi|460414851|ref|XP_004252776.1|	63.06	157	51	4	468	1	15	165	3e-49	162
F170J19	gi|460396714|ref|XP_004243916.1|	30.6	183	114	4	107	634	2319	2495	8e-17	80.5
F228I19	gi|460413888|ref|XP_004252308.1|	33.72	86	53	2	606	349	51	132	6e-07	48.9
F228K19	gi|460379511|ref|XP_004235505.1|	94.83	58	3	0	447	274	193	250	4e-45	119
F228M19	gi|460391351|ref|XP_004241286.1|	97.15	246	7	0	738	1	147	392	3e-169	491
F228N19	gi|460396280|ref|XP_004243704.1|	70.67	75	20	1	536	318	687	761	4e-32	110
F228P19	gi|460409522|ref|XP_004250187.1|	56.76	37	16	0	123	13	16	52	3e-07	50.1
F250E19	gi|460377826|ref|XP_004234688.1|	77.78	27	6	0	262	182	130	156	5e-07	48.9
F250J19	gi|460373326|ref|XP_004232471.1|	100	21	0	0	3	65	121	141	9e-07	42
F288O19	gi|460402938|ref|XP_004246964.1|	77.55	49	11	0	292	438	156	204	1e-11	62
F289B19	gi|460397911|ref|XP_004244508.1|	55.93	118	16	1	104	457	661	742	4e-34	127
F289G19	gi|460416219|ref|XP_004253445.1|	36.14	83	52	1	265	20	161	243	5e-09	55.5
F311F19	gi|460390496|ref|XP_004240867.1|	74.69	162	15	1	490	5	170	305	2e-78	242
F311N19	gi|460396972|ref|XP_004244043.1|	82.5	40	7	0	358	477	424	463	2e-14	72
F311O19	gi|460414423|ref|XP_004252570.1|	89.39	66	7	0	360	163	28	93	8e-38	142
F334D19	gi|460403757|ref|XP_004247354.1|	75.2	250	61	1	750	1	40	288	3e-133	389
F390D19	gi|460373284|ref|XP_004232451.1|	45.07	71	34	1	698	501	26	96	9e-11	60.8
F390I19	gi|460415759|ref|XP_004253224.1|	41.11	180	96	2	6	515	520	699	3e-42	150
F390J19	gi|460378555|ref|XP_004235036.1|	64.62	65	16	1	317	123	254	311	2e-44	89.4
F390L19	gi|460366624|ref|XP_004229181.1|	61.16	121	33	4	363	1	1	107	1e-29	118
F453L19	gi|460379255|ref|XP_004235379.1|	76.92	52	12	0	188	33	34	85	7e-21	88.2
F453P19	gi|350535509|ref|NP_001233942.1|	78.18	55	12	0	2	166	171	225	3e-27	99.8
F490G19	gi|460384725|ref|XP_004238060.1|	33.94	109	22	2	410	733	2	61	5e-10	58.5
F490L19	gi|460367272|ref|XP_004229499.1|	63.04	92	34	0	12	287	95	186	1e-32	121
F519A19	gi|460402924|ref|XP_004246957.1|	60.47	172	65	1	43	549	649	820	8e-68	226
F519B19	gi|460382957|ref|XP_004237202.1|	54.84	93	42	0	170	448	534	626	1e-33	114
F519D19	gi|460366928|ref|XP_004229327.1|	30.2	202	134	2	32	637	20	214	2e-22	94.4
F519E19	gi|460416066|ref|XP_004253372.1|	28.93	159	113	0	494	18	35	193	1e-18	82.4
F519L19	gi|460368024|ref|XP_004229870.1|	90.11	91	9	0	376	648	598	688	2e-55	189
F613D19	gi|460376002|ref|XP_004233791.1|	58.99	178	62	4	514	2	28	201	7e-44	159
F613E19	gi|460413678|ref|XP_004252209.1|	87.78	90	11	0	40	309	161	250	6e-47	164
F613N19	gi|460399980|ref|XP_004245514.1|	93.94	33	2	0	459	361	222	254	6e-26	73.2
F613O19	gi|460366576|ref|XP_004229157.1|	86.67	60	8	0	182	3	393	452	7e-29	114
F622C19	gi|350537283|ref|NP_001234799.1|	61.04	77	20	1	112	312	171	247	3e-19	87
F622L19	gi|460403759|ref|XP_004247355.1|	70.59	119	35	0	533	177	393	511	3e-54	185
F622P19	gi|460403969|ref|XP_004247458.1|	66.67	60	16	2	493	314	283	338	1e-15	73.6
F7M19	gi|460366052|ref|XP_004228907.1|	43.33	60	22	1	147	4	341	400	3e-08	49.3
F8C19	gi|460415788|ref|XP_004253236.1|	82.76	29	5	0	279	193	264	292	4e-18	56.2
F8H19	gi|460409558|ref|XP_004250205.1|	56.67	60	22	1	52	219	271	330	1e-09	57.4
F8K19	gi|460381456|ref|XP_004236465.1|	67.8	118	38	0	355	2	181	298	6e-81	170
F8N19	gi|460369814|ref|XP_004230752.1|	71.25	80	21	2	1	240	334	411	1e-15	75.5
F198C18	gi|460391859|ref|XP_004241536.1|	95.45	66	3	0	1	198	40	105	2e-54	134
F198P18	gi|460377511|ref|XP_004234536.1|	68.6	86	22	2	311	568	46	126	3e-29	114
F223F18	gi|460379842|ref|XP_004235669.1|	86.51	126	14	3	378	7	1	125	2e-58	189
F289D18	gi|460411093|ref|XP_004250949.1|	79.41	34	7	0	611	510	190	223	9e-18	62
F289E18	gi|460409955|ref|XP_004250402.1|	74.51	204	49	1	2	604	117	320	9e-110	323
F289I18	gi|460395981|ref|XP_004243558.1|	74.77	218	53	1	666	19	797	1014	6e-105	332
F289K18	gi|460400796|ref|XP_004245918.1|	91.96	224	17	1	672	1	1	223	2e-144	429
F289P18	gi|460411884|ref|XP_004251334.1|	96.43	28	1	0	37	120	146	173	6e-30	63.2
F297A18	gi|460369111|ref|XP_004230407.1|	75	28	7	0	206	123	537	564	3e-08	53.9
F297C18	gi|460411103|ref|XP_004250954.1|	75	32	8	0	121	26	233	264	4e-11	60.5
F297L18	gi|460412566|ref|XP_004251669.1|	73.53	34	9	0	482	583	199	232	8e-11	60.5
F297M18	gi|460401519|ref|XP_004246270.1|	41.46	123	67	3	52	405	727	849	2e-10	60.1
F297N18	gi|460383622|ref|XP_004237518.1|	45.02	231	120	4	689	3	1	226	5e-56	192
F30A18	gi|460415867|ref|XP_004253275.1|	31.9	163	109	2	133	618	12	173	4e-20	90.1
F30P18	gi|460403602|ref|XP_004247278.1|	41.51	53	31	0	160	2	36	88	1e-08	51.6
F333H18	gi|460404409|ref|XP_004247675.1|	65	60	21	0	420	241	14	73	2e-21	80.1
F333I18	gi|460389978|ref|XP_004240621.1|	51.11	45	22	0	2	136	703	747	5e-09	51.2
F333O18	gi|460374079|ref|XP_004232839.1|	47.66	128	67	0	283	666	7	134	3e-19	85.9
F347K18	gi|460388941|ref|XP_004240122.1|	66.27	83	27	1	251	3	323	404	4e-27	108
F347M18	gi|460383820|ref|XP_004237615.1|	53.92	204	92	1	1	612	125	326	6e-81	252
F347O18	gi|460400099|ref|XP_004245573.1|	80.33	61	12	0	678	496	143	203	3e-18	76.6
F3571018	gi|460392529|ref|XP_004241868.1|	73.37	184	49	0	1	552	137	320	1e-94	285
F3571018	gi|460405900|ref|XP_004248412.1|	84.38	32	5	0	170	75	270	301	4e-12	62.8
F472G18	gi|460369831|ref|XP_004230760.1|	74.48	145	37	0	23	457	2	146	3e-71	224
F472N18	gi|460388516|ref|XP_004239913.1|	52.78	72	31	2	715	509	94	165	3e-14	71.2
F472O18	gi|460415198|ref|XP_004252947.1|	88.89	27	3	0	286	366	1	27	1e-08	53.9
F541J18	gi|460382508|ref|XP_004236981.1|	60	90	36	0	272	3	70	159	6e-27	107
F541N18	gi|460378371|ref|XP_004234946.1|	78.08	73	16	0	740	522	601	673	2e-32	125
F551G18	gi|460371461|ref|XP_004231555.1|	82.35	34	6	0	469	570	370	403	5e-11	61.6
F551K18	gi|460393572|ref|XP_004242383.1|	85.57	97	14	0	569	279	159	255	1e-48	167
F559I18	gi|460396035|ref|XP_004243585.1|	52.78	108	46	3	62	370	12	119	2e-31	118
F559L18	gi|460395997|ref|XP_004243566.1|	65.31	98	33	1	33	326	392	488	4e-35	126
F60K18	gi|460409102|ref|XP_004249979.1|	88.1	84	10	0	330	79	1	84	1e-44	157
F60M18	gi|350535919|ref|NP_001234476.1|	62.07	58	20	2	431	258	182	237	2e-14	72.8
F60P18	gi|460371363|ref|XP_004231509.1|	26.92	182	115	4	496	2	84	264	2e-13	66.2
F77E18	gi|460399123|ref|XP_004245091.1|	82.35	85	12	1	319	65	127	208	1e-37	140
F9G18	gi|460398549|ref|XP_004244820.1|	36.86	255	147	6	757	20	68	317	1e-41	154
F117L17	gi|350538673|ref|NP_001234354.1|	88.1	42	5	0	146	21	192	233	5e-20	81.6
F117M17	gi|460384468|ref|XP_004237933.1|	77.62	210	44	1	6	635	108	314	1e-116	339
F14H17	gi|460411868|ref|XP_004251326.1|	28.85	104	70	1	29	340	420	519	5e-07	49.3
F250B17	gi|460410022|ref|XP_004250430.1|	83.74	246	39	1	1	735	548	793	3e-142	427
F250J17	gi|460403417|ref|XP_004247187.1|	86.67	60	7	1	429	253	428	487	1e-42	107
F250O17	gi|460403037|ref|XP_004247012.1|	48.36	122	63	0	697	332	889	1010	3e-21	94
F260H17	gi|460412234|ref|XP_004251507.1|	38.67	75	46	0	774	550	164	238	2e-11	62.4
F260J17	gi|460365174|ref|XP_004228479.1|	46.97	66	4	1	278	81	410	444	2e-07	50.8
F260K17	gi|350538561|ref|NP_001234093.1|	62.4	125	42	3	370	5	249	371	2e-40	147
F260L17	gi|460411816|ref|XP_004251301.1|	86	50	7	0	503	652	119	168	7e-24	98.2
F30C17	gi|460370250|ref|XP_004230967.1|	85.71	70	10	0	484	275	111	180	4e-32	119
F30F17	gi|460381838|ref|XP_004236648.1|	88.54	96	11	0	779	492	512	607	6e-53	183
F321E17	gi|460401990|ref|XP_004246498.1|	56.21	153	66	1	585	130	17	169	1e-53	184
F321L17	gi|460414981|ref|XP_004252839.1|	97.22	36	1	0	3	110	1961	1996	6e-21	88.2
F336G17	gi|460382969|ref|XP_004237208.1|	30.09	216	126	7	614	6	2	205	6e-19	84.3
F336H17	gi|460387961|ref|XP_004239640.1|	84.38	32	5	0	526	431	23	54	8e-12	64.3
F350B17	gi|460399962|ref|XP_004245505.1|	63.19	163	59	1	491	3	157	318	2e-66	218
F387L17	gi|460392800|ref|XP_004242001.1|	84.11	107	17	0	367	687	128	234	4e-60	193
F590C17	gi|460369402|ref|XP_004230551.1|	75.34	146	34	2	734	297	101	244	1e-50	176
F590H17	gi|460403716|ref|XP_004247334.1|	56.6	159	68	1	197	670	1	159	4e-59	192
F590J17	gi|460415618|ref|XP_004253155.1|	34.15	164	85	8	479	48	159	319	5e-09	54.7
F615D17	gi|460415877|ref|XP_004253280.1|	82.22	45	8	0	189	323	564	608	1e-30	88.2
F615F17	gi|460390090|ref|XP_004240675.1|	31.72	186	120	2	61	600	57	241	2e-24	98.6
F620I17	gi|460399297|ref|XP_004245178.1|	77.08	144	33	0	821	390	254	397	3e-107	246
F620N17	gi|460395298|ref|XP_004243221.1|	94.59	37	2	0	113	3	317	353	6e-14	70.5
F620O17	gi|460393440|ref|XP_004242317.1|	81.58	114	21	0	51	392	203	316	2e-61	204
F168A16	gi|460380262|ref|XP_004235876.1|	69.31	101	5	1	486	788	222	296	1e-46	134
F168E16	gi|350535242|ref|NP_001234184.1|	60	55	17	2	155	3	448	501	2e-11	58.2
F168H16	gi|460390548|ref|XP_004240891.1|	78.53	177	38	0	11	541	266	442	1e-85	273
F168J16	gi|460379358|ref|XP_004235429.1|	59.69	191	75	1	86	652	529	719	4e-74	243
F170K16	gi|460385619|ref|XP_004238500.1|	53.74	147	31	3	454	14	254	363	2e-41	146
F187E16	gi|460370735|ref|XP_004231205.1|	67.31	52	17	0	698	543	580	631	4e-18	83.6
F187F16	gi|460375748|ref|XP_004233666.1|	65.91	176	59	1	2	526	282	457	5e-84	261
F187L16	gi|460398243|ref|XP_004244672.1|	89.09	55	6	0	329	165	26	80	3e-29	111
F199A16	gi|460405350|ref|XP_004248139.1|	69.05	42	13	0	364	239	37	78	8e-12	64.3
F199D16	gi|460390915|ref|XP_004241070.1|	72.58	62	16	1	134	319	646	706	8e-13	58.9
F199K16	gi|460401672|ref|XP_004246341.1|	49.62	264	124	4	6	782	95	354	5e-62	204
F199M16	gi|460375154|ref|XP_004233372.1|	59.06	127	19	1	383	3	91	184	4e-43	149
F255B16	gi|460365849|ref|XP_004228809.1|	36.49	74	47	0	262	483	637	710	5e-08	52.8
F357A16	gi|460367437|ref|XP_004229580.1|	50.82	122	48	5	357	1	756	868	2e-19	87.8
F357E16	gi|460402406|ref|XP_004246703.1|	71.11	45	8	2	2	121	60	104	3e-12	61.6
F37D16	gi|460404844|ref|XP_004247890.1|	51.98	177	62	3	203	667	472	647	2e-42	154
F37M16	gi|460414633|ref|XP_004252671.1|	35	100	65	0	315	16	78	177	2e-18	79
F37P16	gi|460396483|ref|XP_004243802.1|	23.33	150	115	0	534	85	15	164	9e-13	67
F403C16	gi|460374505|ref|XP_004233051.1|	57.5	120	51	0	2	361	219	338	2e-30	114
F403D16	gi|460375748|ref|XP_004233666.1|	69.16	107	32	1	2	319	282	388	2e-52	173
F403L16	gi|460384563|ref|XP_004237980.1|	65.08	63	22	0	194	6	422	484	4e-23	91.7
F403M16	gi|460392918|ref|XP_004242059.1|	84.21	38	6	0	293	180	515	552	2e-13	70.1
F519D16	gi|460370940|ref|XP_004231306.1|	67.53	154	50	0	4	465	62	215	6e-58	194
F519F16	gi|460386268|ref|XP_004238821.1|	59.54	131	43	3	394	2	46	166	7e-43	149
F519H16	gi|460409190|ref|XP_004250022.1|	50.31	163	77	1	580	92	286	444	2e-42	154
F519J16	gi|460386145|ref|XP_004238760.1|	65.92	179	59	2	537	4	126	303	3e-70	226
F602F16	gi|460415294|ref|XP_004252994.1|	63.64	33	12	0	608	510	139	171	9e-08	47
F602O16	gi|460402797|ref|XP_004246897.1|	35.85	212	120	4	54	683	48	245	1e-25	104
F146C15	gi|350534774|ref|NP_001233903.1|	53.49	43	20	0	181	309	147	189	2e-09	55.8
F146M15	gi|460367952|ref|XP_004229834.1|	56.65	173	25	1	3	521	404	526	3e-56	190
F146P15	gi|460388302|ref|XP_004239807.1|	74.65	142	36	0	428	3	1	142	4e-80	242
F157I15	gi|460377426|ref|XP_004234494.1|	55.23	172	48	1	516	1	681	823	1e-52	183
F281O15	gi|460412283|ref|XP_004251531.1|	74.66	146	37	0	37	474	182	327	1e-74	242
F303B15	gi|460388302|ref|XP_004239807.1|	73.94	142	37	0	428	3	1	142	1e-76	238
F303F15	gi|460369200|ref|XP_004230451.1|	80.86	256	49	0	1	768	307	562	2e-125	384
F303L15	gi|460415132|ref|XP_004252914.1|	70	50	14	1	368	517	140	188	2e-19	69.3
F303N15	gi|460373123|ref|XP_004232372.1|	50.85	118	12	2	365	12	413	484	1e-22	96.7
F315A15	gi|460395758|ref|XP_004243448.1|	60.59	203	49	2	689	81	103	274	7e-80	253
F315G15	gi|460404347|ref|XP_004247644.1|	81.4	43	8	0	267	139	306	348	3e-22	77.8
F334E15	gi|460388416|ref|XP_004239863.1|	38.35	133	74	4	1	393	38	164	7e-22	90.1
F334H15	gi|460403906|ref|XP_004247427.1|	52.05	244	32	4	8	739	1189	1347	3e-58	202
F334M15	gi|460367568|ref|XP_004229645.1|	83.33	48	8	0	449	592	353	400	3e-17	79.7
F358B15	gi|460372491|ref|XP_004232063.1|	72.87	188	51	0	565	2	296	483	9e-100	303
F358C15	gi|460376238|ref|XP_004233906.1|	28.05	82	59	0	377	132	259	340	7e-09	55.5
F358D15	gi|460375722|ref|XP_004233653.1|	44.44	81	39	4	472	239	178	255	1e-07	50.1
F358E15	gi|350538577|ref|NP_001233838.1|	73.08	52	14	0	255	100	294	345	5e-20	87.8
F358N15	gi|460370069|ref|XP_004230877.1|	80.77	130	25	0	27	416	288	417	2e-61	206
F390G15	gi|460407898|ref|XP_004249386.1|	87.89	190	23	0	624	55	241	430	3e-123	362
F390I15	gi|460398749|ref|XP_004244915.1|	61.82	55	21	0	116	280	1205	1259	7e-19	85.5
F398A15	gi|460382897|ref|XP_004237172.1|	45.53	257	139	1	771	1	88	343	4e-52	183
F398G15	gi|460403366|ref|XP_004247162.1|	53.85	65	20	1	507	313	452	506	3e-11	63.2
F398M15	gi|460386704|ref|XP_004239036.1|	77.96	186	38	1	558	1	75	257	3e-91	273
F411E15	gi|460369426|ref|XP_004230563.1|	46.55	58	30	1	354	181	101	157	1e-07	52
F411O15	gi|460394756|ref|XP_004242959.1|	53.27	199	93	0	598	2	358	556	1e-72	235
F411P15	gi|460378489|ref|XP_004235003.1|	74.24	66	17	0	207	404	57	122	5e-43	99
F507A15	gi|460391146|ref|XP_004241184.1|	60.61	99	8	1	305	9	42	109	6e-31	109
F507F15	gi|460372580|ref|XP_004232107.1|	62.22	90	33	1	271	2	51	139	8e-35	125
F507I15	gi|460365894|ref|XP_004228830.1|	43.14	51	29	0	2	154	13	63	7e-08	47
F522A15	gi|460409266|ref|XP_004250060.1|	58.14	43	15	2	3	131	138	177	1e-07	48.9
F522K15	gi|460408116|ref|XP_004249493.1|	84.44	45	7	0	548	414	51	95	2e-15	72.8
F559L15	gi|460414764|ref|XP_004252733.1|	61.54	39	15	0	669	553	106	144	8e-11	61.2
F559O15	gi|460389731|ref|XP_004240503.1|	82.86	70	12	0	344	135	1247	1316	2e-30	100
F6C15	gi|460372818|ref|XP_004232221.1|	59.26	162	54	3	248	700	294	454	1e-50	177
F6H15	gi|460381103|ref|XP_004236292.1|	96.36	55	2	0	91	255	159	213	8e-29	110
F6O15	gi|460389731|ref|XP_004240503.1|	66.67	42	14	0	600	725	2	43	6e-13	67.8
F6P15	gi|460394921|ref|XP_004243038.1|	39.18	268	144	9	2	787	47	301	6e-32	125
F77F15	gi|460386958|ref|XP_004239159.1|	91.07	56	5	0	370	203	386	441	1e-40	108
F117B14	gi|460367160|ref|XP_004229443.1|	73.02	252	68	0	1	756	160	411	4e-143	419
F117C14	gi|460370717|ref|XP_004231196.1|	34.35	131	66	2	75	410	136	265	1e-12	65.1
F199C14	gi|460367584|ref|XP_004229653.1|	78.44	269	56	1	827	21	306	572	1e-154	454
F199L14	gi|460399727|ref|XP_004245388.1|	55.2	125	54	2	280	651	446	569	8e-34	129
F199O14	gi|460410144|ref|XP_004250491.1|	28.52	256	164	5	49	774	475	725	2e-22	97.4
F240C14	gi|460414211|ref|XP_004252466.1|	29.21	178	120	3	590	57	2	173	7e-18	81.3
F240J14	gi|460402958|ref|XP_004246974.1|	57.69	52	22	0	223	378	289	340	3e-23	76.6
F261F14	gi|460402283|ref|XP_004246643.1|	45.76	118	57	3	569	237	162	279	8e-31	99.8
F289C14	gi|460396527|ref|XP_004243824.1|	39.25	186	109	2	11	568	150	331	5e-41	149
F289G14	gi|460384563|ref|XP_004237980.1|	88.71	62	7	0	188	3	1051	1112	1e-59	119
F315P14	gi|460406474|ref|XP_004248689.1|	87.18	39	5	0	86	202	216	254	3e-16	73.9
F352B14	gi|460393996|ref|XP_004242592.1|	73.97	73	19	0	220	2	20	92	7e-27	109
F383B14	gi|460378941|ref|XP_004235225.1|	82.69	52	9	0	182	337	1451	1502	1e-22	98.2
F383C14	gi|460400971|ref|XP_004246003.1|	73.21	224	59	1	12	683	1	223	7e-114	335
F383E14	gi|460406639|ref|XP_004248769.1|	86.89	244	32	0	733	2	27	270	3e-164	464
F383H14	gi|460408522|ref|XP_004249693.1|	79.39	165	34	0	496	2	77	241	6e-84	255
F518L14	gi|460372971|ref|XP_004232296.1|	48.62	109	47	4	1	315	170	273	8e-23	95.1
F519F14	gi|460369738|ref|XP_004230714.1|	75.56	45	11	0	318	452	87	131	1e-16	74.7
F519G14	gi|460366385|ref|XP_004229062.1|	71.34	164	47	0	494	3	37	200	7e-78	244
F88E14	gi|460382718|ref|XP_004237084.1|	86.11	36	5	0	106	213	307	342	2e-14	70.5
F88J14	gi|460378919|ref|XP_004235214.1|	77.5	40	9	0	82	201	751	790	2e-23	68.6
F88K14	gi|460378481|ref|XP_004234999.1|	75	92	20	1	1	267	362	453	2e-38	141
F88M14	gi|460381961|ref|XP_004236709.1|	84.76	105	11	1	161	475	124	223	6e-44	159
F88N14	gi|460394130|ref|XP_004242658.1|	47.16	176	81	2	2	520	103	269	2e-43	155
F147M13	gi|460388506|ref|XP_004239908.1|	65.22	138	48	0	416	3	37	174	9e-59	199
F157I13	gi|350535739|ref|NP_001234722.1|	75.19	133	33	0	287	685	55	187	3e-66	218
F211A13	gi|460372453|ref|XP_004232045.1|	76.47	51	12	0	56	208	452	502	8e-37	93.6
F336B13	gi|460375686|ref|XP_004233635.1|	68.87	151	47	0	579	127	365	515	2e-70	229
F336C13	gi|460393838|ref|XP_004242515.1|	88.5	113	13	0	731	393	1003	1115	2e-108	212
F336F13	gi|460399335|ref|XP_004245197.1|	46.53	144	62	6	400	2	78	217	6e-27	106
F336O13	gi|460394465|ref|XP_004242823.1|	49.06	106	27	1	2	319	131	209	2e-31	100
F350C13	gi|460367926|ref|XP_004229821.1|	84.69	196	30	0	1	588	128	323	3e-101	323
F350K13	gi|460415851|ref|XP_004253267.1|	79.58	142	28	1	428	3	102	242	3e-71	232
F350O13	gi|460402791|ref|XP_004246894.1|	54.76	42	19	0	457	582	762	803	3e-10	58.9
F407B13	gi|460373228|ref|XP_004232423.1|	86.67	45	6	0	712	578	133	177	7e-20	85.5
F407D13	gi|460377857|ref|XP_004234703.1|	66.67	36	12	0	382	275	83	118	2e-18	59.7
F41J13	gi|460397150|ref|XP_004244131.1|	50.91	55	27	0	473	637	359	413	2e-10	60.5
F41O13	gi|460389900|ref|XP_004240583.1|	68.89	45	14	0	445	311	181	225	2e-15	74.7
F518C13	gi|460405673|ref|XP_004248300.1|	60.98	41	16	0	740	618	114	154	5e-08	52.8
F518I13	gi|460411410|ref|XP_004251105.1|	80	30	6	0	362	451	186	215	5e-09	54.7
F625C13	gi|460397556|ref|XP_004244333.1|	59.26	135	52	2	673	278	393	527	2e-44	157
F625K13	gi|460385675|ref|XP_004238527.1|	53.93	191	88	0	656	84	253	443	9e-51	178
F625O13	gi|460408295|ref|XP_004249581.1|	53.39	236	74	2	711	7	412	612	4e-72	235
F6D13	gi|460409925|ref|XP_004250387.1|	60.19	103	16	1	310	2	177	254	5e-47	123
F6J13	gi|460380824|ref|XP_004236154.1|	46.67	105	17	1	167	481	1	66	4e-19	87
F6L13	gi|460394760|ref|XP_004242961.1|	65	160	55	1	3	479	146	305	3e-54	180
F6P13	gi|460399845|ref|XP_004245447.1|	48.94	141	43	2	420	1	51	163	2e-49	136
F175D12	gi|350536813|ref|NP_001234266.1|	78.26	46	10	0	391	528	6	51	1e-17	79
F198F12	gi|460401791|ref|XP_004246399.1|	83.95	81	13	0	329	87	274	354	7e-41	146
F281A12	gi|460378822|ref|XP_004235167.1|	75	32	8	0	122	27	1109	1140	2e-11	58.9
F303H12	gi|460384974|ref|XP_004238181.1|	70.45	44	12	1	399	268	242	284	3e-13	67.8
F333D12	gi|460400147|ref|XP_004245597.1|	93.75	48	3	0	263	406	178	225	5e-42	99
F333P12	gi|460374053|ref|XP_004232826.1|	67.74	31	10	0	55	147	881	911	4e-08	50.4
F34I12	gi|460385513|ref|XP_004238448.1|	72.09	43	12	0	554	426	52	94	7e-13	66.6
F34M12	gi|460366928|ref|XP_004229327.1|	31.86	204	132	2	613	2	15	211	4e-24	98.6
F358C12	gi|460374369|ref|XP_004232983.1|	62.75	51	16	2	149	292	82	132	2e-09	57.4
F358F12	gi|460406181|ref|XP_004248547.1|	50	68	24	2	166	339	158	225	2e-13	65.9
F358G12	gi|460409522|ref|XP_004250187.1|	31.92	213	137	4	641	3	14	218	1e-22	95.5
F372K12	gi|460386582|ref|XP_004238977.1|	75.82	91	20	2	274	2	147	235	1e-44	147
F372L12	gi|460400363|ref|XP_004245704.1|	83.33	42	7	0	289	164	159	200	7e-24	74.3
F41O12	gi|460388759|ref|XP_004240032.1|	76.47	136	32	0	224	631	17	152	5e-73	231
F578F12	gi|460415170|ref|XP_004252933.1|	48.35	91	44	1	85	357	1	88	7e-23	95.1
F578H12	gi|460415759|ref|XP_004253224.1|	38.03	71	44	0	213	1	395	465	3e-13	64.3
F609L12	gi|460404056|ref|XP_004247501.1|	46.01	163	85	2	509	21	25	184	1e-26	110
F609M12	gi|460398290|ref|XP_004244695.1|	45.42	240	123	1	738	43	448	687	2e-47	171
F609N12	gi|460393508|ref|XP_004242351.1|	89.74	39	4	0	280	396	36	74	4e-16	76.6
F614I12	gi|460371833|ref|XP_004231739.1|	60.47	43	17	0	516	388	179	221	2e-09	57
F620E12	gi|460407920|ref|XP_004249397.1|	38.92	167	71	4	221	697	276	419	9e-30	84.7
F625J12	gi|460370128|ref|XP_004230906.1|	58.93	56	17	1	549	382	15	64	2e-12	66.6
F8D12	gi|460396483|ref|XP_004243802.1|	25.42	177	129	2	584	63	4	180	2e-16	77.4
F8K12	gi|350535937|ref|NP_001234477.1|	90.91	33	3	0	101	3	19	51	3e-17	67.4
F8N12	gi|460396388|ref|XP_004243756.1|	78.91	128	27	0	433	50	806	933	2e-76	218
F11E11	gi|460407868|ref|XP_004249371.1|	89.1	156	15	1	71	532	109	264	1e-92	286
F11J11	gi|460368503|ref|XP_004230105.1|	46.98	149	36	2	447	1	71	176	4e-33	124
F187F11	gi|460376554|ref|XP_004234063.1|	88.41	138	16	0	415	2	13	150	9e-86	258
F187J11	gi|460375473|ref|XP_004233530.1|	84.21	38	6	0	323	436	1	38	7e-17	77
F187N11	gi|460400806|ref|XP_004245923.1|	54.55	132	59	1	49	441	97	228	2e-33	126
F187P11	gi|460369945|ref|XP_004230817.1|	71.15	156	18	1	526	59	505	633	4e-64	218
F240D11	gi|460368152|ref|XP_004229933.1|	77.25	167	37	1	3	503	164	329	8e-90	273
F240O11	gi|460378186|ref|XP_004234854.1|	39.74	78	46	1	418	648	1	78	8e-12	61.6
F372F11	gi|460386907|ref|XP_004239135.1|	54.55	99	14	1	580	284	120	187	2e-36	100
F372J11	gi|460366147|ref|XP_004228954.1|	83.33	36	6	0	112	5	42	77	2e-12	65.5
F453A11	gi|350538959|ref|NP_001234623.1|	88.57	70	8	0	675	466	668	737	6e-37	139
F472G11	gi|460367479|ref|XP_004229601.1|	52.86	227	106	1	49	729	114	339	5e-68	227
F472J11	gi|89280627|ref|YP_514844.1|	95.35	43	2	0	3	131	897	939	2e-24	95.5
F472N11	gi|460369887|ref|XP_004230788.1|	57.33	150	29	2	447	1	17	132	9e-50	168
F490A11	gi|460377092|ref|XP_004234329.1|	60.23	88	4	1	50	313	175	231	1e-22	95.9
F490E11	gi|460411922|ref|XP_004251353.1|	55	100	42	1	302	3	1312	1408	5e-28	115
F490I11	gi|460384247|ref|XP_004237824.1|	92.36	144	11	0	743	312	407	550	4e-86	265
F490K11	gi|460371209|ref|XP_004231435.1|	63.16	38	14	0	413	300	61	98	4e-10	57.8
F490M11	gi|460367479|ref|XP_004229601.1|	48.04	102	52	1	1	303	292	393	1e-17	78.6
F518C11	gi|460373454|ref|XP_004232534.1|	79.49	39	8	0	317	433	60	98	1e-14	68.2
F578I11	gi|460367479|ref|XP_004229601.1|	42.92	226	113	4	3	644	433	654	4e-38	142
F590O11	gi|460393037|ref|XP_004242118.1|	88.24	34	4	0	1	102	591	624	1e-14	72.8
F604K11	gi|460371044|ref|XP_004231355.1|	86.21	58	8	0	401	228	583	640	2e-40	107
F604M11	gi|460395675|ref|XP_004243407.1|	50.57	87	41	1	285	31	28	114	7e-20	86.7
F604N11	gi|460414211|ref|XP_004252466.1|	33.15	181	114	3	561	37	57	236	2e-23	96.3
F609C11	gi|460415598|ref|XP_004253145.1|	62.98	208	77	0	818	195	559	766	8e-90	286
F609G11	gi|460402791|ref|XP_004246894.1|	55.36	112	21	1	692	357	2569	2651	7e-30	119
F609I11	gi|460385157|ref|XP_004238271.1|	85.33	75	11	0	3	227	441	515	3e-41	149
F622C11	gi|460404830|ref|XP_004247883.1|	91.94	248	20	0	1	744	177	424	5e-160	456
F622E11	gi|460393304|ref|XP_004242250.1|	43.85	130	70	2	300	683	27	155	5e-31	121
F622J11	gi|460381691|ref|XP_004236577.1|	71.21	66	19	0	54	251	22	87	1e-23	95.1
F7D11	gi|460368983|ref|XP_004230344.1|	95.74	94	4	0	639	358	89	182	5e-57	188
F7O11	gi|460403498|ref|XP_004247227.1|	70.32	155	44	1	2	466	300	452	3e-78	243
F16C10	gi|460402251|ref|XP_004246627.1|	68.97	87	27	0	79	339	137	223	2e-35	130
F16F10	gi|460410187|ref|XP_004250512.1|	40.32	248	139	3	18	749	662	904	3e-53	186
F16G10	gi|460413657|ref|XP_004252199.1|	41.67	48	28	0	8	151	343	390	4e-09	51.2
F170A10	gi|460401181|ref|XP_004246106.1|	46.74	276	125	5	767	3	320	594	1e-70	238
F170J10	gi|460364991|ref|XP_004228389.1|	44	100	27	2	26	325	72	142	2e-19	84
F170L10	gi|460369786|ref|XP_004230738.1|	55.36	56	25	0	237	404	149	204	3e-16	64.3
F253J10	gi|460365445|ref|XP_004228612.1|	42.54	228	87	8	29	652	80	283	8e-27	109
F253O10	gi|460413392|ref|XP_004252073.1|	62.5	56	21	0	188	21	163	218	9e-19	80.1
F255J10	gi|460415447|ref|XP_004253070.1|	76.32	38	9	0	1	114	72	109	8e-14	65.5
F255K10	gi|460409176|ref|XP_004250015.1|	81.36	177	33	0	135	665	208	384	2e-100	311
F255L10	gi|460388382|ref|XP_004239846.1|	81.82	44	8	0	259	128	675	718	7e-20	82.4
F277O10	gi|460388053|ref|XP_004239686.1|	46.34	164	62	2	492	1	134	271	2e-41	148
F311E10	gi|460373272|ref|XP_004232445.1|	43.24	74	23	3	474	310	513	586	2e-09	45.4
F311J10	gi|460377147|ref|XP_004234356.1|	66.1	59	20	0	393	217	110	168	5e-18	82
F311P10	gi|460401380|ref|XP_004246203.1|	86.59	82	11	0	2	247	45	126	1e-32	118
F359C10	gi|460407880|ref|XP_004249377.1|	41.67	180	96	4	3	530	141	315	7e-36	132
F359H10	gi|460401227|ref|XP_004246128.1|	82.35	85	15	0	255	1	18	102	1e-28	110
F359M10	gi|460415594|ref|XP_004253143.1|	35.61	264	115	3	7	633	97	360	8e-37	137
F359O10	gi|460366167|ref|XP_004228963.1|	83.53	170	28	0	6	515	59	228	5e-93	295
F372N10	gi|460402414|ref|XP_004246707.1|	80	35	7	0	3	107	541	575	6e-14	70.1
F372O10	gi|460394402|ref|XP_004242792.1|	69.51	82	25	0	17	262	317	398	4e-27	109
F372P10	gi|460401698|ref|XP_004246354.1|	52.5	200	91	4	3	593	7	205	5e-44	156
F37J10	gi|460377592|ref|XP_004234575.1|	82.86	35	6	0	303	199	3	37	3e-22	63.2
F383K10	gi|460397404|ref|XP_004244257.1|	78.57	70	15	0	595	386	520	589	2e-29	115
F3D10	gi|460402783|ref|XP_004246890.1|	87.88	33	4	0	165	67	913	945	2e-11	62.4
F407A10	gi|460368662|ref|XP_004230184.1|	34.56	136	67	3	601	215	36	156	6e-11	61.2
F407B10	gi|460396110|ref|XP_004243622.1|	41.38	203	65	6	554	3	22	189	6e-23	97.8
F407E10	gi|460367066|ref|XP_004229396.1|	92.59	27	2	0	422	502	569	595	1e-09	58.2
F407G10	gi|460395368|ref|XP_004243255.1|	71.25	80	21	1	236	3	250	329	3e-53	113
F411A10	gi|460379511|ref|XP_004235505.1|	76.27	59	14	0	112	288	59	117	3e-23	93.2
F411B10	gi|460392091|ref|XP_004241651.1|	82.76	29	5	0	330	416	138	166	2e-14	58.2
F411G10	gi|460385385|ref|XP_004238384.1|	63.95	172	60	1	685	176	65	236	6e-64	208
F522D10	gi|460378665|ref|XP_004235089.1|	89.72	214	22	0	16	657	10	223	4e-120	362
F522H10	gi|350538507|ref|NP_001234858.1|	76.68	193	42	1	4	573	164	356	2e-97	299
F537M10	gi|460390962|ref|XP_004241093.1|	33.93	280	154	8	818	3	619	875	3e-24	103
F537O10	gi|460408244|ref|XP_004249556.1|	39.06	192	52	2	197	772	609	735	7e-29	116
F537P10	gi|460379608|ref|XP_004235553.1|	62.86	35	13	0	105	1	317	351	3e-08	52.8
F613D10	gi|460407918|ref|XP_004249396.1|	57.29	96	38	2	216	503	78	170	1e-27	107
F613E10	gi|460406736|ref|XP_004248816.1|	94.59	37	2	0	589	699	280	316	1e-16	79
F613G10	gi|460413394|ref|XP_004252074.1|	44.09	220	116	4	652	8	459	676	8e-47	168
F67M10	gi|460367798|ref|XP_004229757.1|	88.64	44	5	0	166	297	529	572	1e-10	60.1
F168D9	gi|460397334|ref|XP_004244222.1|	76.74	43	10	0	140	12	64	106	5e-19	84.3
F168F9	gi|460403318|ref|XP_004247138.1|	83.33	30	5	0	238	149	8	37	9e-09	50.8
F168H9	gi|460410905|ref|XP_004250856.1|	53.57	168	28	2	505	2	150	267	1e-44	158
F209B9	gi|460383601|ref|XP_004237509.1|	84.21	38	6	0	229	116	1917	1954	2e-31	67
F209E9	gi|460395260|ref|XP_004243202.1|	89.74	39	4	0	119	3	305	343	1e-17	75.5
F209J9	gi|350537129|ref|NP_001234281.1|	100	36	0	0	401	294	333	368	2e-16	77.4
F209O9	gi|460380633|ref|XP_004236059.1|	46.81	47	25	0	253	393	249	295	1e-06	48.9
F223J9	gi|350534976|ref|NP_001234169.1|	62.07	145	26	1	359	793	61	176	9e-42	145
F260D9	gi|460380798|ref|XP_004236141.1|	69.27	192	55	2	8	583	1	188	6e-89	265
F260E9	gi|460385423|ref|XP_004238403.1|	66.27	83	23	4	85	327	434	513	1e-21	94
F260O9	gi|460413318|ref|XP_004252037.1|	35.5	262	140	9	2	775	426	662	5e-30	120
F260P9	gi|460373647|ref|XP_004232626.1|	69.48	249	63	1	3	710	339	587	1e-119	360
F261P9	gi|460403053|ref|XP_004247018.1|	84.09	44	7	0	440	571	170	213	4e-16	77
F270B9	gi|460365496|ref|XP_004228637.1|	72.73	55	15	0	2	166	321	375	1e-22	89.4
F270E9	gi|460382897|ref|XP_004237172.1|	46.72	122	55	1	396	61	864	985	4e-46	106
F270J9	gi|460379285|ref|XP_004235394.1|	65.35	101	35	0	304	2	25	125	1e-40	149
F270O9	gi|460367568|ref|XP_004229645.1|	82.22	180	32	0	3	542	419	598	4e-85	269
F30C9	gi|460407928|ref|XP_004249401.1|	80.65	31	6	0	93	1	146	176	1e-08	53.9
F30H9	gi|460410854|ref|XP_004250832.1|	87.27	55	7	0	489	653	538	592	3e-27	110
F30M9	gi|460413223|ref|XP_004251994.1|	52.38	84	7	1	242	493	431	481	5e-18	82.4
F30O9	gi|460409626|ref|XP_004250239.1|	90.74	54	5	0	302	141	281	334	7e-26	105
F313E9	gi|460398697|ref|XP_004244890.1|	79.47	151	31	0	754	302	711	861	1e-78	256
F313M9	gi|460382923|ref|XP_004237185.1|	49.61	129	63	2	771	388	315	442	6e-38	142
F350J9	gi|460395254|ref|XP_004243199.1|	77.32	97	20	1	285	1	3	99	5e-26	105
F358F9	gi|460397977|ref|XP_004244541.1|	44.66	253	109	6	678	1	204	452	6e-52	179
F358H9	gi|460380264|ref|XP_004235877.1|	81.4	43	8	0	129	1	263	305	5e-24	75.5
F363L9	gi|460376762|ref|XP_004234166.1|	68.7	230	63	4	679	2	11	235	1e-96	301
F363P9	gi|460379947|ref|XP_004235720.1|	68.18	22	7	0	226	291	376	397	3e-07	35
F453N9	gi|460384065|ref|XP_004237735.1|	45.37	108	58	1	593	270	289	395	3e-20	89.4
F60D9	gi|460367202|ref|XP_004229464.1|	59.74	231	91	1	695	3	81	309	5e-93	288
F60I9	gi|460380643|ref|XP_004236064.1|	81.72	93	17	0	546	268	316	408	9e-46	160
F60J9	gi|460380643|ref|XP_004236064.1|	79.67	182	37	0	546	1	316	497	7e-101	304
F67L9	gi|460403015|ref|XP_004247001.1|	27.78	126	91	0	384	7	20	145	7e-14	69.7
F168I8	gi|460396421|ref|XP_004243772.1|	25.83	151	107	3	1	441	53	202	3e-08	52.4
F175E8	gi|460388247|ref|XP_004239780.1|	76.92	52	12	0	434	279	471	522	2e-19	88.2
F175I8	gi|460403792|ref|XP_004247370.1|	44.94	178	27	4	1	534	302	408	5e-36	136
F253E8	gi|460368273|ref|XP_004229992.1|	85.43	247	36	0	3	743	123	369	5e-130	394
F253N8	gi|460377000|ref|XP_004234284.1|	69.39	49	15	0	212	358	959	1007	4e-15	74.7
F255H8	gi|460399020|ref|XP_004245043.1|	52	75	9	1	113	337	369	416	3e-07	50.8
F311K8	gi|460397815|ref|XP_004244462.1|	86.79	106	14	0	320	3	80	185	7e-59	144
F352A8	gi|460387961|ref|XP_004239640.1|	58.75	80	25	1	28	243	416	495	2e-22	94.4
F352E8	gi|460379822|ref|XP_004235659.1|	43.37	249	67	6	2	733	445	624	1e-43	157
F352L8	gi|350535603|ref|NP_001233947.1|	50	102	7	1	489	184	338	395	1e-55	92.8
F383B8	gi|460403834|ref|XP_004247391.1|	77.78	45	10	0	118	252	65	109	3e-17	79.3
F383K8	gi|460387210|ref|XP_004239279.1|	70.92	196	33	1	589	2	319	490	9e-89	287
F383P8	gi|460390558|ref|XP_004240896.1|	80	25	5	0	85	159	134	158	2e-07	45.4
F398J8	gi|460368519|ref|XP_004230113.1|	73.44	128	8	1	665	282	198	299	4e-59	202
F398O8	gi|460397408|ref|XP_004244259.1|	44.71	85	30	3	234	1	158	232	9e-12	63.9
F453I8	gi|460385298|ref|XP_004238341.1|	46.78	233	106	2	1	645	445	677	1e-44	160
F501H8	gi|460392499|ref|XP_004241853.1|	77.53	227	50	1	678	1	38	264	7e-121	374
F501N8	gi|460392164|ref|XP_004241687.1|	81.69	71	13	0	1	213	45	115	6e-38	128
F537H8	gi|460370120|ref|XP_004230902.1|	94.5	109	6	0	2	328	324	432	4e-65	209
F539B8	gi|460391783|ref|XP_004241498.1|	86.21	58	8	0	242	69	172	229	7e-25	104
F539H8	gi|460403498|ref|XP_004247227.1|	64.97	157	55	0	473	3	140	296	3e-46	162
F541B8	gi|460378413|ref|XP_004234967.1|	95.74	94	4	0	282	1	194	287	2e-60	196
F541J8	gi|460403257|ref|XP_004247109.1|	61.36	44	10	2	503	613	31	74	1e-14	48.5
F551E8	gi|460406171|ref|XP_004248543.1|	91.67	36	3	0	130	23	635	670	7e-14	70.5
F551J8	gi|460397530|ref|XP_004244320.1|	40.37	218	109	8	644	39	301	513	2e-33	129
F551O8	gi|460403884|ref|XP_004247416.1|	50.45	220	31	3	1	660	156	297	9e-61	197
F620G8	gi|460408305|ref|XP_004249586.1|	78.95	38	8	0	143	256	71	108	7e-14	65.1
F620K8	gi|460405495|ref|XP_004248211.1|	69.53	128	6	1	622	239	211	305	2e-51	179
F67F8	gi|460409299|ref|XP_004250076.1|	47.06	51	26	1	3	152	454	504	2e-07	49.7
F170C7	gi|460392497|ref|XP_004241852.1|	39.49	157	59	1	495	25	806	926	2e-20	91.7
F170H7	gi|460403888|ref|XP_004247418.1|	92.86	28	2	0	554	637	337	364	9e-10	57.4
F170I7	gi|460392806|ref|XP_004242004.1|	73.08	26	7	0	328	405	513	538	3e-08	53.5
F209A7	gi|350536241|ref|NP_001234748.1|	42.2	173	87	2	481	2	45	217	2e-37	139
F209K7	gi|460378611|ref|XP_004235063.1|	38.27	81	9	1	448	206	167	206	1e-08	54.3
F359B7	gi|460403704|ref|XP_004247328.1|	59.9	197	72	4	99	671	1781	1976	1e-56	197
F387H7	gi|460382038|ref|XP_004236747.1|	95.6	91	4	0	223	495	16	106	3e-58	189
F609B7	gi|460378288|ref|XP_004234905.1|	28.03	157	98	5	68	517	2	150	9e-10	54.7
F609I7	gi|460384676|ref|XP_004238036.1|	92.5	40	3	0	1	120	271	310	3e-18	77
F609N7	gi|460369061|ref|XP_004230383.1|	47.78	90	37	3	155	409	2	86	5e-12	64.7
F83K7	gi|460395582|ref|XP_004243361.1|	84.94	166	25	0	2	499	288	453	7e-101	311
F11E6	gi|460375226|ref|XP_004233408.1|	43.62	149	55	5	738	304	96	219	2e-25	101
F11F6	gi|460396039|ref|XP_004243587.1|	52.5	80	9	1	533	772	266	316	6e-27	82
F11H6	gi|460396930|ref|XP_004244023.1|	72.98	248	65	2	3	746	574	819	4e-106	333
F11P6	gi|460382498|ref|XP_004236976.1|	58.26	115	37	3	318	7	409	523	4e-22	95.5
F146I6	gi|460379561|ref|XP_004235530.1|	70.26	195	54	2	2	574	1330	1524	2e-80	263
F146J6	gi|460404832|ref|XP_004247884.1|	67.27	55	17	1	692	528	198	251	9e-13	66.2
F146L6	gi|460414907|ref|XP_004252803.1|	64.63	82	29	0	50	295	129	210	4e-46	115
F146N6	gi|460406281|ref|XP_004248595.1|	24.62	199	127	6	11	541	930	1127	2e-08	53.1
F146O6	gi|350539581|ref|NP_001234712.1|	83.87	62	10	0	1	186	141	202	3e-29	114
F14L6	gi|460391547|ref|XP_004241382.1|	78.38	185	39	1	561	10	98	282	4e-97	298
F14P6	gi|460368116|ref|XP_004229915.1|	80.65	62	12	0	2	187	386	447	7e-54	115
F157G6	gi|460383601|ref|XP_004237509.1|	50	86	13	1	367	110	1901	1956	3e-29	72.8
F157P6	gi|460391894|ref|XP_004241553.1|	95.24	42	2	0	344	219	1	42	1e-20	90.9
F167B6	gi|460378389|ref|XP_004234955.1|	76.26	139	24	1	4	393	640	778	1e-67	229
F167K6	gi|460397180|ref|XP_004244146.1|	47.22	108	21	1	200	523	26	97	2e-25	99.4
F16J6	gi|460370122|ref|XP_004230903.1|	51.22	41	20	0	493	371	1	41	4e-08	52
F16L6	gi|460410239|ref|XP_004250538.1|	30	130	76	5	387	13	92	211	2e-12	46.2
F228B6	gi|460382002|ref|XP_004236729.1|	54.69	245	81	5	2	727	229	446	5e-79	249
F228G6	gi|460391718|ref|XP_004241466.1|	60.56	71	23	2	646	449	203	273	1e-42	82.4
F228J6	gi|460383357|ref|XP_004237392.1|	75.76	33	8	0	533	435	457	489	6e-11	51.6
F253A6	gi|460376024|ref|XP_004233802.1|	57.78	45	19	0	234	100	117	161	2e-09	57.8
F253G6	gi|460383616|ref|XP_004237515.1|	82.86	35	6	0	14	118	340	374	3e-14	66.2
F270E6	gi|460382643|ref|XP_004237047.1|	95.52	67	3	0	203	3	836	902	9e-39	138
F270K6	gi|350535172|ref|NP_001234180.1|	91.67	24	2	0	74	3	34	57	3e-07	48.1
F270M6	gi|460400139|ref|XP_004245593.1|	87.1	248	32	0	3	746	253	500	7e-150	433
F270N6	gi|460396104|ref|XP_004243619.1|	88.64	44	5	0	568	437	54	97	2e-18	84.7
F270O6	gi|460395959|ref|XP_004243547.1|	88.73	71	8	0	213	1	230	300	5e-40	138
F334A6	gi|460377881|ref|XP_004234715.1|	26.45	121	89	0	384	22	31	151	3e-09	55.1
F334N6	gi|460410377|ref|XP_004250606.1|	32.42	256	167	3	794	39	47	300	2e-35	134
F60C6	gi|460379559|ref|XP_004235529.1|	75.94	133	30	2	670	272	234	364	3e-62	200
F60H6	gi|460400985|ref|XP_004246010.1|	87.23	94	12	0	2	283	218	311	5e-60	173
F60L6	gi|460392849|ref|XP_004242025.1|	92.59	27	2	0	83	3	37	63	4e-10	57
F60P6	gi|460403421|ref|XP_004247189.1|	76.09	92	21	1	508	236	83	174	5e-29	107
F620A6	gi|460376037|ref|XP_004233808.1|	39.91	228	119	5	676	23	10	229	1e-47	172
F620G6	gi|460403304|ref|XP_004247132.1|	73.08	52	13	1	1	156	970	1020	9e-11	60.8
F620N6	gi|460395017|ref|XP_004243086.1|	38.97	195	96	4	517	2	243	437	2e-34	129
F625J6	gi|460386183|ref|XP_004238779.1|	91.2	125	9	2	372	1	46	169	6e-73	228
F625O6	gi|460366503|ref|XP_004229121.1|	34.55	110	69	2	349	672	18	126	5e-16	73.9
F77C6	gi|460372061|ref|XP_004231852.1|	67.29	107	2	1	504	184	1110	1183	9e-32	97.1
F77H6	gi|460407612|ref|XP_004249246.1|	63.64	66	23	1	230	33	84	148	3e-22	87
F147I5	gi|350537951|ref|NP_001234319.1|	51.61	124	58	1	404	769	167	290	1e-34	134
F147J5	gi|350534408|ref|NP_001234139.1|	90.29	103	10	0	3	311	13	115	4e-62	197
F157B5	gi|460386892|ref|XP_004239128.1|	79.17	144	27	2	473	45	355	496	2e-66	214
F157F5	gi|460384738|ref|XP_004238066.1|	45.5	211	72	6	3	530	450	652	2e-32	125
F157O5	gi|460383329|ref|XP_004237378.1|	51.56	64	26	2	20	211	898	956	1e-11	60.5
F166A5	gi|460377879|ref|XP_004234714.1|	81.29	139	26	0	227	643	351	489	1e-62	213
F166C5	gi|460397610|ref|XP_004244360.1|	64.15	159	56	1	474	1	1	159	5e-50	178
F199C5	gi|460392194|ref|XP_004241702.1|	96.67	30	1	0	42	131	57	86	2e-13	65.5
F199D5	gi|460375246|ref|XP_004233418.1|	86.11	36	5	0	426	533	306	341	4e-14	71.2
F199E5	gi|460365407|ref|XP_004228594.1|	69.23	65	20	0	284	90	727	791	6e-22	95.5
F199G5	gi|460416270|ref|XP_004253469.1|	29.58	71	50	0	803	591	48	118	4e-07	49.3
F240C5	gi|460367727|ref|XP_004229722.1|	85.29	34	5	0	3	104	621	654	1e-10	60.1
F240I5	gi|460412839|ref|XP_004251805.1|	82.98	47	7	1	1	141	272	317	2e-16	75.5
F240M5	gi|460385433|ref|XP_004238408.1|	76.32	38	9	0	239	352	44	81	1e-10	60.1
F315A5	gi|460366318|ref|XP_004229034.1|	86.84	76	10	0	490	717	100	175	9e-39	140
F315P5	gi|460406736|ref|XP_004248816.1|	55.86	111	44	3	327	1	1	108	6e-15	72.8
F357B5	gi|460414856|ref|XP_004252778.1|	50.89	112	55	0	337	2	53	164	1e-36	130
F357K5	gi|460370735|ref|XP_004231205.1|	43.48	69	31	3	1	198	671	734	7e-11	60.1
F357L5	gi|460399313|ref|XP_004245186.1|	62.25	151	13	1	3	455	602	708	1e-52	182
F3N5	gi|460366602|ref|XP_004229170.1|	71.67	60	17	0	1	180	307	366	7e-20	88.6
F507G5	gi|460413308|ref|XP_004252032.1|	37.38	107	60	3	53	355	85	190	6e-15	70.5
F507H5	gi|460383757|ref|XP_004237584.1|	48.48	99	43	2	1	282	430	525	2e-21	94.7
F507J5	gi|350535553|ref|NP_001234456.1|	64.95	97	34	0	52	342	603	699	3e-50	132
F507L5	gi|460392039|ref|XP_004241625.1|	70.15	67	10	1	215	15	471	527	7e-23	96.3
F518A5	gi|460372134|ref|XP_004231887.1|	71.43	112	32	0	337	2	296	407	2e-51	174
F518B5	gi|460385367|ref|XP_004238375.1|	76.19	42	10	0	3	128	257	298	5e-15	71.2
F518C5	gi|460396772|ref|XP_004243945.1|	87.5	32	4	0	96	1	166	197	8e-13	65.5
F518G5	gi|460374353|ref|XP_004232975.1|	87.01	154	20	0	462	1	213	366	2e-91	290
F519E5	gi|460391523|ref|XP_004241370.1|	91.11	45	4	0	267	133	504	548	2e-20	91.7
F519F5	gi|460376252|ref|XP_004233913.1|	54.37	263	99	5	762	1	554	804	2e-74	245
F519H5	gi|460407492|ref|XP_004249186.1|	86.05	86	12	0	407	664	79	164	1e-45	152
F519J5	gi|460371474|ref|XP_004231561.1|	91.18	34	3	0	374	475	158	191	2e-12	66.2
F519N5	gi|460390960|ref|XP_004241092.1|	53.85	130	60	0	391	2	200	329	6e-38	137
F519P5	gi|460395140|ref|XP_004243145.1|	86.49	37	5	0	395	285	282	318	5e-24	70.1
F547K5	gi|460392595|ref|XP_004241901.1|	75.42	240	58	1	774	55	228	466	5e-121	357
F608A5	gi|460413529|ref|XP_004252140.1|	39.79	191	72	2	742	170	277	424	3e-27	110
F608C5	gi|460404972|ref|XP_004247952.1|	50.79	254	123	2	756	1	88	341	2e-80	250
F608I5	gi|460375331|ref|XP_004233460.1|	42.57	101	57	1	450	148	8	107	2e-17	77.8
F608K5	gi|460388781|ref|XP_004240043.1|	71.64	67	19	0	575	375	19	85	1e-28	108
F609E5	gi|350536681|ref|NP_001234259.1|	76.54	81	19	0	243	1	460	540	2e-56	137
F609G5	gi|460405166|ref|XP_004248047.1|	92.59	27	2	0	37	117	211	237	5e-09	55.5
F613A5	gi|460371618|ref|XP_004231632.1|	77.17	92	21	0	276	1	21	112	7e-41	149
F613D5	gi|460391112|ref|XP_004241167.1|	31.75	126	85	1	381	4	24	148	1e-14	71.2
F613F5	gi|460405563|ref|XP_004248245.1|	55	80	1	1	418	657	109	153	1e-16	74.7
F613L5	gi|460415835|ref|XP_004253259.1|	29.37	126	78	4	63	413	234	357	1e-07	50.1
F613P5	gi|460378800|ref|XP_004235156.1|	65	100	33	1	1	300	189	286	3e-33	123
F77B5	gi|460381574|ref|XP_004236523.1|	43.07	137	54	4	450	61	149	268	2e-15	71.6
F77N5	gi|460396244|ref|XP_004243687.1|	68.15	135	43	0	256	660	532	666	2e-66	188
F9C5	gi|460403710|ref|XP_004247331.1|	65.09	212	74	0	3	638	249	460	3e-93	295
F9D5	gi|460370038|ref|XP_004230862.1|	74.29	35	9	0	350	246	340	374	1e-22	62.8
F9F5	gi|460402271|ref|XP_004246637.1|	69.92	123	36	1	872	507	160	282	5e-51	179
F9I5	gi|460391318|ref|XP_004241270.1|	47.32	205	30	10	715	227	108	276	2e-31	122
F109M4	gi|460378068|ref|XP_004234801.1|	57.96	157	58	2	1	471	1917	2065	6e-51	177
F168A4	gi|460367368|ref|XP_004229546.1|	66.41	128	18	1	16	399	266	368	8e-82	171
F187C4	gi|460400289|ref|XP_004245668.1|	94.44	36	2	0	399	506	101	136	2e-24	71.6
F187E4	gi|460393095|ref|XP_004242147.1|	44.19	86	47	1	344	601	894	978	2e-12	65.9
F187K4	gi|460412516|ref|XP_004251644.1|	68.18	66	18	1	463	660	4	66	1e-23	98.6
F211E4	gi|460379069|ref|XP_004235287.1|	78.57	28	6	0	56	139	123	150	6e-12	52.4
F303G4	gi|460389662|ref|XP_004240469.1|	78.38	37	8	0	775	665	317	353	8e-12	64.7
F350F4	gi|460374644|ref|XP_004233120.1|	100	26	0	0	464	387	106	131	2e-10	56.6
F350J4	gi|460368085|ref|XP_004229900.1|	67.35	98	6	2	390	97	223	294	2e-37	107
F359A4	gi|460385477|ref|XP_004238430.1|	100	77	0	0	2	232	54	130	4e-46	159
F359I4	gi|460406162|ref|XP_004248540.1|	80.7	114	20	1	629	288	1082	1193	2e-53	186
F359K4	gi|460400389|ref|XP_004245717.1|	83.33	84	14	0	1	252	569	652	2e-43	155
F359P4	gi|460398498|ref|XP_004244796.1|	69.09	110	34	0	394	65	187	296	1e-54	167
F407C4	gi|460404056|ref|XP_004247501.1|	48.02	227	116	2	2	682	342	566	5e-43	157
F407D4	gi|460381961|ref|XP_004236709.1|	93.75	32	2	0	586	491	377	408	6e-13	67.4
F407F4	gi|460365825|ref|XP_004228797.1|	25.25	198	110	10	556	50	67	255	5e-09	55.5
F407G4	gi|460391124|ref|XP_004241173.1|	61.67	240	75	4	721	2	185	407	1e-68	223
F441B4	gi|460370851|ref|XP_004231262.1|	40.89	247	124	2	10	687	92	337	1e-38	141
F441M4	gi|460403570|ref|XP_004247263.1|	52.08	96	44	1	395	114	333	428	8e-26	102
F490E4	gi|460368368|ref|XP_004230039.1|	76.32	38	9	0	157	270	986	1023	2e-18	60.8
F490H4	gi|460375730|ref|XP_004233657.1|	88.2	161	19	0	3	485	4502	4662	3e-89	293
F490I4	gi|460395921|ref|XP_004243528.1|	65.81	234	79	1	699	1	1	234	9e-65	213
F490J4	gi|350538611|ref|NP_001234607.1|	86.21	58	8	0	381	208	460	517	3e-27	110
F490K4	gi|460375250|ref|XP_004233420.1|	84.58	227	35	0	2	682	467	693	5e-134	406
F490N4	gi|460377464|ref|XP_004234513.1|	89.13	46	5	0	601	464	139	184	6e-37	89.4
F490O4	gi|460394422|ref|XP_004242802.1|	71.21	198	56	1	596	3	290	486	3e-101	308
F541B4	gi|460369628|ref|XP_004230659.1|	75.22	113	24	1	165	503	46	154	9e-54	180
F541C4	gi|460381347|ref|XP_004236412.1|	60	55	22	0	197	33	731	785	1e-11	63.9
F541K4	gi|460374507|ref|XP_004233052.1|	80.09	211	42	0	1	633	80	290	2e-116	343
F541M4	gi|460396169|ref|XP_004243651.1|	60.98	164	57	2	175	666	296	452	2e-61	202
F625L4	gi|460385344|ref|XP_004238364.1|	45.88	85	14	1	720	466	198	250	5e-30	77.4
F625O4	gi|460391583|ref|XP_004241400.1|	83.61	61	10	0	450	268	16	76	8e-29	108
F625P4	gi|460368985|ref|XP_004230345.1|	39.91	213	103	8	601	2	197	397	5e-17	80.1
F79I4	gi|460405015|ref|XP_004247973.1|	63.18	239	26	3	717	1	602	778	9e-95	298
F88A4	gi|460397656|ref|XP_004244383.1|	87.5	24	3	0	74	3	487	510	8e-07	49.3
F88L4	gi|460403862|ref|XP_004247405.1|	91.49	235	20	0	2	706	25	259	9e-130	389
F88P4	gi|460375436|ref|XP_004233512.1|	69.91	226	68	0	3	680	71	296	1e-120	353
F9G4	gi|460395474|ref|XP_004243308.1|	55.95	84	29	3	471	223	7	83	2e-18	77.8
F9P4	gi|460374867|ref|XP_004233230.1|	82.5	40	7	0	814	695	259	298	1e-15	75.5
F11A3	gi|460416213|ref|XP_004253442.1|	43.28	67	38	0	207	7	261	327	8e-13	55.1
F11H3	gi|460392916|ref|XP_004242058.1|	67.39	46	13	1	132	1	162	207	3e-07	45.8
F11L3	gi|460406433|ref|XP_004248669.1|	50.4	248	113	5	3	716	70	317	6e-85	259
F147H3	gi|460379822|ref|XP_004235659.1|	69.7	66	19	1	261	67	128	193	7e-23	97.4
F147I3	gi|460395017|ref|XP_004243086.1|	41.01	139	67	2	412	41	586	724	2e-48	106
F147N3	gi|460401823|ref|XP_004246415.1|	92.67	150	11	0	451	2	184	333	7e-99	295
F147P3	gi|460407544|ref|XP_004249212.1|	80	40	8	0	536	417	82	121	4e-14	70.5
F16G3	gi|460398549|ref|XP_004244820.1|	38.89	252	145	7	754	20	68	317	4e-44	161
F175G3	gi|460396525|ref|XP_004243823.1|	84.72	72	11	0	197	412	640	711	2e-63	134
F175J3	gi|460387684|ref|XP_004239504.1|	75	64	16	0	328	137	1	64	7e-25	105
F175P3	gi|460372485|ref|XP_004232060.1|	52.31	65	30	1	6	197	336	400	2e-11	56.6
F270D3	gi|460385110|ref|XP_004238248.1|	64.29	42	8	1	1	105	60	101	7e-10	51.6
F270E3	gi|460395617|ref|XP_004243378.1|	33.71	89	7	1	89	355	173	209	7e-08	40.8
F270G3	gi|460376234|ref|XP_004233904.1|	48.96	192	95	1	31	606	393	581	7e-52	181
F270O3	gi|460413318|ref|XP_004252037.1|	50	62	27	2	1	186	816	873	6e-09	52
F333D3	gi|460404170|ref|XP_004247557.1|	77.59	58	13	0	613	786	1	58	6e-24	100
F333H3	gi|460366239|ref|XP_004228996.1|	88.46	26	3	0	548	471	395	420	2e-09	56.6
F352D3	gi|460387930|ref|XP_004239625.1|	75	84	21	0	2	253	590	673	8e-39	144
F352J3	gi|460395881|ref|XP_004243508.1|	81.03	58	11	0	605	432	220	277	3e-55	101
F352P3	gi|460402291|ref|XP_004246647.1|	39.73	73	44	0	472	690	146	218	1e-08	54.7
F37I3	gi|460394889|ref|XP_004243022.1|	94	50	3	0	150	1	1344	1393	6e-57	106
F387J3	gi|460396288|ref|XP_004243708.1|	49.21	63	30	1	382	194	1	61	2e-18	59.3
F387K3	gi|460372799|ref|XP_004232212.1|	90.32	93	9	0	349	71	86	178	1e-50	172
F387L3	gi|460373612|ref|XP_004232609.1|	56.82	44	19	0	262	131	11	54	5e-09	52.4
F390H3	gi|460378529|ref|XP_004235023.1|	55.96	218	90	2	702	67	161	378	6e-72	236
F390J3	gi|460396210|ref|XP_004243671.1|	81.48	54	10	0	162	1	22	75	7e-23	98.6
F602D3	gi|460376512|ref|XP_004234042.1|	65.61	157	44	2	241	681	145	301	3e-50	177
F602E3	gi|460415801|ref|XP_004253242.1|	49.54	216	105	4	35	682	43	254	1e-32	127
F602O3	gi|460382077|ref|XP_004236766.1|	58.06	124	19	1	597	226	12	102	4e-54	146
F60C3	gi|460400161|ref|XP_004245604.1|	93.1	29	2	0	179	265	544	572	3e-10	59.3
F60G3	gi|460366503|ref|XP_004229121.1|	33.63	113	68	2	370	693	2	112	2e-17	77.8
F620H3	gi|460409893|ref|XP_004250371.1|	90.77	65	6	0	507	313	1	65	3e-38	137
F7B3	gi|460405065|ref|XP_004247997.1|	76.32	38	9	0	427	314	587	624	5e-12	64.7
F7P3	gi|460380999|ref|XP_004236240.1|	63.04	46	17	0	779	642	14	59	7e-11	61.2
F166K2	gi|460397037|ref|XP_004244075.1|	81.29	155	23	4	465	1	29	177	5e-83	248
F187C2	gi|460395564|ref|XP_004243352.1|	93.8	274	17	0	3	824	1140	1413	3e-178	539
F187D2	gi|460379573|ref|XP_004235536.1|	56.86	51	22	0	3	155	499	549	1e-23	63.9
F187M2	gi|460404678|ref|XP_004247808.1|	65.71	35	12	0	584	688	107	141	1e-08	54.7
F220K2	gi|460384640|ref|XP_004238018.1|	47.83	46	22	1	181	44	163	206	6e-07	48.5
F220L2	gi|460392561|ref|XP_004241884.1|	79.17	48	10	0	421	278	323	370	7e-31	82.4
F261B2	gi|460395330|ref|XP_004243237.1|	63.64	33	12	0	111	13	163	195	2e-09	53.5
F281A2	gi|460371140|ref|XP_004231403.1|	38.1	252	156	0	756	1	358	609	1e-51	181
F281D2	gi|460367671|ref|XP_004229694.1|	67.06	85	28	0	255	1	53	137	1e-31	115
F281K2	gi|460372935|ref|XP_004232278.1|	65.69	102	9	2	306	1	142	217	7e-21	89.7
F303A2	gi|460385623|ref|XP_004238502.1|	72.83	184	50	0	553	2	1	184	2e-88	276
F303K2	gi|460394733|ref|XP_004242949.1|	90.32	31	3	0	385	477	688	718	4e-10	59.3
F303O2	gi|460367242|ref|XP_004229484.1|	63.04	46	17	0	603	466	22	67	2e-09	55.1
F372J2	gi|460405743|ref|XP_004248334.1|	92.31	26	2	0	585	508	218	243	5e-08	52.4
F441D2	gi|460398349|ref|XP_004244724.1|	82.33	215	38	0	1	645	186	400	4e-108	332
F608J2	gi|460371281|ref|XP_004231469.1|	95.83	24	1	0	525	454	130	153	2e-09	55.8
F608O2	gi|460367100|ref|XP_004229413.1|	57.59	224	62	2	74	745	885	1075	2e-74	246
F608P2	gi|460371240|ref|XP_004231450.1|	76.79	112	26	0	542	207	439	550	4e-75	184
F609B2	gi|460400457|ref|XP_004245751.1|	87.27	55	7	0	165	1	205	259	3e-11	58.2
F609E2	gi|460384974|ref|XP_004238181.1|	76.67	30	7	0	357	268	255	284	8e-09	52.4
F609F2	gi|460411565|ref|XP_004251179.1|	74.07	81	21	0	1	243	398	478	3e-33	125
F609O2	gi|460406722|ref|XP_004248810.1|	52.38	126	6	2	69	446	187	258	6e-32	118
F146I1	gi|460384719|ref|XP_004238057.1|	60.94	64	25	0	3	194	363	426	8e-25	100
F146O1	gi|460372028|ref|XP_004231836.1|	38.37	86	20	1	3	260	238	290	8e-26	66.2
F187I1	gi|460374477|ref|XP_004233037.1|	63.22	87	27	2	2	262	465	546	2e-28	113
F220K1	gi|460381535|ref|XP_004236504.1|	47.83	92	45	2	427	152	57	145	7e-19	85.1
F223D1	gi|460407900|ref|XP_004249387.1|	92.16	51	4	0	224	376	385	435	1e-48	108
F250C1	gi|460394645|ref|XP_004242911.1|	62.86	140	23	1	485	66	174	284	4e-56	182
F250I1	gi|460384738|ref|XP_004238066.1|	45.07	213	73	6	3	539	450	652	8e-35	132
F250N1	gi|460370057|ref|XP_004230871.1|	38.78	245	138	1	700	2	365	609	5e-50	176
F34D1	gi|350538809|ref|NP_001234360.1|	81.08	37	7	0	130	240	312	348	2e-14	67
F34E1	gi|460414815|ref|XP_004252758.1|	82.61	46	8	0	428	565	412	457	5e-18	83.2
F34F1	gi|460382317|ref|XP_004236886.1|	80.65	31	6	0	365	457	407	437	2e-09	56.6
F34J1	gi|460390626|ref|XP_004240929.1|	70.09	117	6	1	3	353	294	381	2e-42	155
F398H1	gi|460397516|ref|XP_004244313.1|	87.8	41	5	0	574	696	149	189	2e-18	82
F400K1	gi|460404992|ref|XP_004247962.1|	53.7	257	117	1	773	3	1632	1886	7e-84	277
F400M1	gi|460366268|ref|XP_004229010.1|	81.63	49	7	1	362	508	362	408	2e-50	90.1
F609G1	gi|460381166|ref|XP_004236323.1|	57.14	84	9	1	6	257	418	474	2e-22	95.5
F609K1	gi|460385671|ref|XP_004238525.1|	49.09	110	50	2	7	327	592	698	6e-23	95.1
F609O1	gi|460403955|ref|XP_004247451.1|	84.62	26	4	0	525	602	345	370	2e-07	51.2
F614C1	gi|460393127|ref|XP_004242163.1|	68.03	269	83	3	802	5	536	804	2e-95	309
F614F1	gi|460411213|ref|XP_004251008.1|	60.8	125	15	1	3	377	312	402	5e-35	126
F614L1	gi|460412234|ref|XP_004251507.1|	35.53	152	96	2	2	457	89	238	2e-26	103
F614N1	gi|460412366|ref|XP_004251572.1|	61	100	39	0	476	177	1	100	5e-38	133
F67A1	gi|460375138|ref|XP_004233364.1|	77.68	112	23	2	671	342	94	205	1e-54	177
F67H1	gi|460390433|ref|XP_004240838.1|	52.48	101	39	3	674	372	389	480	1e-17	81.3
F67M1	gi|460366149|ref|XP_004228955.1|	46.67	75	40	0	560	336	616	690	2e-13	68.9
F83H1	gi|460392613|ref|XP_004241910.1|	76.92	39	9	0	3	119	87	125	3e-14	66.2
F83J1	gi|460402639|ref|XP_004246818.1|	35.85	53	34	0	1	159	87	139	6e-08	47.8
F83K1	gi|460411213|ref|XP_004251008.1|	72.31	65	18	0	499	305	143	207	2e-25	101
F83L1	gi|350535206|ref|NP_001234182.1|	93.1	29	2	0	482	396	699	727	3e-10	58.5
F88A1	gi|460370735|ref|XP_004231205.1|	42.86	70	34	2	448	248	668	734	2e-08	54.3
F88N1	gi|460397686|ref|XP_004244398.1|	78.72	47	10	0	188	48	382	428	8e-19	85.9
R236P10	gi|460411619|ref|XP_004251204.1|	76.52	115	27	0	860	516	388	502	5e-56	191
R236P16	gi|460381731|ref|XP_004236596.1|	75.26	194	48	0	748	167	330	523	7e-97	296
R236P19	gi|460402200|ref|XP_004246602.1|	70.15	67	20	0	208	408	745	811	7e-20	89.7
R236P24	gi|460403757|ref|XP_004247354.1|	74.47	282	71	1	847	2	8	288	1e-150	435
R236P4	gi|460412508|ref|XP_004251640.1|	71.92	203	52	4	3	605	666	865	5e-90	290
R236P9	gi|460385908|ref|XP_004238642.1|	63.78	196	69	1	1	582	54	249	2e-87	273
R21O1	gi|460395328|ref|XP_004243236.1|	83.05	59	10	0	216	40	1	59	4e-25	101
R21O12	gi|460411225|ref|XP_004251014.1|	85.71	42	6	0	134	9	445	486	8e-34	85.1
R21O13	gi|460396732|ref|XP_004243925.1|	37.74	106	56	5	424	735	35	132	2e-10	57
R21O22	gi|460383525|ref|XP_004237472.1|	75.86	29	7	0	639	725	360	388	5e-07	50.1
R91O18	gi|350538013|ref|NP_001234578.1|	89.13	46	5	0	3	140	173	218	2e-21	90.5
R91O22	gi|460378387|ref|XP_004234954.1|	49.57	115	54	1	645	301	1	111	2e-26	102
R91O24	gi|460409379|ref|XP_004250116.1|	75.9	83	20	0	14	262	203	285	6e-38	140
R91O5	gi|460376708|ref|XP_004234139.1|	76.58	111	25	1	288	617	4	114	4e-49	160
R91O6	gi|460375573|ref|XP_004233579.1|	25.2	250	161	7	177	863	1278	1522	9e-16	77.4
R91O8	gi|460381932|ref|XP_004236695.1|	28.03	289	165	4	873	7	313	558	4e-26	109
R91O9	gi|350538831|ref|NP_001234617.1|	41.74	218	19	3	726	73	883	992	5e-34	131
R482O10	gi|460405358|ref|XP_004248143.1|	42.06	252	133	8	744	4	193	436	3e-52	178
R482O5	gi|460373121|ref|XP_004232371.1|	93.75	32	2	0	245	340	684	715	2e-13	68.2
R497O3	gi|460416333|ref|XP_004253498.1|	37.63	93	58	0	136	414	129	221	3e-14	68.6
R497O5	gi|460383664|ref|XP_004237539.1|	77.5	40	9	0	366	485	12	51	5e-12	63.9
R497O9	gi|460390960|ref|XP_004241092.1|	55.2	250	109	1	742	2	142	391	3e-87	279
R561O24	gi|460381440|ref|XP_004236457.1|	33.33	54	36	0	384	223	209	262	3e-11	49.7
R561O6	gi|460366070|ref|XP_004228916.1|	40.96	83	45	2	245	6	96	177	4e-12	64.3
R561O9	gi|460395590|ref|XP_004243365.1|	43.48	92	37	2	293	565	1	78	9e-13	65.5
R56O21	gi|460407874|ref|XP_004249374.1|	78.26	69	15	0	162	368	127	195	4e-27	110
R56O4	gi|460368941|ref|XP_004230323.1|	81.48	27	5	0	83	3	54	80	4e-07	48.5
R56O8	gi|460366805|ref|XP_004229269.1|	86.21	29	4	0	3	89	505	533	1e-09	58.2
R604O13	gi|460403015|ref|XP_004247001.1|	29	231	158	2	678	1	28	257	2e-33	126
R80N11	gi|460375708|ref|XP_004233646.1|	57.97	69	29	0	212	6	334	402	8e-22	94
R80N12	gi|460410176|ref|XP_004250507.1|	78.38	74	16	0	3	224	746	819	7e-33	127
R80N14	gi|460386929|ref|XP_004239146.1|	84.34	249	39	0	3	749	116	364	4e-153	452
R80N18	gi|460376956|ref|XP_004234262.1|	60.75	186	37	1	137	694	523	672	3e-66	223
R80N22	gi|350535679|ref|NP_001233951.1|	47.87	94	19	1	432	151	363	426	1e-33	87.8
R80N4	gi|460381281|ref|XP_004236380.1|	90	60	6	0	432	611	378	437	1e-54	121
R80N5	gi|460374469|ref|XP_004233033.1|	80.8	224	14	1	115	786	116	310	9e-119	352
R80N6	gi|460381761|ref|XP_004236610.1|	94.05	252	15	0	3	758	219	470	1e-166	501
R80N8	gi|460411518|ref|XP_004251157.1|	86.36	44	6	0	297	166	375	418	2e-17	80.1
R311N10	gi|460392783|ref|XP_004241993.1|	49.23	130	36	1	432	43	1	100	2e-32	123
R311N11	gi|460376357|ref|XP_004233965.1|	59.15	71	24	1	529	741	27	92	2e-16	75.1
R311N12	gi|460395304|ref|XP_004243224.1|	90.66	257	24	0	3	773	346	602	9e-156	452
R311N13	gi|460386524|ref|XP_004238948.1|	60	55	22	0	175	11	734	788	9e-14	65.5
R311N15	gi|460408532|ref|XP_004249698.1|	36.25	80	38	2	346	585	282	348	3e-07	50.8
R349N12	gi|460402713|ref|XP_004246855.1|	87.14	140	18	0	770	351	163	302	3e-90	272
R349N5	gi|460371178|ref|XP_004231420.1|	39.58	288	96	8	807	1	79	307	3e-38	141
R401N12	gi|460392555|ref|XP_004241881.1|	76.19	42	10	0	175	50	1	42	2e-13	68.6
R414N18	gi|460391326|ref|XP_004241274.1|	52.11	142	45	7	413	39	30	165	2e-28	105
R414N2	gi|460384752|ref|XP_004238073.1|	70.09	107	32	0	323	3	183	289	2e-34	124
R414N4	gi|460410377|ref|XP_004250606.1|	31.08	222	149	3	657	1	33	253	7e-25	103
R430N1	gi|460379666|ref|XP_004235582.1|	92.98	242	17	0	1	726	188	429	2e-171	483
R595N10	gi|460414815|ref|XP_004252758.1|	40.91	154	8	2	1	462	344	414	7e-21	92.8
R595N19	gi|460391238|ref|XP_004241230.1|	71.07	242	39	2	34	756	383	594	6e-86	275
R595N9	gi|460382008|ref|XP_004236732.1|	69.07	236	71	1	1	708	497	730	9e-115	350
R111M22	gi|460369859|ref|XP_004230774.1|	75.36	69	17	0	155	361	502	570	3e-23	99
R154M5	gi|460411683|ref|XP_004251235.1|	54.55	220	50	1	3	662	181	350	2e-64	208
R154M6	gi|460395935|ref|XP_004243535.1|	84.51	71	11	0	213	1	300	370	8e-36	137
R79M13	gi|460407810|ref|XP_004249343.1|	89.58	48	5	0	161	304	103	150	7e-19	83.2
R79M22	gi|460376016|ref|XP_004233798.1|	65.88	85	29	0	204	458	318	402	5e-41	123
R80M22	gi|460369385|ref|XP_004230543.1|	53.25	154	31	2	413	874	317	429	1e-43	156
R80M9	gi|460410961|ref|XP_004250883.1|	80.85	94	18	0	728	447	1	94	1e-44	158
R180M17	gi|460372096|ref|XP_004231869.1|	83.04	112	17	1	3	332	197	308	7e-63	203
R180M9	gi|460399333|ref|XP_004245196.1|	71.43	42	12	0	266	141	93	134	7e-12	64.7
R231M21	gi|460381318|ref|XP_004236398.1|	90.48	42	4	0	525	650	1	42	8e-20	84.3
R324M18	gi|460367864|ref|XP_004229790.1|	65.74	108	35	2	2	325	16	121	2e-26	102
R324M2	gi|460397995|ref|XP_004244550.1|	92.68	41	3	0	672	550	407	447	6e-21	88.2
R324M5	gi|460388514|ref|XP_004239912.1|	87.27	55	7	0	573	737	404	458	1e-30	78.6
R412M10	gi|460365387|ref|XP_004228584.1|	46.11	167	63	5	302	748	501	658	1e-24	103
R412M12	gi|460391505|ref|XP_004241361.1|	76.92	52	12	0	171	326	1	52	1e-21	82
R412M19	gi|460395690|ref|XP_004243414.1|	52.31	130	57	3	392	3	27	151	2e-24	101
R412M22	gi|460383550|ref|XP_004237484.1|	82	50	9	0	151	2	583	632	9e-22	95.1
R412M24	gi|460382354|ref|XP_004236904.1|	79.35	247	51	0	3	743	281	527	3e-121	375
R412M3	gi|460399313|ref|XP_004245186.1|	81.72	93	17	0	507	785	281	373	7e-46	164
R412M5	gi|460411321|ref|XP_004251061.1|	81.16	69	13	0	175	381	674	742	2e-40	125
R276L22	gi|460413031|ref|XP_004251899.1|	58.54	41	17	0	7	129	511	551	3e-08	53.1
R325L15	gi|460375808|ref|XP_004233696.1|	56.41	39	17	0	390	274	27	65	1e-07	48.9
R325L19	gi|460375442|ref|XP_004233515.1|	60.12	163	14	3	764	276	337	448	5e-47	166
R325L2	gi|460368400|ref|XP_004230055.1|	51.39	72	34	1	15	227	205	276	3e-09	52.4
R325L8	gi|460396269|ref|XP_004243699.1|	75.6	168	41	0	1	504	537	704	1e-80	259
R357L10	gi|460387432|ref|XP_004239381.1|	75.29	255	63	0	767	3	536	790	8e-102	324
R357L22	gi|460395292|ref|XP_004243218.1|	44.12	68	35	1	195	1	8	75	3e-11	62.8
R357L3	gi|460381283|ref|XP_004236381.1|	53.85	52	22	2	3	155	194	244	4e-08	51.2
R418L17	gi|460380705|ref|XP_004236095.1|	81.95	133	24	0	641	243	49	181	6e-77	238
R418L9	gi|460380705|ref|XP_004236095.1|	81.2	133	25	0	647	249	49	181	1e-76	236
R450L19	gi|460403710|ref|XP_004247331.1|	73.27	217	58	0	1	651	722	938	3e-115	356
R514L14	gi|350537879|ref|NP_001234315.1|	81.82	33	6	0	2	100	531	563	5e-11	62
R514L6	gi|460367200|ref|XP_004229463.1|	87.5	24	3	0	2	73	290	313	5e-08	47.8
R583L15	gi|460390498|ref|XP_004240868.1|	55.42	83	12	1	346	594	96	153	5e-21	89
R583L5	gi|460384008|ref|XP_004237707.1|	95.29	85	4	0	293	547	290	374	2e-49	171
R583L8	gi|460374962|ref|XP_004233277.1|	55.71	70	28	2	1	207	193	260	4e-20	84
R282K10	gi|460398939|ref|XP_004245004.1|	37.8	82	51	0	93	338	74	155	3e-08	51.2
R282K20	gi|460400205|ref|XP_004245626.1|	66.67	48	16	0	68	211	1251	1298	5e-15	74.7
R282K21	gi|460367562|ref|XP_004229642.1|	76.24	101	24	0	1	303	268	368	3e-32	119
R282K5	gi|460367479|ref|XP_004229601.1|	52.74	201	93	1	4	600	709	909	2e-62	211
R282K7	gi|460404095|ref|XP_004247520.1|	56.14	57	16	3	590	444	39	94	1e-07	49.7
R434K11	gi|460366687|ref|XP_004229211.1|	78.21	78	17	0	235	2	1	78	5e-40	132
R434K5	gi|460366938|ref|XP_004229332.1|	70.21	47	14	0	325	185	120	166	2e-24	76.6
R436K16	gi|460416388|ref|XP_004253524.1|	64.24	165	25	1	219	713	297	427	8e-67	207
R436K2	gi|460368609|ref|XP_004230158.1|	76.36	55	11	1	3	167	12	64	1e-19	86.7
R532K24	gi|460416183|ref|XP_004253428.1|	56.41	39	17	0	122	6	243	281	5e-12	58.5
R220J11	gi|460403735|ref|XP_004247343.1|	25.93	162	106	3	577	125	17	175	4e-11	60.1
R220J16	gi|460384459|ref|XP_004237929.1|	38.1	84	51	1	1	252	33	115	4e-08	52.8
R220J20	gi|460393282|ref|XP_004242239.1|	47.2	250	119	3	715	2	205	453	4e-76	243
R220J3	gi|460404241|ref|XP_004247592.1|	80.33	61	11	1	112	291	154	214	8e-24	97.1
R220J6	gi|460385455|ref|XP_004238419.1|	63.33	60	20	1	80	259	120	177	1e-15	75.5
R303J13	gi|460407385|ref|XP_004249133.1|	70	60	18	0	505	326	244	303	1e-35	91.3
R303J22	gi|460405693|ref|XP_004248310.1|	61.3	261	77	9	52	801	291	538	7e-82	265
R364J13	gi|460397530|ref|XP_004244320.1|	37.32	142	69	3	316	717	23	152	3e-15	74.7
R364J17	gi|460384736|ref|XP_004238065.1|	71.43	35	10	0	229	333	348	382	5e-09	55.8
R364J20	gi|460379994|ref|XP_004235743.1|	64.58	48	13	1	815	672	236	279	5e-10	59.7
R364J24	gi|460383601|ref|XP_004237509.1|	78.43	51	10	1	135	287	983	1032	5e-23	88.2
R364J4	gi|460374039|ref|XP_004232819.1|	69.7	99	29	1	442	738	71	168	7e-40	146
R409J1	gi|460400483|ref|XP_004245764.1|	75.76	99	20	2	6	299	387	482	1e-44	159
R409J16	gi|460410668|ref|XP_004250744.1|	32.56	129	29	3	215	601	137	207	3e-11	63.5
R409J9	gi|460376016|ref|XP_004233798.1|	59.38	96	39	0	159	446	307	402	7e-43	125
R438J1	gi|460375412|ref|XP_004233500.1|	71.88	32	8	1	465	373	564	595	5e-11	44.7
R438J6	gi|460407510|ref|XP_004249195.1|	58.28	151	17	1	778	326	421	525	4e-48	169
R438J9	gi|460404830|ref|XP_004247883.1|	92.03	251	20	0	3	755	177	427	5e-164	466
R458J11	gi|460370535|ref|XP_004231108.1|	37.74	106	63	2	778	467	514	618	5e-16	77.8
R458J2	gi|460368416|ref|XP_004230063.1|	64.1	39	14	0	196	312	217	255	2e-08	54.3
R458J22	gi|460403524|ref|XP_004247240.1|	100	27	0	0	158	238	314	340	3e-19	65.9
R557J1	gi|460375347|ref|XP_004233468.1|	92.39	92	7	0	277	2	92	183	9e-55	181
R557J13	gi|460402150|ref|XP_004246577.1|	63.64	55	13	2	577	428	265	317	4e-12	64.7
R557J14	gi|460385501|ref|XP_004238442.1|	74.03	231	57	2	687	1	15	244	6e-107	323
R557J21	gi|460381075|ref|XP_004236278.1|	82.35	34	6	0	161	262	317	350	1e-19	63.5
R557J22	gi|460399331|ref|XP_004245195.1|	90.62	32	3	0	104	199	277	308	3e-13	67.8
R557J9	gi|460415788|ref|XP_004253236.1|	78.38	37	8	0	468	358	408	444	3e-22	68.2
R560J1	gi|460399020|ref|XP_004245043.1|	85.19	27	4	0	39	119	390	416	1e-07	50.1
R560J23	gi|460391194|ref|XP_004241208.1|	93.1	87	6	0	261	1	54	140	1e-52	173
R560J4	gi|460396071|ref|XP_004243603.1|	54.67	75	34	0	225	1	68	142	3e-14	68.6
R560J8	gi|460386524|ref|XP_004238948.1|	34.92	252	128	9	122	808	562	800	3e-29	118
R560J9	gi|460396382|ref|XP_004243753.1|	81.55	103	19	0	690	382	655	757	5e-53	177
R362I13	gi|460367479|ref|XP_004229601.1|	40.87	208	117	3	7	615	25	231	1e-28	114
R362I2	gi|460370067|ref|XP_004230876.1|	69.23	130	8	1	248	637	574	671	3e-76	195
R362I24	gi|460415791|ref|XP_004253237.1|	59.12	137	31	1	411	1	63	174	3e-48	166
R362I3	gi|460365542|ref|XP_004228660.1|	74.19	124	32	0	9	380	344	467	6e-60	199
R362I9	gi|460393984|ref|XP_004242586.1|	93.42	228	14	1	2	685	215	441	4e-145	417
R456I13	gi|460367924|ref|XP_004229820.1|	72.12	226	63	0	678	1	157	382	2e-119	352
R456I14	gi|460370553|ref|XP_004231117.1|	41.13	124	66	4	356	3	128	250	3e-18	84.3
R456I18	gi|460384541|ref|XP_004237969.1|	77.14	70	16	0	17	226	9	78	1e-42	120
R456I19	gi|460401519|ref|XP_004246270.1|	33.22	307	163	12	856	11	423	712	2e-35	136
R456I7	gi|460371474|ref|XP_004231561.1|	91.18	34	3	0	331	432	158	191	2e-12	66.2
R473I10	gi|460402482|ref|XP_004246741.1|	49.81	263	129	2	3	791	109	368	6e-69	230
R473I11	gi|460371193|ref|XP_004231427.1|	44.64	56	30	1	175	11	46	101	8e-08	52.8
R473I12	gi|460375960|ref|XP_004233770.1|	58.12	117	15	2	352	2	175	257	3e-17	81.3
R473I15	gi|460381823|ref|XP_004236641.1|	29.41	272	162	13	857	90	348	605	5e-18	84.3
R473I17	gi|460393570|ref|XP_004242382.1|	60	35	14	0	557	453	166	200	2e-11	45.1
R473I20	gi|89280616|ref|YP_514833.1|	76.28	253	58	1	761	3	206	456	9e-131	383
R473I21	gi|460398359|ref|XP_004244729.1|	68.35	79	25	0	125	361	202	280	2e-31	115
R473I22	gi|350535410|ref|NP_001233937.1|	88.24	34	4	0	29	130	594	627	2e-16	74.3
R473I3	gi|460372042|ref|XP_004231843.1|	39.02	41	17	1	172	294	206	238	3e-11	43.1
R475I18	gi|460405117|ref|XP_004248023.1|	44.39	205	72	8	11	625	1	163	3e-28	110
R475I23	gi|460379600|ref|XP_004235549.1|	77.98	168	36	1	2	505	597	763	3e-90	284
R475I24	gi|460376494|ref|XP_004234033.1|	93.94	33	2	0	676	578	368	400	6e-13	67.8
R475I5	gi|460400485|ref|XP_004245765.1|	78.72	47	10	0	514	374	477	523	2e-19	84.7
R502I14	gi|460369276|ref|XP_004230489.1|	69.23	65	17	1	359	553	92	153	5e-21	93.2
R502I19	gi|460373346|ref|XP_004232481.1|	97.14	35	1	0	3	107	310	344	2e-13	69.7
R502I24	gi|460402759|ref|XP_004246878.1|	54.17	192	57	2	761	189	238	399	3e-66	215
R502I7	gi|460374769|ref|XP_004233182.1|	71.53	281	78	2	842	6	2	282	5e-115	345
R565I14	gi|460403888|ref|XP_004247418.1|	73.42	79	21	0	446	210	362	440	7e-35	127
R565I17	gi|460373305|ref|XP_004232461.1|	50	108	49	1	315	7	206	313	5e-24	100
R565I18	gi|460413941|ref|XP_004252333.1|	88.97	136	15	0	330	737	1	136	5e-81	262
R565I3	gi|460373989|ref|XP_004232794.1|	74.65	213	54	0	6	644	334	546	1e-105	319
R565I7	gi|460381486|ref|XP_004236480.1|	36.09	133	43	3	414	25	977	1070	5e-16	78.2
R23H19	gi|460413392|ref|XP_004252073.1|	50.19	267	125	4	805	20	210	473	5e-66	222
R38H12	gi|460368599|ref|XP_004230153.1|	50.91	110	11	1	419	748	245	311	3e-25	102
R38H15	gi|460404844|ref|XP_004247890.1|	95.56	45	2	0	488	354	684	728	4e-22	94
R79H10	gi|460382101|ref|XP_004236778.1|	84.31	51	8	0	154	2	1	51	3e-22	92
R79H18	gi|460377526|ref|XP_004234543.1|	80.65	62	12	0	519	334	148	209	3e-27	110
R79H23	gi|460403356|ref|XP_004247157.1|	66.67	57	19	0	289	459	283	339	6e-20	89
R79H24	gi|460375571|ref|XP_004233578.1|	29.96	277	140	13	746	15	601	856	2e-13	69.7
R79H3	gi|460365286|ref|XP_004228534.1|	53.53	170	72	3	1	504	137	301	9e-52	174
R79H4	gi|460387673|ref|XP_004239499.1|	35.43	223	117	6	606	1	188	404	1e-32	122
R79H7	gi|460404670|ref|XP_004247804.1|	52.38	84	7	2	741	493	150	201	6e-19	70.5
R88H15	gi|460384237|ref|XP_004237819.1|	75.23	109	26	1	324	1	31	139	1e-37	136
R88H23	gi|460366467|ref|XP_004229103.1|	33.52	176	111	2	529	2	10	179	2e-24	96.3
R195H1	gi|460400865|ref|XP_004245952.1|	61.22	49	19	0	319	173	1	49	6e-13	65.1
R195H4	gi|460367685|ref|XP_004229701.1|	51.09	92	37	1	277	2	1	84	4e-21	90.5
R261H12	gi|460391910|ref|XP_004241561.1|	63.1	290	106	1	871	5	393	682	2e-120	379
R261H20	gi|460407644|ref|XP_004249261.1|	53.16	79	35	2	692	459	834	911	4e-25	70.9
R330H1	gi|460416135|ref|XP_004253405.1|	34.04	94	62	0	98	379	223	316	5e-11	61.6
R330H13	gi|460409856|ref|XP_004250353.1|	45.98	87	21	1	707	447	1193	1253	4e-17	81.3
R330H21	gi|460368664|ref|XP_004230185.1|	80.6	67	13	0	289	489	158	224	4e-29	114
R330H24	gi|460375259|ref|XP_004233424.1|	65.46	194	63	2	761	183	102	292	9e-82	256
R394H15	gi|460397506|ref|XP_004244308.1|	80.87	115	22	0	770	426	284	398	6e-60	197
R394H22	gi|460391232|ref|XP_004241227.1|	87.76	147	18	0	1	441	239	385	8e-90	282
R394H3	gi|460366052|ref|XP_004228907.1|	64.86	37	13	0	229	339	465	501	4e-08	50.8
R119G2	gi|460368821|ref|XP_004230263.1|	52.12	165	45	1	500	6	270	400	9e-46	159
R70G21	gi|350536365|ref|NP_001234243.1|	86.27	51	4	1	580	428	65	112	2e-19	86.3
R286G10	gi|460413553|ref|XP_004252152.1|	42.57	101	54	2	496	798	138	234	3e-19	85.1
R286G11	gi|460400665|ref|XP_004245853.1|	92.96	71	5	0	371	159	504	574	1e-37	140
R286G8	gi|460372712|ref|XP_004232170.1|	84.31	51	8	0	440	288	157	207	2e-11	58.9
R342G14	gi|460380280|ref|XP_004235885.1|	92.86	56	4	0	945	778	142	197	2e-42	115
R342G5	gi|460376004|ref|XP_004233792.1|	67.16	204	41	3	611	3	858	1036	3e-77	257
R342G6	gi|460385731|ref|XP_004238555.1|	68.29	82	26	0	186	431	2087	2168	8e-70	124
R342G9	gi|460378567|ref|XP_004235042.1|	65.15	66	15	1	295	492	419	476	5e-20	90.1
R346G2	gi|460377262|ref|XP_004234412.1|	41.67	192	106	4	5	565	406	596	2e-30	120
R346G6	gi|460394019|ref|XP_004242603.1|	70.97	31	9	0	777	685	353	383	5e-08	53.5
R377G17	gi|460408226|ref|XP_004249547.1|	74.4	168	43	0	1	504	134	301	2e-84	274
R377G8	gi|460416215|ref|XP_004253443.1|	40.3	67	40	0	204	4	261	327	1e-14	51.2
R37F10	gi|460393702|ref|XP_004242448.1|	54.17	72	31	2	592	380	217	287	2e-13	69.3
R37F9	gi|460370381|ref|XP_004231031.1|	54.65	86	39	0	225	482	300	385	1e-17	79.7
R50F1	gi|460407339|ref|XP_004249110.1|	60.82	171	65	2	3	512	283	452	5e-64	208
R344F11	gi|460398321|ref|XP_004244710.1|	56.32	87	38	0	3	263	113	199	5e-26	103
R344F5	gi|460394905|ref|XP_004243030.1|	75.47	265	61	3	3	788	334	597	3e-115	347
R375F11	gi|460406407|ref|XP_004248656.1|	78.75	80	17	0	153	392	1581	1660	9e-46	132
R375F19	gi|460366928|ref|XP_004229327.1|	32.84	204	130	2	613	2	15	211	3e-26	105
R375F21	gi|460394047|ref|XP_004242617.1|	89.13	46	5	0	6	143	162	207	9e-21	92
R416F13	gi|460403124|ref|XP_004247050.1|	60.29	68	27	0	300	503	367	434	2e-14	72.8
R416F14	gi|460392927|ref|XP_004242063.1|	69.48	213	65	0	98	736	13	225	5e-98	311
R416F16	gi|460365270|ref|XP_004228526.1|	56.63	83	31	2	156	392	82	163	3e-17	81.3
R416F19	gi|460407731|ref|XP_004249304.1|	70	30	9	0	161	250	176	205	9e-13	48.5
R416F24	gi|460369101|ref|XP_004230402.1|	53.3	182	84	1	549	7	677	858	1e-51	179
R453F-23	gi|350538093|ref|NP_001234582.1|	58.1	105	15	1	69	383	422	497	6e-31	116
R453F16	gi|460390000|ref|XP_004240632.1|	89.11	101	11	0	303	1	424	524	6e-78	191
R453F17	gi|460382969|ref|XP_004237208.1|	34.38	96	54	1	330	43	1	87	4e-12	65.5
R453F5	gi|460366165|ref|XP_004228962.1|	41.94	93	45	3	2	268	479	566	2e-10	59.7
R538F12	gi|460415590|ref|XP_004253141.1|	42.52	214	120	3	673	32	297	507	6e-37	130
R579F13	gi|460372877|ref|XP_004232249.1|	66.39	119	22	1	153	455	45	163	2e-37	134
R579F18	gi|460380189|ref|XP_004235840.1|	78.95	57	12	0	145	315	97	153	3e-08	52
R157E12	gi|356582328|ref|NP_001239046.1|	84.31	51	8	0	243	91	156	206	6e-21	88.2
R157E21	gi|460399313|ref|XP_004245186.1|	80.85	94	17	1	469	188	474	566	6e-55	162
R173E21	gi|460368061|ref|XP_004229888.1|	63.89	36	13	0	747	640	170	205	4e-09	57
R173E5	gi|460411342|ref|XP_004251071.1|	87.67	73	9	0	226	8	375	447	2e-35	137
R173E8	gi|460412715|ref|XP_004251743.1|	67.44	172	56	0	832	317	601	772	3e-78	255
R194E11	gi|460391383|ref|XP_004241300.1|	62.5	112	11	1	265	600	520	600	9e-48	127
R235E16	gi|460381283|ref|XP_004236381.1|	47.37	247	119	4	71	781	879	1124	1e-45	166
R235E19	gi|460376232|ref|XP_004233903.1|	48.48	198	97	4	590	3	22	216	1e-48	171
R235E20	gi|460373818|ref|XP_004232710.1|	55.06	89	38	1	6	272	544	630	1e-22	94.7
R275E12	gi|460407600|ref|XP_004249240.1|	46.43	84	38	1	644	393	37	113	5e-15	71.2
R275E14	gi|460404883|ref|XP_004247908.1|	91.11	90	8	0	288	557	103	192	8e-53	174
R275E17	gi|460375380|ref|XP_004233484.1|	47.13	87	43	1	433	173	87	170	1e-17	80.1
R275E5	gi|460393886|ref|XP_004242539.1|	64.91	57	20	0	507	677	614	670	7e-18	84
R275E8	gi|460373738|ref|XP_004232671.1|	83.05	59	10	0	3	179	224	282	7e-10	58.2
R291E14	gi|460384713|ref|XP_004238054.1|	62.4	125	45	2	227	598	64	187	2e-56	162
R291E15	gi|460404415|ref|XP_004247678.1|	41.73	127	67	3	371	6	64	188	6e-20	90.1
R291E16	gi|460412955|ref|XP_004251861.1|	72.34	47	13	0	390	530	586	632	2e-14	71.2
R291E5	gi|460397648|ref|XP_004244379.1|	58.67	75	30	1	226	2	5	78	1e-22	94.7
R291E7	gi|460391415|ref|XP_004241316.1|	79.09	220	46	0	660	1	169	388	6e-134	385
R291E9	gi|460370393|ref|XP_004231037.1|	61.04	154	25	2	494	39	561	681	2e-45	162
R471E11	gi|460374786|ref|XP_004233190.1|	87.27	55	7	0	243	79	244	298	3e-27	104
R471E13	gi|460379412|ref|XP_004235456.1|	63.28	177	65	0	536	6	502	678	4e-39	143
R471E18	gi|460373505|ref|XP_004232559.1|	81.08	37	7	0	120	10	228	264	3e-13	68.2
R471E22	gi|460410080|ref|XP_004250459.1|	68.57	35	11	0	738	842	976	1010	6e-09	56.6
R471E4	gi|460394557|ref|XP_004242868.1|	96.55	29	1	0	282	368	466	494	2e-14	70.5
R558E-2	gi|460376031|ref|XP_004233805.1|	59.8	102	41	0	314	619	1378	1479	2e-49	123
R558E20	gi|460379474|ref|XP_004235487.1|	76.47	221	52	0	1	663	376	596	1e-122	366
R558E6	gi|460370061|ref|XP_004230873.1|	67.57	74	16	1	526	747	166	231	1e-24	103
R558E9	gi|460408046|ref|XP_004249459.1|	100	27	0	0	271	351	1446	1472	2e-16	68.6
R280D21	gi|350539587|ref|NP_001234717.1|	88.46	26	3	0	79	2	96	121	1e-09	52.4
R280D23	gi|460399235|ref|XP_004245147.1|	46.67	60	30	1	180	1	62	119	1e-09	53.5
R280D6	gi|460370673|ref|XP_004231175.1|	80.39	51	10	0	295	143	89	139	2e-36	88.6
R616D-24	gi|460393496|ref|XP_004242345.1|	61.54	39	15	0	365	481	304	342	3e-08	50.4
R616D18	gi|460379444|ref|XP_004235472.1|	57.04	291	120	4	867	1	1710	1997	5e-95	310
R616D23	gi|460374247|ref|XP_004232923.1|	84.88	86	13	0	258	1	488	573	3e-41	145
R616D9	gi|460400883|ref|XP_004245961.1|	51.52	132	25	2	300	692	25	118	8e-32	121
R18C14	gi|460403759|ref|XP_004247355.1|	63.16	95	35	0	308	592	396	490	2e-35	131
R18C15	gi|460399972|ref|XP_004245510.1|	82.26	62	11	0	508	323	1	62	2e-27	109
R436C13	gi|460412184|ref|XP_004251482.1|	49.38	241	120	2	2	724	153	391	8e-77	250
R523C23	gi|460404148|ref|XP_004247546.1|	64	75	26	1	278	499	338	412	3e-25	103
R523C7	gi|460413151|ref|XP_004251958.1|	65	40	13	1	3	122	314	352	8e-12	58.2
R549C17	gi|460414864|ref|XP_004252782.1|	57.25	255	102	4	759	4	342	592	1e-93	290
R562C24	gi|460388349|ref|XP_004239830.1|	60	65	26	0	198	4	92	156	7e-16	73.9
R564C12	gi|460411447|ref|XP_004251122.1|	73.17	41	8	2	2	115	187	227	7e-11	56.2
R564C2	gi|460401471|ref|XP_004246247.1|	68.75	32	10	0	3	98	159	190	5e-07	48.9
R564C21	gi|460399347|ref|XP_004245203.1|	82.93	41	7	0	632	754	341	381	8e-24	75.1
R569C15	gi|460411101|ref|XP_004250953.1|	66.38	116	39	0	349	2	551	666	7e-50	176
R569C21	gi|460408862|ref|XP_004249860.1|	67.67	232	73	1	12	701	539	770	2e-108	342
R203A14	gi|460371308|ref|XP_004231482.1|	80.34	117	23	0	735	385	3940	4056	2e-67	202
R203A19	gi|460388080|ref|XP_004239699.1|	76.62	154	22	1	79	540	1	140	2e-77	246
R203A4	gi|460378908|ref|XP_004235209.1|	49.46	184	47	4	105	629	22	168	1e-46	163
R243A1	gi|460382002|ref|XP_004236729.1|	63.1	168	61	1	501	1	297	464	2e-96	242
R243A22	gi|350534820|ref|NP_001234673.1|	88	125	15	0	95	469	1	125	4e-77	243
R243A6	gi|460408360|ref|XP_004249613.1|	74.3	214	26	1	154	795	250	434	4e-97	297
R323A-1	gi|460415877|ref|XP_004253280.1|	88.89	45	5	0	338	204	520	564	4e-21	92
R429A-22	gi|89280691|ref|YP_514908.1|	90.38	104	10	0	6	317	76	179	2e-55	182
R429A3	gi|89280683|ref|YP_514900.1|	83.87	31	5	0	754	846	1	31	1e-09	58.5
R550A1	gi|460378075|ref|XP_004234804.1|	76.05	263	62	1	1	789	108	369	4e-137	403
R550A19	gi|460407880|ref|XP_004249377.1|	59.42	69	28	0	209	3	357	425	5e-25	97.1
R550A21	gi|460398755|ref|XP_004244918.1|	31.31	99	56	2	313	53	395	493	5e-08	50.4
R550A4	gi|460391505|ref|XP_004241361.1|	92.11	38	3	0	131	18	81	118	4e-25	85.1
R614A7	gi|460411031|ref|XP_004250918.1|	53.33	75	25	3	558	758	313	385	9e-13	67.4
R11H24	gi|460409387|ref|XP_004250120.1|	78.02	182	40	0	204	749	28	209	2e-86	270
R11K24	gi|460413965|ref|XP_004252345.1|	82.98	47	8	0	840	700	95	141	1e-19	86.7
R11O24	gi|460388763|ref|XP_004240034.1|	88.57	35	4	0	315	211	91	125	2e-23	68.6
R167I24	gi|460414493|ref|XP_004252603.1|	87.77	229	28	0	2	688	118	346	9e-148	432
R209C24	gi|460403279|ref|XP_004247120.1|	91.89	37	3	0	486	376	463	499	2e-22	75.1
R209E24	gi|460380505|ref|XP_004235996.1|	69.64	168	51	0	137	640	73	240	1e-72	233
R209G24	gi|460390117|ref|XP_004240688.1|	73.08	52	14	0	572	417	231	282	4e-19	86.3
R209I24	gi|460403031|ref|XP_004247009.1|	45.3	234	90	6	807	106	393	588	3e-46	167
R209M24	gi|460389061|ref|XP_004240177.1|	41.67	168	76	3	720	232	235	385	1e-34	130
R220K24	gi|460372630|ref|XP_004232131.1|	64.22	109	35	1	376	62	1	109	5e-27	107
R228C24	gi|460375150|ref|XP_004233370.1|	66.32	95	25	2	22	291	215	307	8e-22	92
R253A24	gi|460371074|ref|XP_004231370.1|	66.03	262	89	0	3	788	317	578	2e-122	367
R253B24	gi|460402206|ref|XP_004246605.1|	81.25	48	8	1	12	155	5	51	1e-21	73.6
R253K24	gi|460392043|ref|XP_004241627.1|	93.75	32	2	0	413	508	299	330	4e-23	64.7
R288B24	gi|460392410|ref|XP_004241809.1|	92.42	264	20	0	1	792	227	490	3e-174	494
R288E24	gi|460403366|ref|XP_004247162.1|	82.54	63	11	0	447	635	557	619	1e-28	114
R288K24	gi|460380274|ref|XP_004235882.1|	45.88	85	16	1	181	435	137	191	3e-12	65.5
R288P24	gi|460373491|ref|XP_004232552.1|	63.83	94	34	0	360	641	278	371	9e-37	135
R321C24	gi|460407303|ref|XP_004249093.1|	44.76	105	11	1	80	394	106	163	3e-32	81.6
R321K24	gi|460397140|ref|XP_004244126.1|	37.63	93	16	1	495	217	354	404	4e-11	60.5
R336E24	gi|460392787|ref|XP_004241995.1|	74.32	257	57	3	7	759	1	254	1e-106	313
R336H24	gi|460411410|ref|XP_004251105.1|	79.59	49	10	0	3	149	435	483	1e-18	79
R336N24	gi|460406734|ref|XP_004248815.1|	91.18	34	3	0	699	800	74	107	9e-14	68.2
R336P24	gi|460385046|ref|XP_004238216.1|	55.1	98	13	3	3	287	463	532	1e-21	94.4
R390A24	gi|460385011|ref|XP_004238199.1|	54.35	138	60	1	405	1	52	189	1e-44	159
R390C24	gi|460367242|ref|XP_004229484.1|	59.09	44	18	0	574	443	24	67	6e-08	50.8
R398F24	gi|460410225|ref|XP_004250531.1|	34.88	129	66	6	2	343	33	158	7e-08	53.1
R398M24	gi|460367856|ref|XP_004229786.1|	86.49	37	5	0	113	3	138	174	7e-23	67.8
R398N24	gi|460379434|ref|XP_004235467.1|	66.78	292	87	2	876	1	654	935	9e-97	312
R3A24	gi|460410644|ref|XP_004250732.1|	61.29	93	11	1	317	39	140	207	1e-38	111
R3J24	gi|460379842|ref|XP_004235669.1|	46.81	94	47	2	384	109	217	309	4e-20	87.8
R407K24	gi|460403522|ref|XP_004247239.1|	95.92	49	2	0	3	149	587	635	1e-25	105
R407L24	gi|460385928|ref|XP_004238652.1|	88.46	26	3	0	466	543	1	26	4e-07	47.8
R407O24	gi|460374015|ref|XP_004232807.1|	37.24	145	73	4	440	9	442	569	8e-17	79
R450P24	gi|460372893|ref|XP_004232257.1|	74.03	154	34	2	40	498	3	151	8e-42	146
R501A24	gi|460391811|ref|XP_004241512.1|	90.58	138	12	1	414	1	1	137	1e-83	259
R501F24	gi|460392344|ref|XP_004241776.1|	44.59	157	59	5	3	419	330	476	6e-20	89
R537G24	gi|460379158|ref|XP_004235331.1|	80.58	103	20	0	476	784	183	285	4e-53	178
R537H24	gi|350536075|ref|NP_001234740.1|	66.92	266	85	3	19	816	713	975	9e-91	293
R537L24	gi|460391728|ref|XP_004241471.1|	97.06	34	1	0	694	593	939	972	6e-16	77.4
R539C24	gi|460391375|ref|XP_004241296.1|	86.27	51	7	0	804	652	392	442	3e-23	97.8
R539H24	gi|460402182|ref|XP_004246593.1|	59.62	104	41	1	312	1	177	279	3e-37	110
R539K24	gi|460391728|ref|XP_004241471.1|	97.37	38	1	0	550	437	935	972	3e-19	86.7
R541A24	gi|460395937|ref|XP_004243536.1|	71.43	189	53	1	709	143	6	193	6e-88	265
R602B24	gi|460367717|ref|XP_004229717.1|	58.66	179	45	1	1	537	1656	1805	4e-55	191
R602D24	gi|460370553|ref|XP_004231117.1|	47.66	107	46	2	301	2	163	266	3e-26	103
R602G24	gi|460392455|ref|XP_004241831.1|	82.05	78	14	0	372	605	58	135	4e-38	137
R602H24	gi|460382002|ref|XP_004236729.1|	65.88	170	57	1	508	2	26	195	3e-72	232
R602M24	gi|460390356|ref|XP_004240801.1|	71.03	107	31	0	810	490	425	531	2e-48	170
R619K24	gi|460410377|ref|XP_004250606.1|	28.35	194	117	4	69	602	34	221	3e-14	71.2
R619N24	gi|460393404|ref|XP_004242299.1|	38.96	154	88	2	512	69	89	242	7e-24	99.8
R7J24	gi|460413392|ref|XP_004252073.1|	39.45	327	161	5	870	1	87	413	9e-70	234
R167C23	gi|460367278|ref|XP_004229502.1|	83.33	24	4	0	518	589	185	208	1e-07	52.4
R167L23	gi|460368493|ref|XP_004230100.1|	73.33	30	8	0	91	2	18	47	2e-09	51.6
R170H23	gi|460385114|ref|XP_004238250.1|	75.68	185	45	0	818	264	92	276	7e-86	267
R170J23	gi|460370614|ref|XP_004231146.1|	46.15	91	48	1	273	1	651	740	5e-18	84.3
R170M23	gi|460379346|ref|XP_004235423.1|	58.56	181	37	3	274	804	72	218	2e-62	203
R170P23	gi|460407608|ref|XP_004249244.1|	59.62	52	21	0	14	169	171	222	2e-26	70.5
R199K23	gi|460376301|ref|XP_004233937.1|	68.81	109	34	0	762	436	2084	2192	2e-41	154
R199P23	gi|460411180|ref|XP_004250992.1|	82.35	51	9	0	602	754	372	422	5e-21	93.6
R228A23	gi|460389201|ref|XP_004240247.1|	45.53	123	64	1	362	3	19	141	2e-28	107
R228C23	gi|460411430|ref|XP_004251114.1|	82.35	34	6	0	154	53	284	317	2e-14	67
R228N23	gi|460396431|ref|XP_004243777.1|	44.65	215	112	6	14	646	581	792	1e-44	160
R228O23	gi|460405743|ref|XP_004248334.1|	90	30	3	0	393	482	112	141	6e-11	58.5
R270K23	gi|460366084|ref|XP_004228923.1|	51.74	288	118	7	834	1	345	621	7e-88	281
R297E23	gi|460387688|ref|XP_004239506.1|	82.86	35	6	0	455	351	766	800	6e-15	65.1
R297K23	gi|460378707|ref|XP_004235110.1|	53.97	126	52	4	467	90	1074	1193	2e-32	128
R537A23	gi|460412455|ref|XP_004251614.1|	47.83	115	55	4	330	1	342	456	2e-16	78.2
R537M23	gi|460378341|ref|XP_004234931.1|	80.77	26	5	0	34	111	186	211	2e-07	48.9
R537O23	gi|460380991|ref|XP_004236236.1|	84	50	8	0	150	1	182	231	3e-21	86.7
R537P23	gi|460398215|ref|XP_004244658.1|	94.74	38	2	0	373	260	184	221	3e-27	80.5
R551F23	gi|460402926|ref|XP_004246958.1|	62.9	62	23	0	187	2	87	148	1e-20	87.8
R551L23	gi|460405075|ref|XP_004248002.1|	65.04	123	36	3	360	1	113	231	8e-34	126
R554C23	gi|460383570|ref|XP_004237494.1|	49.37	79	40	0	260	24	128	206	2e-20	88.2
R554N23	gi|460400967|ref|XP_004246001.1|	63.79	116	9	2	537	190	380	462	2e-23	99
R554O23	gi|460400667|ref|XP_004245854.1|	85.71	28	4	0	146	63	1334	1361	5e-10	55.1
R578F23	gi|350536737|ref|NP_001234518.1|	51.87	214	95	6	2	631	816	1025	7e-54	187
R578M23	gi|460393095|ref|XP_004242147.1|	44.44	90	42	3	495	241	787	873	1e-23	71.2
R615C23	gi|460408985|ref|XP_004249921.1|	74.07	216	49	2	891	256	148	360	7e-106	316
R615G23	gi|350539127|ref|NP_001234120.1|	90	70	7	0	2	211	230	299	6e-36	132
R615P23	gi|350535531|ref|NP_001234455.1|	75.94	266	63	1	1	795	37	302	2e-142	416
R61C23	gi|460372313|ref|XP_004231975.1|	45.36	280	125	7	846	16	108	362	8e-66	218
R83H23	gi|460402042|ref|XP_004246524.1|	35.75	193	37	3	619	41	461	566	2e-26	108
R83K23	gi|460404056|ref|XP_004247501.1|	40.77	130	77	0	19	408	298	427	2e-25	77.8
R83O23	gi|460389700|ref|XP_004240488.1|	48.08	104	12	1	313	624	29	90	6e-18	79.7
R14A22	gi|460412333|ref|XP_004251556.1|	56.52	253	46	4	757	2	245	434	6e-86	267
R14C22	gi|460386183|ref|XP_004238779.1|	85.19	54	6	2	370	528	46	98	7e-21	87.8
R14J22	gi|460377959|ref|XP_004234753.1|	59.38	32	13	0	241	336	245	276	3e-08	51.6
R187J22	gi|460387814|ref|XP_004239568.1|	28.12	160	113	1	15	488	139	298	2e-14	71.6
R239A22	gi|460367798|ref|XP_004229757.1|	73.21	56	15	0	168	1	1	56	3e-14	72
R289F22	gi|460396832|ref|XP_004243974.1|	53.54	127	54	2	182	562	906	1027	2e-35	136
R289H22	gi|460394804|ref|XP_004242980.1|	56.08	189	44	1	206	772	80	229	3e-64	208
R289J22	gi|460396722|ref|XP_004243920.1|	51.15	217	79	3	840	190	432	621	1e-68	218
R289O22	gi|460365504|ref|XP_004228641.1|	90.32	62	6	0	367	552	193	254	5e-41	127
R315A22	gi|460400421|ref|XP_004245733.1|	67.61	71	23	0	100	312	369	439	1e-26	108
R315C22	gi|350539581|ref|NP_001234712.1|	81.97	61	11	0	2	184	142	202	3e-27	110
R315H22	gi|460388935|ref|XP_004240119.1|	68.42	38	12	0	156	43	341	378	4e-09	56.6
R315J22	gi|460367390|ref|XP_004229557.1|	50.25	203	87	4	222	806	39	235	6e-52	179
R315L22	gi|460371670|ref|XP_004231658.1|	24.23	194	103	5	539	87	125	317	6e-10	58.5
R315M22	gi|350536591|ref|NP_001233998.1|	87.56	193	24	0	580	2	307	499	6e-120	355
R315N22	gi|460379836|ref|XP_004235666.1|	69.91	226	68	0	678	1	324	549	1e-107	336
R334D22	gi|460407524|ref|XP_004249202.1|	68.01	272	86	1	817	2	384	654	6e-126	383
R334H22	gi|460366174|ref|XP_004228966.1|	56.34	142	60	2	424	2	1	141	1e-48	168
R334K22	gi|460406625|ref|XP_004248762.1|	60.33	121	39	2	336	1	3	123	1e-39	134
R334N22	gi|460369666|ref|XP_004230678.1|	65.38	52	18	0	181	336	149	200	5e-17	76.6
R344A22	gi|460406639|ref|XP_004248769.1|	87.88	33	4	0	100	2	238	270	6e-14	63.9
R383D22	gi|89280691|ref|YP_514908.1|	90.29	103	10	0	3	311	77	179	1e-53	181
R383F22	gi|460414592|ref|XP_004252652.1|	55.1	196	86	2	272	853	145	340	1e-70	225
R383P22	gi|460391138|ref|XP_004241180.1|	85.23	176	26	0	529	2	111	286	4e-103	312
R403B22	gi|460382002|ref|XP_004236729.1|	64.6	161	57	0	485	3	65	225	6e-70	222
R403F22	gi|460391799|ref|XP_004241506.1|	59.74	77	4	1	847	617	348	397	2e-19	87.4
R41A22	gi|460403294|ref|XP_004247127.1|	91.13	248	22	0	745	2	271	518	1e-146	449
R41F22	gi|460396874|ref|XP_004243995.1|	92.11	76	6	0	1	228	485	560	3e-42	150
R41O22	gi|460403015|ref|XP_004247001.1|	30.98	184	127	0	561	10	31	214	2e-32	124
R551O22	gi|460398615|ref|XP_004244852.1|	56.73	104	18	1	114	425	220	296	8e-48	111
R608F22	gi|460411011|ref|XP_004250908.1|	39.29	112	60	4	27	359	327	431	2e-11	62.8
R608O22	gi|460389201|ref|XP_004240247.1|	52.75	218	90	7	197	835	42	251	2e-67	218
R620J22	gi|460401047|ref|XP_004246041.1|	50.91	165	74	4	484	2	19	180	5e-29	115
R6B22	gi|460408469|ref|XP_004249667.1|	81.55	103	19	0	520	212	1	103	1e-53	176
R6H22	gi|460388714|ref|XP_004240010.1|	71.84	103	28	1	308	3	138	240	1e-51	157
R6M22	gi|460408282|ref|XP_004249575.1|	87.63	97	12	0	337	47	422	518	1e-44	157
R88B22	gi|460404802|ref|XP_004247869.1|	94.12	102	6	0	459	154	331	432	6e-52	179
R88C22	gi|460383359|ref|XP_004237393.1|	92.31	26	2	0	465	388	28	53	9e-08	52.4
R88D22	gi|460399255|ref|XP_004245157.1|	82.61	23	4	0	448	380	75	97	5e-07	41.2
R88F22	gi|460413716|ref|XP_004252227.1|	47.67	86	41	3	74	328	433	515	4e-17	80.5
R88G22	gi|460365021|ref|XP_004228404.1|	57.55	245	86	4	10	729	1	232	3e-82	257
R88I22	gi|460406375|ref|XP_004248640.1|	63.73	102	12	2	525	226	257	335	1e-30	119
R88M22	gi|460409558|ref|XP_004250205.1|	58.33	60	21	1	557	390	271	330	1e-18	57.4
R8D22	gi|460392529|ref|XP_004241868.1|	77.48	111	25	0	3	335	204	314	3e-57	191
R8I22	gi|460404056|ref|XP_004247501.1|	43.14	255	136	5	779	27	349	598	3e-43	159
R117D21	gi|460383329|ref|XP_004237378.1|	62.2	82	3	1	818	573	646	699	1e-26	98.2
R166G21	gi|460397702|ref|XP_004244406.1|	84.38	32	5	0	548	453	146	177	1e-10	59.7
R187L21	gi|460395828|ref|XP_004243482.1|	45.88	85	45	1	344	598	37	120	1e-21	90.9
R198O21	gi|460369258|ref|XP_004230480.1|	81.95	133	24	0	3	401	124	256	5e-62	210
R209I21	gi|460370839|ref|XP_004231256.1|	43.52	193	96	3	1	540	113	305	1e-39	146
R209K21	gi|460406850|ref|XP_004248871.1|	51.74	259	124	1	841	65	828	1085	2e-83	276
R220E21	gi|460395677|ref|XP_004243408.1|	90	40	4	0	808	689	40	79	8e-25	78.2
R270F21	gi|460375250|ref|XP_004233420.1|	88.97	272	30	0	817	2	192	463	9e-177	520
R270G21	gi|460371664|ref|XP_004231655.1|	40.71	113	63	2	1	339	1187	1295	3e-12	67
R311G21	gi|460393446|ref|XP_004242320.1|	83.9	205	33	0	617	3	88	292	2e-130	377
R352B21	gi|460401843|ref|XP_004246425.1|	83.72	43	7	0	282	154	529	571	4e-20	88.6
R352L21	gi|350540010|ref|NP_001234609.1|	57.64	203	14	2	609	1	159	289	1e-68	213
R352N21	gi|460372061|ref|XP_004231852.1|	66.67	72	22	1	597	388	562	633	2e-35	104
R363A21	gi|460395935|ref|XP_004243535.1|	91.49	47	4	0	464	604	154	200	2e-23	100
R363E21	gi|460381795|ref|XP_004236627.1|	90.32	31	3	0	2	94	257	287	1e-11	64.3
R363K21	gi|460366870|ref|XP_004229300.1|	33.93	168	72	2	583	80	85	213	2e-25	78.2
R37A21	gi|460389550|ref|XP_004240414.1|	40.17	239	142	1	18	734	72	309	8e-55	187
R37I21	gi|350539607|ref|NP_001233960.1|	55.32	47	20	1	302	162	123	168	3e-11	52.4
R37K21	gi|460401700|ref|XP_004246355.1|	72.73	99	25	1	292	2	244	342	3e-34	124
R387N21	gi|460385779|ref|XP_004238579.1|	72.76	246	66	1	2	739	149	393	6e-115	360
R490J21	gi|460383519|ref|XP_004237469.1|	80.49	41	8	0	133	11	1	41	4e-14	71.2
R490L21	gi|460390435|ref|XP_004240839.1|	90.11	91	9	0	1	273	170	260	2e-50	172
R547D21	gi|460389427|ref|XP_004240355.1|	70.35	172	49	1	554	45	322	493	2e-76	243
R547F21	gi|460388390|ref|XP_004239850.1|	89.47	38	4	0	1	114	748	785	3e-07	50.8
R547L21	gi|460365126|ref|XP_004228455.1|	47.55	204	77	2	72	683	11	184	4e-60	195
R554C21	gi|460394915|ref|XP_004243035.1|	92.47	93	7	0	3	281	593	685	6e-57	188
R554L21	gi|460403251|ref|XP_004247106.1|	74.55	279	64	1	837	1	158	429	1e-138	409
R554O21	gi|460372973|ref|XP_004232297.1|	72.28	101	23	2	489	190	621	717	1e-45	142
R602C21	gi|460413396|ref|XP_004252075.1|	50.45	220	107	1	3	662	2575	2792	8e-51	180
R602I21	gi|460413396|ref|XP_004252075.1|	49.02	255	128	1	3	767	2575	2827	8e-55	193
R602O21	gi|460370793|ref|XP_004231233.1|	54.9	255	107	3	767	3	476	722	1e-75	250
R604A21	gi|460404243|ref|XP_004247593.1|	73.51	151	35	3	597	160	312	462	3e-69	221
R604B21	gi|350539127|ref|NP_001234120.1|	91.11	90	8	0	272	3	136	225	2e-52	176
R604F21	gi|460372462|ref|XP_004232049.1|	90.91	55	5	0	325	161	405	459	1e-51	112
R613I21	gi|460404008|ref|XP_004247477.1|	100	25	0	0	27	101	735	759	5e-09	55.1
R223E20	gi|460394055|ref|XP_004242621.1|	89.04	73	8	0	113	331	874	946	8e-55	135
R223M20	gi|350537047|ref|NP_001234789.1|	57.69	208	41	5	617	3	107	270	7e-57	192
R223P20	gi|460374914|ref|XP_004233253.1|	65.45	55	10	2	342	506	193	238	6e-15	73.2
R250A20	gi|460374247|ref|XP_004232923.1|	76.95	282	65	0	1	846	481	762	2e-152	455
R250P20	gi|460393111|ref|XP_004242155.1|	93.33	30	2	0	530	619	725	754	7e-11	62
R255H20	gi|460415835|ref|XP_004253259.1|	24.91	281	173	8	766	5	271	540	6e-14	71.2
R255I20	gi|460387464|ref|XP_004239397.1|	30.98	255	165	4	1	765	42	285	3e-31	120
R255K20	gi|460384263|ref|XP_004237832.1|	79.31	29	6	0	699	613	1	29	9e-09	56.2
R255O20	gi|460397408|ref|XP_004244259.1|	45.88	85	29	3	234	1	158	232	1e-11	64.3
R261C20	gi|460413753|ref|XP_004252244.1|	88.57	70	8	0	106	315	216	285	4e-31	123
R261I20	gi|460374099|ref|XP_004232849.1|	91.67	60	5	0	643	464	1016	1075	7e-30	120
R261M20	gi|460389486|ref|XP_004240383.1|	79.45	73	15	0	3	221	144	216	2e-25	101
R261P20	gi|460381904|ref|XP_004236681.1|	95.89	73	3	0	337	119	526	598	2e-32	125
R270N20	gi|460384632|ref|XP_004238014.1|	56.19	105	45	1	446	757	474	578	5e-32	127
R313D20	gi|460383955|ref|XP_004237681.1|	63	200	67	6	228	815	47	243	1e-51	184
R313K20	gi|460374499|ref|XP_004233048.1|	65.77	111	37	1	413	742	184	294	5e-30	116
R336J20	gi|460375662|ref|XP_004233623.1|	60.24	83	29	1	623	859	1	83	1e-16	80.1
R336O20	gi|460372915|ref|XP_004232268.1|	87.56	193	24	0	580	2	2	194	1e-113	339
R357C20	gi|460392499|ref|XP_004241853.1|	54.79	188	27	4	235	798	723	852	1e-64	173
R357J20	gi|460391126|ref|XP_004241174.1|	32.54	169	92	5	489	22	186	345	2e-17	81.3
R358A20	gi|460396628|ref|XP_004243873.1|	34.73	311	141	8	769	2	66	369	3e-47	166
R358C20	gi|460381166|ref|XP_004236323.1|	87.23	47	3	1	373	233	298	341	4e-21	78.6
R358J20	gi|460374690|ref|XP_004233143.1|	59.38	64	20	2	3	176	971	1034	4e-15	75.1
R413D20	gi|460410193|ref|XP_004250515.1|	72.18	248	69	0	3	746	116	363	1e-124	369
R413I20	gi|460374702|ref|XP_004233149.1|	87.8	41	5	0	240	118	209	249	1e-16	79.3
R413J20	gi|89280622|ref|YP_514839.1|	98.31	59	1	0	177	1	1	59	1e-16	73.6
R604J20	gi|460401473|ref|XP_004246248.1|	61.97	71	27	0	189	401	11	81	3e-24	95.1
R604P20	gi|460377416|ref|XP_004234489.1|	66.41	131	8	1	571	179	328	422	2e-47	168
R6I20	gi|460391865|ref|XP_004241539.1|	88.89	36	4	0	162	55	44	79	2e-15	72.4
R6J20	gi|460372967|ref|XP_004232294.1|	55.22	67	30	0	384	184	32	98	8e-14	70.9
R6N20	gi|460383670|ref|XP_004237542.1|	82.5	40	7	0	319	438	474	513	2e-16	79
R6O20	gi|460410555|ref|XP_004250692.1|	58.62	58	16	2	63	212	128	185	2e-11	62
R83O20	gi|460407122|ref|XP_004249005.1|	98.21	56	1	0	742	575	387	442	1e-27	112
R147C19	gi|460371308|ref|XP_004231482.1|	51.19	84	36	2	244	2	3364	3445	2e-09	53.9
R147E19	gi|460366070|ref|XP_004228916.1|	68.57	35	11	0	107	3	105	139	8e-11	55.8
R14E19	gi|350535867|ref|NP_001234729.1|	82.61	69	12	0	243	37	624	692	2e-32	124
R14H19	gi|460384632|ref|XP_004238014.1|	75.11	221	53	2	5	661	1300	1520	2e-99	319
R14J19	gi|460378812|ref|XP_004235162.1|	79.45	73	15	0	219	1	163	235	4e-36	127
R14N19	gi|460406537|ref|XP_004248719.1|	55.32	47	19	1	418	278	121	165	7e-09	53.5
R16C19	gi|460400027|ref|XP_004245537.1|	87.5	40	5	0	391	272	177	216	5e-18	82.4
R16N19	gi|460401019|ref|XP_004246027.1|	61.94	134	9	2	404	3	227	318	6e-41	149
R16P19	gi|460385794|ref|XP_004238586.1|	75.76	33	8	0	234	332	1079	1111	2e-21	67.8
R170K19	gi|460407430|ref|XP_004249155.1|	94.87	117	6	0	1	351	99	215	5e-73	226
R228C19	gi|460366377|ref|XP_004229059.1|	81.08	37	7	0	113	3	702	738	2e-12	60.5
R228F19	gi|460397414|ref|XP_004244262.1|	82.19	73	13	0	629	411	140	212	9e-58	131
R228K19	gi|460371958|ref|XP_004231801.1|	56.86	153	64	1	479	21	300	450	1e-54	181
R228L19	gi|460401223|ref|XP_004246126.1|	43.37	83	9	1	488	240	145	189	3e-14	72
R228N19	gi|460399041|ref|XP_004245053.1|	84.75	59	9	0	165	341	12	70	3e-26	103
R250B19	gi|460380498|ref|XP_004235993.1|	95.42	131	6	0	394	2	268	398	5e-88	267
R250J19	gi|460370044|ref|XP_004230865.1|	86.11	36	5	0	215	108	321	356	1e-26	72
R288A19	gi|460377716|ref|XP_004234636.1|	82.96	270	45	1	1	810	309	577	2e-161	467
R288J19	gi|460396397|ref|XP_004243760.1|	73.91	46	11	1	144	10	58	103	2e-14	70.9
R288O19	gi|460405208|ref|XP_004248068.1|	79.7	197	40	0	758	168	63	259	5e-117	338
R289C19	gi|460380456|ref|XP_004235972.1|	85.11	47	7	0	60	200	268	314	7e-21	90.5
R289H19	gi|460406281|ref|XP_004248595.1|	31.4	121	83	0	508	146	1084	1204	6e-13	67.8
R289N19	gi|460373440|ref|XP_004232527.1|	95.37	281	13	0	3	845	956	1236	0	557
R289O19	gi|460368702|ref|XP_004230204.1|	69.33	75	23	0	657	433	194	268	6e-28	108
R311D19	gi|460412759|ref|XP_004251765.1|	41.3	247	132	5	46	750	435	680	1e-34	133
R311F19	gi|460414259|ref|XP_004252490.1|	62.39	218	77	2	37	684	51	265	6e-94	282
R334D19	gi|460367126|ref|XP_004229426.1|	84.96	133	20	0	455	57	143	275	6e-79	249
R390L19	gi|460367280|ref|XP_004229503.1|	92.86	84	6	0	527	276	758	841	2e-56	159
R413D19	gi|460411518|ref|XP_004251157.1|	85.94	64	9	0	518	327	418	481	2e-28	115
R413F19	gi|460411797|ref|XP_004251292.1|	98.78	82	1	0	609	364	22	103	4e-50	163
R413G19	gi|460378019|ref|XP_004234779.1|	68.24	170	54	0	261	770	78	247	4e-81	254
R413J19	gi|460367936|ref|XP_004229826.1|	90	40	4	0	287	406	655	694	3e-18	84.3
R413L19	gi|460400993|ref|XP_004246014.1|	62.26	53	20	0	312	154	151	203	5e-13	68.6
R453N19	gi|460405441|ref|XP_004248184.1|	51.61	93	11	1	24	302	300	358	1e-38	89.7
R490H19	gi|460403710|ref|XP_004247331.1|	67.03	91	30	0	3	275	96	186	2e-33	123
R490L19	gi|460373645|ref|XP_004232625.1|	61.11	36	14	0	109	2	198	233	4e-16	56.6
R519L19	gi|460398221|ref|XP_004244661.1|	90	30	3	0	894	805	123	152	2e-34	65.1
R519N19	gi|460415387|ref|XP_004253040.1|	41.67	72	25	2	39	251	181	236	4e-09	57
R613G19	gi|460405900|ref|XP_004248412.1|	55.06	89	6	1	320	586	344	398	4e-37	93.2
R613O19	gi|460386524|ref|XP_004238948.1|	46.92	211	100	5	609	1	424	630	2e-51	178
R613P19	gi|460369498|ref|XP_004230599.1|	76.71	73	16	1	2	217	326	398	5e-31	117
R619F19	gi|460403602|ref|XP_004247278.1|	27.74	155	102	4	76	525	36	185	7e-11	59.3
R622A19	gi|460371378|ref|XP_004231516.1|	27.04	196	132	2	7	591	40	225	8e-20	87.4
R622E19	gi|460367463|ref|XP_004229593.1|	79.69	64	13	0	776	585	142	205	3e-26	107
R622I19	gi|460377169|ref|XP_004234367.1|	74.6	63	15	1	558	743	142	204	1e-21	94
R8B19	gi|460399323|ref|XP_004245191.1|	80.65	31	6	0	768	676	61	91	1e-08	52.4
R8D19	gi|460408622|ref|XP_004249742.1|	74.19	31	8	0	163	255	369	399	3e-24	57
R8E19	gi|460410344|ref|XP_004250590.1|	50.38	260	125	3	1	777	400	656	2e-58	200
R8N19	gi|460366129|ref|XP_004228945.1|	45.9	61	33	0	183	1	411	471	2e-11	63.9
R198I18	gi|460395122|ref|XP_004243137.1|	28.14	199	103	9	808	236	94	260	2e-08	53.9
R198L18	gi|460366560|ref|XP_004229149.1|	86.57	67	9	0	98	298	176	242	4e-32	125
R223D18	gi|460367507|ref|XP_004229615.1|	67.86	168	53	1	79	582	1	167	2e-85	253
R223L18	gi|460411820|ref|XP_004251303.1|	46.94	49	25	1	147	1	3	50	1e-07	50.4
R289E18	gi|460404415|ref|XP_004247678.1|	63.98	261	91	1	3	785	743	1000	3e-102	323
R297I18	gi|460394987|ref|XP_004243071.1|	26.64	274	188	4	820	11	48	312	1e-16	77.8
R297L18	gi|460396397|ref|XP_004243760.1|	85.71	70	10	0	3	212	190	259	8e-36	134
R30K18	gi|460396081|ref|XP_004243608.1|	46.05	76	31	3	320	547	317	382	8e-09	54.7
R333I18	gi|460374467|ref|XP_004233032.1|	60.87	46	18	0	83	220	156	201	4e-12	65.5
R333L18	gi|460368696|ref|XP_004230201.1|	64.41	118	8	1	609	256	389	472	2e-40	149
R347M18	gi|460412703|ref|XP_004251737.1|	91.34	127	11	0	637	257	279	405	2e-73	241
R3571018	gi|460374247|ref|XP_004232923.1|	75.13	197	49	0	591	1	540	736	5e-97	305
R3571018	gi|460373358|ref|XP_004232487.1|	88.1	126	15	0	494	117	2909	3034	9e-75	246
R472I18	gi|460373208|ref|XP_004232413.1|	55	80	9	1	736	497	204	256	8e-20	88.6
R541E18	gi|350538441|ref|NP_001234343.1|	68.07	119	37	1	693	337	93	210	8e-54	181
R551G18	gi|350539637|ref|NP_001234742.1|	65.22	23	8	0	440	372	324	346	4e-08	35.8
R551I18	gi|460385487|ref|XP_004238435.1|	70.97	31	9	0	208	116	1237	1267	6e-14	47.8
R551N18	gi|460378543|ref|XP_004235030.1|	43.8	121	28	2	513	151	775	855	1e-18	84
R559F18	gi|460375020|ref|XP_004233306.1|	89.87	227	23	0	681	1	116	342	3e-152	438
R559H18	gi|460406089|ref|XP_004248506.1|	71.83	71	20	0	425	637	1295	1365	3e-37	111
R559J18	gi|460376116|ref|XP_004233846.1|	36.11	216	110	4	46	681	444	635	7e-29	116
R559L18	gi|460396033|ref|XP_004243584.1|	93.75	32	2	0	86	181	281	312	1e-13	68.9
R60I18	gi|460364918|ref|XP_004228355.1|	66.04	53	18	0	272	430	620	672	7e-18	82
R60O18	gi|460385377|ref|XP_004238380.1|	79.31	29	6	0	710	624	132	160	4e-14	51.6
R77A18	gi|460408161|ref|XP_004249515.1|	66.67	69	22	1	251	45	17	84	1e-22	94
R77D18	gi|460401359|ref|XP_004246193.1|	50	78	30	3	445	663	10	83	3e-13	68.6
R77E18	gi|460367589|ref|XP_004229655.1|	77.14	35	7	1	329	228	136	170	1e-10	55.8
R77G18	gi|460376814|ref|XP_004234191.1|	66.42	271	86	2	1	798	134	404	4e-120	377
R77L18	gi|460379059|ref|XP_004235282.1|	63.06	157	24	2	176	643	710	833	2e-60	204
R77O18	gi|460389978|ref|XP_004240621.1|	53.74	227	93	5	2	655	717	940	4e-72	238
R9K18	gi|460410967|ref|XP_004250886.1|	70.91	55	11	1	418	582	95	144	2e-16	77.4
R117A17	gi|460392154|ref|XP_004241682.1|	84.11	214	34	0	644	3	1	214	5e-133	380
R117B17	gi|460376490|ref|XP_004234031.1|	93.33	30	2	0	529	440	367	396	4e-18	61.6
R117J17	gi|460372061|ref|XP_004231852.1|	60.61	33	9	1	454	356	529	557	2e-07	37
R146J17	gi|460379907|ref|XP_004235701.1|	91.18	34	3	0	651	550	174	207	8e-16	76.6
R196E17	gi|350534908|ref|NP_001233910.1|	54.42	215	58	2	2	646	122	296	5e-77	250
R196G17	gi|460379515|ref|XP_004235507.1|	58.21	67	0	1	299	499	330	368	7e-13	67
R250D17	gi|460387261|ref|XP_004239299.1|	71.15	208	60	0	98	721	395	602	4e-101	315
R250J17	gi|460403447|ref|XP_004247202.1|	73.38	293	74	4	870	1	2594	2885	1e-132	419
R260B17	gi|460393818|ref|XP_004242505.1|	90.7	43	3	1	127	2	147	189	4e-20	90.1
R260G17	gi|460402277|ref|XP_004246640.1|	98.94	94	1	0	698	417	496	589	6e-62	201
R260H17	gi|460376006|ref|XP_004233793.1|	84.42	276	39	1	816	1	18	293	1e-141	414
R30C17	gi|460406482|ref|XP_004248693.1|	61.74	115	15	1	430	774	386	471	2e-34	133
R30N17	gi|460403302|ref|XP_004247131.1|	56.85	197	59	2	249	839	199	369	3e-59	180
R321D17	gi|460388514|ref|XP_004239912.1|	69.74	76	17	1	566	793	404	473	1e-30	79
R321L17	gi|460366167|ref|XP_004228963.1|	87.39	238	30	0	3	716	59	296	2e-122	377
R321N17	gi|460387370|ref|XP_004239350.1|	39.37	287	153	4	848	3	1702	1972	5e-47	171
R336F17	gi|460390944|ref|XP_004241084.1|	65.66	99	33	1	294	1	1	99	1e-33	131
R336N17	gi|460387259|ref|XP_004239298.1|	38.2	89	29	1	674	408	274	336	1e-12	46.2
R350B17	gi|460366009|ref|XP_004228886.1|	36.27	284	160	8	16	819	1	279	5e-46	161
R350I17	gi|460368997|ref|XP_004230351.1|	83.33	48	8	0	495	352	703	750	3e-20	90.9
R350K17	gi|460384065|ref|XP_004237735.1|	52.94	221	102	2	673	14	130	349	5e-66	220
R350M17	gi|460381720|ref|XP_004236591.1|	77.21	215	46	1	3	638	487	701	1e-89	286
R387B17	gi|460369845|ref|XP_004230767.1|	56.67	60	26	0	1	180	332	391	1e-12	66.2
R590J17	gi|460406008|ref|XP_004248466.1|	74.42	43	11	0	130	2	363	405	2e-17	74.7
R590N17	gi|460382661|ref|XP_004237056.1|	76.56	128	30	0	1	384	282	409	9e-63	207
R615D17	gi|460401097|ref|XP_004246065.1|	68.49	146	20	2	12	443	1635	1756	2e-72	189
R615F17	gi|460403846|ref|XP_004247397.1|	82	50	9	0	161	12	30	79	1e-19	85.5
R620N17	gi|460405501|ref|XP_004248214.1|	49.38	160	80	1	573	94	120	278	2e-40	144
R168H16	gi|460390548|ref|XP_004240891.1|	78.53	177	38	0	32	562	266	442	1e-85	272
R168J16	gi|460389195|ref|XP_004240244.1|	62	250	92	2	757	11	40	287	2e-89	289
R168M16	gi|460404728|ref|XP_004247833.1|	86.36	44	6	0	132	1	74	117	7e-17	80.9
R187B16	gi|460390915|ref|XP_004241070.1|	70.97	62	17	1	132	317	646	706	2e-12	57.4
R187H16	gi|460411771|ref|XP_004251279.1|	75	40	9	1	458	577	827	865	5e-23	64.7
R199H16	gi|460366958|ref|XP_004229342.1|	46.07	89	4	1	422	156	52	96	7e-18	66.6
R199I16	gi|460386187|ref|XP_004238781.1|	78.75	80	17	0	619	858	105	184	7e-42	125
R199P16	gi|460407943|ref|XP_004249408.1|	63.27	147	26	1	205	645	235	353	1e-52	182
R255H16	gi|460390019|ref|XP_004240640.1|	45.59	136	74	0	276	683	140	275	3e-33	129
R357O16	gi|460400740|ref|XP_004245890.1|	95	20	1	0	391	332	277	296	2e-09	43.5
R359B16	gi|460414856|ref|XP_004252778.1|	41.51	106	59	2	315	1	5	108	2e-22	94.7
R359E16	gi|460385794|ref|XP_004238586.1|	72.87	188	51	0	565	2	626	813	1e-69	217
R37H16	gi|460395564|ref|XP_004243352.1|	88.89	279	30	1	839	3	49	326	7e-162	495
R37P16	gi|460413221|ref|XP_004251993.1|	82.4	267	47	0	3	803	137	403	2e-164	477
R403H16	gi|460378186|ref|XP_004234854.1|	30.36	168	115	1	607	110	14	181	9e-18	79.3
R519F16	gi|460365825|ref|XP_004228797.1|	26.23	244	142	8	717	67	70	302	5e-14	70.9
R519H16	gi|460412617|ref|XP_004251694.1|	68.42	57	18	0	406	236	526	582	1e-17	82.8
R519J16	gi|460370116|ref|XP_004230900.1|	57.71	227	78	5	762	103	53	268	3e-71	234
R519O16	gi|460410377|ref|XP_004250606.1|	27.31	249	168	4	17	736	77	321	1e-25	106
R602A16	gi|460395971|ref|XP_004243553.1|	62.09	211	68	6	617	3	1	205	6e-67	223
R602H16	gi|460369103|ref|XP_004230403.1|	79.26	188	39	0	578	15	41	228	2e-99	294
R602M16	gi|460368939|ref|XP_004230322.1|	56.49	131	10	1	1	393	219	302	9e-38	140
R602O16	gi|460401795|ref|XP_004246401.1|	88.36	275	32	0	830	6	611	885	4e-174	518
R117D15	gi|460382091|ref|XP_004236773.1|	82.81	64	11	0	620	429	121	184	4e-38	112
R117H15	gi|460410118|ref|XP_004250478.1|	72.9	262	71	0	787	2	299	560	4e-136	404
R146B15	gi|460375730|ref|XP_004233657.1|	63.89	72	26	0	3	218	9	80	7e-22	75.5
R146H15	gi|460410203|ref|XP_004250520.1|	45.45	121	58	3	3	344	1178	1297	4e-22	96.7
R146L15	gi|460365596|ref|XP_004228687.1|	68.86	167	47	2	2	496	267	430	9e-62	203
R146M15	gi|460367926|ref|XP_004229821.1|	89.51	143	15	0	109	537	617	759	2e-83	272
R157B15	gi|350534446|ref|NP_001234141.1|	80	170	34	0	150	659	63	232	9e-85	262
R281J15	gi|460367146|ref|XP_004229436.1|	49.17	120	32	2	171	527	81	172	3e-31	114
R303B15	gi|460371492|ref|XP_004231570.1|	62.12	132	47	2	441	827	198	329	2e-46	165
R303C15	gi|460373746|ref|XP_004232675.1|	64.71	102	35	1	3	305	649	750	5e-39	140
R303F15	gi|460369270|ref|XP_004230486.1|	62.07	58	19	1	104	268	1598	1655	1e-08	55.8
R315E15	gi|460415530|ref|XP_004253111.1|	70.99	131	34	1	418	810	19	145	1e-42	153
R315G15	gi|460411063|ref|XP_004250934.1|	60	50	19	1	424	570	34	83	2e-11	60.8
R334D15	gi|460378812|ref|XP_004235162.1|	79.45	73	15	0	219	1	163	235	8e-35	127
R334F15	gi|460375250|ref|XP_004233420.1|	89.62	183	19	0	550	2	304	486	2e-114	352
R334H15	gi|460404128|ref|XP_004247536.1|	35.14	259	154	10	3	752	341	594	2e-28	115
R334I15	gi|460398288|ref|XP_004244694.1|	55.29	170	71	1	140	634	4	173	1e-64	205
R334M15	gi|460367601|ref|XP_004229661.1|	74.16	178	46	0	3	536	78	255	3e-84	266
R34A15	gi|89280636|ref|YP_514853.1|	93.55	31	2	0	839	747	12	42	2e-12	63.5
R34J15	gi|460386938|ref|XP_004239150.1|	73.33	90	24	0	336	605	142	231	5e-40	145
R358E15	gi|460368229|ref|XP_004229970.1|	72.31	242	66	1	729	4	3	243	5e-98	290
R390A15	gi|460396832|ref|XP_004243974.1|	70.71	140	11	1	421	2	783	892	2e-85	199
R390F15	gi|460391993|ref|XP_004241602.1|	58.93	56	23	0	184	17	144	199	9e-15	72.8
R390M15	gi|460398217|ref|XP_004244659.1|	85.48	241	35	0	753	31	209	449	4e-140	405
R390P15	gi|460390950|ref|XP_004241087.1|	38.76	258	157	1	779	9	393	650	4e-41	153
R398E15	gi|460392451|ref|XP_004241829.1|	93.94	33	2	0	524	622	254	286	2e-15	75.5
R398I15	gi|460367479|ref|XP_004229601.1|	46.3	108	47	2	310	2	1	102	1e-21	95.9
R411B15	gi|460372453|ref|XP_004232045.1|	89.09	55	6	0	376	540	858	912	9e-45	112
R411E15	gi|460395774|ref|XP_004243456.1|	70.73	82	24	0	248	3	58	139	5e-37	132
R411F15	gi|460414108|ref|XP_004252416.1|	25	140	82	4	284	676	13	138	6e-07	48.1
R411N15	gi|460396527|ref|XP_004243824.1|	49.29	140	68	3	416	3	5	143	2e-33	129
R411P15	gi|460378481|ref|XP_004234999.1|	76.7	279	64	1	837	1	82	359	5e-141	409
R507F15	gi|460375216|ref|XP_004233403.1|	67.44	43	13	1	290	418	112	153	2e-13	69.3
R522B15	gi|460380733|ref|XP_004236109.1|	78.43	51	11	0	324	172	202	252	2e-18	83.6
R522J15	gi|460379138|ref|XP_004235321.1|	67.46	126	37	1	681	316	103	228	7e-50	168
R522P15	gi|460374505|ref|XP_004233051.1|	69.47	131	40	0	3	395	429	559	1e-58	198
R559H15	gi|460398316|ref|XP_004244708.1|	29.32	266	164	9	755	6	1	258	7e-26	107
R559L15	gi|460384752|ref|XP_004238073.1|	85	60	9	0	2	181	390	449	7e-26	105
R608G15	gi|460374767|ref|XP_004233181.1|	74.51	255	65	0	765	1	331	585	6e-120	360
R608J15	gi|460388588|ref|XP_004239949.1|	68.46	241	76	0	892	170	425	665	7e-109	336
R608N15	gi|460378186|ref|XP_004234854.1|	31.18	170	114	2	83	583	1	170	4e-19	82.4
R6C15	gi|460378015|ref|XP_004234777.1|	98.15	54	1	0	390	551	607	660	1e-26	110
R6D15	gi|460400693|ref|XP_004245867.1|	54.63	108	11	2	512	835	48	117	1e-25	100
R6O15	gi|460409015|ref|XP_004249936.1|	66.43	140	47	0	1	420	190	329	6e-64	204
R77C15	gi|460374926|ref|XP_004233259.1|	74.77	218	54	1	651	1	83	300	8e-105	329
R77F15	gi|460386921|ref|XP_004239142.1|	50	86	40	3	627	370	385	467	3e-28	79
R77N15	gi|460387472|ref|XP_004239401.1|	32.75	171	102	5	666	154	1	158	2e-18	84.7
R117G14	gi|350539793|ref|NP_001234530.1|	42.24	116	56	5	62	379	1	115	1e-19	58.5
R117K14	gi|460396173|ref|XP_004243653.1|	84.8	125	19	0	335	709	46	170	6e-57	192
R117L14	gi|460384291|ref|XP_004237846.1|	85.9	78	11	0	324	91	1	78	1e-40	143
R138H14	gi|460393344|ref|XP_004242270.1|	53.65	192	75	5	2	544	575	763	3e-52	182
R199A14	gi|460396421|ref|XP_004243772.1|	34.91	212	122	7	130	747	8	209	1e-26	105
R199B14	gi|460374602|ref|XP_004233099.1|	95.61	114	5	0	1	342	152	265	9e-74	229
R199L14	gi|460402368|ref|XP_004246684.1|	70.39	206	55	4	198	815	248	447	2e-81	256
R199O14	gi|460410144|ref|XP_004250491.1|	30.33	244	148	5	752	69	570	807	4e-16	78.2
R240J14	gi|460370046|ref|XP_004230866.1|	46.77	124	56	3	262	612	44	164	7e-18	83.6
R240L14	gi|460413716|ref|XP_004252227.1|	47.67	86	41	3	74	328	433	515	2e-17	80.5
R261P14	gi|460372616|ref|XP_004232124.1|	73.94	142	36	1	2	427	560	700	4e-75	185
R289A14	gi|460379432|ref|XP_004235466.1|	81	200	38	0	3	602	848	1047	3e-109	343
R289E14	gi|460388007|ref|XP_004239663.1|	84.75	223	33	1	2	667	297	519	1e-132	394
R315D14	gi|460390540|ref|XP_004240887.1|	63.83	47	15	1	136	2	222	268	1e-11	58.9
R315O14	gi|460381894|ref|XP_004236676.1|	55	60	26	1	664	485	119	177	3e-13	66.2
R34O14	gi|460406281|ref|XP_004248595.1|	23.03	304	215	6	869	3	914	1213	5e-12	66.2
R352A14	gi|460415431|ref|XP_004253062.1|	88.98	236	26	0	711	4	302	537	2e-128	382
R352C14	gi|460367415|ref|XP_004229569.1|	80.75	213	41	0	640	2	441	653	1e-121	370
R352D14	gi|460397606|ref|XP_004244358.1|	70.79	89	23	2	687	421	180	265	2e-36	138
R352E14	gi|460395800|ref|XP_004243469.1|	63.41	246	88	1	732	1	87	332	9e-105	328
R383E14	gi|460372124|ref|XP_004231882.1|	83.15	89	15	0	3	269	32	120	5e-48	166
R383F14	gi|460382945|ref|XP_004237196.1|	85.33	75	11	0	1	225	803	877	9e-42	155
R383I14	gi|460365825|ref|XP_004228797.1|	25.42	240	147	9	871	233	59	293	8e-11	62
R383P14	gi|460411735|ref|XP_004251261.1|	75.68	37	9	0	607	497	953	989	6e-12	65.5
R518A14	gi|460406031|ref|XP_004248477.1|	46.74	92	48	1	454	726	178	269	4e-23	98.6
R518D14	gi|460386486|ref|XP_004238929.1|	29.9	97	67	1	499	212	160	256	1e-07	51.6
R518J14	gi|460407524|ref|XP_004249202.1|	77.92	231	44	2	686	3	384	610	4e-121	368
R518L14	gi|460387372|ref|XP_004239351.1|	69.7	33	10	0	101	3	216	248	9e-13	49.3
R519F14	gi|460410675|ref|XP_004250747.1|	86.36	44	6	0	497	628	257	300	9e-13	57
R519O14	gi|350538549|ref|NP_001234604.1|	54.02	87	3	1	1	261	708	757	4e-18	84
R88D14	gi|460396638|ref|XP_004243878.1|	32.65	245	131	1	658	26	107	351	3e-38	139
R88K14	gi|460378411|ref|XP_004234966.1|	84.74	190	29	0	1	570	286	475	2e-115	345
R88M14	gi|460412299|ref|XP_004251539.1|	83.64	110	18	0	433	104	12	121	3e-61	191
R157H13	gi|460403602|ref|XP_004247278.1|	32.54	126	85	0	462	85	41	166	9e-08	51.6
R157J13	gi|460411775|ref|XP_004251281.1|	56.14	57	25	0	12	182	292	348	2e-13	69.7
R198A13	gi|460377440|ref|XP_004234501.1|	86.36	220	30	0	798	139	87	306	1e-139	399
R211E13	gi|460366407|ref|XP_004229073.1|	28.91	128	88	3	729	349	245	370	3e-08	53.9
R336B13	gi|460372061|ref|XP_004231852.1|	66.67	72	22	1	597	388	562	633	1e-30	104
R350G13	gi|460394296|ref|XP_004242740.1|	59.73	226	85	4	42	704	54	278	1e-87	268
R407D13	gi|460372603|ref|XP_004232118.1|	50	108	11	1	3	326	41	105	4e-35	94.7
R407E13	gi|460370535|ref|XP_004231108.1|	33.57	143	92	2	5	427	478	619	6e-11	62.4
R407H13	gi|460400385|ref|XP_004245715.1|	100	42	0	0	340	465	26	67	2e-21	92
R407N13	gi|460409439|ref|XP_004250146.1|	78.31	249	51	2	3	740	86	334	4e-141	406
R41G13	gi|460391817|ref|XP_004241515.1|	81.25	80	15	0	79	318	102	181	5e-26	107
R518B13	gi|460400834|ref|XP_004245937.1|	77.27	44	10	0	1	132	389	432	2e-17	76.6
R518G13	gi|460396155|ref|XP_004243644.1|	61.45	179	68	1	207	740	362	540	1e-46	169
R518J13	gi|460369351|ref|XP_004230526.1|	57.41	54	23	0	162	1	1067	1120	3e-14	68.2
R518L13	gi|460396483|ref|XP_004243802.1|	35.56	90	48	2	552	295	112	195	2e-11	62.8
R625G13	gi|460384303|ref|XP_004237852.1|	62.89	194	60	3	2	583	344	525	1e-68	225
R6B13	gi|460386962|ref|XP_004239161.1|	90.7	129	12	0	592	206	325	453	4e-58	194
R6D13	gi|460409933|ref|XP_004250391.1|	75	36	9	0	6	113	73	108	7e-12	63.5
R6N13	gi|460403912|ref|XP_004247430.1|	53.85	143	33	1	445	873	118	227	5e-24	99
R8M13	gi|460397216|ref|XP_004244164.1|	73.56	87	23	0	327	67	46	132	4e-41	140
R175E12	gi|460381277|ref|XP_004236378.1|	46.94	49	26	0	148	2	65	113	6e-09	51.2
R198C12	gi|460393797|ref|XP_004242495.1|	95.83	24	1	0	74	3	26	49	8e-08	52
R198F12	gi|460408228|ref|XP_004249548.1|	44.3	79	43	1	823	587	143	220	3e-18	81.3
R198H12	gi|460394361|ref|XP_004242772.1|	63.64	88	30	1	245	502	508	595	2e-35	108
R198N12	gi|460410170|ref|XP_004250504.1|	56.82	44	19	0	665	796	309	352	1e-15	51.2
R260F12	gi|460403572|ref|XP_004247264.1|	26.55	226	160	5	1	675	118	338	8e-15	72.4
R260N12	gi|460375873|ref|XP_004233728.1|	88	25	3	0	799	725	627	651	1e-08	55.5
R260O12	gi|460411370|ref|XP_004251085.1|	58.43	89	29	2	377	631	9	93	5e-24	99
R281C12	gi|460382452|ref|XP_004236953.1|	88.75	80	9	0	158	397	715	794	1e-38	145
R303J12	gi|460399313|ref|XP_004245186.1|	82.43	74	13	0	223	2	193	266	2e-34	132
R303P12	gi|460372572|ref|XP_004232103.1|	65.22	276	95	1	831	4	205	479	6e-106	327
R333D12	gi|460400127|ref|XP_004245587.1|	47.25	91	48	0	1	273	32	122	1e-23	100
R333G12	gi|460416066|ref|XP_004253372.1|	27.32	205	135	6	7	606	208	403	6e-14	69.7
R333N12	gi|460374187|ref|XP_004232893.1|	81.48	54	10	0	164	3	20	73	5e-23	95.9
R333P12	gi|460373989|ref|XP_004232794.1|	73.26	86	22	1	260	3	144	228	8e-36	127
R34D12	gi|460401698|ref|XP_004246354.1|	53.23	263	119	4	3	782	7	268	4e-78	253
R358A12	gi|460367411|ref|XP_004229567.1|	57.59	257	109	0	8	778	1	257	2e-96	301
R358B12	gi|460376928|ref|XP_004234248.1|	47.24	127	66	1	390	13	540	666	3e-37	102
R358G12	gi|460380260|ref|XP_004235875.1|	89.09	55	6	0	486	322	424	478	3e-25	105
R372J12	gi|460394268|ref|XP_004242726.1|	70	50	15	0	413	264	482	531	2e-13	69.7
R372L12	gi|460400381|ref|XP_004245713.1|	64.1	156	46	3	727	284	1	154	3e-57	190
R41N12	gi|460384684|ref|XP_004238040.1|	60.23	176	68	2	53	577	44	218	3e-57	187
R496H12	gi|460375758|ref|XP_004233671.1|	58.08	260	106	2	781	2	15	271	5e-100	303
R496J12	gi|460405415|ref|XP_004248171.1|	74.39	82	21	0	3	248	360	441	3e-39	136
R578N12	gi|460414642|ref|XP_004252675.1|	51.47	68	33	0	291	88	492	559	7e-27	80.9
R609E12	gi|460393702|ref|XP_004242448.1|	73.53	34	9	0	103	2	587	620	5e-09	56.2
R620C12	gi|460383011|ref|XP_004237229.1|	72.22	54	15	0	167	6	666	719	4e-20	90.1
R620F12	gi|460390948|ref|XP_004241086.1|	45.83	48	25	1	164	24	417	464	7e-07	47
R620H12	gi|350538741|ref|NP_001234613.1|	50	66	26	2	189	10	160	224	2e-12	63.2
R620N12	gi|460400407|ref|XP_004245726.1|	76	25	6	0	34	108	123	147	1e-24	49.7
R620O12	gi|460390146|ref|XP_004240702.1|	90.91	44	4	0	481	612	71	114	3e-20	87
R625K12	gi|460364930|ref|XP_004228360.1|	77.01	87	20	0	261	1	1	87	4e-43	147
R625P12	gi|460415247|ref|XP_004252971.1|	67.86	56	18	0	311	144	116	171	1e-18	85.1
R8L12	gi|460405083|ref|XP_004248006.1|	40.83	120	69	2	357	1	579	697	3e-25	104
R11E11	gi|460387847|ref|XP_004239584.1|	28.07	171	121	2	36	548	82	250	8e-21	89.4
R11L11	gi|460367717|ref|XP_004229717.1|	55.1	294	101	8	824	3	890	1172	3e-82	272
R11M11	gi|460383550|ref|XP_004237484.1|	61.62	99	15	2	154	450	701	776	2e-28	115
R11O11	gi|460395617|ref|XP_004243378.1|	67.74	31	10	0	305	397	206	236	3e-10	48.9
R187A11	gi|460379043|ref|XP_004235274.1|	50.88	57	26	2	704	540	877	933	1e-07	52
R187K11	gi|460365437|ref|XP_004228608.1|	85.71	35	5	0	356	252	329	363	2e-13	68.9
R187L11	gi|460414511|ref|XP_004252612.1|	79.31	87	18	0	3	263	366	452	5e-40	145
R240H11	gi|460407536|ref|XP_004249208.1|	87.19	242	31	0	2	727	223	464	3e-149	441
R240L11	gi|460381657|ref|XP_004236561.1|	62.96	81	23	3	576	337	215	289	5e-21	93.2
R372K11	gi|460381890|ref|XP_004236674.1|	81.94	72	13	0	688	473	300	371	1e-57	131
R372M11	gi|460373651|ref|XP_004232628.1|	65.38	52	18	0	169	14	269	320	9e-22	77
R453H11	gi|460391811|ref|XP_004241512.1|	95.45	44	2	0	133	2	77	120	2e-23	91.7
R472D11	gi|460392495|ref|XP_004241851.1|	43.64	236	126	3	696	4	189	422	2e-57	197
R472H11	gi|460389398|ref|XP_004240342.1|	70.11	184	55	0	552	1	152	335	5e-93	283
R472M11	gi|460397882|ref|XP_004244494.1|	45.07	71	38	1	211	2	73	143	1e-13	70.1
R490E11	gi|460415071|ref|XP_004252884.1|	71.15	52	15	0	197	352	399	450	4e-18	81.6
R490N11	gi|460412115|ref|XP_004251448.1|	88.24	68	8	0	719	516	515	582	2e-33	130
R518C11	gi|460373409|ref|XP_004232512.1|	65.12	43	13	1	394	516	369	411	9e-12	63.9
R539A11	gi|460400387|ref|XP_004245716.1|	64.52	217	71	3	640	2	1	215	3e-89	274
R578I11	gi|460367479|ref|XP_004229601.1|	43.56	163	88	3	571	83	442	600	2e-26	107
R604C11	gi|460399715|ref|XP_004245382.1|	61.11	108	41	1	322	2	822	929	1e-31	125
R604K11	gi|460406704|ref|XP_004248801.1|	80	35	7	0	4	108	817	851	5e-12	64.7
R604L11	gi|460412449|ref|XP_004251611.1|	39.46	223	104	7	70	732	298	491	8e-27	110
R604M11	gi|460389363|ref|XP_004240325.1|	44.44	99	50	1	15	311	219	312	7e-17	79
R604N11	gi|460408957|ref|XP_004249907.1|	71.43	112	32	0	503	168	547	658	1e-34	133
R622D11	gi|460411023|ref|XP_004250914.1|	56.25	64	27	1	6	197	772	834	3e-14	72.8
R622I11	gi|460385050|ref|XP_004238218.1|	77.27	198	36	1	595	2	30	218	5e-85	261
R622J11	gi|460381720|ref|XP_004236591.1|	77.23	101	22	1	301	2	382	482	7e-38	140
R622K11	gi|460403906|ref|XP_004247427.1|	69.23	156	21	1	482	15	1051	1179	1e-65	224
R622L11	gi|407971008|ref|NP_001233765.1|	63.16	95	7	1	582	298	289	355	7e-70	119
R622P11	gi|460384883|ref|XP_004238136.1|	62.9	62	21	1	182	3	7	68	7e-20	84.3
R7N11	gi|460409893|ref|XP_004250371.1|	65.26	95	30	1	100	384	63	154	6e-32	121
R166K10	gi|460391351|ref|XP_004241286.1|	93.33	45	3	0	1	135	665	709	2e-28	94.7
R167A10	gi|460389727|ref|XP_004240501.1|	72.22	54	14	1	623	465	506	559	3e-17	80.1
R167M10	gi|460410377|ref|XP_004250606.1|	29.6	250	174	2	744	1	4	253	2e-32	126
R167P10	gi|460416081|ref|XP_004253379.1|	44.29	70	39	0	795	586	133	202	4e-14	71.2
R16F10	gi|460367479|ref|XP_004229601.1|	46.36	261	130	4	854	81	347	600	1e-48	174
R16H10	gi|460379087|ref|XP_004235296.1|	71.03	107	29	2	16	333	334	439	2e-59	139
R170A10	gi|460400069|ref|XP_004245558.1|	92	75	6	0	648	872	145	219	1e-39	144
R239N10	gi|460409250|ref|XP_004250052.1|	85.71	35	5	0	319	215	330	364	1e-21	69.7
R253I10	gi|460385551|ref|XP_004238467.1|	90.62	96	9	0	826	539	709	804	2e-55	192
R253J10	gi|460407951|ref|XP_004249412.1|	49.21	63	28	1	521	709	17	75	6e-09	55.5
R253P10	gi|460368368|ref|XP_004230039.1|	76.32	38	9	0	159	272	986	1023	4e-18	57.8
R255E10	gi|460398492|ref|XP_004244793.1|	88.71	62	7	0	1	186	264	325	4e-30	117
R255K10	gi|460374187|ref|XP_004232893.1|	73.51	185	42	1	784	251	39	223	2e-92	296
R255L10	gi|460369107|ref|XP_004230405.1|	61.25	80	31	0	1	240	145	224	2e-30	115
R255N10	gi|460399291|ref|XP_004245175.1|	90.11	91	9	0	44	316	155	245	3e-49	169
R277O10	gi|460383601|ref|XP_004237509.1|	89.74	39	4	0	602	718	1971	2009	2e-42	72.4
R311A10	gi|460378709|ref|XP_004235111.1|	44.59	74	41	0	224	3	137	210	3e-14	70.9
R311E10	gi|460373236|ref|XP_004232427.1|	85.71	84	12	0	161	412	26	109	2e-45	157
R311I10	gi|460398975|ref|XP_004245022.1|	60.91	110	41	2	327	1	59	167	9e-34	127
R359E10	gi|350538441|ref|NP_001234343.1|	77.05	61	13	1	148	330	334	393	4e-25	102
R359F10	gi|460379107|ref|XP_004235306.1|	38.57	140	62	4	328	747	532	647	8e-19	85.9
R359M10	gi|460408240|ref|XP_004249554.1|	50.85	59	16	1	1	177	111	156	3e-14	68.9
R359P10	gi|460389046|ref|XP_004240170.1|	71.54	130	34	1	28	417	173	299	1e-64	207
R372P10	gi|460401698|ref|XP_004246354.1|	50.77	195	92	4	579	1	1	193	1e-50	175
R383C10	gi|460405708|ref|XP_004248317.1|	33.01	103	63	1	53	361	351	447	4e-07	50.1
R383D10	gi|460397277|ref|XP_004244194.1|	54.44	90	41	0	637	368	5	94	3e-41	107
R383F10	gi|460366503|ref|XP_004229121.1|	30.71	127	87	1	624	244	1	126	4e-14	68.9
R3C10	gi|460414223|ref|XP_004252472.1|	55.71	70	28	1	811	602	283	349	9e-13	67.4
R400K10	gi|460403392|ref|XP_004247175.1|	89.66	58	6	0	662	489	38	95	1e-30	114
R407I10	gi|460415061|ref|XP_004252879.1|	73.43	207	53	1	14	628	22	228	3e-107	320
R407K10	gi|460410022|ref|XP_004250430.1|	77.61	201	44	1	600	1	217	417	8e-90	286
R411A10	gi|460379541|ref|XP_004235520.1|	38.21	212	101	7	108	686	409	609	6e-14	70.5
R411G10	gi|460414975|ref|XP_004252836.1|	34.38	256	158	7	745	2	287	540	3e-25	106
R411N10	gi|460373426|ref|XP_004232520.1|	77.1	131	30	0	122	514	354	484	2e-65	210
R522B10	gi|460385641|ref|XP_004238511.1|	45.25	263	136	3	78	866	1341	1595	3e-41	155
R537C10	gi|460375571|ref|XP_004233578.1|	29.24	277	142	12	746	15	601	856	9e-14	70.9
R537G10	gi|460406850|ref|XP_004248871.1|	44.96	258	130	3	40	780	291	547	3e-55	194
R537H10	gi|460367415|ref|XP_004229569.1|	81.75	274	50	0	825	4	362	635	2e-163	481
R537I10	gi|460396483|ref|XP_004243802.1|	29.33	225	151	5	24	683	1	222	4e-24	99.8
R537K10	gi|460404495|ref|XP_004247717.1|	87.27	55	7	0	227	391	91	145	3e-25	100
R537M10	gi|460398316|ref|XP_004244708.1|	34.96	123	80	0	22	390	833	955	6e-22	94.4
R537O10	gi|460370735|ref|XP_004231205.1|	37.14	70	38	2	389	589	668	734	7e-07	48.9
R537P10	gi|460379600|ref|XP_004235549.1|	75	108	27	0	637	314	462	569	7e-49	172
R613B10	gi|460409676|ref|XP_004250264.1|	42.19	128	72	2	438	55	13	138	1e-21	92.8
R613D10	gi|460407725|ref|XP_004249301.1|	68	75	23	1	684	460	41	114	7e-27	100
R613E10	gi|350539715|ref|NP_001233997.1|	73.81	126	7	1	3	380	290	389	6e-53	179
R613G10	gi|460413394|ref|XP_004252074.1|	36.13	238	136	7	5	697	392	620	3e-30	120
R168B9	gi|460390666|ref|XP_004240949.1|	75.68	74	18	0	538	317	565	638	2e-29	118
R209H9	gi|460370799|ref|XP_004231236.1|	71.81	149	42	0	448	2	23	171	2e-70	234
R209L9	gi|460391797|ref|XP_004241505.1|	57.14	35	15	0	823	719	253	287	4e-08	53.9
R223A9	gi|460414055|ref|XP_004252390.1|	41.54	195	113	1	2	586	130	323	2e-16	78.2
R223B9	gi|460385671|ref|XP_004238525.1|	46.55	174	92	1	49	570	100	272	4e-21	92
R223E9	gi|460398985|ref|XP_004245027.1|	66.96	115	33	1	345	1	3	112	5e-42	143
R223H9	gi|460385461|ref|XP_004238422.1|	64.86	37	13	0	526	636	72	108	6e-15	61.2
R260P9	gi|460399918|ref|XP_004245483.1|	56.7	97	42	0	297	7	30	126	2e-28	110
R261B9	gi|460395348|ref|XP_004243246.1|	47.33	150	71	4	48	491	19	162	6e-34	129
R261O9	gi|460405312|ref|XP_004248120.1|	76.16	151	36	0	847	395	548	698	9e-42	149
R270J9	gi|460379412|ref|XP_004235456.1|	46.89	241	128	0	729	7	478	718	4e-55	190
R270L9	gi|460400471|ref|XP_004245758.1|	33.22	289	179	6	834	1	269	554	2e-34	132
R270O9	gi|350536739|ref|NP_001234774.1|	67.05	261	81	2	2	784	263	518	2e-117	357
R30J9	gi|460372112|ref|XP_004231876.1|	53.62	69	32	0	551	757	85	153	2e-14	72.8
R30M9	gi|460398458|ref|XP_004244776.1|	68.75	32	10	0	587	682	91	122	5e-08	52.4
R30P9	gi|460376301|ref|XP_004233937.1|	54.33	254	112	2	1	762	1081	1330	1e-74	250
R350A9	gi|460412979|ref|XP_004251873.1|	83.87	124	15	2	742	386	1	124	8e-69	212
R350K9	gi|460412878|ref|XP_004251823.1|	48.87	133	63	3	396	1	125	253	3e-25	102
R350P9	gi|460375430|ref|XP_004233509.1|	60.53	38	14	1	659	549	95	132	2e-07	50.8
R358H9	gi|460380255|ref|XP_004235873.1|	56.76	148	24	2	295	732	55	164	3e-42	151
R358K9	gi|460395122|ref|XP_004243137.1|	28.24	216	123	8	777	142	70	257	7e-14	68.9
R358L9	gi|460415851|ref|XP_004253267.1|	73.02	63	15	1	253	441	49	109	4e-21	93.6
R363F9	gi|460404598|ref|XP_004247768.1|	84.38	32	5	0	275	370	412	443	3e-22	65.9
R453E9	gi|460382971|ref|XP_004237209.1|	69.43	193	59	0	26	604	145	337	3e-88	278
R453O9	gi|460377127|ref|XP_004234346.1|	51	100	15	1	143	442	298	363	2e-19	86.3
R453P9	gi|460367776|ref|XP_004229746.1|	86.92	130	17	0	2	391	699	828	2e-65	214
R496G9	gi|460407930|ref|XP_004249402.1|	38.75	80	24	1	1	240	176	230	1e-09	57.8
R496I9	gi|460369367|ref|XP_004230534.1|	75	28	7	0	486	403	282	309	2e-07	52
R496J9	gi|460395254|ref|XP_004243199.1|	87.1	248	31	1	1	744	103	349	2e-148	427
R604D9	gi|460402799|ref|XP_004246898.1|	56.86	51	21	1	153	1	286	335	7e-15	67.8
R60J9	gi|460380500|ref|XP_004235994.1|	50.41	123	58	3	411	46	44	164	7e-16	77.4
R60N9	gi|460369746|ref|XP_004230718.1|	85.61	132	19	0	398	3	268	399	2e-92	248
R175P8	gi|460372453|ref|XP_004232045.1|	96.77	31	1	0	3	95	1416	1446	8e-12	61.6
R253F8	gi|460380022|ref|XP_004235757.1|	87.8	41	4	1	3	125	486	525	5e-18	74.3
R253I8	gi|460376486|ref|XP_004234029.1|	70.73	123	36	0	433	801	227	349	4e-53	184
R253J8	gi|460383347|ref|XP_004237387.1|	56.7	194	72	3	200	745	340	533	2e-60	207
R253M8	gi|460384600|ref|XP_004237998.1|	36.32	212	111	6	694	89	325	522	3e-10	60.5
R253N8	gi|460376868|ref|XP_004234218.1|	96.84	95	3	0	232	516	1	95	3e-53	185
R255E8	gi|350536571|ref|NP_001234765.1|	42.11	209	43	3	671	45	773	903	5e-43	158
R255L8	gi|460396252|ref|XP_004243691.1|	79.17	96	20	0	194	481	339	434	2e-46	166
R260B8	gi|460388204|ref|XP_004239759.1|	55.65	124	29	1	373	2	20	117	2e-40	135
R260J8	gi|460379842|ref|XP_004235669.1|	46.81	94	47	2	679	404	217	309	1e-19	85.9
R260L8	gi|460395574|ref|XP_004243357.1|	82.26	62	11	0	64	249	126	187	5e-30	110
R311B8	gi|460376660|ref|XP_004234115.1|	70.15	67	17	3	3	203	414	477	2e-18	84.7
R311K8	gi|460377428|ref|XP_004234495.1|	48.86	219	55	4	655	2	93	255	8e-27	109
R352G8	gi|460408919|ref|XP_004249888.1|	49.46	93	44	3	313	38	482	572	7e-15	74.3
R383G8	gi|460392089|ref|XP_004241650.1|	72.3	213	59	0	2	640	342	554	2e-114	342
R383J8	gi|460378543|ref|XP_004235030.1|	42.97	128	33	2	890	510	767	855	4e-18	84.7
R383M8	gi|460395933|ref|XP_004243534.1|	73.64	239	61	1	713	3	223	461	2e-120	358
R398B8	gi|460400471|ref|XP_004245758.1|	34.47	293	175	7	856	8	63	348	3e-37	140
R398C8	gi|460380991|ref|XP_004236236.1|	73.27	217	57	1	648	1	18	234	7e-94	301
R398D8	gi|460401968|ref|XP_004246487.1|	61.47	109	16	1	328	2	313	395	1e-34	129
R398O8	gi|460412983|ref|XP_004251875.1|	62.37	93	33	2	710	435	16	107	1e-27	110
R450B8	gi|460387374|ref|XP_004239352.1|	70.28	212	63	0	777	142	457	668	1e-91	288
R450N8	gi|460387155|ref|XP_004239253.1|	82.72	81	14	0	239	481	172	252	3e-38	140
R453H8	gi|460383613|ref|XP_004237514.1|	53.48	230	62	1	751	62	194	378	1e-72	235
R501B8	gi|460379354|ref|XP_004235427.1|	75.78	256	62	0	768	1	31	286	2e-137	404
R501L8	gi|460399687|ref|XP_004245368.1|	43.17	139	57	6	246	653	426	545	7e-21	92.4
R501N8	gi|460368758|ref|XP_004230232.1|	78.05	41	9	0	1	123	497	537	5e-21	73.6
R537C8	gi|460390771|ref|XP_004240998.1|	56.32	190	75	4	177	740	360	543	5e-51	177
R537P8	gi|460384379|ref|XP_004237889.1|	47.69	65	22	2	260	90	38	98	1e-07	51.6
R539F8	gi|460405896|ref|XP_004248410.1|	79.59	294	57	2	3	875	1129	1422	1e-147	456
R551C8	gi|460396421|ref|XP_004243772.1|	32.41	108	69	2	424	735	42	149	7e-11	60.1
R551F8	gi|460367202|ref|XP_004229464.1|	59.86	142	55	1	428	3	170	309	8e-65	168
R551P8	gi|460410631|ref|XP_004250726.1|	76.92	39	9	0	5	121	223	261	1e-15	72.4
R620F8	gi|460374302|ref|XP_004232950.1|	94.12	34	2	0	582	481	317	350	2e-24	73.6
R620K8	gi|460396431|ref|XP_004243777.1|	42.51	247	123	6	1	729	594	825	5e-47	168
R620P8	gi|460393856|ref|XP_004242524.1|	28.63	255	167	4	16	753	236	484	3e-27	112
R170K7	gi|460375581|ref|XP_004233583.1|	47.18	248	125	3	10	747	435	678	2e-65	218
R209D7	gi|460385413|ref|XP_004238398.1|	71.79	39	9	1	120	10	1	39	1e-07	47.4
R219K7	gi|460373765|ref|XP_004232684.1|	68.89	45	14	0	454	320	40	84	2e-25	75.9
R219P7	gi|460365168|ref|XP_004228476.1|	72.13	122	34	0	567	202	137	258	1e-57	192
R277B7	gi|460369260|ref|XP_004230481.1|	76.95	282	62	3	843	1	17	296	3e-140	412
R359N7	gi|460384719|ref|XP_004238057.1|	64.8	125	42	2	703	329	309	431	2e-50	176
[truncated: 212 more rows]
