# Supplementary material for: A genome-wide BAC-end sequence survey provides first insights into sweetpotato (Ipomoea batatas (L.) Lam.) genome composition
Source: BMC Genomics. 2016 Nov 21;17:945. doi: 10.1186/s12864-016-3302-1 (PMC5117676; doi:10.1186/s12864-016-3302-1)
Supplement: Additional file 6: Table S6. — The BLASTX searching results of 4428 BESs with protein databases of V. vinifera. (XLS 400 kb) [file 12864_2016_3302_MOESM6_ESM.xls]

## Sheet: Table S6
Additional file 6:Table S6. The BLASTX searching results of 4428 BESs with protein databases of V. vinifera.
query id	subject id	% identity	alignment length	mismatches	gap opens	q. start	q. end	s. start	s. end	evalue	bit score
F236P10	gi|225427798|ref|XP_002270024.1|	85.28	197	29	0	595	5	130	326	5e-120	355
F236P14	gi|225450071|ref|XP_002274296.1|	69.69	254	75	1	812	57	759	1012	8e-128	394
F236P23	gi|359479655|ref|XP_003632320.1|	84.62	52	8	0	224	379	433	484	1e-59	101
F236P24	gi|225432548|ref|XP_002280658.1|	92.5	40	3	0	121	2	68	107	9e-17	77
F236P8	gi|359478193|ref|XP_002273984.2|	58.62	58	22	1	349	182	300	357	3e-13	68.2
F79P4	gi|359497040|ref|XP_003635405.1|	60.81	74	27	1	674	453	380	451	7e-25	102
F482O13	gi|359492139|ref|XP_002285889.2|	56.72	67	29	0	293	493	555	621	1e-37	94
F561O16	gi|225434980|ref|XP_002283992.1|	29.03	186	119	4	544	2	443	620	1e-11	63.2
F561O19	gi|225455732|ref|XP_002273302.1|	35.22	159	87	4	453	4	222	373	4e-13	67
F561O3	gi|225430025|ref|XP_002281548.1|	67.44	43	14	0	3	131	165	207	4e-13	65.9
F604O7	gi|225445051|ref|XP_002283385.1|	56.34	71	30	1	700	491	185	255	8e-18	80.1
F91O13	gi|359496332|ref|XP_002266757.2|	90	30	3	0	662	573	224	253	3e-10	58.2
F91O15	gi|225457927|ref|XP_002279681.1|	64.52	31	11	0	270	178	410	440	4e-08	44.7
F193N22	gi|225455406|ref|XP_002273978.1|	57.5	160	67	1	541	62	36	194	1e-44	163
F193N24	gi|359497102|ref|XP_003635424.1|	27.89	251	177	3	747	1	537	785	2e-24	103
F311N11	gi|359491425|ref|XP_002275427.2|	54.29	35	16	0	666	562	557	591	3e-09	45.8
F311N12	gi|225423446|ref|XP_002273801.1|	50	74	36	1	378	157	324	396	4e-15	73.9
F311N19	gi|225460751|ref|XP_002273722.1|	49.52	105	3	1	276	590	426	480	9e-20	87.8
F311N21	gi|225448273|ref|XP_002274470.1|	42.02	119	45	5	535	179	1	95	1e-09	57.4
F311N6	gi|225441720|ref|XP_002283046.1|	66.12	121	40	1	3	362	52	172	9e-44	149
F349N11	gi|225440606|ref|XP_002277969.1|	47.78	90	18	1	404	673	525	585	8e-17	80.1
F349N6	gi|225455567|ref|XP_002268776.1|	75.32	154	38	0	3	464	387	540	8e-83	258
F401N11	gi|225470599|ref|XP_002274463.1|	84.09	44	7	0	580	711	200	243	3e-18	83.2
F401N12	gi|225442206|ref|XP_002274659.1|	50	80	32	2	722	483	27	98	2e-08	53.9
F401N14	gi|225435253|ref|XP_002284994.1|	76.47	51	12	0	116	268	383	433	2e-19	86.7
F414N11	gi|359497102|ref|XP_003635424.1|	25.4	126	94	0	17	394	684	809	1e-08	55.1
F414N19	gi|359479775|ref|XP_002270638.2|	92.54	67	5	0	281	481	678	744	3e-63	142
F414N21	gi|225457927|ref|XP_002279681.1|	60.47	43	17	0	145	273	231	273	9e-12	53.9
F414N8	gi|225434528|ref|XP_002276394.1|	92.31	26	2	0	140	217	635	660	4e-12	59.7
F414N9	gi|225424977|ref|XP_002266182.1|	77.97	118	26	0	5	358	61	178	5e-53	169
F430N18	gi|225456631|ref|XP_002266698.1|	77.85	158	35	0	1	474	542	699	2e-85	271
F430N5	gi|225446426|ref|XP_002276115.1|	81.36	59	11	0	99	275	482	540	3e-23	97.1
F595N-1	gi|359496940|ref|XP_003635378.1|	72.83	92	25	0	276	1	65	156	2e-44	154
F595N10	gi|225458631|ref|XP_002284804.1|	50	114	56	1	339	1	478	591	4e-29	117
F595N17	gi|225434992|ref|XP_002284056.1|	79.39	165	31	1	741	256	336	500	5e-86	268
F595N6	gi|225436371|ref|XP_002270884.1|	69.3	114	4	1	570	229	159	241	4e-46	159
F595N7	gi|225442947|ref|XP_002265410.1|	52.31	65	25	2	193	2	103	162	4e-11	62
F80N10	gi|225456951|ref|XP_002281671.1|	88.89	27	3	0	109	189	403	429	2e-10	55.8
F80N11	gi|359480429|ref|XP_003632461.1|	78.03	132	28	1	180	575	1	131	6e-62	207
F80N12	gi|359476754|ref|XP_002277058.2|	68.63	51	16	0	456	608	154	204	9e-19	82.8
F80N5	gi|225459878|ref|XP_002262648.1|	50	58	29	0	578	751	231	288	9e-11	53.5
F154M20	gi|225439162|ref|XP_002267923.1|	67.78	180	58	0	118	657	83	262	4e-84	262
F154M21	gi|359497102|ref|XP_003635424.1|	28.57	119	84	1	355	2	686	804	5e-14	61.2
F180M7	gi|225457901|ref|XP_002271105.1|	48.81	168	69	4	456	4	108	275	6e-28	111
F231M1	gi|359484714|ref|XP_002264041.2|	50	110	55	0	332	3	427	536	1e-30	116
F231M13	gi|225459766|ref|XP_002284764.1|	85.29	68	10	0	292	89	677	744	9e-34	126
F231M18	gi|225431762|ref|XP_002270564.1|	71.43	77	22	0	1	231	88	164	2e-31	114
F231M6	gi|359497075|ref|XP_003635417.1|	35.85	53	34	0	2	160	889	941	1e-11	42.4
F324M11	gi|359497102|ref|XP_003635424.1|	30.28	251	170	4	11	754	532	780	7e-32	124
F324M18	gi|225465989|ref|XP_002264403.1|	84.09	44	7	0	552	421	527	570	7e-09	55.8
F412M19	gi|359497354|ref|XP_003635492.1|	29.89	261	139	8	768	19	206	433	4e-29	114
F412M22	gi|359489580|ref|XP_002263925.2|	34.39	157	90	4	451	17	314	469	8e-18	83.2
F79M1	gi|359491079|ref|XP_003634216.1|	68.89	45	14	0	200	66	189	233	2e-23	71.2
F79M20	gi|225449704|ref|XP_002268365.1|	80.6	67	12	1	201	1	1	66	3e-27	110
F79M3	gi|225464637|ref|XP_002274461.1|	41.86	258	131	2	12	731	471	727	2e-47	169
F79M5	gi|225434911|ref|XP_002283434.1|	90.2	51	5	0	238	86	266	316	6e-26	100
F80M15	gi|359475278|ref|XP_003631632.1|	83.72	43	7	0	450	322	1326	1368	2e-09	55.8
F80M19	gi|359483376|ref|XP_002265688.2|	70.11	87	26	0	380	640	396	482	2e-62	134
F80M2	gi|359495706|ref|XP_002270728.2|	56.06	66	27	1	378	575	48	111	5e-28	75.5
F325L22	gi|225458697|ref|XP_002284965.1|	50.58	257	119	2	4	750	169	425	2e-75	239
F325L3	gi|225447476|ref|XP_002263850.1|	46.38	69	37	0	1	207	109	177	4e-13	61.6
F325L6	gi|225430555|ref|XP_002285593.1|	51.32	189	90	2	5	571	201	387	6e-53	179
F357L14	gi|225426245|ref|XP_002264255.1|	79.55	44	9	0	310	441	99	142	6e-11	59.7
F357L17	gi|359489792|ref|XP_002274076.2|	43.97	141	73	3	20	427	296	435	1e-27	108
F357L5	gi|359476100|ref|XP_002282428.2|	57.79	154	21	1	10	471	609	718	1e-50	173
F357L9	gi|225454815|ref|XP_002277035.1|	54.44	169	77	0	520	14	283	451	6e-64	207
F418L17	gi|225455790|ref|XP_002270918.1|	76.39	72	17	0	115	330	219	290	2e-26	109
F418L18	gi|225459272|ref|XP_002285782.1|	73.28	116	30	1	217	561	8	123	1e-53	179
F418L8	gi|359497545|ref|XP_003635561.1|	81.28	203	38	0	609	1	412	614	9e-96	302
F514L2	gi|225432943|ref|XP_002284351.1|	58.33	48	19	1	141	1	117	164	5e-11	62
F514L8	gi|225436106|ref|XP_002278142.1|	70	70	21	0	1	210	300	369	9e-29	108
F569L21	gi|359497093|ref|XP_002262969.2|	67.65	68	21	1	210	7	329	395	8e-21	85.1
F569L5	gi|359490081|ref|XP_003634027.1|	74.58	59	14	1	314	138	22	79	5e-24	94.7
F583L1	gi|225438422|ref|XP_002276257.1|	60.14	148	28	1	457	14	64	180	9e-56	180
F583L14	gi|225438811|ref|XP_002278393.1|	84.13	208	33	0	3	626	298	505	9e-132	384
F583L15	gi|225454948|ref|XP_002277434.1|	66.27	169	57	0	6	512	598	766	2e-70	230
F583L16	gi|225432666|ref|XP_002282465.1|	71.32	136	28	5	453	67	358	489	2e-34	128
F583L4	gi|225459800|ref|XP_002285910.1|	67.44	43	14	0	764	636	670	712	1e-17	69.7
F583L5	gi|359497102|ref|XP_003635424.1|	38.56	236	136	4	687	1	336	569	9e-45	160
F250K10	gi|225436077|ref|XP_002276975.1|	81.25	32	6	0	168	73	648	679	1e-12	62.4
F250K11	gi|225450232|ref|XP_002266606.1|	88.42	95	11	0	223	507	277	371	8e-53	179
F250K2	gi|225452751|ref|XP_002277606.1|	49.49	99	50	0	1	297	262	360	5e-15	71.2
F282K11	gi|225438924|ref|XP_002279324.1|	65.57	61	20	1	303	485	97	156	7e-20	85.5
F282K12	gi|359495673|ref|XP_003635054.1|	39.07	215	122	3	104	733	456	666	6e-43	156
F282K19	gi|359484394|ref|XP_002285029.2|	86.27	51	7	0	540	692	583	633	1e-21	94.7
F282K22	gi|225436039|ref|XP_002275145.1|	55.13	78	30	2	237	4	55	127	1e-21	87.4
F434K1	gi|359477629|ref|XP_002274451.2|	53.97	63	26	2	95	283	1489	1548	8e-12	63.9
F434K9	gi|225457483|ref|XP_002267352.1|	50.37	135	29	1	65	469	485	581	2e-35	131
F532K11	gi|225445859|ref|XP_002278464.1|	79.14	139	29	0	1	417	527	665	5e-77	246
F532K2	gi|359486120|ref|XP_003633392.1|	41.41	198	116	0	790	197	955	1152	2e-37	142
F220J18	gi|359479366|ref|XP_002274109.2|	61.03	136	19	2	807	403	471	573	3e-46	165
F220J6	gi|225459766|ref|XP_002284764.1|	86.36	44	6	0	432	563	340	383	7e-21	90.9
F303J13	gi|225447759|ref|XP_002264789.1|	49.26	203	63	3	608	3	196	359	4e-63	206
F303J22	gi|359492950|ref|XP_002284841.2|	86.9	229	30	0	769	83	327	555	2e-144	429
F354J4	gi|359495962|ref|XP_002267185.2|	64.04	89	27	1	553	287	443	526	2e-33	126
F364J14	gi|225443345|ref|XP_002264942.1|	80.85	47	9	0	412	272	308	354	4e-30	80.9
F364J18	gi|225435008|ref|XP_002281203.1|	58.7	46	19	0	352	489	119	164	8e-08	52.8
F364J3	gi|225426230|ref|XP_002263323.1|	98.86	88	1	0	266	3	501	588	6e-81	175
F364J6	gi|225437336|ref|XP_002265012.1|	78.83	222	47	0	2	667	284	505	2e-114	359
F364J8	gi|359475054|ref|XP_003631576.1|	87.1	62	8	0	317	132	210	271	4e-30	116
F409J18	gi|225429644|ref|XP_002279755.1|	57.03	249	103	2	1	747	178	422	4e-71	234
F409J20	gi|225439418|ref|XP_002264564.1|	81.52	92	12	2	276	1	1	87	1e-42	150
F438J12	gi|225452261|ref|XP_002269832.1|	38.24	68	41	1	357	560	76	142	2e-08	53.9
F438J5	gi|225438015|ref|XP_002270968.1|	53.82	288	124	3	1	849	715	998	4e-59	205
F438J6	gi|225441756|ref|XP_002277619.1|	87.1	31	4	0	518	610	88	118	2e-11	63.5
F458J2	gi|359481502|ref|XP_002274593.2|	38.27	162	91	4	313	786	788	944	5e-25	105
F557J10	gi|225456171|ref|XP_002278684.1|	51.11	45	22	0	687	553	41	85	8e-09	55.1
F557J13	gi|225441064|ref|XP_002277923.1|	59.24	184	75	0	5	556	567	750	4e-76	246
F557J6	gi|225447858|ref|XP_002271882.1|	66.31	187	63	0	563	3	44	230	4e-91	278
F557J9	gi|359494716|ref|XP_002269972.2|	68.9	209	29	1	711	85	152	324	2e-101	301
F560J10	gi|225464400|ref|XP_002268110.1|	72.6	73	20	0	409	627	287	359	9e-46	117
F560J23	gi|225434708|ref|XP_002281053.1|	47.06	119	34	2	786	430	30	119	3e-37	93.2
F560J24	gi|225457528|ref|XP_002270022.1|	74.32	222	57	0	666	1	279	500	3e-113	338
F560J8	gi|359491282|ref|XP_003634257.1|	45.61	114	54	5	343	5	48	154	1e-12	64.7
F177I1	gi|225443992|ref|XP_002280744.1|	82.69	52	9	0	174	329	392	443	7e-12	64.7
F177I10	gi|225434903|ref|XP_002280780.1|	67.21	122	40	0	366	1	297	418	8e-56	186
F177I11	gi|225441407|ref|XP_002275246.1|	52.87	261	121	1	787	5	195	453	3e-67	221
F362I13	gi|225465431|ref|XP_002265419.1|	42.35	170	93	1	539	30	491	655	4e-33	126
F362I15	gi|225470299|ref|XP_002266405.1|	73.5	200	53	0	3	602	380	579	4e-103	317
F362I16	gi|359485610|ref|XP_002269303.2|	78.26	46	10	0	82	219	516	561	2e-27	84
F362I2	gi|359491406|ref|XP_002274613.2|	42.07	145	82	1	6	440	53	195	1e-32	124
F456I10	gi|225440710|ref|XP_002280591.1|	51.19	84	41	0	253	2	93	176	7e-24	92
F456I19	gi|359478773|ref|XP_002283298.2|	83.59	256	16	1	768	1	1443	1672	7e-140	435
F473I12	gi|225438428|ref|XP_002276437.1|	71.82	110	31	0	454	125	94	203	2e-51	175
F473I17	gi|225437959|ref|XP_002269589.1|	71.93	57	16	0	2	172	1490	1546	3e-19	86.7
F473I23	gi|225427798|ref|XP_002270024.1|	89.81	108	11	0	2	325	328	435	2e-61	199
F475I-2	gi|359495673|ref|XP_003635054.1|	41.32	167	98	0	15	515	508	674	1e-38	142
F475I-3	gi|359495455|ref|XP_002274761.2|	61.39	158	59	1	576	109	1055	1212	6e-51	179
F475I10	gi|225465177|ref|XP_002264097.1|	71.59	88	25	0	270	7	1	88	2e-37	131
F475I20	gi|359477263|ref|XP_002275143.2|	56.91	188	56	1	570	7	1015	1177	1e-63	214
F475I23	gi|359482721|ref|XP_003632815.1|	69.61	181	40	3	69	578	140	316	1e-69	219
F475I5	gi|359474405|ref|XP_003631455.1|	59.68	62	25	0	187	2	33	94	2e-18	83.2
F502I1	gi|225433187|ref|XP_002285321.1|	78.72	47	10	0	220	360	147	193	2e-19	84
F502I18	gi|225423775|ref|XP_002279707.1|	65.05	103	6	1	310	2	207	279	2e-18	84.3
F502I20	gi|225451661|ref|XP_002276313.1|	71.43	56	16	0	1	168	735	790	1e-17	82.8
F502I22	gi|359495673|ref|XP_003635054.1|	34.11	129	70	1	294	635	582	710	9e-29	89
F502I6	gi|225447456|ref|XP_002266728.1|	49.21	126	31	2	523	146	65	157	2e-21	93.6
F502I9	gi|359484805|ref|XP_002279315.2|	63.91	230	71	5	679	2	1	222	7e-80	248
F565I12	gi|225440085|ref|XP_002282577.1|	41.32	121	25	3	204	557	419	496	2e-13	68.6
F565I24	gi|359497202|ref|XP_002266000.2|	79.55	44	9	0	632	501	340	383	1e-15	76.3
F565I3	gi|359496546|ref|XP_002270295.2|	62.41	133	46	3	403	11	88	218	3e-46	161
F195H2	gi|225456672|ref|XP_002272267.1|	52.33	86	33	2	255	10	166	247	5e-16	75.1
F195H20	gi|359491562|ref|XP_003634292.1|	46.03	63	34	0	684	496	286	348	5e-13	67
F195H4	gi|359496380|ref|XP_002265270.2|	53.01	183	85	1	3	548	197	379	8e-49	171
F23H2	gi|225423543|ref|XP_002272012.1|	90	30	3	0	634	545	68	97	6e-12	60.5
F261H1	gi|359497450|ref|XP_003635522.1|	73.33	45	12	0	695	561	232	276	5e-15	72.8
F261H13	gi|359477388|ref|XP_002280393.2|	48.29	205	104	2	43	657	153	355	5e-57	194
F330H19	gi|359482079|ref|XP_002272157.2|	61.84	76	29	0	632	405	22	97	2e-27	110
F330H6	gi|225455406|ref|XP_002273978.1|	57	100	43	0	302	3	99	198	1e-36	117
F330H8	gi|359480923|ref|XP_003632543.1|	78.05	41	7	1	13	135	497	535	9e-13	67.4
F38H11	gi|225454373|ref|XP_002278820.1|	48.35	182	94	0	793	248	61	242	1e-54	180
F38H23	gi|225463795|ref|XP_002270080.1|	56	125	10	1	774	400	170	249	1e-33	127
F38H24	gi|359497157|ref|XP_003635439.1|	70.32	219	65	0	2	658	262	480	3e-111	333
F38H7	gi|359478916|ref|XP_003632187.1|	62.11	95	26	3	538	254	37	121	4e-27	108
F394H18	gi|225454545|ref|XP_002262619.1|	27.15	151	97	5	61	495	130	273	7e-09	55.1
F394H20	gi|225441924|ref|XP_002284533.1|	91.18	68	6	0	669	466	2	69	2e-34	128
F394H4	gi|359497202|ref|XP_002266000.2|	92	25	2	0	1	75	72	96	2e-07	45.4
F394H7	gi|359496170|ref|XP_002270005.2|	69.44	72	20	2	375	166	192	263	2e-26	102
F614H13	gi|225453042|ref|XP_002265478.1|	82.89	76	12	1	1	225	284	359	2e-35	128
F79H13	gi|359496918|ref|XP_003635371.1|	35.63	87	52	1	433	681	150	236	3e-07	49.7
F79H16	gi|225460586|ref|XP_002262702.1|	92.59	54	4	0	419	258	2	55	1e-28	107
F79H23	gi|359479858|ref|XP_002271564.2|	92.31	39	3	0	274	390	328	366	1e-18	82.8
F79H7	gi|359483690|ref|XP_002264211.2|	83.22	149	25	0	1	447	524	672	7e-87	273
F119G3	gi|359495933|ref|XP_002272390.2|	50.37	135	63	3	3	398	167	300	7e-30	114
F119G8	gi|359474544|ref|XP_003631489.1|	45.63	103	45	5	3	302	401	495	6e-12	64.7
F119G9	gi|225448584|ref|XP_002273969.1|	47.01	134	40	1	594	193	58	160	2e-38	128
F286G11	gi|359477629|ref|XP_002274451.2|	35.97	139	54	2	424	8	1361	1464	4e-20	90.5
F342G17	gi|225454204|ref|XP_002273976.1|	48.75	80	40	1	561	800	179	257	1e-17	83.2
F342G2	gi|225448101|ref|XP_002273942.1|	53.49	86	37	1	474	731	488	570	2e-23	68.2
F342G9	gi|225454759|ref|XP_002274164.1|	72.4	192	48	2	106	678	90	277	7e-93	278
F346G11	gi|225445480|ref|XP_002285159.1|	91.36	81	7	0	414	656	258	338	9e-49	167
F346G12	gi|359487668|ref|XP_002277910.2|	65.57	61	21	0	93	275	317	377	7e-28	57.8
F346G16	gi|359491925|ref|XP_002273512.2|	28.4	169	108	3	514	11	40	196	7e-13	67
F346G6	gi|359484894|ref|XP_003633181.1|	68.5	200	14	1	192	791	216	366	2e-80	261
F377G10	gi|225439082|ref|XP_002267734.1|	52.46	61	29	0	613	431	168	228	7e-14	69.3
F377G11	gi|359479803|ref|XP_002276883.2|	74.19	31	8	0	186	94	372	402	3e-08	52.8
F377G23	gi|359491297|ref|XP_002281382.2|	78	100	22	0	4	303	138	237	8e-46	164
F382G14	gi|225446008|ref|XP_002268127.1|	80	55	11	0	230	66	227	281	3e-26	99
F382G17	gi|359497102|ref|XP_003635424.1|	41.18	68	40	0	451	654	319	386	2e-10	59.7
F382G2	gi|359480122|ref|XP_002265617.2|	40	145	81	3	68	490	260	402	5e-27	108
F382G23	gi|225463536|ref|XP_002265612.1|	49.21	63	32	0	246	58	153	215	2e-08	50.8
F382G8	gi|359482865|ref|XP_002276359.2|	54	100	44	1	563	264	262	359	8e-36	114
F270F10	gi|359479063|ref|XP_002285019.2|	77.78	63	11	2	432	244	739	798	4e-20	89.4
F270F15	gi|225460700|ref|XP_002267183.1|	62.35	170	64	0	512	3	268	437	8e-41	145
F270F9	gi|359492655|ref|XP_003634452.1|	63.16	95	27	2	523	239	73	159	6e-24	94.4
F344F10	gi|225437826|ref|XP_002263354.1|	67.24	58	19	0	811	638	433	490	1e-37	81.3
F344F19	gi|225462070|ref|XP_002276318.1|	65.18	112	39	0	8	343	217	328	2e-47	162
F344F6	gi|359497102|ref|XP_003635424.1|	31.4	258	167	3	745	2	464	721	2e-34	132
F375F-2	gi|359476293|ref|XP_002282161.2|	75.86	29	7	0	589	503	410	438	2e-07	50.1
F375F-3	gi|359481253|ref|XP_002266325.2|	66.34	101	34	0	570	268	32	132	2e-55	143
F375F12	gi|225453062|ref|XP_002266822.1|	56.71	164	62	2	468	1	65	227	9e-50	170
F375F16	gi|225438007|ref|XP_002270511.1|	92.86	28	2	0	116	199	292	319	1e-12	57
F375F9	gi|359495727|ref|XP_002267980.2|	38.24	68	42	0	227	24	35	102	1e-08	52.8
F37F18	gi|225428729|ref|XP_002281969.1|	72.91	203	55	0	612	4	205	407	2e-102	319
F416F3	gi|225444507|ref|XP_002268681.1|	68.35	79	25	0	271	507	285	363	8e-45	117
F416F6	gi|225438988|ref|XP_002279597.1|	51.39	216	88	4	603	1	191	404	1e-56	187
F416F7	gi|359489023|ref|XP_002279181.2|	46.26	227	93	6	104	775	68	268	3e-44	157
F453F8	gi|225451365|ref|XP_002262949.1|	60.61	66	26	0	760	563	726	791	9e-21	92
F50F21	gi|225458647|ref|XP_002284845.1|	63.51	74	27	0	175	396	226	299	1e-29	94
F514F11	gi|359496360|ref|XP_003635218.1|	86.67	60	8	0	3	182	263	322	1e-29	111
F538F16	gi|225464329|ref|XP_002271869.1|	71.11	45	13	0	136	2	51	95	7e-22	70.9
F579F12	gi|225436073|ref|XP_002276908.1|	69.27	179	26	1	626	90	171	320	5e-68	224
F579F13	gi|359483320|ref|XP_002265078.2|	53.24	139	27	2	446	30	330	430	5e-39	141
F579F18	gi|359497102|ref|XP_003635424.1|	35.84	173	101	3	495	1	357	527	3e-31	120
F579F22	gi|359497102|ref|XP_003635424.1|	24.17	240	174	4	711	1	551	785	4e-19	87
F579F24	gi|225427316|ref|XP_002279150.1|	85.29	34	5	0	102	1	1	34	3e-13	67.4
F157E19	gi|359474871|ref|XP_002277289.2|	40.74	135	26	3	145	549	394	474	1e-25	97.8
F157E21	gi|359474879|ref|XP_003631546.1|	31.58	171	92	4	501	37	442	603	3e-14	70.5
F157E9	gi|225434528|ref|XP_002276394.1|	60.98	41	16	0	615	493	715	755	2e-08	54.7
F173E10	gi|225461798|ref|XP_002283666.1|	61.22	98	33	1	836	543	201	293	2e-31	120
F173E11	gi|225442119|ref|XP_002274016.1|	58.14	43	18	0	106	234	254	296	2e-11	59.3
F173E23	gi|359496368|ref|XP_003635220.1|	48.5	233	113	3	95	772	807	1039	4e-66	223
F173E5	gi|359482028|ref|XP_002275906.2|	54.1	122	55	1	363	1	196	317	1e-34	130
F194E10	gi|225442933|ref|XP_002265603.1|	64.44	45	11	1	120	1	3	47	2e-10	60.1
F194E14	gi|225470299|ref|XP_002266405.1|	77.55	98	22	0	296	3	308	405	3e-50	169
F194E18	gi|225466225|ref|XP_002267603.1|	60.87	46	18	0	325	188	247	292	2e-18	64.3
F194E5	gi|225453684|ref|XP_002269908.1|	80.17	121	24	0	2	364	266	386	9e-68	212
F235E21	gi|359497102|ref|XP_003635424.1|	36.28	113	50	1	3	275	357	469	4e-16	74.3
F235E24	gi|225456004|ref|XP_002279101.1|	70.67	75	19	1	3	227	636	707	1e-16	77.8
F235E3	gi|225430790|ref|XP_002270563.1|	63.86	83	30	0	421	669	1	83	2e-29	113
F275E12	gi|225441327|ref|XP_002276357.1|	77.89	190	38	1	570	1	1	186	8e-102	315
F275E2	gi|225450034|ref|XP_002276009.1|	89.58	48	5	0	599	742	319	366	5e-38	96.3
F275E21	gi|225424397|ref|XP_002284914.1|	45.83	144	75	3	428	3	1	143	2e-33	129
F275E3	gi|225438479|ref|XP_002278202.1|	89.66	29	3	0	170	256	494	522	2e-12	62.8
F275E8	gi|359479228|ref|XP_002274007.2|	43.75	128	4	2	625	242	108	167	7e-19	86.7
F291E14	gi|359492526|ref|XP_002285467.2|	41.67	216	80	9	3	536	465	672	9e-29	116
F291E18	gi|359486615|ref|XP_002277973.2|	54.27	164	72	2	540	58	13	176	3e-48	172
F291E24	gi|225438541|ref|XP_002279531.1|	53.6	125	57	1	178	549	292	416	7e-43	151
F471E16	gi|359491925|ref|XP_002273512.2|	27.85	158	101	2	473	3	78	223	3e-14	70.5
F471E18	gi|359479583|ref|XP_002275680.2|	33.47	248	130	3	645	7	300	547	8e-40	144
F471E2	gi|359480730|ref|XP_002278935.2|	77.14	210	46	2	106	732	760	968	3e-107	338
F471E20	gi|225449919|ref|XP_002268366.1|	57.45	47	20	0	656	516	214	260	6e-12	63.9
F471E21	gi|225466271|ref|XP_002272169.1|	81.94	72	11	1	223	8	28	97	5e-31	115
F471E22	gi|225463725|ref|XP_002264162.1|	65.08	63	9	5	185	3	1	52	1e-12	65.9
F558E17	gi|225455808|ref|XP_002274809.1|	78.02	182	38	1	551	6	417	596	9e-94	290
F558E19	gi|225429912|ref|XP_002281133.1|	70.86	175	51	0	530	6	332	506	3e-78	253
F280D13	gi|359483473|ref|XP_003632965.1|	72.31	65	15	1	345	530	85	149	4e-22	92.4
F280D22	gi|225434528|ref|XP_002276394.1|	90.62	32	3	0	696	601	556	587	2e-11	63.2
F280D6	gi|225454180|ref|XP_002272142.1|	51.9	79	37	1	364	597	267	345	4e-17	79.3
F376D1	gi|359477243|ref|XP_003631952.1|	45	100	47	2	276	1	15	114	8e-14	70.5
F376D11	gi|225462634|ref|XP_002265965.1|	33.33	123	69	6	241	594	21	135	3e-10	57.8
F376D19	gi|359480859|ref|XP_002275722.2|	62.5	48	18	0	126	269	67	114	3e-16	73.6
F376D3	gi|359484078|ref|XP_003633060.1|	53.66	41	18	1	3	122	127	167	7e-08	47.8
F616D1	gi|359489486|ref|XP_002269573.2|	57.31	171	65	2	3	491	379	549	7e-61	203
F616D16	gi|225440308|ref|XP_002262887.1|	85	40	6	0	106	225	1	40	8e-18	75.1
F616D20	gi|359497102|ref|XP_003635424.1|	43.94	66	37	0	2	199	340	405	7e-12	64.3
F616D22	gi|225448447|ref|XP_002272110.1|	45.33	75	40	1	3	224	290	364	1e-12	63.2
F18C16	gi|359481683|ref|XP_002274041.2|	75.36	138	34	0	414	1	970	1107	1e-59	200
F18C9	gi|225424001|ref|XP_002283553.1|	44.3	79	34	3	492	265	1	72	1e-10	58.9
F367C12	gi|225461752|ref|XP_002285551.1|	54.21	107	47	1	321	1	76	180	2e-33	125
F367C13	gi|359482160|ref|XP_003632720.1|	33.78	148	80	4	227	640	804	943	2e-08	53.5
F436C13	gi|359485690|ref|XP_003633313.1|	28.79	132	92	2	417	25	65	195	1e-12	67.4
F523C14	gi|359489376|ref|XP_002271420.2|	73.53	34	9	0	5	106	465	498	3e-09	54.3
F523C16	gi|91984048|ref|YP_567133.1|	96.88	32	1	0	724	629	148	179	1e-12	66.2
F523C2	gi|359495262|ref|XP_002275137.2|	50.57	87	38	3	461	210	49	133	2e-18	80.9
F523C9	gi|225458990|ref|XP_002285583.1|	82	50	8	1	151	2	385	433	1e-15	75.9
F549C1	gi|225462116|ref|XP_002263233.1|	54	150	68	1	457	11	631	780	2e-49	171
F549C17	gi|225458323|ref|XP_002281580.1|	71.95	82	18	1	3	233	438	519	3e-50	119
F562C15	gi|225453456|ref|XP_002274055.1|	45.66	173	59	1	551	33	724	861	5e-37	139
F564C16	gi|225427118|ref|XP_002276932.1|	66.88	160	24	1	481	2	138	268	3e-64	216
F564C3	gi|359489402|ref|XP_002272931.2|	54.29	70	32	0	2	211	238	307	6e-20	86.7
F569C22	gi|359495836|ref|XP_002273962.2|	94.48	163	9	0	490	2	273	435	1e-111	333
F203A20	gi|225452791|ref|XP_002278018.1|	80	65	11	1	428	240	416	480	8e-29	112
F203A9	gi|225456483|ref|XP_002280872.1|	69.23	65	16	1	185	3	193	257	2e-20	87.4
F243A1	gi|225438635|ref|XP_002281281.1|	72.41	29	8	0	164	250	157	185	9e-13	49.7
F243A10	gi|359481036|ref|XP_002266361.2|	79.03	62	13	0	510	325	62	123	2e-21	90.1
F243A5	gi|225426144|ref|XP_002272935.1|	42.16	102	10	1	452	147	583	635	4e-26	76.6
F243A7	gi|359476921|ref|XP_002265422.2|	62.5	32	12	0	98	3	410	441	7e-08	49.3
F323A-1	gi|359487917|ref|XP_002271452.2|	80	40	8	0	269	150	301	340	3e-13	68.2
F323A10	gi|225466909|ref|XP_002269287.1|	88.52	61	7	0	359	541	237	297	8e-32	121
F323A15	gi|225427393|ref|XP_002262725.1|	85.71	49	7	0	168	314	566	614	6e-23	96.7
F323A9	gi|225462777|ref|XP_002264019.1|	88.02	167	19	1	3	500	121	287	1e-92	278
F429A15	gi|225438545|ref|XP_002279670.1|	49.34	229	100	3	4	675	239	456	3e-72	231
F429A16	gi|225456284|ref|XP_002279798.1|	86.96	69	9	0	1	207	44	112	3e-34	132
F429A7	gi|359486476|ref|XP_002273683.2|	81.48	27	5	0	330	250	322	348	2e-08	54.3
F550A1	gi|225439256|ref|XP_002263213.1|	67.92	53	11	1	450	292	239	285	2e-19	76.6
F550A24	gi|225424807|ref|XP_002267766.1|	78.95	38	8	0	134	247	1137	1174	8e-13	65.5
F550A9	gi|225458888|ref|XP_002285416.1|	66.67	48	15	1	146	3	7	53	2e-14	71.6
F614A12	gi|225427009|ref|XP_002266701.1|	44.23	52	28	1	373	221	583	634	6e-10	44.3
F614A14	gi|225443980|ref|XP_002274093.1|	44.2	138	72	3	756	346	156	289	2e-24	100
F614A7	gi|225444157|ref|XP_002270585.1|	63.91	169	61	0	2	508	327	495	4e-76	239
F11H24	gi|225438444|ref|XP_002276999.1|	42.39	243	76	5	730	2	554	732	4e-51	179
F167K24	gi|225459613|ref|XP_002284529.1|	75.86	29	7	0	88	2	225	253	2e-08	54.7
F167N24	gi|359497102|ref|XP_003635424.1|	32.02	228	146	4	666	4	394	619	7e-29	102
F209C24	gi|225437979|ref|XP_002272156.1|	72.38	239	66	0	3	719	166	404	9e-131	384
F209G24	gi|359486560|ref|XP_003633454.1|	72.95	122	32	1	4	369	97	217	1e-63	200
F209I24	gi|225434598|ref|XP_002279155.1|	75	44	11	0	314	445	1066	1109	7e-15	73.2
F220D24	gi|225435122|ref|XP_002284552.1|	62.5	64	24	0	3	194	143	206	5e-16	77
F220G24	gi|225455551|ref|XP_002268183.1|	65	220	70	4	645	1	25	242	2e-86	274
F220H24	gi|359495096|ref|XP_002265119.2|	69.32	88	27	0	529	266	71	158	4e-35	128
F220N24	gi|225456860|ref|XP_002279764.1|	90.91	33	3	0	351	449	214	246	3e-12	64.7
F228D24	gi|225430291|ref|XP_002285138.1|	34.88	129	16	2	388	2	240	300	4e-11	61.6
F228P24	gi|225440013|ref|XP_002281826.1|	76.65	167	5	1	726	226	86	218	1e-80	249
F253H24	gi|359475510|ref|XP_003631693.1|	31.58	76	52	0	381	154	1	76	1e-08	55.5
F288A24	gi|225459354|ref|XP_002284214.1|	57.71	227	87	6	707	39	241	462	2e-67	227
F288J24	gi|359480195|ref|XP_002279136.2|	79.09	110	16	1	36	344	1	110	2e-49	166
F321G24	gi|359481253|ref|XP_002266325.2|	56.9	232	98	2	3	695	197	427	2e-72	231
F321H24	gi|359483464|ref|XP_003632962.1|	63.08	65	24	0	602	408	29	93	3e-19	86.7
F336G24	gi|225443776|ref|XP_002271643.1|	72.34	47	13	0	2	142	328	374	7e-17	73.2
F398D24	gi|359481541|ref|XP_002276673.2|	51.94	129	59	1	52	429	1	129	4e-33	125
F398K24	gi|359486024|ref|XP_003633375.1|	47.86	117	57	3	4	342	151	267	1e-26	105
F3J24	gi|225445254|ref|XP_002281040.1|	93.94	33	2	0	207	109	107	139	3e-12	65.5
F407A24	gi|359493606|ref|XP_002283097.2|	56.13	155	39	2	684	223	265	391	4e-49	139
F407C24	gi|359477846|ref|XP_003632032.1|	29.43	265	150	10	812	78	263	510	2e-17	82.4
F407F24	gi|91984048|ref|YP_567133.1|	85.71	35	5	0	3	107	124	158	1e-11	63.9
F407K24	gi|225438067|ref|XP_002275953.1|	50.59	170	11	2	1	510	138	234	2e-55	148
F407N24	gi|225457237|ref|XP_002284179.1|	76.92	143	33	0	429	1	1	143	5e-72	236
F450K24	gi|225462201|ref|XP_002269984.1|	51.06	188	82	1	22	585	39	216	2e-56	189
F450N24	gi|359497102|ref|XP_003635424.1|	37.67	215	125	4	2	625	340	552	2e-37	139
F450P24	gi|359488777|ref|XP_002282227.2|	81.48	27	5	0	594	514	1025	1051	3e-08	54.3
F501M24	gi|225438479|ref|XP_002278202.1|	72	50	8	2	159	28	361	410	6e-15	69.3
F537H24	gi|225431922|ref|XP_002276956.1|	83.64	55	9	0	10	174	35	89	5e-26	100
F539A24	gi|225424528|ref|XP_002285274.1|	86.43	140	19	0	422	3	368	507	3e-80	250
F539B24	gi|225465339|ref|XP_002271842.1|	39.05	105	63	1	99	410	211	315	2e-19	82.8
F539D24	gi|225458465|ref|XP_002284031.1|	49.35	77	23	1	236	6	460	520	1e-15	65.9
F539I24	gi|359487946|ref|XP_002266568.2|	58.22	213	75	3	6	611	33	242	1e-77	253
F541C24	gi|225440825|ref|XP_002282116.1|	47.74	155	31	1	2	466	226	330	1e-39	139
F541K24	gi|359491959|ref|XP_002285336.2|	73.21	56	13	1	428	267	164	219	6e-19	84.7
F602N24	gi|359495457|ref|XP_003634994.1|	59.35	246	100	0	5	742	126	371	1e-92	295
F609J24	gi|225461193|ref|XP_002283181.1|	65.45	55	19	0	745	581	62	116	2e-15	74.7
F609L24	gi|359497545|ref|XP_003635561.1|	75	176	44	0	528	1	182	357	5e-75	244
F619M24	gi|359489080|ref|XP_002264194.2|	61.44	236	91	0	709	2	333	568	1e-102	320
F619P24	gi|359473244|ref|XP_003631276.1|	45.22	157	80	2	487	23	30	182	3e-39	139
F7D24	gi|359497640|ref|XP_002266438.2|	73.68	57	15	0	296	126	121	177	6e-22	90.1
F7F24	gi|225432062|ref|XP_002280604.1|	74.85	163	14	1	598	110	212	347	5e-73	230
F7G24	gi|225458499|ref|XP_002282240.1|	53.06	147	15	3	442	2	451	543	8e-45	138
F7N24	gi|225453226|ref|XP_002265630.1|	75.68	37	8	1	1	111	34	69	8e-10	58.2
F7P24	gi|225450488|ref|XP_002276945.1|	88.89	27	3	0	629	549	271	297	1e-09	57
F9G24	gi|359483736|ref|XP_002267904.2|	55.94	261	110	1	27	809	34	289	3e-96	296
F9M24	gi|359476825|ref|XP_003631894.1|	74.03	77	20	0	18	248	44	120	3e-28	112
F9O24	gi|225465530|ref|XP_002273454.1|	75.41	61	15	0	231	49	278	338	1e-25	103
F167F23	gi|225425270|ref|XP_002267902.1|	38.01	221	98	5	32	670	522	711	2e-33	128
F167G23	gi|225463623|ref|XP_002273367.1|	87.5	176	22	0	2	529	266	441	4e-109	327
F167H23	gi|225432370|ref|XP_002276039.1|	71.88	32	9	0	636	731	18	49	5e-08	52.4
F199L23	gi|225459800|ref|XP_002285910.1|	50.56	89	17	1	746	480	670	731	3e-19	87.8
F228D23	gi|359496546|ref|XP_002270295.2|	85	80	11	1	84	323	634	712	2e-54	140
F228G23	gi|225436116|ref|XP_002273629.1|	60.93	215	80	2	9	647	339	551	1e-79	261
F228L23	gi|225453234|ref|XP_002264685.1|	69.59	171	51	1	511	2	165	335	3e-79	248
F228N23	gi|225463378|ref|XP_002271605.1|	67.19	128	9	1	619	236	212	306	3e-62	174
F270B23	gi|225458289|ref|XP_002281457.1|	72.5	80	22	0	273	34	515	594	2e-35	134
F270K23	gi|225435546|ref|XP_002283091.1|	80.33	244	48	0	732	1	656	899	4e-137	427
F3I23	gi|359486454|ref|XP_003633446.1|	58.85	226	87	3	735	73	8	232	2e-73	246
F3K23	gi|359493628|ref|XP_002282849.2|	79.59	49	10	0	155	9	71	119	3e-20	84
F537A23	gi|225445162|ref|XP_002280698.1|	63.98	186	60	3	539	3	434	619	6e-74	236
F551C23	gi|225457130|ref|XP_002280322.1|	34.74	213	98	6	730	101	117	291	1e-21	94
F551K23	gi|225441567|ref|XP_002276675.1|	62.5	192	72	0	579	4	557	748	5e-81	263
F551L23	gi|225439966|ref|XP_002280841.1|	83.87	31	5	0	114	22	387	417	7e-12	59.3
F554C23	gi|225470226|ref|XP_002270412.1|	58.54	41	17	0	184	62	128	168	3e-09	52
F554F23	gi|359496848|ref|XP_002269653.2|	34.74	213	128	4	626	9	361	569	4e-36	135
F554L23	gi|359480048|ref|XP_003632391.1|	60.85	212	83	0	4	639	272	483	2e-54	190
F554N23	gi|359474726|ref|XP_002269405.2|	60	95	8	2	282	1	28	93	3e-26	105
F554O23	gi|225427250|ref|XP_002281049.1|	50	170	41	2	146	523	554	723	1e-36	135
F578F23	gi|225457508|ref|XP_002269403.1|	71.15	52	15	0	551	396	150	201	8e-35	82.4
F578M23	gi|225427512|ref|XP_002264344.1|	72.22	54	15	0	204	365	60	113	2e-20	86.7
F615D23	gi|359477471|ref|XP_002277396.2|	74.14	58	15	0	321	148	237	294	2e-19	86.3
F615L23	gi|225465635|ref|XP_002270253.1|	56.58	228	99	0	3	686	359	586	2e-79	257
F61C23	gi|225466850|ref|XP_002262817.1|	70.15	67	20	0	330	130	76	142	1e-28	107
F83A23	gi|359495461|ref|XP_003634995.1|	57.29	192	35	4	51	626	13	157	4e-23	97.4
F83K23	gi|225428945|ref|XP_002263699.1|	78.57	42	9	0	4	129	54	95	5e-15	70.5
F14D22	gi|359482654|ref|XP_003632802.1|	68.52	108	34	0	139	462	528	635	5e-47	163
F14P22	gi|225443035|ref|XP_002268792.1|	77.42	155	33	1	459	1	68	222	5e-57	189
F187J22	gi|225452849|ref|XP_002283706.1|	49.37	79	35	3	426	647	74	152	2e-11	62.4
F315E22	gi|225457929|ref|XP_002279699.1|	48.15	108	56	0	3	326	87	194	8e-21	92
F334D22	gi|225441890|ref|XP_002284381.1|	58.06	155	63	1	484	26	15	169	1e-54	182
F334K22	gi|225458701|ref|XP_002284973.1|	72	75	20	1	15	239	338	411	9e-15	72.4
F334N22	gi|225429191|ref|XP_002276036.1|	61.11	54	19	1	225	380	150	203	5e-16	73.6
F383F22	gi|359492590|ref|XP_002284869.2|	69.7	231	70	0	2	694	163	393	3e-106	327
F383N22	gi|359497315|ref|XP_002266324.2|	74.19	31	8	0	140	232	80	110	4e-12	46.6
F403F22	gi|225456898|ref|XP_002280677.1|	76.36	55	13	0	293	129	251	305	5e-09	55.8
F403L22	gi|225432836|ref|XP_002279818.1|	73.23	254	66	1	1	762	332	583	3e-105	330
F403N22	gi|225440934|ref|XP_002277025.1|	67.73	220	57	3	27	662	392	605	4e-65	219
F403P22	gi|359477052|ref|XP_002276297.2|	77.51	249	56	0	5	751	504	752	3e-128	384
F41F22	gi|225462046|ref|XP_002268897.1|	47.15	123	14	3	1	315	34	123	1e-24	99.4
F41O22	gi|359491569|ref|XP_002280533.2|	30.6	232	147	7	3	674	7	232	4e-17	80.9
F551C22	gi|359483225|ref|XP_003632923.1|	56.19	105	43	1	211	516	1241	1345	3e-27	111
F551E22	gi|359480142|ref|XP_002269196.2|	56.63	83	31	1	296	529	1028	1110	3e-23	95.1
F608O22	gi|359494654|ref|XP_002263797.2|	57.69	208	86	2	710	93	840	1047	1e-58	202
F6B22	gi|225441016|ref|XP_002277577.1|	55.13	263	113	1	3	791	70	327	2e-71	231
F6H22	gi|225428263|ref|XP_002282385.1|	87.65	81	10	0	533	775	1	81	6e-47	155
F6K22	gi|359473479|ref|XP_002267299.2|	62.57	179	46	4	476	3	145	323	1e-58	200
F6L22	gi|359480617|ref|XP_003632501.1|	75	32	8	0	148	53	76	107	4e-17	54.7
F6M22	gi|225461671|ref|XP_002285451.1|	78.79	33	7	0	99	1	52	84	3e-10	59.7
F88D22	gi|359479485|ref|XP_002272987.2|	54.08	98	41	4	358	68	1	95	2e-14	72
F8B22	gi|359491381|ref|XP_002267425.2|	59.32	59	21	1	2	169	212	270	2e-17	76.6
F8C22	gi|359492578|ref|XP_002284499.2|	81.08	37	7	0	3	113	310	346	2e-24	70.5
F8D22	gi|225443433|ref|XP_002267926.1|	64.91	114	36	1	3	332	339	452	2e-39	144
F8I22	gi|359493541|ref|XP_003634623.1|	53.51	185	81	2	653	99	177	356	8e-55	182
F117P21	gi|225442797|ref|XP_002285258.1|	64	175	63	0	629	105	215	389	1e-83	256
F166C21	gi|225431585|ref|XP_002282516.1|	100	132	0	0	673	278	21	152	4e-109	281
F166K21	gi|225432586|ref|XP_002281350.1|	95.1	143	7	0	152	580	2	144	8e-95	278
F166N21	gi|225462254|ref|XP_002263263.1|	70.41	98	5	1	625	332	283	356	4e-47	132
F187F21	gi|225463723|ref|XP_002264200.1|	61.76	34	13	0	102	1	160	193	7e-08	51.6
F198A21	gi|359493606|ref|XP_002283097.2|	81.67	60	11	0	348	527	512	571	1e-33	106
F198D21	gi|225461772|ref|XP_002285599.1|	71.05	38	11	0	510	397	415	452	5e-11	61.6
F198J21	gi|225437237|ref|XP_002282102.1|	53.85	65	30	0	765	571	133	197	2e-16	78.6
F198K21	gi|225436958|ref|XP_002271866.1|	43.48	230	104	6	747	124	321	546	2e-29	118
F198M21	gi|225464023|ref|XP_002265454.1|	56.94	72	3	1	217	2	445	488	3e-16	78.2
F209B21	gi|225466027|ref|XP_002267116.1|	72.86	70	19	0	585	376	132	201	3e-28	109
F209F21	gi|359484258|ref|XP_002276918.2|	37.66	77	43	2	535	314	565	639	4e-09	55.5
F209K21	gi|359476848|ref|XP_002267100.2|	33.33	159	52	3	620	195	1521	1642	1e-11	63.5
F209L21	gi|359485205|ref|XP_003633231.1|	87.3	63	8	0	368	180	184	246	3e-39	123
F209N21	gi|225462868|ref|XP_002270647.1|	61.88	160	61	0	482	3	351	510	2e-65	217
F270M21	gi|225458709|ref|XP_002284998.1|	73.09	249	62	2	747	1	20	263	1e-123	365
F311K21	gi|359486629|ref|XP_002278924.2|	57.55	139	58	1	417	1	6	143	2e-48	166
F352G21	gi|225464824|ref|XP_002270362.1|	88.89	54	6	0	163	2	1	54	2e-24	100
F352L21	gi|225438597|ref|XP_002276487.1|	44.54	229	79	3	2	685	225	406	1e-50	174
F352M21	gi|359495677|ref|XP_003635056.1|	87.8	41	5	0	356	478	327	367	1e-20	77.4
F363A21	gi|359485490|ref|XP_002269976.2|	72.73	44	10	1	630	761	237	278	3e-15	75.1
F363E21	gi|359475773|ref|XP_002267701.2|	50.68	73	33	3	416	625	391	463	2e-12	65.9
F363I21	gi|359491001|ref|XP_003634197.1|	87.37	95	12	0	1	285	186	280	1e-52	175
F363J21	gi|91984048|ref|YP_567133.1|	82.93	82	14	0	3	248	77	158	2e-37	137
F363K21	gi|359497288|ref|XP_002263566.2|	63.2	125	40	2	101	457	90	214	7e-44	157
F37A21	gi|359485438|ref|XP_003633275.1|	41.3	230	134	1	829	143	342	571	1e-50	176
F37E21	gi|359489037|ref|XP_002275536.2|	27.66	188	135	1	1	564	637	823	6e-12	64.7
F37J21	gi|225445782|ref|XP_002273616.1|	86.3	73	9	1	242	457	876	948	7e-34	129
F37K21	gi|359481749|ref|XP_003632669.1|	61.49	174	63	3	513	1	610	782	8e-43	157
F387F21	gi|359472829|ref|XP_002273534.2|	69.7	66	16	1	392	589	252	313	3e-22	95.5
F387K21	gi|359483418|ref|XP_003632954.1|	69.96	223	67	0	1	669	95	317	2e-109	324
F490H21	gi|359479463|ref|XP_002274874.2|	88	75	9	0	227	3	140	214	2e-40	132
F547D21	gi|225459048|ref|XP_002285633.1|	36.36	132	72	5	557	177	275	399	1e-08	55.5
F547E21	gi|359473368|ref|XP_003631294.1|	75.31	239	58	1	717	1	254	491	6e-128	376
F547L21	gi|359479527|ref|XP_003632284.1|	44.63	121	37	1	741	379	323	413	1e-29	115
F547N21	gi|225441892|ref|XP_002278696.1|	61.9	63	24	0	189	1	50	112	2e-22	89.4
F554B21	gi|225449311|ref|XP_002277052.1|	82.14	28	5	0	454	371	234	261	9e-08	51.6
F554D21	gi|359489909|ref|XP_002274752.2|	56.43	140	57	2	677	264	536	673	4e-22	96.3
F554E21	gi|225432108|ref|XP_002262955.1|	72.55	51	14	0	156	4	147	197	5e-17	72.8
F554L21	gi|225433165|ref|XP_002285280.1|	73.38	139	8	1	639	223	131	240	4e-70	205
F602F21	gi|225423704|ref|XP_002277425.1|	72.41	29	8	0	596	682	25	53	7e-08	50.4
F602N21	gi|225433251|ref|XP_002282069.1|	54.14	181	79	2	13	543	419	599	5e-55	189
F602O21	gi|225432860|ref|XP_002283908.1|	57.89	114	20	1	345	4	280	365	5e-51	127
F604A21	gi|359477566|ref|XP_002279369.2|	44.17	120	5	2	1	360	48	105	7e-17	79
F604F21	gi|225458444|ref|XP_002282014.1|	51.21	207	94	4	59	673	30	231	6e-61	202
F604G21	gi|225446742|ref|XP_002282652.1|	86.3	73	10	0	517	735	130	202	1e-36	133
F604I21	gi|359476020|ref|XP_002281044.2|	52.46	122	49	4	110	457	444	562	2e-23	98.2
F604K21	gi|359496629|ref|XP_002263151.2|	56.82	220	95	0	663	4	377	596	3e-71	235
F613L21	gi|359492851|ref|XP_003634472.1|	62.04	137	25	1	170	580	71	180	3e-40	149
F613M21	gi|359483378|ref|XP_002265659.2|	57.38	244	49	2	22	753	375	563	4e-83	265
F223G20	gi|225428374|ref|XP_002280150.1|	56.72	134	54	2	102	500	463	593	6e-27	107
F250M20	gi|225449212|ref|XP_002279619.1|	72.22	72	20	0	216	1	171	242	3e-23	99.8
F255C20	gi|225449945|ref|XP_002270669.1|	54.98	251	35	2	3	755	620	792	2e-76	251
F261D20	gi|359488002|ref|XP_002263591.2|	87.8	41	5	0	154	32	1527	1567	1e-21	83.2
F261P20	gi|359476500|ref|XP_003631848.1|	65.62	64	22	0	523	332	75	138	5e-27	92.4
F270C20	gi|225432464|ref|XP_002277269.1|	28.33	180	118	1	626	120	535	714	3e-15	75.1
F270I20	gi|225457564|ref|XP_002272601.1|	40	115	50	4	368	24	50	145	2e-10	58.9
F281D20	gi|225427804|ref|XP_002275430.1|	63.64	33	12	0	409	507	121	153	3e-13	52.4
F281E20	gi|359474191|ref|XP_002270742.2|	54.41	261	91	3	728	3	142	393	8e-69	222
F281I20	gi|359490274|ref|XP_002269873.2|	73.21	56	15	0	115	282	464	519	3e-32	90.1
F281J20	gi|225448873|ref|XP_002263116.1|	46.25	80	8	1	1	240	117	161	2e-11	60.8
F281O20	gi|225459744|ref|XP_002285897.1|	94.12	51	3	0	245	93	238	288	2e-24	100
F313D20	gi|359494131|ref|XP_003634725.1|	44.57	92	51	0	8	283	1203	1294	1e-13	67
F336F20	gi|359494400|ref|XP_003634772.1|	57.63	59	24	1	191	18	168	226	6e-16	76.6
F336N20	gi|359485550|ref|XP_002278213.2|	45.12	82	19	1	457	212	145	200	1e-13	54.7
F357I20	gi|359484080|ref|XP_002274220.2|	47.54	122	64	0	2	367	352	473	1e-27	108
F357J20	gi|225433770|ref|XP_002268486.1|	32.08	159	98	4	528	61	2	153	2e-09	56.2
F357K20	gi|359493406|ref|XP_002279885.2|	38.46	117	66	3	199	540	529	642	1e-13	69.7
F358K20	gi|225432189|ref|XP_002268620.1|	29.7	165	114	1	78	566	182	346	2e-19	88.2
F413F20	gi|359493193|ref|XP_002264337.2|	51.56	64	29	2	546	358	439	501	3e-09	55.5
F413I20	gi|359497216|ref|XP_003635455.1|	98.08	104	2	0	651	340	146	249	3e-68	213
F559B20	gi|225429906|ref|XP_002283676.1|	84.09	132	21	0	330	725	253	384	2e-79	236
F559C20	gi|225457237|ref|XP_002284179.1|	77.62	143	32	0	429	1	1	143	4e-72	238
F559L20	gi|359478930|ref|XP_002283389.2|	66.67	69	23	0	486	280	431	499	5e-22	96.3
F559M20	gi|225453360|ref|XP_002270672.1|	69.88	83	25	0	334	582	876	958	4e-50	127
F6A20	gi|225437451|ref|XP_002268905.1|	60.35	227	88	1	676	2	514	740	4e-72	240
F6E20	gi|225440702|ref|XP_002274939.1|	51.79	56	27	0	225	58	265	320	2e-14	71.2
F83H20	gi|359473930|ref|XP_002265162.2|	56	50	22	0	471	322	321	370	1e-16	60.8
F14E19	gi|359488093|ref|XP_002265552.2|	85.9	156	22	0	179	646	100	255	4e-96	289
F14K19	gi|359475577|ref|XP_003631707.1|	72.34	47	11	1	3	137	363	409	3e-15	68.9
F16P19	gi|225458517|ref|XP_002284248.1|	55.06	158	41	4	474	1	1	128	2e-48	159
F170J19	gi|359493053|ref|XP_003634501.1|	30.35	201	102	4	104	640	1509	1693	2e-17	78.6
F228C19	gi|225453104|ref|XP_002270459.1|	28.57	119	81	2	342	698	96	210	6e-10	58.5
F228K19	gi|225443351|ref|XP_002265018.1|	93.1	58	4	0	447	274	211	268	2e-44	117
F228M19	gi|225440045|ref|XP_002282146.1|	97.56	246	6	0	738	1	147	392	6e-170	493
F228N19	gi|225444712|ref|XP_002278292.1|	48.98	98	39	3	581	321	664	761	2e-18	84.3
F228P19	gi|225451883|ref|XP_002278942.1|	59.52	42	17	0	126	1	10	51	4e-07	49.7
F288O19	gi|225454266|ref|XP_002275090.1|	89.8	49	5	0	292	438	259	307	9e-13	65.5
F289B19	gi|225456291|ref|XP_002279916.1|	50.85	118	22	1	104	457	670	751	4e-29	113
F289G19	gi|225459048|ref|XP_002285633.1|	38.37	86	52	1	265	8	268	352	1e-09	57.4
F311F19	gi|225448689|ref|XP_002280469.1|	74.53	161	15	1	490	8	170	304	2e-77	239
F311N19	gi|225460751|ref|XP_002273722.1|	80	40	8	0	358	477	426	465	2e-14	72
F311O19	gi|225460638|ref|XP_002265955.1|	90.91	66	6	0	360	163	28	93	3e-38	144
F334D19	gi|225432666|ref|XP_002282465.1|	72.4	250	68	1	750	1	37	285	2e-126	372
F390D19	gi|225435464|ref|XP_002285466.1|	38.14	97	25	1	698	408	28	89	1e-11	63.5
F390I19	gi|359491569|ref|XP_002280533.2|	37.71	175	98	3	9	503	1200	1373	2e-25	104
F390J19	gi|225455177|ref|XP_002270121.1|	93.02	43	3	0	314	186	257	299	6e-52	95.1
F390L19	gi|359480217|ref|XP_003632418.1|	62.81	121	39	3	363	1	1	115	1e-25	106
F453L19	gi|225441260|ref|XP_002274343.1|	78.85	52	11	0	188	33	34	85	1e-21	90.5
F453P19	gi|225435890|ref|XP_002265848.1|	69.09	55	17	0	2	166	167	221	2e-23	89.7
F490L19	gi|225424960|ref|XP_002264952.1|	66.3	92	31	0	12	287	121	212	8e-34	124
F519A19	gi|359478537|ref|XP_002278840.2|	59.52	168	65	2	64	558	790	957	3e-58	199
F519B19	gi|225448053|ref|XP_002273151.1|	34.71	121	52	2	170	451	530	650	4e-19	70.9
F519D19	gi|359497632|ref|XP_003635592.1|	26.21	206	133	5	17	631	8	195	3e-17	80.9
F519E19	gi|359497102|ref|XP_003635424.1|	28.93	159	113	0	494	18	171	329	1e-18	83.6
F519L19	gi|359489396|ref|XP_002272447.2|	73.28	116	26	2	307	648	542	654	8e-52	179
F613D19	gi|359497240|ref|XP_003635461.1|	56.41	156	59	3	511	56	25	175	5e-30	119
F613E19	gi|359488684|ref|XP_003633801.1|	85.56	90	13	0	40	309	178	267	2e-45	160
F613N19	gi|225428163|ref|XP_002281458.1|	90.91	33	3	0	459	361	227	259	3e-26	72
F613O19	gi|225449859|ref|XP_002265197.1|	71.67	60	17	0	182	3	341	400	3e-23	97.4
F622A19	gi|225448315|ref|XP_002265792.1|	28.36	134	81	2	441	55	110	233	8e-13	67.4
F622C19	gi|359494749|ref|XP_003634832.1|	64.71	68	14	1	139	312	178	245	1e-18	82.4
F622L19	gi|225432664|ref|XP_002278494.1|	74.17	120	31	0	533	174	463	582	8e-56	190
F622P19	gi|225436783|ref|XP_002268490.1|	53.33	60	27	1	493	314	308	366	6e-10	56.6
F8C19	gi|359477085|ref|XP_002272551.2|	86.21	29	4	0	279	193	347	375	2e-18	59.3
F8K19	gi|225451363|ref|XP_002263205.1|	48.31	118	60	1	355	2	180	296	2e-52	113
F8N19	gi|225458701|ref|XP_002284973.1|	67.5	80	24	2	1	240	334	411	2e-14	72
F198C18	gi|225425462|ref|XP_002279258.1|	75.61	82	17	1	1	246	40	118	3e-37	132
F198P18	gi|359476825|ref|XP_003631894.1|	75.32	77	19	0	311	541	44	120	2e-30	117
F223F18	gi|225442597|ref|XP_002284456.1|	84	125	18	2	378	7	1	124	6e-58	187
F289D18	gi|225431990|ref|XP_002279153.1|	54.05	37	17	0	620	510	184	220	6e-09	43.9
F289E18	gi|225425965|ref|XP_002269169.1|	67.96	206	61	2	2	604	126	331	2e-100	299
F289I18	gi|359485817|ref|XP_002269977.2|	67.42	221	67	2	675	25	799	1018	3e-91	293
F289K18	gi|359474547|ref|XP_002277503.2|	87.95	224	27	0	672	1	1	224	5e-140	417
F289P18	gi|225441728|ref|XP_002277339.1|	54.29	70	4	1	186	395	201	242	2e-32	72
F297C18	gi|225449863|ref|XP_002265279.1|	78.12	32	7	0	121	26	233	264	5e-12	62.8
F297L18	gi|359484480|ref|XP_002279554.2|	79.41	34	7	0	482	583	200	233	3e-12	65.1
F297M18	gi|359486503|ref|XP_003633451.1|	36.13	119	72	2	67	420	776	891	2e-10	60.1
F297N18	gi|225449130|ref|XP_002277407.1|	33.86	251	137	9	686	3	1	245	1e-30	121
F30A18	gi|359486871|ref|XP_002272748.2|	31.46	213	135	6	4	624	27	234	2e-17	82
F30P18	gi|359495727|ref|XP_002267980.2|	44.9	49	27	0	160	14	38	86	4e-07	47
F333H18	gi|359477548|ref|XP_002279154.2|	68.33	60	19	0	420	241	12	71	3e-19	86.3
F347K18	gi|225434329|ref|XP_002266238.1|	86.75	83	11	0	251	3	303	385	9e-41	146
F347M18	gi|225438595|ref|XP_002280620.1|	52.2	205	95	2	1	612	130	332	2e-71	228
F347O18	gi|225427488|ref|XP_002263208.1|	86.44	59	8	0	672	496	148	206	4e-19	77
F3571018	gi|225443310|ref|XP_002275416.1|	65.03	183	61	2	1	549	151	330	2e-78	243
F3571018	gi|225464720|ref|XP_002263190.1|	90.62	32	3	0	170	75	273	304	1e-13	67
F472A18	gi|225447810|ref|XP_002267129.1|	61.76	34	13	0	102	1	669	702	3e-08	49.7
F472G18	gi|225428871|ref|XP_002282463.1|	58.74	143	59	0	29	457	6	148	7e-49	166
F472N18	gi|225449392|ref|XP_002282536.1|	88.89	36	4	0	715	608	93	128	1e-15	75.5
F541J18	gi|225423907|ref|XP_002281818.1|	53.33	90	42	0	272	3	70	159	3e-24	99.8
F541N18	gi|225455531|ref|XP_002267632.1|	69.74	76	23	0	740	513	604	679	4e-29	116
F551G18	gi|225444019|ref|XP_002281594.1|	64.58	48	16	1	430	570	345	392	5e-11	62
F551K18	gi|225464186|ref|XP_002263334.1|	84.54	97	15	0	569	279	160	256	7e-48	166
F559L18	gi|359495620|ref|XP_002262737.2|	43.3	97	38	1	33	323	401	480	3e-14	68.6
F60K18	gi|225464119|ref|XP_002264023.1|	93.02	86	6	0	330	73	1	86	6e-50	172
F60M18	gi|359485753|ref|XP_003633328.1|	73.17	41	11	0	431	309	178	218	4e-14	71.6
F77E18	gi|359476239|ref|XP_002279005.2|	81.43	70	13	0	271	62	134	203	5e-32	124
F9G18	gi|225443118|ref|XP_002273312.1|	41.87	246	135	3	739	2	65	302	7e-57	197
F117L17	gi|225425280|ref|XP_002271514.1|	83.33	42	7	0	146	21	196	237	3e-18	77
F117M17	gi|225459247|ref|XP_002285762.1|	81.9	210	38	0	6	635	110	319	2e-124	359
F146A17	gi|359497102|ref|XP_003635424.1|	32.31	130	87	1	759	373	691	820	2e-14	72.4
F14H17	gi|359488149|ref|XP_003633709.1|	29.55	132	89	1	5	400	134	261	6e-09	55.1
F250B17	gi|225460741|ref|XP_002273028.1|	79.84	248	47	3	1	735	531	778	7e-130	395
F250J17	gi|359479655|ref|XP_003632320.1|	69.12	68	17	1	444	253	417	484	2e-42	102
F250L17	gi|359474176|ref|XP_002271618.2|	36.14	83	51	2	269	24	442	523	1e-07	50.8
F250O17	gi|359478506|ref|XP_003632124.1|	40	115	69	0	682	338	922	1036	2e-12	66.6
F260H17	gi|359483378|ref|XP_002265659.2|	65.12	86	29	1	807	553	164	249	5e-27	110
F260K17	gi|359479671|ref|XP_003632328.1|	51.16	129	55	4	370	8	249	377	2e-27	111
F260L17	gi|225435108|ref|XP_002284515.1|	75.93	54	13	0	503	664	121	174	2e-21	91.3
F30C17	gi|225458241|ref|XP_002282050.1|	82.09	67	12	0	484	284	111	177	2e-30	114
F30F17	gi|359494858|ref|XP_003634855.1|	73.33	105	19	1	779	492	516	620	2e-45	162
F321E17	gi|225440845|ref|XP_002276400.1|	51.79	168	80	1	582	82	12	179	9e-52	178
F321L17	gi|225435770|ref|XP_002285732.1|	91.67	36	3	0	3	110	1944	1979	3e-20	85.9
F336G17	gi|225451883|ref|XP_002278942.1|	27.78	216	131	5	602	9	1	209	7e-15	72.8
F336H17	gi|225459587|ref|XP_002285864.1|	75	32	8	0	526	431	32	63	2e-08	53.9
F336J17	gi|225452903|ref|XP_002283999.1|	67.74	31	10	0	16	108	292	322	5e-07	45.4
F350B17	gi|225460012|ref|XP_002271455.1|	69.47	190	52	2	557	3	128	316	2e-88	276
F387L17	gi|225426981|ref|XP_002269360.1|	78.5	107	23	0	367	687	123	229	4e-54	177
F590C17	gi|359480500|ref|XP_002269388.2|	76.92	143	31	2	734	309	204	345	1e-49	174
F590H17	gi|225437186|ref|XP_002274974.1|	55	140	61	2	251	670	4	141	7e-47	160
F590J17	gi|225465776|ref|XP_002268113.1|	47.25	182	89	6	581	45	315	492	1e-38	140
F615D17	gi|359476009|ref|XP_002280915.2|	77.78	45	10	0	189	323	714	758	3e-28	85.5
F615F17	gi|359491569|ref|XP_002280533.2|	29.85	201	121	5	7	576	120	311	5e-16	77.4
F620I17	gi|225424600|ref|XP_002285424.1|	72.22	144	40	0	821	390	249	392	4e-92	229
F620N17	gi|359485864|ref|XP_002266383.2|	41.86	86	50	0	457	200	247	332	5e-11	61.6
F620O17	gi|225451144|ref|XP_002270055.1|	61.4	114	44	0	51	392	180	293	1e-45	161
F168A16	gi|359483196|ref|XP_002271299.2|	65.35	101	9	1	486	788	222	296	3e-43	127
F168E16	gi|225424210|ref|XP_002284302.1|	67.44	43	10	1	119	3	455	497	4e-09	51.6
F168H16	gi|225448586|ref|XP_002278231.1|	77.97	177	39	0	11	541	268	444	3e-85	272
F168J16	gi|359496368|ref|XP_003635220.1|	55.38	186	81	1	92	643	807	992	3e-64	218
F170K16	gi|359493201|ref|XP_003634541.1|	50	150	38	3	454	5	252	364	5e-40	142
F187E16	gi|359475162|ref|XP_003631603.1|	63.64	88	32	0	698	435	581	668	4e-31	121
F187F16	gi|225451711|ref|XP_002276825.1|	65.71	175	60	0	2	526	279	453	3e-82	256
F187L16	gi|359489864|ref|XP_002270427.2|	72.92	48	13	0	314	171	23	70	7e-20	86.3
F199A16	gi|225443506|ref|XP_002276262.1|	64.86	37	13	0	352	242	40	76	4e-09	55.8
F199D16	gi|225432366|ref|XP_002275787.1|	74.19	62	15	1	134	319	664	724	1e-12	60.5
F199K16	gi|359474292|ref|XP_002273481.2|	43.61	133	63	3	390	782	376	498	7e-22	95.1
F199M16	gi|359489009|ref|XP_002278703.2|	55.91	127	23	1	383	3	102	195	7e-39	138
F255B16	gi|359493349|ref|XP_002277814.2|	38.81	67	41	0	262	462	655	721	3e-08	53.5
F357A16	gi|359489179|ref|XP_002265098.2|	52.89	121	44	5	357	1	391	500	2e-20	90.1
F357E16	gi|359481492|ref|XP_003632629.1|	82.93	41	6	1	2	121	71	111	1e-15	72.8
F37D16	gi|359477974|ref|XP_002263741.2|	67.5	120	39	0	308	667	487	606	1e-41	152
F37P16	gi|359480670|ref|XP_002271965.2|	25.41	122	91	0	495	130	355	476	3e-07	50.8
F403C16	gi|225443700|ref|XP_002264921.1|	48.33	120	62	0	2	361	165	284	7e-23	93.2
F403D16	gi|225451705|ref|XP_002279246.1|	70.75	106	31	0	2	319	280	385	2e-51	170
F403L16	gi|359492479|ref|XP_003634420.1|	53.97	63	29	0	194	6	470	532	4e-19	81.6
F403M16	gi|225457805|ref|XP_002265920.1|	78.57	42	9	0	305	180	531	572	9e-14	70.5
F519D16	gi|225450452|ref|XP_002276575.1|	59.48	153	62	0	1	459	63	215	3e-48	166
F519F16	gi|225452849|ref|XP_002283706.1|	54.89	133	57	1	400	2	69	198	1e-38	138
F519H16	gi|359486850|ref|XP_003633481.1|	61.74	149	54	1	562	116	312	457	9e-50	175
F519J16	gi|225424885|ref|XP_002269340.1|	67.03	182	57	1	537	1	138	319	8e-71	228
F602F16	gi|359477885|ref|XP_002268698.2|	78.79	33	6	1	608	510	129	160	2e-08	54.3
F602O16	gi|225430232|ref|XP_002282564.1|	31.25	224	133	2	54	704	38	247	2e-24	100
F146C15	gi|359488834|ref|XP_002273972.2|	71.43	35	10	0	205	309	156	190	2e-09	55.5
F146M15	gi|225453730|ref|XP_002272714.1|	57.23	173	24	1	3	521	402	524	1e-54	185
F146P15	gi|359479970|ref|XP_003632381.1|	63.5	137	46	2	428	18	1	133	3e-59	189
F157D15	gi|359497102|ref|XP_003635424.1|	31.36	169	112	2	503	3	508	674	2e-25	103
F157I15	gi|359490548|ref|XP_002267012.2|	50.58	172	56	1	516	1	674	816	5e-47	167
F281O15	gi|225447139|ref|XP_002271237.1|	62.42	165	59	1	1	486	157	321	1e-69	226
F303B15	gi|359479970|ref|XP_003632381.1|	63.5	137	46	2	428	18	1	133	7e-58	189
F303F15	gi|359486251|ref|XP_002263291.2|	78.63	248	53	0	25	768	319	566	8e-115	355
F303L15	gi|225431786|ref|XP_002270818.1|	62.96	54	17	1	368	529	134	184	7e-23	63.5
F303N15	gi|225451999|ref|XP_002283510.1|	50.85	118	12	2	365	12	413	484	2e-23	99
F315A15	gi|225447374|ref|XP_002281003.1|	57.84	204	55	1	692	81	41	213	3e-79	249
F315G15	gi|359494156|ref|XP_002277501.2|	90.7	43	4	0	267	139	306	348	1e-25	89
F334E15	gi|225470212|ref|XP_002270223.1|	31.58	133	80	4	4	393	159	283	2e-11	62.4
F334H15	gi|225437336|ref|XP_002265012.1|	50.41	246	37	4	2	739	1183	1343	2e-48	174
F334M15	gi|225439099|ref|XP_002266161.1|	72.84	81	22	0	350	592	318	398	1e-14	72.4
F358B15	gi|359489507|ref|XP_003633930.1|	66.49	188	62	1	565	5	293	480	1e-87	271
F358C15	gi|359496761|ref|XP_003635326.1|	37.62	202	87	3	578	90	37	238	4e-32	123
F358E15	gi|225450111|ref|XP_002278750.1|	76.92	52	12	0	255	100	296	347	4e-21	90.9
F358N15	gi|359475104|ref|XP_003631586.1|	83.85	130	21	0	27	416	308	437	3e-62	209
F390D15	gi|359485690|ref|XP_003633313.1|	32.39	71	46	2	212	3	65	134	1e-07	50.8
F390G15	gi|225439323|ref|XP_002269129.1|	85.79	190	27	0	624	55	239	428	9e-120	353
F390I15	gi|359484211|ref|XP_003633080.1|	34.67	75	45	1	53	277	986	1056	2e-07	50.1
F398A15	gi|359486510|ref|XP_002271317.2|	48.03	254	131	1	765	4	49	301	8e-58	199
F398G15	gi|225450975|ref|XP_002284757.1|	75.68	37	9	0	423	313	474	510	4e-11	62.8
F398M15	gi|225423436|ref|XP_002264369.1|	81.17	154	29	0	465	4	103	256	5e-82	249
F411E15	gi|225447404|ref|XP_002281379.1|	41.67	84	48	1	429	181	65	148	1e-14	72.4
F411O15	gi|225458257|ref|XP_002281331.1|	65.69	204	70	0	622	11	371	574	2e-93	291
F411P15	gi|225455268|ref|XP_002273657.1|	52.63	95	43	1	126	404	28	122	1e-37	92
F507A15	gi|225434686|ref|XP_002280576.1|	49.5	101	20	1	305	3	42	111	3e-24	92.4
F507F15	gi|359488348|ref|XP_002279300.2|	69.74	76	22	1	229	5	136	211	5e-35	125
F522A15	gi|225448988|ref|XP_002270908.1|	60.47	43	17	0	3	131	130	172	2e-10	57
F522K15	gi|225439930|ref|XP_002280272.1|	80	45	9	0	548	414	51	95	1e-14	70.5
F559L15	gi|225458930|ref|XP_002283520.1|	54.76	42	19	0	663	538	108	149	1e-08	54.3
F559O15	gi|359488002|ref|XP_002263591.2|	83.56	73	12	0	344	126	1261	1333	5e-31	98.2
F6C15	gi|225452825|ref|XP_002278235.1|	67	100	30	3	410	700	336	435	1e-34	132
F6H15	gi|225456838|ref|XP_002278792.1|	89.09	55	6	0	91	255	93	147	3e-25	99.4
F6O15	gi|359488002|ref|XP_002263591.2|	60	45	18	0	591	725	35	79	2e-11	63.5
F6P15	gi|225425774|ref|XP_002263766.1|	40.91	264	135	7	2	784	17	262	8e-36	137
F77F15	gi|225424564|ref|XP_002285352.1|	91.07	56	5	0	370	203	386	441	8e-41	108
F117B14	gi|225432528|ref|XP_002277614.1|	62.5	248	93	0	1	744	170	417	1e-116	351
F117N14	gi|225437328|ref|XP_002267393.1|	92	25	2	0	644	718	718	742	6e-08	53.1
F199C14	gi|225441834|ref|XP_002284060.1|	73.61	269	69	1	827	21	307	573	4e-143	424
F199L14	gi|359489084|ref|XP_002268098.2|	50.39	129	62	2	280	663	660	787	1e-33	129
F199O14	gi|359493753|ref|XP_003634660.1|	35.15	202	109	8	1	564	536	729	9e-14	70.9
F240C14	gi|359486871|ref|XP_002272748.2|	31.93	238	143	8	743	54	25	251	6e-22	96.3
F240J14	gi|225434435|ref|XP_002277615.1|	65.38	52	18	0	223	378	293	344	2e-22	81.3
F261F14	gi|359481391|ref|XP_002276710.2|	63.64	77	27	1	473	243	211	286	5e-34	97.1
F289C14	gi|359496781|ref|XP_002262971.2|	35.45	189	116	3	11	568	83	268	6e-36	134
F289G14	gi|359492479|ref|XP_003634420.1|	87.1	62	8	0	188	3	1098	1159	1e-60	117
F315P14	gi|225431215|ref|XP_002267188.1|	80	40	8	0	86	205	267	306	6e-15	70.9
F352B14	gi|225445859|ref|XP_002278464.1|	65.75	73	24	1	220	2	20	91	1e-19	88.2
F383B14	gi|359486454|ref|XP_003633446.1|	73.08	52	14	0	182	337	1468	1519	2e-19	88.6
F383C14	gi|359474719|ref|XP_002268332.2|	65.79	228	74	2	12	683	1	228	5e-103	307
F383E14	gi|225458782|ref|XP_002285152.1|	78.78	245	51	1	733	2	27	271	1e-146	419
F383H14	gi|225440596|ref|XP_002277594.1|	82.14	140	25	0	496	77	81	220	1e-78	242
F518L14	gi|225452448|ref|XP_002277810.1|	47.37	114	42	4	1	309	147	253	4e-22	92.8
F519D14	gi|359497102|ref|XP_003635424.1|	29.18	257	176	3	772	5	541	792	4e-18	84.3
F519F14	gi|225428926|ref|XP_002262649.1|	71.74	46	13	0	315	452	87	132	6e-15	71.2
F519G14	gi|359497650|ref|XP_003635599.1|	71.7	159	45	0	494	18	39	197	7e-69	221
F88E14	gi|359488729|ref|XP_002280233.2|	62.86	35	13	0	109	213	226	260	7e-08	50.8
F88J14	gi|225454296|ref|XP_002275449.1|	77.5	40	9	0	82	201	751	790	2e-24	70.1
F88K14	gi|225453553|ref|XP_002262724.1|	54.17	96	37	3	1	267	349	444	4e-24	100
F88M14	gi|225438479|ref|XP_002278202.1|	83.81	105	12	1	161	475	124	223	9e-44	158
F88N14	gi|359497728|ref|XP_003635622.1|	58.2	122	51	0	2	367	110	231	2e-38	141
F147M13	gi|225449434|ref|XP_002278015.1|	67.15	137	45	0	413	3	37	173	2e-58	198
F157I13	gi|359492916|ref|XP_002283927.2|	72.93	133	36	0	287	685	35	167	4e-62	206
F211A13	gi|359496647|ref|XP_003635289.1|	83.67	49	8	0	62	208	530	578	1e-23	97.1
F336B13	gi|225438680|ref|XP_002277444.1|	60.93	151	59	0	579	127	362	512	2e-61	205
F336C13	gi|225433894|ref|XP_002266580.1|	91.15	113	10	0	731	393	1005	1117	5e-105	216
F336F13	gi|225430555|ref|XP_002285593.1|	47.89	142	63	3	415	2	61	195	6e-37	134
F336O13	gi|225444924|ref|XP_002282186.1|	49.06	106	27	1	2	319	125	203	3e-34	103
F350C13	gi|225453927|ref|XP_002279696.1|	84.26	197	25	3	1	588	130	321	3e-104	331
F350K13	gi|359495203|ref|XP_002263507.2|	78.17	142	31	0	428	3	527	668	2e-69	231
F350O13	gi|359477629|ref|XP_002274451.2|	60	40	16	0	457	576	802	841	4e-11	61.6
F407B13	gi|225426512|ref|XP_002271762.1|	61.64	73	20	2	712	518	133	205	2e-19	84.3
F407D13	gi|359473634|ref|XP_002266685.2|	63.89	36	13	0	382	275	79	114	9e-17	59.3
F41J13	gi|225461019|ref|XP_002280959.1|	74.19	31	8	0	473	565	363	393	5e-09	56.2
F41O13	gi|359486223|ref|XP_002265374.2|	39.13	115	42	4	445	122	176	269	4e-14	70.9
F518C13	gi|225462066|ref|XP_002276099.1|	60.98	41	16	0	740	618	112	152	3e-08	53.5
F518I13	gi|225459806|ref|XP_002285912.1|	83.33	30	5	0	362	451	186	215	2e-09	55.8
F625C13	gi|225445386|ref|XP_002281711.1|	46.38	138	67	2	673	281	472	609	3e-33	127
F625K13	gi|359492851|ref|XP_003634472.1|	43.63	204	115	0	674	63	246	449	1e-31	124
F625O13	gi|359486585|ref|XP_002277071.2|	64.53	234	47	2	711	13	303	501	3e-88	275
F6D13	gi|225459613|ref|XP_002284529.1|	63.11	103	13	1	310	2	176	253	3e-48	129
F6J13	gi|225463151|ref|XP_002266966.1|	43.4	106	21	1	167	484	1	67	1e-16	79
F6L13	gi|225458257|ref|XP_002281331.1|	71.53	144	41	0	3	434	556	699	7e-53	183
F6P13	gi|225426554|ref|XP_002272348.1|	52.55	137	35	2	405	1	69	177	3e-52	149
F175D12	gi|359489658|ref|XP_003633959.1|	80.43	46	9	0	391	528	100	145	6e-18	81.3
F175M12	gi|359497102|ref|XP_003635424.1|	37.88	66	39	1	627	430	397	460	4e-08	52.8
F198F12	gi|225449356|ref|XP_002282149.1|	86.3	73	10	0	329	111	266	338	4e-44	135
F260C12	gi|359497102|ref|XP_003635424.1|	33.33	87	56	1	5	265	376	460	4e-10	56.2
F281A12	gi|225466149|ref|XP_002269854.1|	75	32	8	0	122	27	1109	1140	2e-11	58.9
F303H12	gi|359492064|ref|XP_002282338.2|	64.44	45	16	0	402	268	236	280	1e-12	66.2
F333D12	gi|359474199|ref|XP_002274996.2|	89.58	48	5	0	263	406	180	227	9e-39	95.9
F333P12	gi|359497586|ref|XP_002264711.2|	77.42	31	7	0	55	147	72	102	3e-11	57
F34I12	gi|225457612|ref|XP_002274079.1|	74.42	43	11	0	554	426	52	94	4e-14	70.9
F34M12	gi|359491406|ref|XP_002274613.2|	27.33	150	109	0	451	2	26	175	2e-11	63.2
F358C12	gi|225463392|ref|XP_002271932.1|	51.02	49	24	0	149	295	73	121	1e-10	60.5
F358F12	gi|225433598|ref|XP_002273067.1|	62.22	45	17	0	205	339	197	241	4e-23	64.7
F358G12	gi|225451883|ref|XP_002278942.1|	30.3	231	134	6	665	3	1	214	7e-23	95.9
F372K12	gi|359473010|ref|XP_003631229.1|	64.13	92	29	2	274	2	151	239	9e-37	127
F372L12	gi|225448938|ref|XP_002272338.1|	80.95	42	8	0	289	164	247	288	7e-22	72.8
F41O12	gi|225453195|ref|XP_002276386.1|	69.4	134	41	0	224	625	17	150	4e-65	210
F578F12	gi|225432045|ref|XP_002280311.1|	59.26	81	28	1	130	357	16	96	2e-26	104
F578H12	gi|359494573|ref|XP_002267355.2|	45.07	71	39	0	213	1	107	177	2e-16	73.9
F609L12	gi|225456161|ref|XP_002278590.1|	44.25	174	80	4	491	15	34	205	3e-26	108
F609M12	gi|359476456|ref|XP_002272127.2|	36.29	237	143	1	741	55	518	754	2e-29	119
F609N12	gi|225437241|ref|XP_002275598.1|	79.49	39	8	0	280	396	36	74	1e-13	69.7
F609P12	gi|359495673|ref|XP_003635054.1|	35.54	121	75	1	364	2	467	584	4e-20	90.1
F614I12	gi|359488588|ref|XP_002276597.2|	74.42	43	11	0	516	388	183	225	1e-14	73.2
F620E12	gi|225439338|ref|XP_002268304.1|	51.39	72	24	1	25	207	256	327	2e-14	72.4
F625J12	gi|225427696|ref|XP_002274392.1|	54.1	61	22	1	564	382	13	67	1e-11	63.9
F8K12	gi|225456641|ref|XP_002270344.1|	87.88	33	4	0	101	3	19	51	9e-17	67.8
F8N12	gi|359484309|ref|XP_003633096.1|	82.03	128	23	0	433	50	764	891	6e-76	220
F11E11	gi|225439191|ref|XP_002269447.1|	89.33	150	16	0	83	532	114	263	7e-91	282
F11J11	gi|359495096|ref|XP_002265119.2|	48.32	149	34	2	447	1	71	176	2e-35	130
F187F11	gi|225461832|ref|XP_002285646.1|	85.51	138	20	0	415	2	13	150	5e-82	249
F187J11	gi|225458237|ref|XP_002282021.1|	84.21	38	6	0	323	436	1	38	2e-16	75.5
F187N11	gi|359495375|ref|XP_003634972.1|	44.44	135	72	1	37	441	109	240	2e-26	105
F187P11	gi|225428772|ref|XP_002282024.1|	67.95	156	23	1	526	59	513	641	4e-61	209
F240D11	gi|225454346|ref|XP_002278060.1|	67.66	167	53	1	3	503	168	333	6e-77	240
F240O11	gi|359495727|ref|XP_002267980.2|	40.23	87	48	3	382	630	20	106	2e-10	58.2
F372F11	gi|359473149|ref|XP_002282407.2|	54.55	99	14	1	580	284	219	286	3e-38	103
F372J11	gi|225450275|ref|XP_002270378.1|	83.33	36	6	0	112	5	49	84	2e-12	65.5
F453A11	gi|359483436|ref|XP_002269011.2|	82.86	70	12	0	675	466	617	686	8e-33	127
F472G11	gi|359477388|ref|XP_002280393.2|	52.4	229	107	2	43	729	153	379	5e-70	232
F472J11	gi|91983984|ref|YP_567068.1|	93.02	43	3	0	3	131	897	939	1e-23	93.6
F472N11	gi|225458615|ref|XP_002282788.1|	58.5	147	27	1	441	1	17	129	1e-51	173
F490A11	gi|359489921|ref|XP_002264045.2|	56.98	86	6	1	50	307	175	229	5e-21	91.3
F490E11	gi|359479239|ref|XP_002274937.2|	64.71	68	24	0	206	3	1205	1272	4e-23	100
F490I11	gi|359483296|ref|XP_002265811.2|	95.14	144	7	0	743	312	502	645	3e-86	267
F490K11	gi|225428940|ref|XP_002263529.1|	55.26	38	17	0	413	300	155	192	5e-08	52
F490M11	gi|359480122|ref|XP_002265617.2|	57.43	101	41	2	1	303	335	433	3e-21	89.4
F518C11	gi|359497218|ref|XP_002271073.2|	67.44	43	13	1	302	430	46	87	4e-10	55.8
F518H11	gi|359495673|ref|XP_003635054.1|	41.96	143	83	0	438	10	493	635	3e-33	127
F578I11	gi|225465431|ref|XP_002265419.1|	40.36	223	120	4	3	644	474	692	1e-40	149
F590O11	gi|225436114|ref|XP_002278363.1|	88.24	34	4	0	1	102	591	624	2e-14	71.6
F604K11	gi|225427401|ref|XP_002263738.1|	92.59	54	4	0	401	240	585	638	1e-38	105
F604N11	gi|359486871|ref|XP_002272748.2|	28.43	197	123	5	606	46	123	311	1e-12	66.2
F609C11	gi|359481971|ref|XP_003632699.1|	59.68	248	98	1	818	75	574	819	5e-101	316
F609G11	gi|359477629|ref|XP_002274451.2|	56.25	112	20	1	692	357	2665	2747	4e-32	126
F609H11	gi|225437471|ref|XP_002269324.1|	45.04	131	65	3	177	566	342	466	8e-26	104
F609I11	gi|359475340|ref|XP_003631663.1|	86.67	75	10	0	3	227	428	502	8e-42	150
F622C11	gi|225433491|ref|XP_002265088.1|	88.71	248	28	0	1	744	169	416	7e-157	447
F622E11	gi|225454212|ref|XP_002274233.1|	36.91	149	87	3	252	683	148	294	4e-23	99
F622J11	gi|359496051|ref|XP_002284565.2|	71.43	63	18	0	54	242	107	169	7e-16	74.3
F7D11	gi|225450484|ref|XP_002280673.1|	94.68	94	5	0	639	358	89	182	1e-56	187
F7O11	gi|225437270|ref|XP_002282468.1|	77.42	155	33	1	2	466	302	454	1e-84	260
F7P11	gi|359484644|ref|XP_002281763.2|	96.51	86	3	0	608	351	189	274	2e-41	144
F167J10	gi|359495673|ref|XP_003635054.1|	42.26	168	95	2	15	515	508	674	5e-37	139
F16C10	gi|225440071|ref|XP_002277171.1|	72.41	87	24	0	79	339	137	223	1e-36	134
F16F10	gi|359474448|ref|XP_003631469.1|	42.41	257	144	3	15	782	676	929	8e-61	208
F170A10	gi|225426140|ref|XP_002272901.1|	44.07	270	127	4	764	27	324	593	3e-64	219
F170C10	gi|359496593|ref|XP_002270520.2|	68.57	35	11	0	3	107	275	309	5e-09	55.5
F170J10	gi|359488976|ref|XP_003633850.1|	43.3	97	25	2	35	325	79	145	2e-16	75.9
F170L10	gi|225428904|ref|XP_002285375.1|	51.79	56	27	0	237	404	152	207	3e-18	62
F253J10	gi|225439446|ref|XP_002266838.1|	51.82	220	94	6	2	652	58	268	1e-38	143
F253O10	gi|359489768|ref|XP_002272966.2|	53.7	54	25	0	179	18	190	243	7e-14	65.9
F255J10	gi|225440157|ref|XP_002277968.1|	90.2	51	5	0	1	153	70	120	3e-16	72.4
F255K10	gi|225449643|ref|XP_002262646.1|	73.45	177	47	0	135	665	196	372	7e-91	286
F255L10	gi|225430656|ref|XP_002270163.1|	81.82	44	8	0	259	128	682	725	2e-17	79.7
F277O10	gi|225438007|ref|XP_002270511.1|	37.23	231	100	6	669	1	91	284	7e-33	124
F311J10	gi|225455457|ref|XP_002279827.1|	72.73	55	15	0	390	226	110	164	1e-18	84
F311P10	gi|225427490|ref|XP_002263265.1|	65.79	38	13	0	80	193	56	93	6e-10	54.7
F359C10	gi|225443113|ref|XP_002274740.1|	43.33	180	95	5	3	536	139	313	2e-36	134
F359H10	gi|225455459|ref|XP_002274808.1|	71.43	105	30	0	318	4	27	131	1e-29	113
F359M10	gi|225456161|ref|XP_002278590.1|	42.79	215	115	3	1	624	137	350	3e-39	145
F359O10	gi|225435754|ref|XP_002285720.1|	80.12	171	34	0	3	515	63	233	1e-87	280
F372N10	gi|225439759|ref|XP_002273255.1|	57.38	61	17	2	3	158	522	582	1e-13	68.9
F372O10	gi|225470573|ref|XP_002272214.1|	59.76	82	33	0	17	262	301	382	3e-21	92.8
F372P10	gi|359481749|ref|XP_003632669.1|	55.5	191	80	4	51	611	611	800	4e-47	168
F37J10	gi|359488254|ref|XP_002280944.2|	77.78	36	8	0	306	199	1	36	9e-21	63.9
F383K10	gi|225446529|ref|XP_002279120.1|	68.57	70	22	0	595	386	508	577	4e-24	99.8
F3D10	gi|225440898|ref|XP_002282740.1|	68.09	47	12	1	159	19	320	363	3e-11	61.2
F407A10	gi|359487791|ref|XP_002280871.2|	32.17	143	72	5	598	221	39	173	9e-09	54.7
F407B10	gi|359485329|ref|XP_003633259.1|	41.84	98	46	3	554	291	26	122	2e-10	60.1
F407E10	gi|225431924|ref|XP_002277060.1|	85.19	27	4	0	422	502	567	593	2e-08	54.7
F407G10	gi|359494406|ref|XP_003634774.1|	54.88	82	34	2	239	3	237	318	9e-38	89
F411A10	gi|225443351|ref|XP_002265018.1|	81.97	61	11	0	106	288	75	135	4e-27	103
F411B10	gi|359483143|ref|XP_003632910.1|	82.76	29	5	0	330	416	146	174	3e-12	57
F411G10	gi|225459742|ref|XP_002285895.1|	70.41	169	48	2	685	179	52	218	1e-69	223
F522D10	gi|359481882|ref|XP_002277970.2|	82.65	219	38	0	1	657	3	221	9e-113	343
F522H10	gi|225445527|ref|XP_002285249.1|	72.54	193	50	1	4	573	185	377	2e-89	279
F537M10	gi|359493751|ref|XP_002279982.2|	42.49	273	152	4	818	3	473	741	5e-49	175
F537O10	gi|225439866|ref|XP_002274736.1|	34.07	182	55	2	227	772	619	735	1e-33	96.3
F613D10	gi|225463284|ref|XP_002264531.1|	59.79	97	36	2	216	503	69	163	7e-26	101
F613E10	gi|225448041|ref|XP_002273537.1|	91.89	37	3	0	589	699	279	315	4e-17	78.6
F613G10	gi|225462116|ref|XP_002263233.1|	50.93	214	99	4	634	8	526	738	9e-60	203
F67M10	gi|225465989|ref|XP_002264403.1|	84.09	44	7	0	166	297	527	570	3e-09	55.8
F168D9	gi|225461403|ref|XP_002284857.1|	72.09	43	12	0	140	12	62	104	1e-17	80.1
F168F9	gi|225462054|ref|XP_002275736.1|	83.33	30	5	0	238	149	8	37	1e-08	50.4
F168H9	gi|225435520|ref|XP_002285555.1|	52.07	169	30	3	505	2	134	252	4e-40	145
F209B9	gi|359476556|ref|XP_003631859.1|	84.62	39	6	0	232	116	1827	1865	4e-33	70.9
F209E9	gi|225463378|ref|XP_002271605.1|	94.87	39	2	0	119	3	306	344	7e-19	79.3
F209J9	gi|225443399|ref|XP_002267279.1|	100	36	0	0	401	294	333	368	2e-16	77.4
F209L9	gi|225452298|ref|XP_002272341.1|	75.86	29	7	0	87	1	38	66	1e-08	49.3
F223J9	gi|225433924|ref|XP_002268700.1|	59.31	145	29	2	359	793	61	175	6e-47	159
F260D9	gi|225459900|ref|XP_002263376.1|	55.1	147	59	4	101	526	22	166	7e-43	146
F260E9	gi|225459797|ref|XP_002285909.1|	64.29	70	23	2	85	288	433	502	5e-19	86.3
F260O9	gi|359496848|ref|XP_002269653.2|	35.45	189	95	2	2	556	385	550	5e-26	108
F260P9	gi|225423589|ref|XP_002275605.1|	66.8	253	71	1	3	722	266	518	2e-117	353
F261P9	gi|225439086|ref|XP_002265705.1|	66.67	39	13	0	452	568	144	182	2e-09	57
F270B9	gi|225424345|ref|XP_002284867.1|	80	55	11	0	2	166	338	392	2e-23	91.7
F270E9	gi|359483188|ref|XP_002269642.2|	48.78	123	50	1	396	67	1206	1328	1e-47	118
F270J9	gi|359488555|ref|XP_003633777.1|	53.76	93	43	0	280	2	39	131	9e-29	115
F270O9	gi|225439099|ref|XP_002266161.1|	77.09	179	41	0	6	542	418	596	1e-75	244
F30H9	gi|359478149|ref|XP_002264839.2|	89.09	55	6	0	489	653	551	605	5e-28	113
F30M9	gi|225434187|ref|XP_002279286.1|	54.76	84	5	1	242	493	430	480	8e-18	81.6
F30O9	gi|225462342|ref|XP_002268982.1|	87.04	54	7	0	302	141	292	345	2e-25	103
F313E9	gi|225450913|ref|XP_002280651.1|	75.5	151	37	0	754	302	716	866	4e-74	244
F313M9	gi|359497887|ref|XP_003635683.1|	53.44	131	58	1	771	388	276	406	1e-42	154
F358F9	gi|225427250|ref|XP_002281049.1|	39.92	258	122	7	678	1	191	447	7e-48	168
F358H9	gi|359483130|ref|XP_002270323.2|	86.05	43	6	0	129	1	297	339	5e-20	78.6
F363L9	gi|225455551|ref|XP_002268183.1|	63.36	232	78	4	682	2	11	240	2e-88	280
F453N9	gi|225457763|ref|XP_002278177.1|	46.88	64	33	1	593	405	319	382	6e-12	64.3
F60D9	gi|225452994|ref|XP_002263091.1|	25.65	230	165	3	689	9	66	292	6e-16	76.6
F60I9	gi|225456567|ref|XP_002265348.1|	78.49	93	20	0	546	268	349	441	6e-45	158
F60J9	gi|225456565|ref|XP_002265310.1|	77.47	182	40	1	546	1	326	506	7e-99	299
F168I8	gi|359497102|ref|XP_003635424.1|	32.43	148	97	2	1	441	675	820	2e-16	78.6
F175E8	gi|359486632|ref|XP_002279143.2|	79.07	43	9	0	434	306	461	503	2e-15	75.5
F175I8	gi|225432606|ref|XP_002281606.1|	42.7	178	31	4	1	534	302	408	7e-34	130
F253E8	gi|359489740|ref|XP_002264036.2|	71.37	248	70	1	3	743	123	370	3e-109	340
F253N8	gi|225462663|ref|XP_002266509.1|	65.12	43	15	0	212	340	916	958	6e-12	64.7
F255G8	gi|359475390|ref|XP_002281738.2|	62.22	270	95	1	3	812	1580	1842	6e-93	303
F311K8	gi|225459231|ref|XP_002285752.1|	97.85	93	2	0	320	42	80	172	2e-59	149
F352A8	gi|225459587|ref|XP_002285864.1|	59.72	72	19	1	28	243	438	499	2e-19	85.1
F352E8	gi|359484584|ref|XP_002284512.2|	51.41	249	57	5	2	733	430	619	3e-64	214
F352L8	gi|225458219|ref|XP_002281223.1|	48.04	102	9	1	489	184	344	401	8e-52	92
F383B8	gi|225437465|ref|XP_002273574.1|	73.58	53	12	1	115	267	55	107	2e-18	82.8
F383K8	gi|225445364|ref|XP_002284885.1|	69.9	196	35	1	589	2	318	489	1e-86	281
F383P8	gi|225439586|ref|XP_002265673.1|	58.97	39	14	2	85	195	61	99	5e-08	46.2
F398J8	gi|359477919|ref|XP_002270164.2|	70.97	124	10	1	653	282	204	301	5e-56	193
F453I8	gi|359492726|ref|XP_002280306.2|	42.52	214	82	3	4	645	442	614	7e-33	127
F501H8	gi|359482803|ref|XP_003632843.1|	79.3	227	47	0	681	1	37	263	3e-127	391
F501N8	gi|225463589|ref|XP_002271437.1|	76.06	71	17	0	1	213	8	78	4e-34	117
F537B8	gi|225425270|ref|XP_002267902.1|	65.52	29	10	0	9	95	576	604	3e-07	45.8
F537H8	gi|225427798|ref|XP_002270024.1|	91.74	109	9	0	2	328	331	439	6e-63	203
F539B8	gi|225457015|ref|XP_002282501.1|	81.03	58	11	0	242	69	172	229	3e-23	99.8
F539H8	gi|225437270|ref|XP_002282468.1|	71.34	157	45	0	473	3	142	298	5e-51	175
F541B8	gi|225455376|ref|XP_002277712.1|	93.62	94	6	0	282	1	208	301	1e-58	192
F541J8	gi|359480088|ref|XP_002263397.2|	55	40	13	2	506	610	30	69	2e-08	42
F551E8	gi|225450599|ref|XP_002277956.1|	86.11	36	5	0	130	23	632	667	1e-12	66.6
F551J8	gi|359478095|ref|XP_002274107.2|	35.75	221	117	5	644	33	344	556	2e-27	112
F551O8	gi|225437380|ref|XP_002268904.1|	52.73	220	26	2	1	660	156	297	2e-66	212
F620G8	gi|225449016|ref|XP_002272337.1|	83.78	37	6	0	146	256	72	108	5e-14	67.8
F620K8	gi|359485142|ref|XP_002279792.2|	69.53	128	6	1	622	239	207	301	8e-52	180
F170C7	gi|225460372|ref|XP_002264425.1|	38.79	165	65	2	495	1	843	971	5e-28	114
F170H7	gi|225431735|ref|XP_002269917.1|	78.38	37	6	1	527	637	317	351	2e-10	59.3
F170I7	gi|359474371|ref|XP_002266419.2|	73.08	26	7	0	328	405	509	534	9e-08	52
F209A7	gi|225463167|ref|XP_002267200.1|	53.62	138	63	1	415	2	72	208	3e-42	153
F359B7	gi|359479667|ref|XP_003632326.1|	59.8	199	75	3	87	671	1626	1823	8e-56	195
F387H7	gi|225434968|ref|XP_002283939.1|	95.6	91	4	0	223	495	15	105	3e-58	189
F609B7	gi|359494333|ref|XP_002267683.2|	27.1	107	76	1	14	334	553	657	4e-09	55.1
F609I7	gi|225458990|ref|XP_002285583.1|	97.44	39	1	0	1	117	272	310	9e-20	81.3
F609N7	gi|359486227|ref|XP_002270047.2|	45.35	86	46	1	155	409	1	86	2e-14	72
F83K7	gi|359485391|ref|XP_002274640.2|	86.75	166	22	0	2	499	281	446	1e-100	311
F11E6	gi|225458396|ref|XP_002283534.1|	55.41	148	48	3	738	298	41	171	2e-38	134
F11F6	gi|225447496|ref|XP_002265233.1|	74.14	58	15	0	58	231	167	224	1e-43	82.8
F11H6	gi|359494335|ref|XP_002267870.2|	73.6	250	62	2	3	746	587	834	3e-114	355
F11P6	gi|225424089|ref|XP_002283405.1|	40	150	54	7	351	7	388	536	1e-14	72.8
F146I6	gi|359482442|ref|XP_002271263.2|	64.95	194	65	1	2	574	1394	1587	4e-76	251
F146J6	gi|359477935|ref|XP_003632043.1|	64.29	56	20	0	692	525	212	267	3e-13	67.8
F146L6	gi|225457889|ref|XP_002270500.1|	50	82	41	0	50	295	127	208	7e-38	94
F146N6	gi|359497102|ref|XP_003635424.1|	29.61	179	123	2	5	541	530	705	1e-21	92.8
F146O6	gi|359482890|ref|XP_002283628.2|	85	60	9	0	4	183	144	203	6e-28	110
F14L6	gi|225435919|ref|XP_002267190.1|	76.76	185	43	0	561	7	99	283	2e-96	296
F14P6	gi|225453789|ref|XP_002270673.1|	82.26	62	11	0	2	187	377	438	2e-52	116
F157G6	gi|359476556|ref|XP_003631859.1|	52.94	85	10	1	370	116	1811	1865	3e-31	77.8
F157P6	gi|225457174|ref|XP_002283854.1|	95.24	42	2	0	344	219	1	42	1e-20	90.9
F167B6	gi|359490794|ref|XP_002267865.2|	76.26	139	24	1	4	393	641	779	2e-66	225
F167K6	gi|225461070|ref|XP_002279020.1|	42.57	101	21	2	221	523	34	97	3e-17	76.3
F16L6	gi|225451883|ref|XP_002278942.1|	31.25	112	70	3	327	10	100	210	6e-13	45.8
F228B6	gi|225438595|ref|XP_002280620.1|	50.83	242	92	3	2	727	229	443	3e-72	231
F228G6	gi|225424470|ref|XP_002281659.1|	61.9	42	16	0	583	458	267	308	7e-30	57
F228J6	gi|359496946|ref|XP_002268844.2|	72.73	33	9	0	533	435	276	308	4e-08	52.4
F253A6	gi|359496214|ref|XP_002263717.2|	64.44	45	16	0	234	100	190	234	8e-10	58.9
F253G6	gi|359480057|ref|XP_003632392.1|	74.36	39	10	0	2	118	347	385	3e-13	63.2
F270E6	gi|225427145|ref|XP_002279665.1|	89.55	67	7	0	203	3	839	905	8e-36	129
F270M6	gi|225426453|ref|XP_002275806.1|	86.69	248	33	0	3	746	250	497	9e-148	427
F270N6	gi|225439064|ref|XP_002266205.1|	82.35	51	8	1	568	416	54	103	3e-19	87
F270O6	gi|225447596|ref|XP_002272334.1|	91.55	71	6	0	213	1	230	300	2e-41	142
F334N6	gi|359472593|ref|XP_002281277.2|	34.45	209	118	7	740	135	459	655	2e-28	116
F60C6	gi|225441987|ref|XP_002271218.1|	69.78	139	41	1	688	272	243	380	2e-56	184
F60D6	gi|225434504|ref|XP_002275653.1|	32.31	130	39	3	3	389	104	185	1e-09	57.4
F60H6	gi|359474723|ref|XP_002270533.2|	86.17	94	13	0	2	283	227	320	2e-57	169
F60L6	gi|225459546|ref|XP_002285851.1|	96.3	27	1	0	83	3	37	63	2e-10	57.8
F60O6	gi|359494034|ref|XP_002278280.2|	82.86	35	6	0	505	401	106	140	3e-23	67
F60P6	gi|359479661|ref|XP_003632323.1|	68.48	92	27	2	505	236	82	173	5e-31	112
F620A6	gi|359496542|ref|XP_003635262.1|	44.08	245	131	3	736	2	35	273	2e-59	202
F620G6	gi|359480057|ref|XP_003632392.1|	67.31	52	13	1	1	156	975	1022	2e-10	60.1
F620N6	gi|359486510|ref|XP_002271317.2|	43.18	176	97	3	523	2	494	668	2e-33	127
F625J6	gi|225425754|ref|XP_002276889.1|	88.71	124	11	2	372	1	43	163	1e-70	221
F77C6	gi|359480801|ref|XP_002277947.2|	65.42	107	4	1	504	184	1074	1147	4e-31	94.7
F77H6	gi|225438281|ref|XP_002269083.1|	60.81	74	28	1	254	33	77	149	6e-26	97.1
F147I5	gi|225424395|ref|XP_002281315.1|	53.66	123	55	2	404	769	169	290	7e-33	128
F147J5	gi|225426442|ref|XP_002274727.1|	86.41	103	14	0	3	311	12	114	3e-56	182
F157B5	gi|225470559|ref|XP_002271876.1|	74.15	147	31	2	470	45	349	493	2e-62	204
F157F5	gi|359492526|ref|XP_002285467.2|	41.12	214	82	9	3	530	465	672	6e-25	103
F166A5	gi|359480626|ref|XP_002277749.2|	75.91	137	33	0	227	637	348	484	3e-56	195
F166C5	gi|359493725|ref|XP_002280679.2|	59.46	148	60	0	444	1	12	159	2e-45	164
F175P5	gi|359475380|ref|XP_002282068.2|	61.54	39	15	0	122	6	316	354	1e-07	51.2
F199C5	gi|359482681|ref|XP_003632807.1|	96.67	30	1	0	42	131	77	106	7e-13	63.9
F199D5	gi|225452488|ref|XP_002278851.1|	76.19	42	10	0	426	551	294	335	5e-14	70.9
F199E5	gi|359481103|ref|XP_002263641.2|	58.21	67	28	0	290	90	736	802	5e-18	84
F199G5	gi|359497102|ref|XP_003635424.1|	30.68	264	175	4	803	24	518	777	1e-29	119
F240C5	gi|225423470|ref|XP_002274151.1|	82.35	34	6	0	3	104	622	655	1e-11	63.2
F240I5	gi|359483740|ref|XP_002273017.2|	66.67	42	14	0	1	126	234	275	1e-11	61.6
F315A5	gi|225432062|ref|XP_002280604.1|	84.21	76	12	0	490	717	98	173	4e-36	133
F315P5	gi|225448041|ref|XP_002273537.1|	50	114	45	6	327	1	1	107	1e-09	56.2
F357B5	gi|359492635|ref|XP_003634447.1|	66.96	112	37	0	337	2	60	171	1e-48	164
F357K5	gi|359497102|ref|XP_003635424.1|	30.72	166	106	2	4	474	471	636	3e-20	88.2
F357L5	gi|359476100|ref|XP_002282428.2|	58.28	151	19	1	3	455	612	718	3e-49	172
F3N5	gi|225449917|ref|XP_002268974.1|	84.48	58	9	0	7	180	327	384	1e-23	100
F507G5	gi|359488633|ref|XP_002264905.2|	50	116	52	2	53	388	859	972	7e-25	103
F507H5	gi|359493392|ref|XP_002279365.2|	46.46	99	48	1	1	282	432	530	1e-21	95.1
F507J5	gi|359493347|ref|XP_003634574.1|	70.45	88	24	1	79	342	611	696	8e-48	127
F507L5	gi|225455902|ref|XP_002276180.1|	65.67	67	13	1	215	15	471	527	1e-21	92.4
F518A5	gi|225438886|ref|XP_002279038.1|	68.75	112	35	0	337	2	302	413	1e-50	172
F518B5	gi|225457901|ref|XP_002271105.1|	78.57	42	9	0	3	128	279	320	4e-15	71.6
F518C5	gi|225444796|ref|XP_002280093.1|	87.5	32	4	0	96	1	167	198	5e-13	65.9
F518G5	gi|225463382|ref|XP_002271671.1|	85.62	153	22	0	462	4	204	356	6e-88	280
F519E5	gi|225464350|ref|XP_002273318.1|	84.44	45	7	0	267	133	504	548	2e-18	85.1
F519F5	gi|359490576|ref|XP_003634117.1|	47.24	254	129	3	759	1	584	833	5e-57	197
F519H5	gi|225441539|ref|XP_002280931.1|	82.56	86	15	0	407	664	79	164	2e-43	147
F519J5	gi|225444063|ref|XP_002263885.1|	88.24	34	4	0	374	475	158	191	8e-11	61.6
F519N5	gi|359486457|ref|XP_002275344.2|	52.34	128	61	0	391	8	184	311	1e-35	131
F519P5	gi|225458085|ref|XP_002280655.1|	88.89	36	4	0	395	288	363	398	5e-24	68.9
F547K5	gi|225443349|ref|XP_002264976.1|	60.67	239	94	0	774	58	234	472	1e-96	295
F608A5	gi|359494661|ref|XP_002264362.2|	40	190	78	3	742	176	312	466	6e-27	106
F608C5	gi|225433744|ref|XP_002267358.1|	35.09	228	119	10	657	19	89	302	2e-27	109
F608K5	gi|225470289|ref|XP_002266561.1|	69.23	65	20	0	569	375	21	85	5e-27	103
F609E5	gi|225435556|ref|XP_002285574.1|	64.2	81	29	0	243	1	459	539	2e-49	120
F609G5	gi|225454274|ref|XP_002275801.1|	86.21	29	4	0	28	114	208	236	1e-09	57
F613A5	gi|225466183|ref|XP_002263801.1|	76.09	92	22	0	276	1	21	112	2e-40	148
F613D5	gi|225450565|ref|XP_002281942.1|	49.31	144	68	3	429	7	7	148	7e-40	143
F613F5	gi|359493793|ref|XP_003634668.1|	56.25	80	0	1	418	657	123	167	3e-17	76.6
F613P5	gi|225446113|ref|XP_002274601.1|	68.37	98	30	1	1	291	195	292	1e-35	129
F77B5	gi|359491351|ref|XP_003634270.1|	67.5	40	11	1	186	67	249	286	1e-10	58.5
F77N5	gi|359486189|ref|XP_002267256.2|	66.67	126	42	0	265	642	694	819	3e-58	173
F9C5	gi|359495457|ref|XP_003634994.1|	52.83	212	100	0	6	641	305	516	3e-73	241
F9D5	gi|225428560|ref|XP_002284653.1|	83.87	31	5	0	350	258	340	370	7e-25	62.8
F9F5	gi|359473112|ref|XP_002282341.2|	60.16	123	48	1	872	507	161	283	2e-42	155
F9I5	gi|359478335|ref|XP_002282251.2|	40.14	279	61	15	715	71	107	343	7e-27	108
F109M4	gi|359488985|ref|XP_002277958.2|	62.66	158	56	2	1	471	1965	2120	4e-52	181
F168A4	gi|359487491|ref|XP_003633602.1|	64.84	128	20	1	16	399	313	415	7e-79	167
F187C4	gi|225426724|ref|XP_002282120.1|	91.67	36	3	0	399	506	112	147	3e-26	70.9
F187E4	gi|225444523|ref|XP_002268966.1|	38.21	123	73	2	278	646	931	1050	1e-16	79
F187K4	gi|225445059|ref|XP_002283473.1|	84.78	46	7	0	523	660	21	66	3e-20	89
F211E4	gi|359491564|ref|XP_002280398.2|	71.43	28	8	0	56	139	158	185	2e-11	48.5
F303G4	gi|225437885|ref|XP_002265367.1|	78.38	37	8	0	775	665	317	353	9e-10	58.9
F350F4	gi|359482854|ref|XP_003632854.1|	100	26	0	0	464	387	106	131	2e-10	56.6
F350J4	gi|359489371|ref|XP_003633914.1|	64.29	98	9	2	390	97	223	294	9e-42	107
F359A4	gi|359491906|ref|XP_002270703.2|	96.1	77	3	0	2	232	122	198	4e-44	154
F359I4	gi|359489333|ref|XP_002265346.2|	75.44	114	26	1	629	288	1070	1181	9e-49	173
F359K4	gi|225426753|ref|XP_002275872.1|	76.6	94	18	1	1	282	575	664	5e-43	154
F359P4	gi|359483854|ref|XP_002272874.2|	68.47	111	35	0	397	65	181	291	1e-54	167
F407C4	gi|359480048|ref|XP_003632391.1|	52.68	224	101	2	2	667	344	564	1e-47	170
F407D4	gi|225438479|ref|XP_002278202.1|	85.29	34	5	0	586	485	377	410	2e-12	65.9
F407F4	gi|359497102|ref|XP_003635424.1|	32.95	173	114	1	520	2	551	721	1e-25	106
F407G4	gi|225434642|ref|XP_002279786.1|	61.38	246	78	6	721	2	147	381	5e-75	239
F441B4	gi|359481300|ref|XP_002269481.2|	38.41	276	119	3	7	687	209	482	5e-42	154
F441M4	gi|359494766|ref|XP_003634836.1|	56.16	73	32	0	395	177	226	298	3e-22	92.4
F490E4	gi|359487136|ref|XP_002262850.2|	81.58	38	7	0	157	270	1002	1039	1e-18	65.9
F490H4	gi|359488327|ref|XP_003633742.1|	89.73	146	15	0	3	440	5676	5821	2e-80	268
F490I4	gi|359485507|ref|XP_002273647.2|	73.38	154	39	1	462	1	79	230	4e-62	205
F490J4	gi|225431134|ref|XP_002267099.1|	86.21	58	8	0	381	208	447	504	2e-27	110
F490K4	gi|225460189|ref|XP_002277079.1|	81.06	227	43	0	2	682	471	697	4e-131	399
F490N4	gi|359477083|ref|XP_002280326.2|	93.48	46	3	0	601	464	149	194	4e-37	94.4
F490O4	gi|225434680|ref|XP_002280463.1|	70.35	199	57	2	596	3	302	499	4e-95	292
F541B4	gi|359475556|ref|XP_002268574.2|	72.81	114	24	3	165	503	39	146	2e-46	160
F541C4	gi|359482658|ref|XP_002285224.2|	53.42	73	29	3	215	3	661	730	3e-11	62.4
F541K4	gi|225443730|ref|XP_002268081.1|	55.24	210	92	1	1	624	102	311	4e-70	224
F541M4	gi|225447763|ref|XP_002265388.1|	60.98	164	52	3	175	666	282	433	7e-61	200
F625L4	gi|225457955|ref|XP_002274931.1|	44.71	85	15	1	720	466	248	300	1e-27	74.3
F625O4	gi|225460586|ref|XP_002262702.1|	92.59	54	4	0	429	268	2	55	1e-28	107
F625P4	gi|225450482|ref|XP_002280625.1|	33.66	202	129	3	601	2	197	395	2e-17	81.3
F79I4	gi|225437428|ref|XP_002271896.1|	61.92	239	29	2	717	1	601	777	1e-92	292
F88L4	gi|225437418|ref|XP_002271146.1|	85.96	235	33	0	2	706	25	259	3e-121	367
F88P4	gi|225430810|ref|XP_002271426.1|	67.26	226	73	1	3	680	70	294	2e-108	321
F9G4	gi|225447663|ref|XP_002275464.1|	77.11	83	18	1	471	223	7	88	4e-23	90.1
F9P4	gi|225423700|ref|XP_002276697.1|	85	40	6	0	814	695	264	303	4e-16	77
F11L3	gi|225459998|ref|XP_002268654.1|	52.48	242	104	4	3	716	70	304	7e-87	264
F147H3	gi|359484584|ref|XP_002284512.2|	57.58	66	27	1	261	67	111	176	8e-16	76.3
F147I3	gi|359486510|ref|XP_002271317.2|	47.58	124	64	1	412	41	828	950	1e-55	119
F147N3	gi|359478916|ref|XP_003632187.1|	88	150	18	0	451	2	181	330	2e-94	284
F147P3	gi|225441258|ref|XP_002274313.1|	70.73	41	11	1	539	417	79	118	4e-10	58.2
F16G3	gi|225436007|ref|XP_002270165.1|	40.16	249	141	5	745	5	63	305	3e-53	187
F175G3	gi|359485739|ref|XP_002262617.2|	73.42	79	21	0	176	412	1354	1432	3e-61	128
F175J3	gi|225425861|ref|XP_002266100.1|	64.06	64	23	0	328	137	1	64	1e-21	95.1
F175P3	gi|225427085|ref|XP_002276561.1|	49.21	63	31	1	12	197	335	397	4e-08	43.9
F270G3	gi|359492792|ref|XP_002278117.2|	46.46	198	106	0	13	606	348	545	2e-46	165
F270N3	gi|225438329|ref|XP_002273254.1|	52.31	216	92	3	131	754	46	258	4e-50	178
F333D3	gi|225438003|ref|XP_002270391.1|	66.07	56	19	0	619	786	2	57	3e-20	87
F333H3	gi|359477131|ref|XP_003631941.1|	96.15	26	1	0	548	471	396	421	1e-10	59.7
F352D3	gi|225431685|ref|XP_002266357.1|	69.05	84	26	0	2	253	602	685	1e-35	135
F352J3	gi|225447176|ref|XP_002276520.1|	79.1	67	14	0	632	432	216	282	4e-57	107
F37I3	gi|359484740|ref|XP_002265495.2|	80	50	10	0	150	1	1351	1400	9e-55	93.6
F387J3	gi|359484377|ref|XP_003633102.1|	45.07	71	33	2	382	185	1	70	4e-18	57.4
F387K3	gi|225452873|ref|XP_002283843.1|	75.41	122	24	2	349	2	86	207	1e-51	173
F390H3	gi|359473978|ref|XP_002278574.2|	63.43	216	76	1	702	64	164	379	3e-82	264
F602D3	gi|359477742|ref|XP_002281342.2|	67.09	158	41	3	241	681	146	303	2e-45	163
F602E3	gi|359474793|ref|XP_003631533.1|	47.51	221	95	6	35	637	44	263	7e-28	113
F602O3	gi|359496402|ref|XP_003635228.1|	47.2	125	33	1	597	223	9	100	3e-44	127
F60C3	gi|359474009|ref|XP_003631388.1|	89.66	29	3	0	179	265	549	577	3e-10	59.3
F620H3	gi|225424530|ref|XP_002285281.1|	91.94	62	5	0	507	322	1	62	1e-36	133
F7B3	gi|225433705|ref|XP_002267875.1|	73.68	38	10	0	427	314	586	623	9e-11	60.8
F7P3	gi|359491224|ref|XP_002278279.2|	51.11	45	22	0	779	645	12	56	9e-07	48.9
F166K2	gi|225464017|ref|XP_002265066.1|	64.33	157	49	3	465	1	35	186	3e-64	201
F187C2	gi|359485376|ref|XP_003633266.1|	92.34	274	21	0	3	824	784	1057	3e-177	529
F187D2	gi|359482963|ref|XP_003632867.1|	60.78	51	20	0	3	155	508	558	6e-27	72.4
F187M2	gi|225433373|ref|XP_002285607.1|	55.77	52	19	1	584	739	109	156	6e-11	61.2
F220K2	gi|359497102|ref|XP_003635424.1|	30.93	194	131	2	583	2	525	715	3e-24	101
F220L2	gi|225443345|ref|XP_002264942.1|	80.85	47	9	0	418	278	308	354	4e-30	80.9
F281A2	gi|359486541|ref|XP_002275423.2|	68.25	252	80	0	756	1	257	508	2e-118	359
F281D2	gi|225469244|ref|XP_002266092.1|	66.27	83	28	0	255	7	51	133	1e-30	112
F281K2	gi|359473412|ref|XP_002266599.2|	52.04	98	21	1	294	1	119	190	3e-14	71.6
F303A2	gi|225463123|ref|XP_002265412.1|	55.08	187	77	3	553	2	1	183	2e-57	194
F303K2	gi|225458876|ref|XP_002285405.1|	96.77	31	1	0	385	477	688	718	2e-11	63.2
F303O2	gi|225432442|ref|XP_002278411.1|	70.73	41	12	0	597	475	24	64	8e-10	55.8
F372E2	gi|359495673|ref|XP_003635054.1|	33.59	131	87	0	14	406	579	709	3e-25	103
F372J2	gi|225460901|ref|XP_002278892.1|	88.46	26	3	0	579	502	220	245	9e-08	51.2
F441D2	gi|225426073|ref|XP_002276249.1|	74.42	215	55	0	1	645	184	398	7e-97	303
F608A2	gi|359497102|ref|XP_003635424.1|	34.18	79	52	0	199	435	739	817	1e-07	52.8
F608J2	gi|225463402|ref|XP_002273897.1|	95.83	24	1	0	525	454	125	148	2e-09	55.5
F608O2	gi|359477501|ref|XP_002281240.2|	52.44	225	73	3	71	742	873	1064	5e-66	223
F608P2	gi|225427983|ref|XP_002277675.1|	80.36	112	22	0	542	207	438	549	2e-78	199
F609B2	gi|359474355|ref|XP_002271658.2|	89.66	29	3	0	87	1	176	204	4e-10	53.9
F609E2	gi|359492064|ref|XP_002282338.2|	70	30	9	0	357	268	251	280	1e-07	48.9
F609F2	gi|359492357|ref|XP_002284592.2|	76.54	81	19	0	1	243	380	460	2e-35	132
F609O2	gi|225447856|ref|XP_002271645.1|	53.17	126	5	2	69	446	187	258	3e-32	119
F146I1	gi|359493719|ref|XP_002280905.2|	60	65	25	1	3	194	359	423	2e-22	93.6
F146O1	gi|225452298|ref|XP_002272341.1|	41.38	87	17	2	3	260	236	289	8e-26	70.5
F187I1	gi|359483771|ref|XP_003633015.1|	53.49	86	38	1	5	262	517	600	8e-20	88.6
F220K1	gi|359491389|ref|XP_002274134.2|	44	125	61	3	406	32	195	310	1e-21	92
F223D1	gi|225439334|ref|XP_002269590.1|	86.27	51	7	0	224	376	379	429	6e-44	101
F250C1	gi|225446008|ref|XP_002268127.1|	60.71	140	26	1	485	66	171	281	4e-51	169
F250I1	gi|359492526|ref|XP_002285467.2|	41.2	216	82	9	3	539	465	672	4e-28	113
F250N1	gi|225458279|ref|XP_002281409.1|	45.49	244	121	3	700	2	394	636	9e-61	206
F34D1	gi|225426166|ref|XP_002278860.1|	49.25	67	32	1	40	240	285	349	2e-12	62
F34E1	gi|225458678|ref|XP_002284923.1|	79.17	48	10	0	428	571	385	432	3e-18	84
F34F1	gi|225425094|ref|XP_002272175.1|	57.78	45	18	1	320	451	393	437	2e-08	53.5
F34J1	gi|225434540|ref|XP_002276855.1|	70.09	117	6	1	3	353	294	381	2e-42	155
F398A1	gi|359497102|ref|XP_003635424.1|	23.71	232	161	6	3	695	573	789	5e-09	55.8
F398H1	gi|225446805|ref|XP_002279121.1|	82.93	41	7	0	574	696	134	174	3e-17	78.6
F400E1	gi|359479631|ref|XP_003632308.1|	85.19	27	4	0	596	676	102	128	2e-07	50.8
F400K1	gi|359477903|ref|XP_002270714.2|	56.03	257	112	1	773	3	398	653	4e-82	270
F400M1	gi|225431960|ref|XP_002278181.1|	79.59	49	8	1	362	508	362	408	2e-49	86.7
F609G1	gi|225454452|ref|XP_002276643.1|	63.1	84	4	1	6	257	418	474	2e-25	103
F609K1	gi|359487164|ref|XP_003633525.1|	61.46	96	37	0	7	294	908	1003	4e-32	122
F609O1	gi|225436765|ref|XP_002267320.1|	76.92	26	6	0	525	602	343	368	2e-07	51.2
F614C1	gi|359491606|ref|XP_003634295.1|	62.84	261	92	3	802	23	549	805	2e-87	286
F614F1	gi|225436355|ref|XP_002271043.1|	61.6	125	14	1	3	377	315	405	2e-40	141
F614L1	gi|359483378|ref|XP_002265659.2|	57.05	156	61	3	2	454	95	249	5e-48	167
F614N1	gi|225445452|ref|XP_002285091.1|	71.74	92	25	1	476	201	1	91	8e-40	138
F67A1	gi|225452847|ref|XP_002283702.1|	73.87	111	29	0	674	342	109	219	2e-53	174
F67H1	gi|225439072|ref|XP_002266836.1|	51.52	99	26	1	668	372	388	464	2e-20	89.7
F67M1	gi|359472774|ref|XP_002275643.2|	47.89	71	30	1	527	336	708	778	7e-13	67.4
F83H1	gi|225426874|ref|XP_002283557.1|	87.18	39	5	0	3	119	91	129	2e-18	77.8
F83J1	gi|359490135|ref|XP_003634039.1|	41.51	53	31	0	1	159	1712	1764	2e-09	53.1
F83K1	gi|225436355|ref|XP_002271043.1|	70.77	65	19	0	499	305	146	210	5e-24	98.2
F83L1	gi|359489897|ref|XP_003633991.1|	86.21	29	4	0	482	396	683	711	2e-08	53.1
F88A1	gi|359497102|ref|XP_003635424.1|	27.24	246	167	3	709	2	382	625	3e-34	131
F88N1	gi|225427151|ref|XP_002277376.1|	66.67	63	21	0	191	3	568	630	4e-15	74.7
R236P10	gi|359474857|ref|XP_002277463.2|	67.54	114	37	0	860	519	397	510	3e-47	167
R236P16	gi|225441880|ref|XP_002284307.1|	68.6	172	54	0	706	191	350	521	5e-78	248
R236P19	gi|359482278|ref|XP_003632748.1|	82	50	9	0	259	408	746	795	2e-19	88.6
R236P24	gi|225432666|ref|XP_002282465.1|	73.23	269	71	1	808	2	18	285	9e-141	410
R236P4	gi|225445082|ref|XP_002280395.1|	73.27	202	52	2	3	605	679	879	1e-91	294
R236P9	gi|225425605|ref|XP_002265829.1|	59.39	197	78	1	1	585	58	254	1e-80	255
R21O12	gi|225436347|ref|XP_002270926.1|	83.33	42	7	0	134	9	427	468	5e-33	82.4
R21O22	gi|359480859|ref|XP_002275722.2|	77.78	27	6	0	3	83	352	378	1e-07	52
R91O18	gi|359489447|ref|XP_002280690.2|	93.18	44	3	0	3	134	173	216	4e-21	89.7
R91O22	gi|359490796|ref|XP_003634169.1|	41.09	129	56	4	645	301	1	123	4e-15	70.5
R91O24	gi|359480485|ref|XP_003632475.1|	74.71	87	18	1	14	262	235	321	1e-35	134
R91O5	gi|225467578|ref|XP_002263028.1|	68.14	113	36	0	285	623	1	113	1e-47	157
R91O6	gi|359495727|ref|XP_002267980.2|	39.18	97	52	1	597	866	12	108	9e-16	73.9
R91O8	gi|359492493|ref|XP_002283805.2|	36.01	286	128	6	861	10	326	558	9e-37	140
R91O9	gi|225463426|ref|XP_002274716.1|	38.53	218	26	3	726	73	893	1002	5e-38	142
R482O10	gi|225447679|ref|XP_002276090.1|	44.44	243	127	4	729	4	202	437	1e-57	192
R482O2	gi|225430804|ref|XP_002267917.1|	58.97	39	13	2	140	250	99	136	8e-07	48.1
R482O5	gi|359488185|ref|XP_002279980.2|	76.67	30	7	0	245	334	685	714	2e-09	55.5
R497O3	gi|359495727|ref|XP_002267980.2|	35.11	94	61	0	118	399	30	123	2e-14	67.8
R497O5	gi|225443241|ref|XP_002271570.1|	77.5	40	9	0	366	485	9	48	9e-12	63.2
R497O9	gi|359486457|ref|XP_002275344.2|	55.35	215	96	0	649	5	160	374	7e-77	251
R561O6	gi|225455487|ref|XP_002280303.1|	72.94	85	23	0	257	3	1	85	1e-30	117
R561O9	gi|359492629|ref|XP_003634444.1|	69.7	33	10	0	464	562	65	97	1e-10	59.7
R56O21	gi|225439223|ref|XP_002276438.1|	66.29	89	30	0	162	428	127	215	8e-27	109
R56O23	gi|225430077|ref|XP_002284488.1|	78.57	28	6	0	447	364	45	72	9e-07	48.9
R56O8	gi|359477170|ref|XP_002272460.2|	85.71	28	4	0	3	86	468	495	2e-08	54.7
R604O13	gi|359491569|ref|XP_002280533.2|	28.64	206	136	5	669	73	8	209	4e-19	87.4
R80N11	gi|359476736|ref|XP_002269759.2|	52.17	69	33	0	212	6	338	406	2e-16	78.2
R80N12	gi|225425456|ref|XP_002272556.1|	72.6	73	20	0	3	221	719	791	2e-28	114
R80N14	gi|359480411|ref|XP_002267255.2|	79.6	250	51	0	3	752	117	366	2e-147	434
R80N18	gi|359496542|ref|XP_003635262.1|	58.92	185	40	1	137	691	582	730	8e-63	213
R80N22	gi|225442481|ref|XP_002283814.1|	50	94	17	1	432	151	424	487	2e-28	93.2
R80N4	gi|359482355|ref|XP_003632759.1|	76.39	72	15	1	402	611	379	450	4e-29	117
R80N5	gi|359497843|ref|XP_003635666.1|	83.04	224	9	1	115	786	116	310	3e-123	357
R80N6	gi|225441836|ref|XP_002284078.1|	95.24	252	12	0	3	758	219	470	2e-169	508
R80N8	gi|225436522|ref|XP_002273792.1|	84.09	44	7	0	297	166	374	417	9e-18	80.9
R311N10	gi|359496311|ref|XP_003635206.1|	62.16	74	28	0	264	43	27	100	7e-26	100
R311N11	gi|225452045|ref|XP_002280375.1|	57.45	47	20	0	571	711	50	96	8e-10	58.5
R311N12	gi|359485868|ref|XP_002262879.2|	88.33	257	30	0	3	773	349	605	5e-145	425
R349N12	gi|225440550|ref|XP_002276167.1|	86.43	140	19	0	770	351	139	278	2e-90	272
R349N5	gi|225428574|ref|XP_002281100.1|	37.07	294	111	7	807	7	139	385	6e-38	141
R401N12	gi|225442168|ref|XP_002276168.1|	63.64	44	14	1	175	50	1	44	1e-09	57.4
R414N18	gi|225439982|ref|XP_002281255.1|	51.01	149	36	7	413	39	30	165	4e-29	106
R414N2	gi|225458890|ref|XP_002285420.1|	68.87	106	33	0	323	6	186	291	6e-31	114
R414N4	gi|359472593|ref|XP_002281277.2|	37.64	178	103	6	579	55	449	621	1e-18	85.9
R414N6	gi|359479937|ref|XP_002269588.2|	31.43	105	68	2	311	9	53	157	7e-10	58.9
R430N1	gi|225442223|ref|XP_002277829.1|	88.84	242	27	0	1	726	191	432	6e-160	454
R595N10	gi|225458678|ref|XP_002284923.1|	40.52	153	8	2	1	459	317	386	2e-19	88.2
R595N19	gi|359478956|ref|XP_003632194.1|	61.05	267	64	4	34	819	363	594	2e-80	260
R595N9	gi|359486622|ref|XP_002278420.2|	64.98	237	80	2	1	708	502	736	5e-106	328
R111M22	gi|225428826|ref|XP_002282267.1|	70	70	20	1	155	361	501	570	5e-22	88.2
R154M5	gi|225436081|ref|XP_002277148.1|	55.71	219	46	2	3	656	183	351	3e-63	205
R154M6	gi|225447093|ref|XP_002270698.1|	80.28	71	14	0	213	1	300	370	6e-33	129
R79M13	gi|225440217|ref|XP_002283683.1|	89.58	48	5	0	161	304	100	147	2e-20	87.4
R79M22	gi|359474717|ref|XP_002267916.2|	67.06	85	28	0	204	458	418	502	7e-43	127
R80M22	gi|225465789|ref|XP_002268877.1|	57.89	133	18	1	473	871	334	428	2e-40	147
R80M9	gi|225435953|ref|XP_002269709.1|	81.91	94	17	0	728	447	1	94	5e-44	157
R180M17	gi|225438797|ref|XP_002283187.1|	76.47	102	24	0	3	308	196	297	2e-52	176
R180M9	gi|359475799|ref|XP_002285000.2|	73.81	42	11	0	266	141	94	135	1e-11	63.9
R231M21	gi|225442462|ref|XP_002283654.1|	69.79	96	25	1	8	295	42	133	3e-41	145
R324M18	gi|359489429|ref|XP_003633921.1|	67.5	80	25	1	86	325	71	149	5e-24	96.3
R324M2	gi|359474491|ref|XP_002279304.2|	92.68	41	3	0	672	550	402	442	1e-20	87
R324M5	gi|225449394|ref|XP_002282557.1|	87.88	66	8	0	2	199	310	375	1e-32	126
R412M10	gi|225440714|ref|XP_002275038.1|	49.47	188	50	5	302	748	470	651	6e-36	136
R412M12	gi|359481051|ref|XP_002270570.2|	69.23	52	16	0	171	326	6	57	4e-21	79.3
R412M19	gi|225447699|ref|XP_002277219.1|	50	132	61	2	398	3	24	150	4e-26	105
R412M22	gi|225438479|ref|XP_002278202.1|	82	50	9	0	151	2	583	632	1e-21	94.7
R412M24	gi|225424494|ref|XP_002281730.1|	72.87	247	67	0	3	743	284	530	8e-116	360
R412M3	gi|359476100|ref|XP_002282428.2|	71.91	89	25	0	519	785	293	381	6e-35	134
R412M5	gi|225464936|ref|XP_002275292.1|	82.61	69	12	0	175	381	676	744	5e-40	124
R276L22	gi|225461701|ref|XP_002283201.1|	73.53	34	9	0	7	108	511	544	1e-08	53.9
R276L7	gi|225461726|ref|XP_002285515.1|	58.33	36	15	0	511	404	230	265	4e-07	49.7
R325L19	gi|225456479|ref|XP_002284577.1|	51.33	150	22	3	761	312	333	431	6e-36	135
R325L8	gi|225456313|ref|XP_002280013.1|	72.02	168	47	0	1	504	537	704	2e-82	265
R357L10	gi|359473625|ref|XP_002265191.2|	72.16	255	71	0	767	3	543	797	3e-95	305
R357L22	gi|225452276|ref|XP_002272076.1|	52.31	65	24	2	195	1	10	67	1e-13	70.1
R357L3	gi|225442040|ref|XP_002271999.1|	53.66	41	17	1	3	119	195	235	9e-08	50.1
R418L17	gi|225455788|ref|XP_002270846.1|	73.68	133	35	0	641	243	50	182	7e-67	212
R418L9	gi|225455788|ref|XP_002270846.1|	72.93	133	36	0	647	249	50	182	1e-66	210
R450L19	gi|359495457|ref|XP_003634994.1|	64.98	217	76	0	1	651	777	993	1e-99	316
R514L14	gi|359477015|ref|XP_003631928.1|	81.82	33	6	0	2	100	618	650	8e-12	64.3
R514L6	gi|359477471|ref|XP_002277396.2|	87.5	24	3	0	2	73	295	318	1e-08	49.3
R583L15	gi|225448693|ref|XP_002280527.1|	53.01	83	14	1	346	594	96	153	7e-21	88.6
R583L5	gi|225431489|ref|XP_002274730.1|	94.12	85	5	0	293	547	294	378	3e-48	168
R583L8	gi|225428360|ref|XP_002280067.1|	47.06	68	29	2	4	207	191	251	4e-13	63.9
R282K20	gi|359474230|ref|XP_002276814.2|	53.85	52	21	1	68	214	11	62	1e-10	57
R282K21	gi|225450073|ref|XP_002277668.1|	72.28	101	28	0	1	303	265	365	4e-31	115
R282K5	gi|359474448|ref|XP_003631469.1|	48	175	90	1	7	531	758	931	2e-44	160
R434K11	gi|225432360|ref|XP_002275384.1|	76.92	78	17	1	235	5	1	78	2e-38	128
R434K5	gi|225456598|ref|XP_002267386.1|	78.72	47	10	0	325	185	114	160	1e-26	79.3
R436K16	gi|359485739|ref|XP_002262617.2|	60.74	163	30	1	219	707	1354	1482	4e-65	199
R436K2	gi|225427967|ref|XP_002277572.1|	78.18	55	10	1	3	167	13	65	3e-20	88.6
R532K24	gi|225450757|ref|XP_002279349.1|	60.53	38	15	0	122	9	302	339	7e-11	55.5
R220J11	gi|359493505|ref|XP_002263348.2|	26.42	193	127	4	577	32	13	201	3e-14	72
R220J16	gi|359496435|ref|XP_002268242.2|	45.59	68	37	0	1	204	32	99	4e-11	62
R220J20	gi|359483744|ref|XP_003633009.1|	48.58	247	118	3	718	2	212	457	2e-79	251
R220J3	gi|225432762|ref|XP_002283155.1|	72.13	61	16	1	112	291	162	222	1e-20	87.8
R220J6	gi|225459864|ref|XP_002285932.1|	74.07	54	10	2	80	241	126	175	5e-16	76.6
R303J13	gi|225440075|ref|XP_002277192.1|	72.88	59	16	0	502	326	180	238	3e-42	94
R303J22	gi|225457628|ref|XP_002273127.1|	63.37	273	90	5	1	801	252	520	9e-82	265
R364J13	gi|359478091|ref|XP_002270351.2|	45.77	142	72	3	316	729	47	187	4e-30	118
R364J20	gi|359491427|ref|XP_002275530.2|	64.58	48	13	1	815	672	203	246	6e-10	59.3
R364J24	gi|359476554|ref|XP_002267871.2|	78.43	51	10	1	135	287	1046	1095	2e-21	84
R364J4	gi|225448554|ref|XP_002273715.1|	79.27	82	17	0	493	738	92	173	7e-40	146
R409J1	gi|359474399|ref|XP_003631454.1|	69.39	98	28	1	9	296	387	484	3e-40	147
R409J16	gi|225441793|ref|XP_002277870.1|	36.94	111	20	2	269	601	151	211	4e-12	65.9
R409J9	gi|359474715|ref|XP_003631522.1|	75.95	79	19	0	210	446	445	523	3e-47	136
R438J1	gi|225451978|ref|XP_002279849.1|	54.29	35	16	0	661	557	696	730	3e-09	44.3
R438J6	gi|359481709|ref|XP_002283549.2|	55.03	149	21	1	778	332	420	522	5e-45	160
R438J9	gi|225433491|ref|XP_002265088.1|	88.05	251	30	0	3	755	169	419	1e-156	447
R458J11	gi|225428356|ref|XP_002283271.1|	36.45	107	65	2	778	464	291	396	3e-16	77.8
R458J2	gi|225465355|ref|XP_002272806.1|	63.41	41	15	0	196	318	247	287	1e-08	54.7
R458J22	gi|225433165|ref|XP_002285280.1|	100	27	0	0	158	238	314	340	5e-18	65.9
R557J1	gi|359496625|ref|XP_002263670.2|	92.39	92	7	0	277	2	97	188	2e-53	178
R557J13	gi|225441042|ref|XP_002277826.1|	69.23	52	16	0	577	422	310	361	1e-14	72.4
R557J14	gi|225457590|ref|XP_002273276.1|	68.4	231	70	2	687	1	15	244	1e-91	283
R557J21	gi|225439856|ref|XP_002278124.1|	88.24	34	4	0	161	262	309	342	9e-25	68.2
R557J22	gi|359476106|ref|XP_002282454.2|	90.62	32	3	0	104	199	292	323	3e-12	65.1
R557J9	gi|359477085|ref|XP_002272551.2|	72.97	37	10	0	468	358	491	527	2e-21	65.1
R560J1	gi|225429690|ref|XP_002280069.1|	81.48	27	5	0	39	119	381	407	4e-07	48.5
R560J23	gi|225449350|ref|XP_002282090.1|	91.95	87	7	0	261	1	54	140	1e-50	169
R560J4	gi|225447476|ref|XP_002263850.1|	46.15	78	38	1	234	1	62	135	2e-11	60.5
R560J8	gi|359496848|ref|XP_002269653.2|	27.78	252	146	9	122	799	534	775	6e-11	62.4
R560J9	gi|359484307|ref|XP_002279505.2|	74.76	103	26	0	690	382	702	804	7e-48	162
R362I12	gi|359497102|ref|XP_003635424.1|	26.21	206	125	7	658	62	508	693	2e-13	68.9
R362I13	gi|359477388|ref|XP_002280393.2|	48.33	120	61	1	256	615	153	271	3e-26	107
R362I2	gi|359475077|ref|XP_002275411.2|	66.15	130	12	1	248	637	550	647	1e-72	188
R362I24	gi|359477083|ref|XP_002280326.2|	59.85	137	30	1	411	1	75	186	9e-48	162
R362I3	gi|359485617|ref|XP_003633296.1|	71.54	123	35	0	9	377	356	478	1e-55	189
R362I9	gi|359494887|ref|XP_002265573.2|	86.9	229	28	2	2	685	214	441	3e-134	389
R456I13	gi|225453925|ref|XP_002273719.1|	67.74	217	70	0	651	1	99	315	5e-103	308
R456I14	gi|359486038|ref|XP_002265572.2|	34.26	108	69	1	320	3	173	280	1e-14	73.2
R456I18	gi|225459156|ref|XP_002285711.1|	77.61	67	14	1	26	226	10	75	4e-42	113
R456I19	gi|225445258|ref|XP_002281054.1|	33.7	270	172	5	856	59	428	694	2e-35	136
R456I7	gi|225444063|ref|XP_002263885.1|	88.24	34	4	0	331	432	158	191	7e-11	61.6
R473I10	gi|359481502|ref|XP_002274593.2|	39.11	248	137	5	69	791	186	426	4e-35	135
R473I12	gi|225423775|ref|XP_002279707.1|	65.05	103	6	1	310	2	207	279	7e-18	83.6
R473I15	gi|359496848|ref|XP_002269653.2|	29.2	274	156	14	857	90	405	658	2e-15	75.9
R473I20	gi|91983973|ref|YP_567057.1|	74.31	253	63	1	761	3	199	449	2e-128	377
R473I21	gi|225426576|ref|XP_002272607.1|	56.96	79	34	0	125	361	228	306	5e-27	103
R473I22	gi|225440809|ref|XP_002281883.1|	88.24	34	4	0	29	130	592	625	2e-15	71.6
R473I3	gi|225456892|ref|XP_002280504.1|	33.87	62	39	1	399	584	243	302	7e-12	44.7
R475I18	gi|359477937|ref|XP_002264969.2|	42.2	282	76	14	11	628	1	271	2e-39	144
R475I23	gi|359482472|ref|XP_002273258.2|	79.17	168	35	0	2	505	667	834	2e-92	291
R475I24	gi|225432963|ref|XP_002284428.1|	87.88	33	4	0	676	578	368	400	6e-12	64.7
R475I5	gi|225426989|ref|XP_002270066.1|	72.34	47	13	0	514	374	474	520	1e-18	80.1
R502I14	gi|225447959|ref|XP_002267673.1|	72.31	65	15	1	359	553	92	153	2e-22	97.1
R502I19	gi|359476831|ref|XP_002268827.2|	85.71	35	5	0	3	107	365	399	9e-11	61.6
R502I24	gi|225440793|ref|XP_002276002.1|	49.74	189	64	2	752	189	231	389	2e-55	186
R502I7	gi|225444135|ref|XP_002268361.1|	69.02	255	75	2	767	3	28	278	2e-106	323
R565I14	gi|225437374|ref|XP_002268787.1|	80.82	73	14	0	446	228	361	433	2e-36	132
R565I17	gi|359476848|ref|XP_002267100.2|	85.71	42	6	0	306	181	224	265	5e-19	85.9
R565I18	gi|359482944|ref|XP_002279789.2|	87.5	136	17	0	330	737	1	136	3e-79	257
R565I3	gi|359495463|ref|XP_002270292.2|	61.03	213	83	0	6	644	337	549	5e-81	255
R565I7	gi|359482533|ref|XP_002276713.2|	43.17	139	39	2	429	16	565	664	4e-27	111
R23H19	gi|359489158|ref|XP_003633890.1|	41.11	270	150	3	805	20	222	490	1e-57	195
R38H12	gi|225434245|ref|XP_002280402.1|	49.09	110	13	1	419	748	262	328	1e-26	107
R38H15	gi|359477974|ref|XP_002263741.2|	93.33	45	3	0	488	354	643	687	2e-21	91.7
R79H10	gi|225442116|ref|XP_002273931.1|	78.43	51	10	1	154	2	1	50	2e-19	83.2
R79H18	gi|359476844|ref|XP_003631898.1|	75.71	70	17	0	519	310	148	217	7e-30	117
R79H20	gi|359477781|ref|XP_002282250.2|	34.62	104	46	5	253	2	210	311	1e-09	55.8
R79H23	gi|225436992|ref|XP_002272356.1|	64.91	57	20	0	289	459	269	325	2e-17	81.3
R79H24	gi|359497102|ref|XP_003635424.1|	27.19	217	128	8	749	126	508	703	1e-10	61.2
R79H3	gi|359495764|ref|XP_003635084.1|	48.86	176	81	2	1	501	59	234	2e-48	164
R79H4	gi|225425912|ref|XP_002267341.1|	41.82	220	103	6	606	1	190	402	3e-44	154
R79H7	gi|225433343|ref|XP_002285592.1|	50	84	9	2	741	493	148	199	1e-17	66.2
R88H15	gi|225442104|ref|XP_002273390.1|	63.16	114	41	1	339	1	28	141	3e-31	118
R88H23	gi|359491406|ref|XP_002274613.2|	30.67	150	104	0	451	2	26	175	2e-18	83.6
R195H1	gi|225449106|ref|XP_002276752.1|	62.5	32	12	0	268	173	20	51	2e-07	48.5
R195H4	gi|225446521|ref|XP_002278909.1|	52.17	92	44	0	277	2	3	94	3e-19	85.1
R261H12	gi|225456629|ref|XP_002266656.1|	52.23	291	131	3	871	5	386	670	3e-97	315
R261H20	gi|225441852|ref|XP_002284163.1|	51.25	80	38	1	704	468	836	915	3e-30	80.9
R330H1	gi|359495727|ref|XP_002267980.2|	34.52	84	55	0	98	349	38	121	1e-07	50.8
R330H13	gi|359492419|ref|XP_002284335.2|	44.32	88	24	2	707	444	344	406	4e-13	68.2
R330H21	gi|225450981|ref|XP_002284787.1|	80.6	67	13	0	289	489	158	224	3e-29	114
R330H24	gi|359474277|ref|XP_003631428.1|	50.52	194	95	1	761	183	105	298	8e-67	218
R394H15	gi|225461848|ref|XP_002285665.1|	81.74	115	21	0	770	426	307	421	3e-61	201
R394H22	gi|225441573|ref|XP_002281426.1|	87.67	146	18	0	4	441	257	402	2e-87	276
R119G2	gi|359487645|ref|XP_002279164.2|	64.04	114	41	0	344	3	288	401	5e-40	146
R70G21	gi|359479601|ref|XP_003632299.1|	84.31	51	4	1	580	428	67	113	3e-19	85.5
R286G10	gi|225454204|ref|XP_002273976.1|	38.46	91	52	2	535	798	180	269	3e-13	69.3
R286G11	gi|225427356|ref|XP_002282657.1|	86.3	73	10	0	371	153	509	581	4e-36	136
R286G8	gi|225431267|ref|XP_002275239.1|	78.43	51	11	0	440	288	139	189	2e-10	56.2
R342G14	gi|225445774|ref|XP_002274694.1|	83.93	56	9	0	945	778	150	205	2e-38	104
R342G6	gi|359493740|ref|XP_002280379.2|	63.53	85	31	0	174	428	1414	1498	1e-64	123
R342G9	gi|359490844|ref|XP_002269872.2|	81.25	48	9	0	301	444	404	451	1e-19	89.4
R346G2	gi|225464505|ref|XP_002272128.1|	32.54	209	113	9	17	565	420	626	2e-14	72.8
R377G17	gi|225440516|ref|XP_002272737.1|	76	150	36	0	1	450	130	279	6e-79	250
R37F9	gi|225453064|ref|XP_002268977.1|	48.75	80	41	0	225	464	306	385	3e-14	69.3
R50F1	gi|359481444|ref|XP_002278311.2|	60.82	171	65	2	3	512	276	445	7e-59	194
R344F11	gi|225440183|ref|XP_002278250.1|	47.56	82	43	0	9	254	129	210	1e-18	82.4
R344F5	gi|225430302|ref|XP_002285168.1|	70.61	262	76	1	3	788	354	614	8e-101	311
R375F11	gi|225428013|ref|XP_002278408.1|	72.73	77	21	0	153	383	1630	1706	6e-44	125
R375F19	gi|359491406|ref|XP_002274613.2|	27.33	150	109	0	451	2	26	175	1e-12	66.6
R375F21	gi|225443938|ref|XP_002279094.1|	82.98	47	8	0	3	143	157	203	4e-19	87
R416F13	gi|225434443|ref|XP_002273069.1|	55.22	67	30	0	300	500	367	433	1e-12	67.4
R416F14	gi|225455118|ref|XP_002268823.1|	55.61	196	84	2	152	736	22	215	2e-54	189
R416F16	gi|225460119|ref|XP_002275612.1|	62.12	66	22	1	204	392	130	195	2e-15	75.5
R416F19	gi|225441621|ref|XP_002281952.1|	73.33	30	8	0	161	250	176	205	6e-14	49.7
R416F24	gi|359495274|ref|XP_002276409.2|	54.81	104	47	0	546	235	636	739	2e-26	107
R453F-23	gi|225460973|ref|XP_002278179.1|	54.29	105	19	1	69	383	437	512	4e-30	114
R453F16	gi|225465443|ref|XP_002265786.1|	87.13	101	13	0	303	1	443	543	4e-75	183
R453F17	gi|225451883|ref|XP_002278942.1|	35.48	93	58	1	306	28	4	94	2e-08	54.3
R453F5	gi|359478116|ref|XP_003632072.1|	65.91	44	12	1	2	124	495	538	2e-09	56.6
R538F12	gi|225452751|ref|XP_002277606.1|	42.86	224	125	3	676	5	181	401	3e-33	129
R579F13	gi|225452656|ref|XP_002282083.1|	57.76	116	29	2	162	455	48	161	3e-28	108
R579F18	gi|225456469|ref|XP_002280806.1|	67.16	67	22	0	115	315	95	161	2e-10	58.5
R157E12	gi|359497640|ref|XP_002266438.2|	82.35	51	9	0	243	91	121	171	8e-21	87
R157E21	gi|359476100|ref|XP_002282428.2|	78.72	94	20	0	469	188	483	576	2e-51	161
R173E21	gi|359489801|ref|XP_002274993.2|	67.5	40	12	1	759	640	168	206	1e-10	61.2
R173E5	gi|225452161|ref|XP_002263932.1|	93.15	73	5	0	226	8	374	446	1e-36	140
R173E8	gi|359484892|ref|XP_002277218.2|	61.99	171	65	0	832	320	624	794	4e-68	227
R194E11	gi|225436363|ref|XP_002270388.1|	58.04	112	16	1	265	600	520	600	4e-46	123
R235E16	gi|225442040|ref|XP_002271999.1|	46	250	123	5	68	781	958	1207	3e-44	162
R235E19	gi|359492792|ref|XP_002278117.2|	45.36	194	96	5	593	24	28	215	4e-41	150
R235E20	gi|225460985|ref|XP_002280336.1|	49.44	89	43	1	12	278	630	716	2e-16	77
R275E12	gi|359496051|ref|XP_002284565.2|	39.53	86	45	3	644	387	36	114	2e-09	55.5
R275E14	gi|359497288|ref|XP_002263566.2|	63.2	125	40	2	288	644	90	214	1e-43	157
R275E17	gi|225462811|ref|XP_002267248.1|	40.82	98	48	4	433	149	74	164	1e-12	65.9
R275E5	gi|359480142|ref|XP_002269196.2|	73.17	41	11	0	224	346	589	629	3e-15	69.3
R275E8	gi|225448948|ref|XP_002268646.1|	83.33	54	9	0	3	164	225	278	8e-08	52
R291E14	gi|225458944|ref|XP_002283550.1|	65.22	115	39	1	266	607	90	204	9e-53	145
R291E15	gi|225432840|ref|XP_002279888.1|	43.09	123	69	1	374	6	59	180	3e-23	100
R291E17	gi|359492495|ref|XP_002283801.2|	56.36	55	24	0	306	142	333	387	5e-07	49.7
R291E5	gi|359483537|ref|XP_002265152.2|	57.53	73	27	2	214	8	9	81	7e-22	92.8
R291E7	gi|225464982|ref|XP_002277132.1|	78.64	220	47	0	660	1	169	388	2e-131	379
R291E9	gi|225428013|ref|XP_002278408.1|	62.99	154	22	2	494	39	552	672	4e-47	166
R471E11	gi|225444161|ref|XP_002270765.1|	80.7	57	11	0	258	88	239	295	3e-26	102
R471E13	gi|359486510|ref|XP_002271317.2|	57.87	178	74	1	536	3	362	538	7e-32	122
R471E18	gi|359477085|ref|XP_002272551.2|	85.29	34	5	0	111	10	314	347	3e-12	65.9
R471E22	gi|359494654|ref|XP_002263797.2|	62.86	35	13	0	738	842	1047	1081	9e-07	50.1
R471E4	gi|359484905|ref|XP_002265964.2|	89.66	29	3	0	282	368	426	454	1e-12	64.7
R558E-2	gi|359483378|ref|XP_002265659.2|	75.95	79	19	0	314	550	446	524	6e-57	128
R558E20	gi|225457491|ref|XP_002267777.1|	64.44	225	80	0	1	675	373	597	1e-102	315
R558E6	gi|225428380|ref|XP_002283529.1|	89.19	37	4	0	218	328	142	178	2e-15	75.9
R558E9	gi|225440992|ref|XP_002277401.1|	96.3	27	1	0	271	351	1578	1604	3e-15	67.8
R280D17	gi|225429203|ref|XP_002271957.1|	76.92	26	6	0	734	657	54	79	3e-07	50.4
R280D21	gi|225457987|ref|XP_002275922.1|	80	30	6	0	91	2	83	112	4e-10	53.1
R280D23	gi|359497545|ref|XP_003635561.1|	40	60	34	1	180	1	59	116	1e-07	48.1
R280D6	gi|359489522|ref|XP_002272635.2|	71.43	56	16	0	310	143	83	138	2e-24	89.7
R616D-24	gi|225445290|ref|XP_002281248.1|	64.1	39	14	0	365	481	291	329	3e-09	53.5
R616D18	gi|225456431|ref|XP_002284314.1|	50.16	305	136	5	876	4	1115	1417	4e-90	295
R616D23	gi|225443594|ref|XP_002278698.1|	80.23	86	17	0	258	1	479	564	1e-39	140
R616D9	gi|225427149|ref|XP_002277302.1|	50	132	27	2	300	692	20	113	3e-32	122
R18C14	gi|225432664|ref|XP_002278494.1|	62.24	98	37	0	299	592	463	560	3e-34	128
R18C15	gi|359473928|ref|XP_002268294.2|	77.42	62	14	0	508	323	66	127	2e-25	103
R436C13	gi|359493915|ref|XP_002283476.2|	48.96	241	122	1	2	724	128	367	2e-82	264
R523C23	gi|225436845|ref|XP_002270749.1|	60	75	29	1	278	499	341	415	9e-22	93.6
R523C7	gi|225462260|ref|XP_002263815.1|	67.5	40	12	1	3	122	309	347	1e-12	60.8
R549C17	gi|225458404|ref|XP_002281880.1|	57.31	253	102	3	747	4	360	611	2e-93	290
R562C24	gi|225469990|ref|XP_002272059.1|	61.54	65	25	0	198	4	93	157	5e-19	83.2
R564C12	gi|225435289|ref|XP_002285095.1|	57.14	49	18	1	2	148	187	232	1e-10	55.5
R564C21	gi|359476287|ref|XP_003631811.1|	87.5	40	5	0	635	754	349	388	2e-15	75.5
R569C15	gi|359478641|ref|XP_003632149.1|	66.38	116	39	0	349	2	532	647	4e-51	179
R569C21	gi|359495006|ref|XP_002266009.2|	66.24	237	76	1	3	701	591	827	1e-108	343
R203A19	gi|225436253|ref|XP_002272730.1|	79.87	149	17	2	79	525	1	136	1e-77	247
R203A4	gi|225448335|ref|XP_002266566.1|	57.14	140	23	1	210	629	65	167	2e-46	163
R243A1	gi|225438597|ref|XP_002276487.1|	65.27	167	58	0	501	1	291	457	1e-87	254
R243A22	gi|225436793|ref|XP_002269127.1|	80.8	125	24	0	95	469	1	125	8e-70	223
R243A6	gi|225439719|ref|XP_002273138.1|	76.17	214	22	1	154	795	250	434	8e-99	301
R323A-1	gi|359476009|ref|XP_002280915.2|	88.89	45	5	0	338	204	670	714	3e-21	92.4
R429A-22	gi|91984048|ref|YP_567133.1|	85.58	104	15	0	6	317	76	179	2e-53	177
R429A3	gi|91984040|ref|YP_567125.1|	77.42	31	7	0	754	846	1	31	2e-08	55.1
R550A1	gi|225441635|ref|XP_002276958.1|	66.92	266	84	3	1	789	108	372	6e-116	349
R550A19	gi|225428620|ref|XP_002284806.1|	65.22	69	24	0	209	3	357	425	5e-28	105
R550A21	gi|359497102|ref|XP_003635424.1|	43.33	90	50	1	343	74	226	314	3e-19	83.6
R550A4	gi|359481051|ref|XP_002270570.2|	69.23	52	16	0	713	558	6	57	3e-21	79.3
R614A7	gi|225436555|ref|XP_002274487.1|	57.14	63	18	2	591	758	314	374	1e-11	64.3
R11H24	gi|359475731|ref|XP_002267754.2|	71.1	173	50	0	231	749	93	265	7e-77	246
R11K24	gi|225442601|ref|XP_002284520.1|	78.72	47	10	0	840	700	95	141	4e-18	82
R11O24	gi|359473032|ref|XP_003631235.1|	85.71	35	5	0	315	211	103	137	2e-29	69.7
R167I24	gi|225426022|ref|XP_002273571.1|	86.9	229	30	0	2	688	118	346	2e-146	428
R209C24	gi|359484294|ref|XP_002279028.2|	94.59	37	2	0	486	376	570	606	4e-22	74.7
R209E24	gi|225443015|ref|XP_002267278.1|	64.88	168	59	0	137	640	50	217	3e-76	244
R209G24	gi|359486422|ref|XP_002271131.2|	78.85	52	11	0	572	417	288	339	8e-20	88.6
R209I24	gi|225434576|ref|XP_002279036.1|	38.86	193	83	3	807	232	396	554	6e-22	96.3
R209M24	gi|225456199|ref|XP_002282832.1|	61.35	163	63	0	720	232	223	385	1e-63	207
R220K24	gi|359488371|ref|XP_002281983.2|	58.93	112	41	2	376	56	1	112	5e-22	93.6
R220N24	gi|225450669|ref|XP_002283093.1|	75.51	49	12	0	792	646	461	509	1e-17	82.8
R228C24	gi|225452879|ref|XP_002283890.1|	60	80	27	1	43	267	235	314	1e-13	68.9
R253A24	gi|359475597|ref|XP_002264871.2|	64.64	263	93	0	3	791	365	627	2e-121	365
R253B24	gi|225441147|ref|XP_002267276.1|	84.62	26	4	0	727	804	92	117	5e-16	52.4
R253K24	gi|225455932|ref|XP_002276223.1|	61.7	47	18	0	413	553	301	347	5e-21	61.6
R288B24	gi|225430155|ref|XP_002284751.1|	90.91	264	24	0	1	792	225	488	2e-173	492
R288E24	gi|225436934|ref|XP_002275434.1|	61.9	63	24	0	447	635	553	615	3e-20	90.5
R288K24	gi|359483135|ref|XP_002272047.2|	73.81	42	11	0	539	664	121	162	2e-13	68.6
R288P24	gi|359476906|ref|XP_002264366.2|	56.63	83	36	0	390	638	297	379	2e-31	120
R321C24	gi|359487104|ref|XP_002274088.2|	42.03	69	14	1	493	699	1308	1350	2e-22	58.2
R336E24	gi|225469374|ref|XP_002263405.1|	83.71	178	29	0	226	759	74	251	6e-96	285
R336H24	gi|225459806|ref|XP_002285912.1|	81.63	49	9	0	3	149	435	483	5e-19	80.1
R336N24	gi|225448026|ref|XP_002272994.1|	88.24	34	4	0	699	800	73	106	9e-14	68.2
R336P24	gi|225430884|ref|XP_002269670.1|	50	98	18	3	3	287	506	575	1e-19	88.2
R390A24	gi|359492643|ref|XP_002282051.2|	56.07	173	73	1	519	1	4	173	1e-59	199
R390C24	gi|225432442|ref|XP_002278411.1|	60.98	41	16	0	574	452	24	64	5e-08	51.2
R398F24	gi|225465991|ref|XP_002264576.1|	39.53	129	51	4	56	382	21	142	7e-14	71.2
R398M24	gi|225445503|ref|XP_002285199.1|	78.72	47	10	0	364	224	96	142	9e-32	80.5
R398N24	gi|359489909|ref|XP_002274752.2|	66.56	302	91	4	876	1	672	973	3e-101	324
R3A24	gi|359475506|ref|XP_002271289.2|	62.37	93	10	1	317	39	130	197	1e-35	114
R3J24	gi|225445218|ref|XP_002284373.1|	45.65	92	50	0	384	109	210	301	5e-22	93.2
R407K24	gi|225438089|ref|XP_002272543.1|	93.88	49	3	0	3	149	596	644	3e-25	103
R407L24	gi|359488689|ref|XP_002277054.2|	88.46	26	3	0	466	543	1	26	3e-07	47.8
R407O24	gi|225446126|ref|XP_002270522.1|	54.97	151	61	3	461	15	445	590	5e-41	147
R450P24	gi|225452642|ref|XP_002281888.1|	66.23	154	46	2	37	498	1	148	1e-35	130
R501A24	gi|359491241|ref|XP_002281317.2|	88.46	130	14	1	390	1	6	134	3e-76	239
R501F24	gi|225430291|ref|XP_002285138.1|	38.52	135	51	4	3	401	329	433	2e-12	66.2
R537G24	gi|225427173|ref|XP_002278778.1|	70.87	103	30	0	476	784	163	265	6e-47	161
R537H24	gi|359484941|ref|XP_002266603.2|	64.29	266	90	5	19	816	719	979	9e-91	293
R537L24	gi|359472752|ref|XP_002276420.2|	97.06	34	1	0	694	593	870	903	5e-15	74.3
R539H24	gi|225429981|ref|XP_002284012.1|	54.81	104	47	0	312	1	180	283	8e-45	117
R539K24	gi|359472752|ref|XP_002276420.2|	97.37	38	1	0	550	437	866	903	3e-18	83.6
R541A24	gi|225446997|ref|XP_002266986.1|	81.46	151	27	1	595	143	41	190	2e-82	250
R602B24	gi|359489318|ref|XP_002269466.2|	56.67	180	48	2	1	537	1785	1935	9e-50	175
R602D24	gi|359489790|ref|XP_003633978.1|	37.5	120	67	2	337	2	176	295	4e-19	83.6
R602G24	gi|225457393|ref|XP_002281967.1|	70.51	78	23	0	372	605	62	139	2e-33	124
R602H24	gi|225438597|ref|XP_002276487.1|	61.58	190	71	1	565	2	2	191	1e-74	238
R602M24	gi|225466085|ref|XP_002264861.1|	70.09	107	32	0	810	490	417	523	1e-45	162
R619K24	gi|359486871|ref|XP_002272748.2|	31.4	207	131	7	21	632	63	261	4e-15	74.7
R619N24	gi|359492362|ref|XP_002284621.2|	36.73	147	81	5	512	102	587	731	4e-14	70.5
R7J24	gi|359489158|ref|XP_003633890.1|	36.2	326	166	9	867	10	103	426	1e-52	182
R167C23	gi|225432320|ref|XP_002276207.1|	87.5	24	3	0	518	589	193	216	5e-08	53.5
R167L23	gi|225451316|ref|XP_002278850.1|	76.67	30	7	0	91	2	22	51	3e-11	56.6
R170D23	gi|359495673|ref|XP_003635054.1|	36.17	141	90	0	391	813	493	633	2e-24	103
R170H23	gi|225458301|ref|XP_002282736.1|	74.05	185	48	0	818	264	61	245	4e-85	265
R170J23	gi|359481264|ref|XP_002264741.2|	47.13	87	45	1	258	1	651	737	2e-16	79.7
R170M23	gi|359490081|ref|XP_003634027.1|	58.01	181	41	2	274	804	76	225	3e-63	205
R170P23	gi|225441894|ref|XP_002284389.1|	64.58	48	17	0	255	398	208	255	3e-25	67.8
R199K23	gi|359494131|ref|XP_003634725.1|	50	110	54	1	762	436	2201	2310	3e-26	110
R199P23	gi|359479409|ref|XP_002272198.2|	81.82	44	8	0	19	150	127	170	1e-15	76.6
R228A23	gi|225446289|ref|XP_002267226.1|	50	126	51	4	359	3	32	152	2e-29	110
R228C23	gi|225435251|ref|XP_002284945.1|	82.35	34	6	0	154	53	277	310	2e-14	67
R228N23	gi|225446887|ref|XP_002279964.1|	31.07	206	125	6	53	622	426	630	4e-18	83.6
R228O23	gi|359483335|ref|XP_002263767.2|	70	30	9	0	393	482	131	160	7e-08	50.1
R270K23	gi|225435582|ref|XP_002283204.1|	45.04	282	134	7	834	1	330	594	2e-69	231
R297E23	gi|225425865|ref|XP_002266225.1|	61.11	36	14	0	458	351	732	767	1e-09	49.7
R297K23	gi|359490805|ref|XP_002272676.2|	39.39	165	72	5	512	96	739	901	6e-25	106
R3B23	gi|359474420|ref|XP_003631460.1|	79.31	29	6	0	604	690	130	158	9e-09	54.7
R537A23	gi|225445198|ref|XP_002280793.1|	38.46	143	72	4	417	1	345	475	6e-16	76.6
R537M23	gi|359490286|ref|XP_002265025.2|	84	25	4	0	37	111	528	552	5e-08	50.8
R537O23	gi|359491309|ref|XP_003634262.1|	92	50	4	0	150	1	189	238	4e-23	92
R537P23	gi|225426574|ref|XP_002279815.1|	92.11	38	3	0	373	260	183	220	1e-27	79
R551F23	gi|225434441|ref|XP_002277656.1|	58.89	90	37	0	271	2	97	186	3e-22	92.4
R551L23	gi|359494652|ref|XP_002267780.2|	57.14	126	44	2	360	1	113	234	5e-30	115
R554C23	gi|225470226|ref|XP_002270412.1|	51.19	84	41	0	260	9	128	211	3e-20	87.8
R554N23	gi|225427599|ref|XP_002270781.1|	62.39	117	11	2	537	187	370	453	1e-24	102
R578F23	gi|225440009|ref|XP_002276399.1|	46.19	223	103	6	2	625	818	1038	8e-45	161
R578M23	gi|225444523|ref|XP_002268966.1|	55.38	65	27	1	193	5	926	990	1e-20	76.3
R615C23	gi|359474327|ref|XP_002266759.2|	81.48	81	15	0	891	649	157	237	2e-40	145
R615G23	gi|225448273|ref|XP_002274470.1|	81.43	70	13	0	2	211	232	301	2e-33	124
R615P23	gi|225462098|ref|XP_002277354.1|	74.61	256	65	0	28	795	52	307	7e-137	402
R61C23	gi|359475584|ref|XP_003631709.1|	38.4	237	91	3	846	145	95	279	9e-46	163
R83H23	gi|359481991|ref|XP_002277150.2|	35.23	193	37	4	619	44	386	491	3e-25	104
R83K23	gi|225456161|ref|XP_002278590.1|	41.38	116	67	1	91	438	122	236	1e-27	82.4
R83O23	gi|225438079|ref|XP_002276413.1|	53.68	95	2	1	340	624	38	90	6e-19	82.4
R14A22	gi|225446763|ref|XP_002282970.1|	76.71	146	34	0	757	320	245	390	2e-76	243
R14C22	gi|225425754|ref|XP_002276889.1|	83.02	53	6	2	370	528	43	92	1e-19	84
R14J22	gi|225441557|ref|XP_002276611.1|	56.25	32	14	0	241	336	264	295	6e-08	50.8
R239A22	gi|225465989|ref|XP_002264403.1|	57.14	56	23	1	168	1	1	55	5e-09	56.6
R289F22	gi|225447810|ref|XP_002267129.1|	52.76	127	52	2	182	562	913	1031	5e-36	137
R289H22	gi|359484769|ref|XP_002263792.2|	58.85	192	40	1	197	772	3	155	2e-72	227
R289J22	gi|359484258|ref|XP_002276918.2|	52.17	230	82	4	840	154	450	652	3e-72	239
R289O22	gi|225450275|ref|XP_002270378.1|	90.32	62	6	0	367	552	193	254	2e-40	129
R315A22	gi|225426932|ref|XP_002265357.1|	53.33	75	34	1	100	324	365	438	1e-17	82.4
R315C22	gi|359482890|ref|XP_002283628.2|	86.67	60	8	0	2	181	144	203	2e-27	111
R315H22	gi|359484943|ref|XP_002266413.2|	84.85	33	5	0	156	58	338	370	9e-11	61.6
R315J22	gi|359479949|ref|XP_002270640.2|	32.78	299	133	8	81	794	58	349	1e-29	117
R315M22	gi|225424528|ref|XP_002285274.1|	87.05	193	25	0	580	2	313	505	2e-117	349
R315N22	gi|359496484|ref|XP_002265872.2|	66.81	226	74	1	678	1	300	524	7e-92	293
R334D22	gi|225441817|ref|XP_002278051.1|	68.27	271	86	0	814	2	383	653	5e-118	362
R334H22	gi|225435722|ref|XP_002285699.1|	65.12	129	44	1	388	2	14	141	6e-52	177
R334K22	gi|225429309|ref|XP_002270534.1|	57.14	119	40	3	333	7	22	139	3e-34	120
R334N22	gi|225429191|ref|XP_002276036.1|	61.11	54	19	1	181	336	150	203	1e-15	72.8
R344A22	gi|225458782|ref|XP_002285152.1|	75.76	33	8	0	100	2	239	271	3e-10	53.5
R383D22	gi|91984048|ref|YP_567133.1|	85.44	103	15	0	3	311	77	179	7e-52	176
R383F22	gi|225446523|ref|XP_002275891.1|	54.36	195	87	1	272	850	151	345	1e-67	218
R383P22	gi|225434680|ref|XP_002280463.1|	73.51	185	49	0	556	2	111	295	2e-92	285
R403B22	gi|225438597|ref|XP_002276487.1|	60	160	64	0	485	6	61	220	2e-62	202
R403F22	gi|225470599|ref|XP_002274463.1|	70.21	47	14	0	757	617	351	397	3e-15	75.1
R41A22	gi|225437959|ref|XP_002269589.1|	90.73	248	23	0	745	2	513	760	3e-150	462
R41F22	gi|359494470|ref|XP_002270123.2|	77.63	76	16	1	1	228	479	553	1e-32	124
R41O22	gi|359491569|ref|XP_002280533.2|	30.21	192	126	5	576	13	3	190	5e-16	78.2
R551O22	gi|225430336|ref|XP_002285251.1|	54.37	103	20	1	117	425	236	311	2e-49	109
R608O22	gi|225443049|ref|XP_002269241.1|	45.7	221	97	7	191	841	37	238	6e-50	171
R620J22	gi|359496908|ref|XP_003635367.1|	48.03	152	67	4	436	2	49	195	7e-26	107
R6B22	gi|225441048|ref|XP_002283923.1|	81.9	105	16	2	520	212	1	104	8e-51	169
R6H22	gi|225466125|ref|XP_002267975.1|	67.96	103	32	1	308	3	137	239	2e-44	150
R6M22	gi|225439966|ref|XP_002280841.1|	85.57	97	14	0	337	47	417	513	4e-44	155
R88B22	gi|225433583|ref|XP_002271398.1|	95.1	102	5	0	459	154	325	426	5e-47	165
R88F22	gi|225457353|ref|XP_002281793.1|	51.95	77	35	2	98	328	421	495	5e-18	83.2
R88G22	gi|225424881|ref|XP_002269144.1|	50.42	238	93	3	22	711	2	222	1e-68	222
R88I22	gi|359474826|ref|XP_002280985.2|	52.03	123	36	1	594	226	280	379	3e-30	120
R88M22	gi|225443180|ref|XP_002267521.1|	88	25	3	0	875	801	227	251	1e-12	49.3
R8D22	gi|225443310|ref|XP_002275416.1|	70.27	111	31	1	3	335	217	325	2e-48	168
R8I22	gi|359480048|ref|XP_003632391.1|	44.53	256	133	5	779	27	351	602	1e-49	177
R117D21	gi|359475198|ref|XP_002282100.2|	60.76	79	3	1	818	582	642	692	3e-24	89.7
R166G21	gi|359473271|ref|XP_002277155.2|	80.65	31	6	0	548	456	151	181	3e-08	53.1
R187L21	gi|359495287|ref|XP_002274445.2|	51.19	84	40	1	344	595	381	463	2e-30	91.3
R198O21	gi|359486036|ref|XP_002267907.2|	75.94	133	32	0	3	401	124	256	4e-54	184
R209I21	gi|359487946|ref|XP_002266568.2|	50.39	127	50	2	1	351	113	236	2e-33	127
R209K21	gi|225427898|ref|XP_002276690.1|	46.99	266	129	4	841	74	868	1131	4e-76	255
R220E21	gi|359485436|ref|XP_002280009.2|	87.5	40	5	0	808	689	257	296	2e-25	77.4
R270F21	gi|225460189|ref|XP_002277079.1|	80.51	272	53	0	817	2	196	467	4e-161	479
R311G21	gi|225436827|ref|XP_002270748.1|	79.61	206	42	0	620	3	87	292	7e-124	360
R352B21	gi|225449452|ref|XP_002278232.1|	88.37	43	5	0	282	154	541	583	1e-21	92.8
R352L21	gi|225438653|ref|XP_002277000.1|	58.13	203	13	2	609	1	89	219	9e-69	212
R352N21	gi|359480801|ref|XP_002277947.2|	74.65	71	15	1	597	394	526	596	3e-36	111
R363A21	gi|225447093|ref|XP_002270698.1|	87.23	47	6	0	464	604	154	200	3e-22	96.7
R363E21	gi|359479463|ref|XP_002274874.2|	87.1	31	4	0	2	94	218	248	2e-11	63.9
R363K21	gi|359479822|ref|XP_002269412.2|	88.89	27	3	0	779	699	44	70	7e-17	53.5
R37A21	gi|225451354|ref|XP_002275019.1|	42.79	201	114	1	132	734	93	292	6e-48	169
R37I21	gi|359491016|ref|XP_003634202.1|	67.65	34	11	0	263	162	227	260	9e-12	52.8
R37K21	gi|359481764|ref|XP_002269038.2|	78.38	74	16	0	292	71	241	314	5e-33	120
R387N21	gi|359492590|ref|XP_002284869.2|	71.77	248	70	0	2	745	163	410	1e-127	382
R490J21	gi|225438527|ref|XP_002279361.1|	80.49	41	8	0	133	11	1	41	5e-14	70.9
R490L21	gi|225448351|ref|XP_002267266.1|	86.81	91	12	0	1	273	170	260	2e-48	166
R547D21	gi|225456437|ref|XP_002280645.1|	72.29	166	42	3	536	45	328	491	4e-77	245
R547L21	gi|225464966|ref|XP_002276360.1|	52.26	199	65	2	69	665	38	206	3e-65	209
R554C21	gi|359477216|ref|XP_002272797.2|	90.32	93	9	0	3	281	593	685	1e-55	184
R554L21	gi|225464208|ref|XP_002264706.1|	74.91	279	67	1	837	1	163	438	5e-134	398
R554O21	gi|225423808|ref|XP_002280467.1|	54.46	101	41	2	489	190	618	714	4e-39	116
R602C21	gi|225462116|ref|XP_002263233.1|	44.16	197	108	1	72	662	217	411	3e-39	145
R602I21	gi|225462116|ref|XP_002263233.1|	44.4	232	127	1	72	767	217	446	5e-50	177
R602O21	gi|225432830|ref|XP_002279629.1|	65.67	268	89	2	803	3	459	724	9e-107	335
R604A21	gi|225467482|ref|XP_002265460.1|	67.81	146	45	2	597	160	316	459	3e-64	208
R604B21	gi|225427480|ref|XP_002262982.1|	91.11	90	8	0	272	3	140	229	1e-53	179
R604F21	gi|225458499|ref|XP_002282240.1|	43.86	171	35	5	673	161	420	529	4e-31	122
R613I21	gi|225462440|ref|XP_002264614.1|	100	25	0	0	27	101	863	887	6e-09	55.1
R223C20	gi|359478621|ref|XP_002274420.2|	42.25	71	38	2	653	444	387	455	1e-08	53.9
R223E20	gi|225445782|ref|XP_002273616.1|	86.3	73	9	1	113	328	876	948	8e-33	128
R223M20	gi|359474593|ref|XP_002279188.2|	43.87	212	67	5	617	6	104	271	2e-43	155
R223P20	gi|225444999|ref|XP_002282931.1|	58.18	55	23	0	342	506	196	250	2e-16	77.4
R250A20	gi|225443594|ref|XP_002278698.1|	73.4	282	74	1	1	846	472	752	3e-139	420
R250P20	gi|225423767|ref|XP_002277238.1|	84.38	32	5	0	524	619	772	803	1e-10	61.2
R255H20	gi|359480670|ref|XP_002271965.2|	30.99	171	112	4	727	224	1764	1931	2e-15	75.9
R255I20	gi|225454204|ref|XP_002273976.1|	33.13	166	105	2	307	801	172	332	1e-18	86.3
R255K20	gi|225470820|ref|XP_002264755.1|	86.21	29	4	0	699	613	1	29	5e-09	57
R261C20	gi|225455790|ref|XP_002270918.1|	76.39	72	17	0	103	318	219	290	2e-26	109
R261I20	gi|359497098|ref|XP_002267898.2|	80.6	67	12	1	658	458	549	614	2e-28	115
R261M20	gi|225434794|ref|XP_002282136.1|	79.73	74	14	1	3	221	144	217	1e-22	94
R261P20	gi|225424512|ref|XP_002285238.1|	97.26	73	2	0	337	119	519	591	1e-32	126
R270N20	gi|359492962|ref|XP_003634489.1|	56.03	116	49	2	416	757	465	580	2e-29	119
R313D20	gi|359486527|ref|XP_002274774.2|	56.44	202	74	7	228	815	183	376	1e-49	178
R313K20	gi|359483534|ref|XP_002269610.2|	56.25	112	46	1	416	742	184	295	9e-29	116
R336J20	gi|359488141|ref|XP_002266168.2|	38.83	103	51	1	587	859	25	127	1e-13	70.9
R336O20	gi|225462161|ref|XP_002266661.1|	85.05	194	29	0	583	2	1	194	6e-112	335
R357C20	gi|359482803|ref|XP_003632843.1|	87.5	72	9	0	583	798	797	868	5e-71	130
R357J20	gi|225434650|ref|XP_002279930.1|	32.56	172	89	5	489	22	187	347	2e-17	80.9
R358A20	gi|225433770|ref|XP_002268486.1|	28.05	221	132	6	700	53	83	281	3e-21	91.7
R358C20	gi|225454452|ref|XP_002276643.1|	87.23	47	3	1	373	233	298	341	4e-21	78.6
R358J20	gi|359483669|ref|XP_002274947.2|	57.14	63	21	3	3	173	950	1012	9e-13	68.2
R413D20	gi|225443851|ref|XP_002267303.1|	68.67	249	76	1	3	743	129	377	1e-122	363
R413I20	gi|359497578|ref|XP_003635571.1|	85	40	6	0	237	118	219	258	1e-15	74.7
R413J20	gi|91983979|ref|YP_567063.1|	98.31	59	1	0	177	1	1	59	1e-16	73.6
R604J20	gi|225443972|ref|XP_002280511.1|	75.41	61	15	0	189	371	11	71	1e-25	99
R604P20	gi|359483320|ref|XP_002265078.2|	59.54	131	17	1	571	179	336	430	4e-42	153
R6I20	gi|225457122|ref|XP_002283525.1|	94.44	36	2	0	162	55	44	79	2e-16	74.7
R6J20	gi|359491584|ref|XP_002279663.2|	53.92	102	44	2	486	184	1	100	5e-24	101
R6N20	gi|359484943|ref|XP_002266413.2|	82.93	41	7	0	316	438	475	515	3e-16	77.8
R83O20	gi|225428322|ref|XP_002282994.1|	89.29	56	6	0	742	575	391	446	1e-24	103
R147E19	gi|225463739|ref|XP_002265450.1|	58.82	34	14	0	107	6	77	110	2e-07	45.8
R14E19	gi|225453042|ref|XP_002265478.1|	80.25	81	16	0	243	1	635	715	1e-39	145
R14H19	gi|359492962|ref|XP_003634489.1|	67.71	223	66	2	5	661	1311	1531	5e-91	295
R14J19	gi|225466125|ref|XP_002267975.1|	74.32	74	18	1	219	1	162	235	3e-32	117
R14N19	gi|359475312|ref|XP_003631649.1|	57.45	47	18	1	418	278	122	166	1e-09	55.5
R16C19	gi|225426016|ref|XP_002273414.1|	90.24	41	4	0	641	519	134	174	1e-16	78.6
R16N19	gi|359474742|ref|XP_002266702.2|	63.91	133	8	2	398	3	232	325	7e-43	154
R16P19	gi|359492620|ref|XP_002282359.2|	75.76	33	8	0	234	332	1090	1122	2e-21	67.8
R170K19	gi|225430619|ref|XP_002266736.1|	94.87	117	6	0	1	351	88	204	5e-73	226
R228C19	gi|225439268|ref|XP_002265056.1|	69.44	36	11	0	110	3	705	740	3e-07	45.8
R228F19	gi|225462205|ref|XP_002268737.1|	75.34	73	18	0	629	411	139	211	5e-50	124
R228K19	gi|225452194|ref|XP_002270874.1|	60.76	158	60	1	479	6	294	449	5e-59	193
R228L19	gi|225426838|ref|XP_002276704.1|	43.37	83	9	1	488	240	155	199	3e-13	69.3
R228N19	gi|359476269|ref|XP_002281141.2|	59	100	10	1	42	341	1	69	2e-27	106
R250B19	gi|225457405|ref|XP_002284906.1|	93.13	131	9	0	394	2	271	401	1e-83	256
R250J19	gi|225427716|ref|XP_002265086.1|	87.18	39	5	0	224	108	320	358	6e-27	75.1
R288A19	gi|359496509|ref|XP_003635251.1|	69.92	266	79	1	13	810	592	856	2e-121	372
R288J19	gi|225444936|ref|XP_002282302.1|	47.92	48	24	1	150	10	54	101	1e-07	50.8
R288O19	gi|225454389|ref|XP_002279227.1|	69.04	197	61	0	758	168	63	259	4e-101	303
R289C19	gi|225435323|ref|XP_002285170.1|	89.36	47	5	0	60	200	265	311	7e-22	93.2
R289N19	gi|225459758|ref|XP_002285900.1|	90.39	281	27	0	3	845	956	1236	4e-175	532
R289O19	gi|225450917|ref|XP_002284540.1|	69.33	75	23	0	657	433	192	266	2e-30	115
R311D19	gi|359484783|ref|XP_002270833.2|	39.67	242	137	2	67	765	447	688	5e-30	119
R311F19	gi|359486454|ref|XP_003633446.1|	60.27	219	84	2	37	684	54	272	6e-79	260
R334D19	gi|225432554|ref|XP_002280710.1|	83.46	133	22	0	455	57	145	277	1e-76	243
R390L19	gi|359479991|ref|XP_002273928.2|	88.1	84	10	0	527	276	721	804	2e-54	152
R413D19	gi|225436522|ref|XP_002273792.1|	87.5	64	8	0	518	327	417	480	4e-29	117
R413F19	gi|225449573|ref|XP_002283912.1|	100	82	0	0	609	364	22	103	2e-50	164
R413G19	gi|359488970|ref|XP_002282500.2|	69.05	168	49	2	270	770	73	238	7e-78	245
R413J19	gi|225453772|ref|XP_002270342.1|	82.5	40	7	0	287	406	629	668	5e-16	77.8
R413L19	gi|225443237|ref|XP_002271902.1|	57.58	66	28	0	312	115	146	211	1e-16	79.3
R453N19	gi|225446509|ref|XP_002278663.1|	48.39	93	14	1	24	302	295	353	7e-36	85.1
R490H19	gi|359495457|ref|XP_003634994.1|	63.04	92	34	0	3	278	151	242	1e-34	127
R490L19	gi|225423585|ref|XP_002273557.1|	46.67	45	24	0	136	2	190	234	2e-09	55.8
R519L19	gi|225454105|ref|XP_002267677.1|	75	32	8	0	510	415	183	214	1e-22	62.4
R519N19	gi|359478240|ref|XP_003632090.1|	78.38	37	8	0	710	820	167	203	6e-10	59.3
R613G19	gi|225464720|ref|XP_002263190.1|	56.18	89	5	1	320	586	347	401	6e-37	95.9
R613O19	gi|225445258|ref|XP_002281054.1|	35.57	194	116	6	609	40	430	618	4e-27	110
R613P19	gi|359496248|ref|XP_002264519.2|	77.14	70	16	0	2	211	337	406	2e-33	124
R619F19	gi|359497102|ref|XP_003635424.1|	29.58	142	97	2	46	468	654	793	1e-10	60.5
R622A19	gi|225447578|ref|XP_002270154.1|	26.63	169	122	2	10	513	124	291	1e-12	67
R622E19	gi|225450232|ref|XP_002266606.1|	81.25	64	12	0	776	585	126	189	1e-26	108
R622I19	gi|225426832|ref|XP_002276651.1|	89.66	29	3	0	558	644	153	181	3e-08	54.3
R8B19	gi|225430198|ref|XP_002284960.1|	74.19	31	8	0	768	676	60	90	3e-07	48.1
R8D19	gi|359491914|ref|XP_002272718.2|	60.53	38	15	0	142	255	351	388	5e-22	55.1
R8E19	gi|359493179|ref|XP_003634534.1|	49.26	272	122	2	7	774	424	695	5e-50	177
R8N19	gi|225441625|ref|XP_002276886.1|	52.46	61	29	0	183	1	491	551	3e-13	69.3
R198L18	gi|225437742|ref|XP_002273486.1|	79.1	67	14	0	98	298	154	220	6e-31	121
R223D18	gi|225441720|ref|XP_002283046.1|	64.85	165	55	2	97	582	8	172	5e-72	219
R223L18	gi|359478655|ref|XP_002284511.2|	54.9	51	22	1	150	1	85	135	2e-10	58.9
R289E18	gi|225432828|ref|XP_002279593.1|	54.2	262	102	3	3	785	737	981	7e-83	270
R297I18	gi|225447578|ref|XP_002270154.1|	24.18	182	135	3	829	290	128	308	8e-09	56.2
R297L18	gi|225444936|ref|XP_002282302.1|	81.43	70	13	0	3	212	188	257	1e-35	134
R30K18	gi|359485187|ref|XP_002279096.2|	67.57	37	12	0	320	430	321	357	1e-08	53.9
R333I18	gi|225443782|ref|XP_002266057.1|	69.57	46	14	0	83	220	151	196	4e-13	68.6
R333L18	gi|225432604|ref|XP_002277936.1|	60	120	14	1	615	256	388	473	5e-39	145
R347M18	gi|225463618|ref|XP_002273207.1|	88.19	127	15	0	637	257	277	403	2e-71	235
R3571018	gi|225443594|ref|XP_002278698.1|	71.07	197	57	0	591	1	531	727	7e-89	283
R3571018	gi|359476827|ref|XP_003631895.1|	86.51	126	17	0	494	117	2906	3031	5e-74	244
R472I18	gi|225458269|ref|XP_002282365.1|	53.75	80	10	1	736	497	205	257	2e-18	84.3
R541E18	gi|225430176|ref|XP_002282357.1|	68.07	119	37	1	693	337	96	213	5e-52	176
R551G18	gi|359490057|ref|XP_002281679.2|	57.69	26	11	0	440	363	325	350	4e-09	35.4
R551I18	gi|359491908|ref|XP_002272383.2|	74.19	31	8	0	208	116	1252	1282	4e-14	48.1
R551N18	gi|359490839|ref|XP_003634177.1|	64.15	53	19	0	309	151	862	914	2e-16	77.4
R559F18	gi|359488631|ref|XP_002270911.2|	91.19	227	20	0	681	1	117	343	2e-152	436
R559H18	gi|359493713|ref|XP_002281009.2|	69.01	71	22	0	425	637	1839	1909	3e-35	103
R559J18	gi|225461605|ref|XP_002282960.1|	45.66	219	86	2	37	681	425	614	2e-38	143
R559L18	gi|225454688|ref|XP_002270494.1|	87.5	32	4	0	86	181	281	312	2e-13	68.2
R60I18	gi|359478762|ref|XP_002283111.2|	58.11	74	24	1	209	430	590	656	3e-20	89.4
R60O18	gi|225457867|ref|XP_002269229.1|	84	25	4	0	698	624	111	135	1e-12	48.5
R77A18	gi|359481499|ref|XP_002274085.2|	60	60	22	2	224	45	20	77	4e-16	74.3
R77D18	gi|359488972|ref|XP_003633849.1|	35.19	108	57	4	424	738	1	98	2e-08	53.9
R77E18	gi|359476248|ref|XP_002279909.2|	80	35	6	1	329	228	133	167	8e-13	56.6
R77G18	gi|359490537|ref|XP_002267650.2|	65.44	272	87	1	4	798	199	470	2e-117	370
R77L18	gi|225439193|ref|XP_002269480.1|	61.15	157	27	2	176	643	550	673	2e-57	194
R77O18	gi|359485453|ref|XP_003633276.1|	50.91	220	102	3	14	655	847	1066	2e-66	223
R9K18	gi|225440232|ref|XP_002283810.1|	70.91	55	11	1	418	582	95	144	2e-16	77.8
R117A17	gi|225465508|ref|XP_002272165.1|	84.58	214	33	0	644	3	1	214	1e-132	379
R117B17	gi|359494156|ref|XP_002277501.2|	83.33	30	5	0	529	440	367	396	1e-13	55.1
R117J17	gi|359480801|ref|XP_002277947.2|	53.85	39	14	1	454	338	493	527	2e-08	38.1
R146J17	gi|225442685|ref|XP_002280072.1|	82.35	34	6	0	651	550	183	216	3e-14	71.6
R196E17	gi|225428983|ref|XP_002264114.1|	67.91	215	32	2	2	646	137	314	2e-97	305
R196G17	gi|359483154|ref|XP_002275074.2|	58.21	67	0	1	299	499	340	378	9e-13	67
R250D17	gi|359473818|ref|XP_002263197.2|	68.27	208	66	0	95	718	176	383	6e-104	317
R250J17	gi|359495455|ref|XP_002274761.2|	66.78	292	92	4	870	1	2554	2842	8e-117	373
R260B17	gi|225434498|ref|XP_002278308.1|	100	41	0	0	124	2	147	187	2e-21	94
R260G17	gi|225440045|ref|XP_002282146.1|	98.94	94	1	0	698	417	496	589	1e-61	199
R260H17	gi|225444349|ref|XP_002265911.1|	79.35	276	53	1	816	1	18	293	2e-133	391
R30C17	gi|225427728|ref|XP_002265593.1|	60.87	115	16	1	430	774	386	471	7e-29	117
R30N17	gi|359480059|ref|XP_002269886.2|	52.28	197	68	2	249	839	185	355	1e-54	171
R321D17	gi|225449394|ref|XP_002282557.1|	85.94	64	9	0	1	192	312	375	2e-30	121
R321L17	gi|225435754|ref|XP_002285720.1|	84.45	238	37	0	3	716	64	301	7e-117	362
R321N17	gi|359473443|ref|XP_002264500.2|	40.41	193	103	1	842	264	1607	1787	9e-39	147
R336F17	gi|225448703|ref|XP_002275275.1|	74.39	82	21	0	246	1	16	97	5e-32	126
R336N17	gi|225456465|ref|XP_002284492.1|	47.19	89	21	1	674	408	262	324	2e-18	64.7
R350B17	gi|225460340|ref|XP_002280424.1|	31.87	273	165	8	13	798	22	284	1e-35	132
R350I17	gi|225450466|ref|XP_002280231.1|	72.92	48	13	0	495	352	743	790	7e-17	80.5
R350K17	gi|225457763|ref|XP_002278177.1|	45.91	220	106	6	643	11	167	382	1e-47	169
R350M17	gi|225441896|ref|XP_002284404.1|	76.28	215	48	1	3	638	488	702	4e-83	268
R590J17	gi|225433481|ref|XP_002264386.1|	69.77	43	13	0	130	2	310	352	3e-15	68.2
R590N17	gi|225423476|ref|XP_002274259.1|	67.19	128	42	0	1	384	267	394	1e-56	191
R615D17	gi|359489057|ref|XP_003633864.1|	66.89	148	21	4	12	443	1641	1764	2e-75	176
R615F17	gi|225437447|ref|XP_002272357.1|	84	50	8	0	161	12	30	79	4e-20	86.7
R620N17	gi|225446839|ref|XP_002283630.1|	44.12	170	79	2	573	85	119	279	3e-28	111
R168A16	gi|359479937|ref|XP_002269588.2|	24.86	177	122	5	260	769	27	199	7e-08	52.8
R168H16	gi|225448586|ref|XP_002278231.1|	77.97	177	39	0	32	562	268	444	3e-85	271
R168J16	gi|359490050|ref|XP_002268598.2|	61.6	250	93	2	757	11	45	292	2e-91	294
R168M16	gi|225462771|ref|XP_002263465.1|	82.22	45	8	0	135	1	90	134	9e-17	80.5
R170D16	gi|359497102|ref|XP_003635424.1|	29.41	153	94	3	471	28	345	488	2e-16	79.3
R187B16	gi|225432366|ref|XP_002275787.1|	72.58	62	16	1	132	317	664	724	3e-12	58.9
R187H16	gi|359478673|ref|XP_002281895.2|	69.23	39	12	0	461	577	798	836	6e-23	63.5
R199H16	gi|225450299|ref|XP_002271451.1|	43.82	89	6	1	422	156	52	96	2e-16	62.8
R199I16	gi|359473262|ref|XP_003631279.1|	76.71	73	17	0	640	858	113	185	2e-38	116
R199P16	gi|225464400|ref|XP_002268110.1|	60.81	148	30	1	199	642	240	359	3e-52	181
R255H16	gi|225432464|ref|XP_002277269.1|	41.54	130	76	0	300	689	117	246	7e-26	108
R255L16	gi|359485690|ref|XP_003633313.1|	28	125	68	2	664	356	122	246	3e-10	49.7
R359B16	gi|225458465|ref|XP_002284031.1|	47	100	51	2	294	1	15	114	8e-25	101
R359E16	gi|359492620|ref|XP_002282359.2|	72.34	188	51	1	565	2	626	812	1e-61	211
R37H16	gi|359485376|ref|XP_003633266.1|	79.57	279	54	1	839	3	59	334	6e-148	452
R37P16	gi|225440005|ref|XP_002276355.1|	78.65	267	57	0	3	803	169	435	9e-156	456
R403H16	gi|359497102|ref|XP_003635424.1|	25.6	207	146	4	805	188	612	811	1e-08	55.5
R519F16	gi|359495727|ref|XP_002267980.2|	31.88	138	86	3	390	1	14	151	4e-13	65.9
R519H16	gi|225442075|ref|XP_002271630.1|	60.34	58	23	0	406	233	525	582	3e-17	81.3
R519J16	gi|359475176|ref|XP_003631610.1|	55.98	184	59	4	657	106	74	235	5e-57	195
R519O16	gi|359486871|ref|XP_002272748.2|	29.62	260	162	7	2	745	106	356	1e-23	101
R602A16	gi|359485815|ref|XP_003633341.1|	55.06	178	74	2	536	3	23	194	1e-52	183
R602H16	gi|225454914|ref|XP_002276644.1|	71.81	188	49	1	578	15	43	226	9e-91	272
R602M16	gi|225450549|ref|XP_002281670.1|	58.02	131	8	1	1	393	220	303	2e-39	144
R602O16	gi|225440310|ref|XP_002262987.1|	87.32	276	35	0	830	3	611	886	8e-171	509
R117D15	gi|225448765|ref|XP_002281688.1|	75.76	66	16	0	626	429	104	169	1e-36	108
R117H15	gi|359488315|ref|XP_002278668.2|	42.97	263	146	2	787	5	471	731	2e-67	226
R146B15	gi|359488327|ref|XP_003633742.1|	42.62	61	32	1	12	194	17	74	3e-07	50.4
R146H15	gi|359496380|ref|XP_002265270.2|	42.27	97	52	2	66	344	892	988	2e-11	62.8
R146L15	gi|225435612|ref|XP_002283306.1|	53	200	81	3	2	562	343	542	9e-54	188
R146M15	gi|225453927|ref|XP_002279696.1|	88.81	143	16	0	109	537	615	757	1e-82	270
R157B15	gi|225425650|ref|XP_002269265.1|	75.29	170	42	0	150	659	51	220	2e-79	248
R281J15	gi|225432538|ref|XP_002280487.1|	49.15	118	31	2	174	524	82	171	8e-35	115
R303B15	gi|359477163|ref|XP_002271327.2|	62.12	132	47	2	441	827	199	330	1e-50	177
R303C15	gi|225466229|ref|XP_002267377.1|	58.16	98	40	1	3	296	603	699	2e-31	118
R315E15	gi|359491894|ref|XP_002274136.2|	83.21	131	20	1	424	810	21	151	1e-48	169
R334D15	gi|225466125|ref|XP_002267975.1|	74.32	74	18	1	219	1	162	235	6e-31	117
R334F15	gi|225460189|ref|XP_002277079.1|	79.78	183	37	0	550	2	308	490	2e-101	318
R334H15	gi|225437328|ref|XP_002267393.1|	35.37	229	128	6	3	629	340	568	3e-18	85.1
R334I15	gi|225429799|ref|XP_002282846.1|	50.64	156	76	1	173	637	25	180	2e-46	159
R334M15	gi|225458653|ref|XP_002284864.1|	72.63	179	48	1	3	536	80	258	2e-79	253
R34A15	gi|91983993|ref|YP_567077.1|	100	31	0	0	839	747	12	42	3e-13	66.2
R34J15	gi|225424600|ref|XP_002285424.1|	71.91	89	25	0	339	605	130	218	2e-39	144
R358E15	gi|225454424|ref|XP_002280136.1|	68.62	239	68	4	699	4	6	244	5e-82	249
R390A15	gi|225444253|ref|XP_002273016.1|	67.86	140	15	1	421	2	793	902	3e-82	189
R390F15	gi|359491288|ref|XP_002284253.2|	67.86	56	18	0	184	17	122	177	2e-19	85.9
R390M15	gi|225426568|ref|XP_002279642.1|	87.87	239	29	0	753	37	182	420	3e-146	420
R390P15	gi|225452694|ref|XP_002276873.1|	40.96	249	147	0	779	33	133	381	9e-43	155
R398E15	gi|225470792|ref|XP_002269731.1|	90.91	33	3	0	524	622	256	288	5e-15	73.9
R398I15	gi|359474448|ref|XP_003631469.1|	46.31	149	68	3	430	5	1	144	8e-29	117
R411B15	gi|359496647|ref|XP_003635289.1|	86.79	53	7	0	376	534	885	937	2e-41	106
R411E15	gi|225460139|ref|XP_002275897.1|	62.65	83	31	0	251	3	108	190	2e-34	125
R411N15	gi|359496540|ref|XP_003635261.1|	42.86	140	75	5	413	3	6	143	8e-24	100
R411P15	gi|225453553|ref|XP_002262724.1|	69.04	281	78	4	840	1	74	346	9e-120	354
R507F15	gi|359488305|ref|XP_002279145.2|	69.05	42	12	1	290	415	70	110	2e-12	66.6
R507O15	gi|225449104|ref|XP_002276664.1|	61.54	26	10	0	203	126	5	30	2e-08	40.4
R522B15	gi|225457054|ref|XP_002282957.1|	78.43	51	11	0	324	172	202	252	3e-19	86.3
R522J15	gi|359472544|ref|XP_002281499.2|	64.29	182	52	3	681	175	128	309	3e-59	194
R522P15	gi|225443700|ref|XP_002264921.1|	60.15	133	53	0	3	401	376	508	5e-53	181
R559H15	gi|225436007|ref|XP_002270165.1|	37.89	256	139	7	755	3	1	241	3e-39	146
R559L15	gi|225458890|ref|XP_002285420.1|	91.67	60	5	0	2	181	393	452	9e-28	110
R608G15	gi|225442089|ref|XP_002272580.1|	69.14	256	77	1	765	4	341	596	1e-111	338
R608J15	gi|225448540|ref|XP_002273561.1|	68.38	234	74	0	868	167	438	671	5e-108	334
R608N15	gi|359495727|ref|XP_002267980.2|	31.72	145	89	3	71	487	31	171	5e-16	73.6
R6C15	gi|225452725|ref|XP_002277245.1|	98.15	54	1	0	390	551	628	681	9e-27	110
R6D15	gi|225427310|ref|XP_002282053.1|	55.56	108	10	2	512	835	48	117	2e-26	102
R6O15	gi|225463711|ref|XP_002263752.1|	65.38	130	45	0	1	390	207	336	3e-60	195
R77C15	gi|359472765|ref|XP_002276004.2|	70.18	218	62	2	651	1	82	297	1e-95	304
R77F15	gi|225424633|ref|XP_002282325.1|	40.34	119	63	4	627	295	387	505	1e-17	76.3
R77N15	gi|225458412|ref|XP_002281901.1|	34	150	90	3	627	187	1	144	4e-15	74.3
R79I15	gi|359485473|ref|XP_002278131.2|	32.77	119	23	3	448	92	327	388	9e-13	48.5
R117G14	gi|225454483|ref|XP_002281031.1|	61.7	47	18	0	465	605	96	142	5e-23	64.3
R117K14	gi|225434311|ref|XP_002264896.1|	86.4	125	17	0	335	709	46	170	1e-61	194
R117L14	gi|359495174|ref|XP_003634932.1|	89.87	79	8	0	324	88	1	79	2e-43	151
R138H14	gi|359482871|ref|XP_002276544.2|	43.98	191	97	4	5	547	276	466	8e-33	125
R199A14	gi|359495727|ref|XP_002267980.2|	30.05	193	127	2	199	753	13	205	1e-21	91.3
R199B14	gi|225463428|ref|XP_002274942.1|	98.25	114	2	0	1	342	151	264	2e-75	233
R199L14	gi|225439898|ref|XP_002279479.1|	56.94	209	83	5	198	815	240	444	8e-60	199
R240J14	gi|359475170|ref|XP_003631607.1|	35.9	156	58	3	217	612	29	166	3e-08	53.9
R240L14	gi|225457353|ref|XP_002281793.1|	51.95	77	35	2	98	328	421	495	2e-18	83.2
R261P14	gi|225451864|ref|XP_002278588.1|	63.38	142	47	3	2	427	560	696	5e-63	142
R289A14	gi|359490016|ref|XP_002275236.2|	78.5	200	43	0	3	602	812	1011	2e-102	324
R289E14	gi|225449026|ref|XP_002273050.1|	77.48	222	50	0	2	667	280	501	2e-121	364
R315D14	gi|225448572|ref|XP_002277929.1|	61.22	49	15	1	136	2	249	297	2e-12	60.8
R315O14	gi|359474600|ref|XP_002279383.2|	68.97	29	9	0	628	542	1	29	1e-12	49.7
R34O14	gi|359495727|ref|XP_002267980.2|	23.81	147	111	1	440	3	22	168	2e-07	50.8
R352A14	gi|225429756|ref|XP_002280486.1|	82.63	236	41	0	711	4	304	539	6e-119	357
R352C14	gi|359477281|ref|XP_003631958.1|	74.54	216	55	0	649	2	416	631	1e-110	340
R352D14	gi|359493736|ref|XP_002280506.2|	60.61	99	37	2	687	391	338	434	7e-33	127
R352E14	gi|225447292|ref|XP_002273713.1|	63.97	247	87	1	735	1	83	329	6e-107	333
R383E14	gi|225438837|ref|XP_002283347.1|	49.3	286	107	7	3	755	28	310	1e-59	195
R383F14	gi|359472635|ref|XP_003631178.1|	90.54	74	7	0	1	222	875	948	9e-45	164
R383I14	gi|359497102|ref|XP_003635424.1|	30.58	291	194	4	871	11	533	819	2e-35	136
R383P14	gi|225435222|ref|XP_002284901.1|	70.27	37	11	0	607	497	947	983	1e-10	61.6
R518A14	gi|225454212|ref|XP_002274233.1|	44.21	95	51	1	448	726	188	282	7e-19	86.3
R518J14	gi|225441817|ref|XP_002278051.1|	78.85	227	48	0	683	3	383	609	2e-109	338
R518L14	gi|225452508|ref|XP_002274835.1|	64.71	34	12	0	271	170	266	299	2e-15	49.7
R519F14	gi|359475433|ref|XP_002285348.2|	86.11	36	5	0	200	307	344	379	2e-11	63.9
R519O14	gi|225443446|ref|XP_002270934.1|	52.87	87	4	1	1	261	708	757	5e-18	83.6
R88D14	gi|225462250|ref|XP_002263297.1|	36.97	211	132	1	658	26	216	425	1e-42	153
R88K14	gi|225455374|ref|XP_002272755.1|	71.58	190	54	0	1	570	279	468	1e-96	297
R88M14	gi|225438583|ref|XP_002276300.1|	80.95	126	18	2	487	110	1	120	1e-61	192
R157J13	gi|359479028|ref|XP_002284705.2|	56.14	57	25	0	12	182	287	343	4e-13	68.6
R198A13	gi|225431669|ref|XP_002263864.1|	81.61	223	38	1	798	139	130	352	5e-131	379
R211E13	gi|359480670|ref|XP_002271965.2|	26.63	199	133	7	666	85	1747	1937	1e-09	57.8
R336B13	gi|359480801|ref|XP_002277947.2|	74.65	71	15	1	597	394	526	596	4e-31	111
R336C13	gi|359491937|ref|XP_002274058.2|	70.51	78	23	0	80	313	343	420	4e-52	123
R350G13	gi|359484746|ref|XP_003633154.1|	50	230	106	1	15	704	49	269	7e-68	217
R407D13	gi|225451885|ref|XP_002278965.1|	52.78	108	8	1	3	326	39	103	7e-36	100
R407E13	gi|359489017|ref|XP_002279046.2|	28.47	295	174	12	5	820	504	784	2e-12	67
R407H13	gi|225470319|ref|XP_002267811.1|	92.86	42	3	0	340	465	25	66	1e-19	87
R407N13	gi|225458039|ref|XP_002277626.1|	72.36	246	67	1	3	740	84	328	8e-136	392
R41G13	gi|359488738|ref|XP_003633810.1|	77.5	80	18	0	79	318	71	150	7e-24	100
R518B13	gi|225463242|ref|XP_002270360.1|	67.44	43	14	0	4	132	386	428	6e-13	63.9
R518J13	gi|225429230|ref|XP_002263595.1|	65.85	82	28	0	246	1	1057	1138	3e-21	88.2
R625G13	gi|225462759|ref|XP_002272618.1|	60.82	194	65	3	2	583	338	520	6e-66	218
R6B13	gi|359473138|ref|XP_003631252.1|	92.62	122	9	0	592	227	319	440	8e-55	185
R6D13	gi|359492510|ref|XP_003634424.1|	67.57	37	12	0	3	113	85	121	1e-11	62.8
R6N13	gi|225437324|ref|XP_002264561.1|	79.01	81	17	0	508	750	139	219	3e-23	96.7
R8M13	gi|359493942|ref|XP_003634698.1|	72.41	87	24	0	327	67	49	135	2e-38	133
R175C12	gi|359497102|ref|XP_003635424.1|	51.69	89	43	0	3	269	330	418	4e-24	96.7
R175E12	gi|225444669|ref|XP_002277642.1|	55.1	49	22	0	148	2	67	115	5e-11	57
R198C12	gi|225434417|ref|XP_002271864.1|	57.78	45	16	1	137	3	7	48	4e-08	53.1
R198F12	gi|359481716|ref|XP_002275657.2|	53.95	76	34	1	823	596	144	218	4e-20	86.7
R198H12	gi|225445547|ref|XP_002282238.1|	80.82	73	14	0	245	463	495	567	2e-35	114
R198N12	gi|359476600|ref|XP_002269915.2|	65.71	35	12	0	474	578	273	307	1e-13	47.8
R260F12	gi|359497102|ref|XP_003635424.1|	25.44	228	153	5	7	654	351	573	7e-15	73.6
R260N12	gi|359475985|ref|XP_002281998.2|	72	25	7	0	799	725	1556	1580	4e-08	53.9
R260O12	gi|225464848|ref|XP_002271636.1|	56.82	88	27	3	377	631	9	88	2e-21	91.3
R281C12	gi|225423737|ref|XP_002278479.1|	86.25	80	11	0	158	397	726	805	1e-37	142
R303J12	gi|359476100|ref|XP_002282428.2|	81.33	75	14	0	226	2	200	274	1e-33	130
R303P12	gi|225451939|ref|XP_002282971.1|	60.87	276	106	2	831	4	229	502	4e-96	301
R333D12	gi|359474292|ref|XP_002273481.2|	43.18	132	75	0	7	402	46	177	2e-25	105
R333G12	gi|359497102|ref|XP_003635424.1|	23.81	210	146	5	28	624	352	558	5e-14	70.9
R333P12	gi|359495463|ref|XP_002270292.2|	58.14	86	35	1	260	3	144	228	3e-28	107
R34D12	gi|359481749|ref|XP_003632669.1|	57.26	248	101	4	51	782	611	857	2e-84	276
R358A12	gi|225443409|ref|XP_002267486.1|	53.42	234	106	1	77	778	22	252	1e-78	253
R358B12	gi|359485451|ref|XP_002276944.2|	44.53	128	71	0	384	1	676	803	5e-31	105
R358G12	gi|225445728|ref|XP_002270904.1|	83.64	55	9	0	486	322	406	460	1e-22	97.8
R358K12	gi|359492675|ref|XP_002281567.2|	70.21	47	14	0	311	171	657	703	7e-13	68.6
R372J12	gi|359484681|ref|XP_002262830.2|	74	50	13	0	413	264	470	519	5e-16	77.4
R41C12	gi|359472760|ref|XP_003631193.1|	40.82	98	57	1	6	296	268	365	1e-08	55.5
R41N12	gi|225458982|ref|XP_002283625.1|	56.38	188	76	3	14	577	56	237	3e-59	193
R496H12	gi|225464661|ref|XP_002276981.1|	30.36	168	101	6	478	5	110	271	2e-12	66.2
R496J12	gi|225446370|ref|XP_002273772.1|	67.9	81	26	0	3	245	354	434	1e-37	132
R578N12	gi|359492626|ref|XP_002282264.2|	62.96	27	10	0	472	392	483	509	7e-11	43.5
R609E12	gi|225434156|ref|XP_002275001.1|	72.97	37	10	0	112	2	574	610	1e-08	55.1
R620C12	gi|359473493|ref|XP_002268761.2|	77.78	54	12	0	167	6	558	611	4e-22	95.9
R620F12	gi|359477310|ref|XP_003631962.1|	31.67	120	72	3	350	6	343	457	7e-10	56.2
R620H12	gi|225448843|ref|XP_002282535.1|	53.03	66	24	2	189	10	149	213	1e-12	65.1
R620N12	gi|225426919|ref|XP_002264554.1|	74.29	35	9	0	325	429	160	194	6e-25	53.9
R620O12	gi|225429492|ref|XP_002278242.1|	86.84	38	5	0	481	594	71	108	1e-14	71.6
R625K12	gi|225435500|ref|XP_002285528.1|	72.09	86	23	1	261	7	1	86	9e-35	126
R625P12	gi|225433684|ref|XP_002266620.1|	48.91	92	46	1	374	99	99	189	5e-19	86.3
R8L12	gi|359489796|ref|XP_003633980.1|	38.52	122	71	2	357	1	168	288	3e-20	89.4
R11E11	gi|359497102|ref|XP_003635424.1|	29.89	184	126	3	3	551	207	388	8e-24	101
R11L11	gi|359489318|ref|XP_002269466.2|	58.53	258	98	4	764	3	1037	1289	4e-84	278
R11M11	gi|225438479|ref|XP_002278202.1|	48	150	30	4	1	450	675	776	8e-29	115
R11O11	gi|225446449|ref|XP_002277029.1|	58.06	31	13	0	305	397	200	230	7e-08	41.2
R187E11	gi|225425865|ref|XP_002266225.1|	78.12	32	7	0	171	266	910	941	3e-08	54.3
R187K11	gi|225435776|ref|XP_002285737.1|	93.75	32	2	0	639	544	307	338	1e-12	67
R187L11	gi|225426324|ref|XP_002269028.1|	67.82	87	28	0	3	263	317	403	4e-34	129
R187P11	gi|359475390|ref|XP_002281738.2|	57.66	111	47	0	472	804	893	1003	2e-28	116
R240H11	gi|225441327|ref|XP_002276357.1|	88.84	242	27	0	2	727	219	460	2e-147	436
R240L11	gi|225438297|ref|XP_002272395.1|	40.74	81	46	1	573	337	251	331	2e-09	57.4
R372E11	gi|359484789|ref|XP_003633163.1|	100	22	0	0	338	273	133	154	8e-07	45.4
R372K11	gi|225445951|ref|XP_002264547.1|	72.22	72	20	0	688	473	347	418	2e-49	118
R372M11	gi|225423593|ref|XP_002275625.1|	48.15	54	28	0	169	8	269	322	1e-15	58.9
R453H11	gi|359491241|ref|XP_002281317.2|	84.09	44	7	0	133	2	74	117	7e-20	81.3
R472D11	gi|225462328|ref|XP_002265699.1|	49.58	236	111	4	696	4	155	387	1e-65	222
R472H11	gi|359490027|ref|XP_002279399.2|	70.65	184	54	0	552	1	272	455	2e-93	288
R472M11	gi|359476409|ref|XP_003631832.1|	50.82	61	30	0	725	543	29	89	1e-15	70.9
R490E11	gi|359479254|ref|XP_002276436.2|	75	44	11	0	197	328	396	439	1e-15	74.3
R490N11	gi|225435153|ref|XP_002284657.1|	88.24	68	8	0	719	516	518	585	1e-34	133
R518C11	gi|359496529|ref|XP_002272810.2|	68.09	47	12	1	394	525	371	417	4e-14	71.2
R539A11	gi|359489543|ref|XP_002280994.2|	58.69	213	71	6	628	2	83	282	4e-68	221
R578I11	gi|225465431|ref|XP_002265419.1|	39.88	163	91	2	571	83	483	638	2e-30	119
R604K11	gi|225448277|ref|XP_002274579.1|	80.56	36	7	0	1	108	805	840	3e-13	68.6
R604L11	gi|359484356|ref|XP_002280856.2|	32.16	227	145	7	52	717	366	588	7e-15	74.3
R604M11	gi|225449663|ref|XP_002263810.1|	31.31	99	59	2	33	323	246	337	2e-07	50.8
R604N11	gi|225431469|ref|XP_002274337.1|	73.45	113	26	2	503	168	534	643	2e-31	124
R622D11	gi|359479457|ref|XP_002274653.2|	75.61	41	10	0	6	128	858	898	3e-12	66.6
R622I11	gi|359492108|ref|XP_002281848.2|	73.27	217	53	1	637	2	47	263	1e-87	269
R622J11	gi|225441896|ref|XP_002284404.1|	74.51	102	24	1	301	2	382	483	5e-37	137
R622K11	gi|225437336|ref|XP_002265012.1|	63.75	160	31	1	482	3	1047	1179	2e-57	200
R622L11	gi|225456475|ref|XP_002284543.1|	62.11	95	8	1	582	298	306	372	4e-67	118
R622P11	gi|225458682|ref|XP_002284933.1|	62.3	61	21	1	185	9	11	71	1e-17	77.8
R7J11	gi|225457186|ref|XP_002283920.1|	50	44	22	0	196	327	1	44	1e-07	47.8
R7N11	gi|225424530|ref|XP_002285281.1|	67.37	95	28	1	100	384	63	154	8e-33	123
R166K10	gi|225456951|ref|XP_002281671.1|	91.11	45	4	0	1	135	670	714	2e-24	92.8
R167A10	gi|225446355|ref|XP_002274072.1|	69.23	52	16	0	620	465	446	497	9e-20	87
R167M10	gi|359472593|ref|XP_002281277.2|	33.33	264	157	11	804	52	365	622	3e-29	119
R167P10	gi|359484056|ref|XP_002268669.2|	40	60	36	0	795	616	1380	1439	1e-08	55.8
R16F10	gi|359474448|ref|XP_003631469.1|	47.1	259	132	2	857	81	395	648	4e-57	198
R16H10	gi|225425222|ref|XP_002266814.1|	59.43	106	41	2	22	333	358	463	6e-47	117
R170A10	gi|225426098|ref|XP_002276929.1|	84	75	12	0	648	872	123	197	7e-37	136
R239N10	gi|225448968|ref|XP_002269663.1|	61.4	57	19	2	587	426	277	333	1e-27	70.9
R253I10	gi|225458036|ref|XP_002280360.1|	84.38	96	15	0	826	539	704	799	7e-51	179
R253P10	gi|359487136|ref|XP_002262850.2|	81.58	38	7	0	159	272	1002	1039	3e-19	65.9
R255E10	gi|225443490|ref|XP_002274181.1|	87.1	62	8	0	1	186	278	339	2e-29	115
R255K10	gi|359481915|ref|XP_002272687.2|	37.1	186	103	4	766	251	40	225	4e-30	120
R255L10	gi|359490091|ref|XP_002276756.2|	61.54	78	30	0	7	240	145	222	2e-28	109
R255N10	gi|225455290|ref|XP_002274807.1|	85.71	91	13	0	44	316	155	245	1e-48	168
R277O10	gi|359476554|ref|XP_002267871.2|	87.18	39	5	0	265	381	1979	2017	2e-40	72.8
R311A10	gi|225457411|ref|XP_002282066.1|	48.28	58	30	0	176	3	144	201	3e-12	65.9
R311E10	gi|225430698|ref|XP_002264115.1|	78.57	84	18	0	161	412	25	108	1e-40	144
R311I10	gi|225430295|ref|XP_002282684.1|	55.67	97	42	1	291	1	76	171	1e-37	114
R359E10	gi|225430176|ref|XP_002282357.1|	81.03	58	11	0	154	327	339	396	6e-26	105
R359F10	gi|225456443|ref|XP_002280705.1|	68	75	24	0	523	747	661	735	1e-27	112
R359M10	gi|225440562|ref|XP_002276542.1|	78.12	32	7	0	1	96	113	144	4e-13	65.9
R359P10	gi|359485884|ref|XP_002270768.2|	74.6	126	32	0	28	405	166	291	6e-64	205
R372P10	gi|359481749|ref|XP_003632669.1|	54.86	175	72	6	513	1	611	782	1e-51	182
R383C10	gi|225444365|ref|XP_002264920.1|	42.31	104	53	3	53	361	336	433	7e-08	52
R383D10	gi|359496719|ref|XP_002268954.2|	74.16	89	23	0	652	386	1	89	4e-38	137
R3A10	gi|359478486|ref|XP_003632121.1|	56.9	58	25	0	121	294	22	79	8e-14	67.8
R400K10	gi|359487826|ref|XP_003633657.1|	86.21	58	8	0	662	489	38	95	5e-29	109
R407I10	gi|359479301|ref|XP_002266911.2|	70.59	204	60	0	17	628	22	225	2e-103	310
R407K10	gi|225460739|ref|XP_002273003.1|	71.57	197	53	3	594	4	203	396	3e-77	251
R411A10	gi|359482584|ref|XP_002270971.2|	32.16	199	101	5	105	686	408	577	4e-17	80.1
R411G10	gi|225457929|ref|XP_002279699.1|	30.53	226	139	8	661	17	336	554	1e-12	67.4
R411N10	gi|359496807|ref|XP_003635342.1|	69.47	131	40	0	122	514	352	482	2e-57	181
R537C10	gi|359497102|ref|XP_003635424.1|	27.19	217	128	9	749	126	508	703	2e-11	63.2
R537G10	gi|225427898|ref|XP_002276690.1|	41.04	268	131	3	52	780	311	576	8e-48	172
R537H10	gi|359477281|ref|XP_003631958.1|	76.28	274	65	0	825	4	340	613	2e-148	442
R537K10	gi|359477721|ref|XP_002280987.2|	60.71	56	22	0	227	394	82	137	1e-15	73.2
R537M10	gi|359493751|ref|XP_002279982.2|	40.15	137	77	1	1	396	745	881	7e-27	108
R537O10	gi|359497102|ref|XP_003635424.1|	37.26	212	122	3	2	607	339	549	1e-38	142
R537P10	gi|359482472|ref|XP_002273258.2|	63.89	108	39	0	637	314	532	639	7e-45	161
R613B10	gi|359497770|ref|XP_002272250.2|	46.85	143	75	1	438	10	1	142	1e-34	128
R613D10	gi|225441611|ref|XP_002276818.1|	62.67	75	27	1	684	460	41	114	1e-24	96.3
R613E10	gi|359486157|ref|XP_002263053.2|	72.22	126	9	1	3	380	290	389	3e-53	179
R613G10	gi|225462116|ref|XP_002263233.1|	42.99	214	109	7	77	697	474	681	3e-36	137
R168B9	gi|359478631|ref|XP_002280898.2|	64.71	68	24	0	538	335	639	706	2e-22	97.4
R209D9	gi|225469300|ref|XP_002269258.1|	67.57	37	12	0	649	759	261	297	3e-10	59.7
R209H9	gi|359490688|ref|XP_003634143.1|	56.79	162	67	2	481	2	24	184	9e-55	189
R209L9	gi|359491687|ref|XP_003634306.1|	57.14	42	18	0	844	719	120	161	4e-09	57
R223A9	gi|225437806|ref|XP_002274211.1|	42.58	155	87	2	140	601	503	656	2e-17	81.3
R223B9	gi|225437806|ref|XP_002274211.1|	42.26	168	95	2	49	549	503	669	2e-19	87
R223E9	gi|225430267|ref|XP_002285083.1|	60.34	116	41	2	345	1	3	114	7e-37	130
R223H9	gi|359491904|ref|XP_002270277.2|	57.14	35	15	0	532	636	69	103	3e-10	47.8
R223I9	gi|359495673|ref|XP_003635054.1|	37.87	169	98	2	15	500	508	676	3e-34	130
R260P9	gi|225426236|ref|XP_002263697.1|	51.52	99	48	0	300	4	28	126	2e-27	108
R261B9	gi|359485471|ref|XP_002277992.2|	73.21	56	15	0	613	780	180	235	1e-22	97.4
R270J9	gi|359482058|ref|XP_002274540.2|	50.42	238	117	1	729	16	411	647	3e-60	206
R270L9	gi|225427009|ref|XP_002266701.1|	34.25	292	177	5	834	1	270	560	5e-39	145
R270O9	gi|359492590|ref|XP_002284869.2|	58.46	260	100	2	5	784	272	523	1e-94	297
R30J9	gi|225438815|ref|XP_002278436.1|	38.64	88	54	0	494	757	26	113	5e-10	58.9
R30M9	gi|359478304|ref|XP_002275814.2|	74.19	31	8	0	587	679	69	99	1e-08	54.3
R30P9	gi|359494131|ref|XP_003634725.1|	41.96	255	143	2	1	759	1203	1454	2e-51	183
R350A9	gi|225436834|ref|XP_002270604.1|	78.52	135	27	1	742	344	1	135	2e-72	221
R358H9	gi|225443213|ref|XP_002270825.1|	53.85	143	24	2	253	669	49	153	4e-40	146
R358L9	gi|359495203|ref|XP_002263507.2|	70.31	64	18	1	241	429	470	533	2e-22	98.6
R363F9	gi|225433255|ref|XP_002285452.1|	84.38	32	5	0	275	370	414	445	4e-21	62
R453E9	gi|225443280|ref|XP_002273667.1|	66.83	202	67	0	2	607	138	339	5e-77	248
R453O9	gi|359490406|ref|XP_002280266.2|	47	100	19	1	143	442	297	362	3e-18	82
R453P9	gi|359489207|ref|XP_002273471.2|	83.08	130	22	0	2	391	690	819	1e-60	201
R496G9	gi|359485014|ref|XP_002268721.2|	37.33	75	22	1	16	240	176	225	2e-07	50.8
R496J9	gi|225470800|ref|XP_002263341.1|	77.46	244	50	1	13	744	107	345	6e-132	385
R604D9	gi|225440982|ref|XP_002283448.1|	56.86	51	19	1	153	1	284	331	2e-12	60.8
R60J9	gi|225452966|ref|XP_002279146.1|	40.87	115	63	4	402	61	50	160	2e-09	57.4
R60N9	gi|225429331|ref|XP_002271922.1|	87.12	132	17	0	398	3	267	398	2e-93	249
R253F8	gi|225456155|ref|XP_002282402.1|	81.08	37	7	0	3	113	486	522	1e-17	70.1
R253I8	gi|225432900|ref|XP_002284161.1|	63.71	124	44	1	433	801	241	364	5e-45	162
R253J8	gi|359494747|ref|XP_002269599.2|	50.73	205	79	7	185	739	938	1140	2e-47	171
R253M8	gi|359492495|ref|XP_002283801.2|	50	102	45	2	742	452	291	391	5e-09	56.6
R253N8	gi|225464589|ref|XP_002274022.1|	95.7	93	4	0	232	510	1	93	4e-52	182
R255E8	gi|225438762|ref|XP_002278164.1|	43.54	209	40	3	671	45	802	932	3e-46	167
R255L8	gi|225444645|ref|XP_002277600.1|	72.92	96	26	0	194	481	341	436	1e-41	152
R260B8	gi|225454990|ref|XP_002281286.1|	50	128	37	2	382	2	16	117	1e-36	126
R260J8	gi|225445218|ref|XP_002284373.1|	45.65	92	50	0	679	404	210	301	1e-21	91.7
R260L8	gi|225446370|ref|XP_002273772.1|	80.65	62	12	0	64	249	123	184	8e-29	107
R311K8	gi|225423775|ref|XP_002279707.1|	50.48	208	45	4	616	2	127	279	1e-25	106
R352E8	gi|359484644|ref|XP_002281763.2|	38.54	96	54	1	826	554	179	274	1e-18	70.5
R352G8	gi|225431545|ref|XP_002275533.1|	65.79	38	13	0	642	529	448	485	3e-09	57
R352P8	gi|225449714|ref|XP_002268926.1|	34.35	131	56	6	389	694	52	181	5e-08	52.4
R383G8	gi|225456505|ref|XP_002280974.1|	72.77	213	58	0	2	640	311	523	8e-110	329
R383J8	gi|359490839|ref|XP_003634177.1|	62.5	56	21	0	677	510	859	914	2e-16	79.7
R383M8	gi|225447095|ref|XP_002273297.1|	66.81	238	78	1	713	3	224	461	6e-107	323
R398B8	gi|225427009|ref|XP_002266701.1|	37.16	296	165	9	856	5	63	349	2e-48	172
R398C8	gi|359491309|ref|XP_003634262.1|	73.61	216	57	0	648	1	26	241	8e-92	296
R398D8	gi|359481615|ref|XP_002282010.2|	58.72	109	19	1	328	2	313	395	4e-38	123
R398O8	gi|225461572|ref|XP_002285254.1|	73.21	56	14	1	599	435	17	72	2e-18	84
R450B8	gi|359473439|ref|XP_002264637.2|	61.65	206	79	0	774	157	456	661	1e-71	235
R450N8	gi|225464788|ref|XP_002266883.1|	83.95	81	13	0	239	481	166	246	4e-38	140
R453H8	gi|225466287|ref|XP_002270291.1|	53.04	230	62	2	751	65	156	340	3e-66	218
R501B8	gi|359482590|ref|XP_002284545.2|	74.6	252	64	0	756	1	77	328	2e-133	395
R501N8	gi|225450802|ref|XP_002283888.1|	75.61	41	10	0	1	123	520	560	6e-21	75.1
R537C8	gi|225434116|ref|XP_002276507.1|	55.38	195	75	6	177	749	296	482	2e-52	180
R537P8	gi|225459350|ref|XP_002285805.1|	49.18	61	27	1	260	90	38	98	5e-07	50.1
R539F8	gi|225453660|ref|XP_002268369.1|	82.19	292	51	1	3	875	1432	1723	7e-150	464
R551C8	gi|359495727|ref|XP_002267980.2|	36.56	93	59	0	421	699	37	129	2e-12	63.9
R551F8	gi|359491317|ref|XP_003634263.1|	29.63	135	92	1	428	24	141	272	1e-11	63.9
R551N8	gi|359495673|ref|XP_003635054.1|	39.71	68	41	0	4	207	642	709	1e-11	60.1
R551P8	gi|359473203|ref|XP_002265544.2|	74.36	39	10	0	5	121	221	259	4e-13	65.1
R620F8	gi|225430700|ref|XP_002264259.1|	91.18	34	3	0	582	481	314	347	1e-23	71.6
R620K8	gi|225446887|ref|XP_002279964.1|	33.08	260	152	7	1	732	427	680	9e-24	101
R620P8	gi|359486871|ref|XP_002272748.2|	32.35	272	165	10	10	792	173	436	5e-17	81.3
R170K7	gi|225457448|ref|XP_002263040.1|	80.4	250	48	1	1	747	270	519	2e-142	414
R209B7	gi|359479937|ref|XP_002269588.2|	43.64	55	30	1	237	401	49	102	5e-09	53.9
R209D7	gi|359491972|ref|XP_003634348.1|	69.23	39	10	1	120	10	1	39	7e-07	45.4
R219K7	gi|359494846|ref|XP_002267170.2|	71.11	45	13	0	454	320	46	90	5e-23	72
R219P7	gi|225436081|ref|XP_002277148.1|	75.41	122	30	0	567	202	142	263	1e-59	197
R277B7	gi|225447929|ref|XP_002266312.1|	75.2	250	53	2	750	1	39	279	7e-129	382
R359N7	gi|359493717|ref|XP_002280926.2|	50	164	80	2	715	224	364	525	6e-49	171
R387D7	gi|225433894|ref|XP_002266580.1|	71.69	272	74	2	807	1	19	290	2e-99	321
R387H7	gi|225460638|ref|XP_002265955.1|	96.55	29	1	0	785	699	65	93	6e-14	71.2
R609K7	gi|359475423|ref|XP_003631683.1|	76.47	34	8	0	531	632	224	257	1e-09	57.4
R68H7	gi|359479109|ref|XP_002275220.2|	38.8	250	147	4	743	3	117	363	4e-56	189
R11I6	gi|225464244|ref|XP_002267566.1|	80	80	14	1	273	34	12	89	3e-22	95.5
R11O6	gi|225461177|ref|XP_002283070.1|	74.32	74	19	0	590	369	260	333	3e-49	124
R11P6	gi|225424097|ref|XP_002279978.1|	74.49	98	25	0	296	3	271	368	2e-45	160
R146C6	gi|359486510|ref|XP_002271317.2|	55.6	232	102	1	699	4	323	553	2e-57	197
R14D6	gi|225432336|ref|XP_002274817.1|	44	175	98	0	527	3	106	280	2e-45	156
R14K6	gi|359480057|ref|XP_003632392.1|	75.34	73	18	0	1	219	499	571	5e-30	112
R157G6	gi|359487657|ref|XP_002278468.2|	52.48	141	28	2	152	568	477	580	4e-51	145
R157M6	gi|359485692|ref|XP_002275342.2|	56.31	103	35	3	533	835	1467	1561	2e-19	89
R157O6	gi|359485144|ref|XP_002283794.2|	94.52	73	4	0	2	220	64	136	5e-66	145
R16J6	gi|359495780|ref|XP_003635088.1|	42.53	87	43	3	240	1	192	278	7e-12	60.8
R228B6	gi|359485034|ref|XP_002277520.2|	58.72	109	13	1	435	109	51	127	3e-32	123
R228K6	gi|225469059|ref|XP_002267938.1|	60.75	186	16	2	660	103	174	302	2e-44	157
R228O6	gi|225426324|ref|XP_002269028.1|	88.68	53	6	0	163	5	260	312	2e-24	101
R253K6	gi|359492952|ref|XP_003634487.1|	52.73	55	24	1	354	190	103	155	7e-12	59.3
R253L6	gi|359497448|ref|XP_003635521.1|	65.61	189	32	1	1	567	159	314	7e-84	256
R253M6	gi|225458412|ref|XP_002281901.1|	29.14	151	85	3	331	771	2	134	9e-15	73.2
R270H6	gi|225424528|ref|XP_002285274.1|	68.18	44	13	1	220	89	271	313	2e-10	55.8
R270I6	gi|225460702|ref|XP_002267236.1|	60.12	163	33	3	792	313	111	244	4e-55	184
R270O6	gi|359481304|ref|XP_002270356.2|	45.76	271	119	3	3	737	196	464	8e-60	205
R334H6	gi|359476165|ref|XP_002283141.2|	43.71	151	81	3	11	463	912	1058	2e-27	110
R334M6	gi|225424021|ref|XP_002283636.1|	83.87	31	5	0	158	66	687	717	9e-10	58.5
R60C6	gi|359482355|ref|XP_003632759.1|	63.5	263	36	2	789	1	684	886	4e-87	285
R620A6	gi|359495718|ref|XP_003635071.1|	49.3	71	10	1	370	582	345	389	2e-12	65.5
R620G6	gi|225463041|ref|XP_002267370.1|	97.44	39	1	0	382	266	78	116	8e-31	80.1
R620N6	gi|225430336|ref|XP_002285251.1|	71.15	52	15	0	387	542	260	311	2e-25	82.8
R625B6	gi|225456475|ref|XP_002284543.1|	83.61	61	10	0	433	251	370	430	6e-46	106
R625O6	gi|225459048|ref|XP_002285633.1|	32.3	161	107	1	208	690	267	425	3e-19	86.3
R77C6	gi|359480807|ref|XP_002277575.2|	49.55	224	87	4	16	645	232	443	5e-61	211
R147A5	gi|225462749|ref|XP_002268340.1|	74.07	54	14	0	3	164	135	188	3e-20	87
R147G5	gi|359497102|ref|XP_003635424.1|	44.23	52	28	1	158	3	259	309	2e-08	49.7
R147M5	gi|225426574|ref|XP_002279815.1|	92.11	38	3	0	381	268	183	220	9e-29	79
R166A5	gi|225468320|ref|XP_002271482.1|	76.92	65	15	0	195	1	89	153	2e-28	102
R166F5	gi|225449394|ref|XP_002282557.1|	59.49	158	29	1	2	475	473	595	2e-53	183
R166O5	gi|225432586|ref|XP_002281350.1|	94.41	143	8	0	25	453	2	144	4e-95	276
R175E5	gi|359497102|ref|XP_003635424.1|	35.27	275	167	4	2	799	340	612	2e-50	177
R175O5	gi|359480275|ref|XP_002278636.2|	89.23	65	5	1	513	319	6	68	4e-29	113
R199A5	gi|225455986|ref|XP_002276686.1|	66.31	279	91	2	837	1	16	291	2e-118	364
R199B5	gi|359473405|ref|XP_003631297.1|	54.59	229	91	8	851	195	1641	1866	3e-52	186
R199I5	gi|225464186|ref|XP_002263334.1|	70.97	124	26	2	141	512	143	256	7e-48	167
R199J5	gi|359485690|ref|XP_003633313.1|	32.39	71	46	2	212	3	65	134	6e-09	55.5
R234A5	gi|359491838|ref|XP_002272300.2|	57.49	167	42	1	502	2	246	383	2e-54	189
R234B5	gi|225468482|ref|XP_002269336.1|	81.48	27	5	0	132	212	91	117	7e-09	53.1
R240M5	gi|359497102|ref|XP_003635424.1|	34.52	197	118	3	587	24	402	596	1e-38	123
R240O5	gi|225457363|ref|XP_002284788.1|	65.85	41	14	0	156	34	96	136	2e-09	57.4
R315D5	gi|225440492|ref|XP_002273489.1|	43.37	196	106	4	3	575	81	276	2e-42	148
R315F5	gi|359486573|ref|XP_002270458.2|	88.89	27	3	0	178	258	193	219	1e-09	52
R315J5	gi|225450926|ref|XP_002284576.1|	73.03	89	24	0	193	459	84	172	9e-38	142
R3C5	gi|225464119|ref|XP_002264023.1|	96	50	2	0	3	152	213	262	2e-24	100
R3D5	gi|359485623|ref|XP_003633298.1|	87.3	63	8	0	189	1	91	153	5e-40	113
R507A5	gi|359485619|ref|XP_002269831.2|	87.3	63	8	0	189	1	91	153	7e-42	114
R507D5	gi|225453995|ref|XP_002280629.1|	84.29	261	41	0	3	785	76	336	6e-156	444
R507E5	gi|225425664|ref|XP_002269607.1|	77.78	72	16	0	612	397	564	635	1e-32	126
R507F5	gi|359477748|ref|XP_002281562.2|	88.24	51	6	0	417	265	170	220	7e-23	99.8
R507G5	gi|225430155|ref|XP_002284751.1|	84.91	159	23	1	149	625	298	455	2e-95	290
R518E5	gi|225468147|ref|XP_002267660.1|	83.33	30	5	0	112	201	174	203	5e-10	58.9
R518F5	gi|359495585|ref|XP_002265337.2|	90.32	62	6	0	91	276	631	692	6e-39	116
R518H5	gi|359497102|ref|XP_003635424.1|	26.29	232	149	7	1	681	512	726	2e-12	66.2
R519C5	gi|225425718|ref|XP_002274402.1|	50.6	83	10	1	504	256	130	181	8e-21	76.3
R519D5	gi|359497102|ref|XP_003635424.1|	29.23	260	179	4	11	781	532	789	3e-32	126
R519F5	gi|225435558|ref|XP_002283123.1|	75.53	94	23	0	522	241	496	589	3e-51	125
R547F5	gi|359485305|ref|XP_002277281.2|	45.21	73	38	1	357	139	366	436	1e-26	72
R608F5	gi|225429584|ref|XP_002280280.1|	44.68	94	22	1	252	533	29	92	2e-16	73.6
R608I5	gi|359480572|ref|XP_003632495.1|	75	84	21	0	387	638	56	139	5e-37	135
R608K5	gi|225433744|ref|XP_002267358.1|	27.66	282	154	12	18	809	4	253	2e-15	75.1
R608M5	gi|225453995|ref|XP_002280629.1|	78.47	274	59	0	1	822	117	390	6e-154	440
R609B5	gi|359489447|ref|XP_002280690.2|	80	40	8	0	177	296	213	252	2e-14	71.6
R609G5	gi|359489634|ref|XP_002276245.2|	58	100	2	1	679	380	989	1048	2e-51	108
R609M5	gi|225429460|ref|XP_002277333.1|	67.92	53	17	0	462	304	1	53	2e-16	73.9
R613B5	gi|359481238|ref|XP_002266958.2|	70.31	64	19	0	281	90	270	333	3e-32	92.8
R613C5	gi|359486510|ref|XP_002271317.2|	49.19	124	62	1	415	44	828	950	7e-61	128
R613D5	gi|359484406|ref|XP_003633105.1|	69.49	59	17	1	337	510	1519	1577	6e-23	84
R613I5	gi|359473030|ref|XP_002277322.2|	97.78	45	1	0	832	698	21	65	2e-21	95.1
R613N5	gi|359494794|ref|XP_002267896.2|	58.97	156	64	0	1	468	447	602	8e-60	199
R77J5	gi|225461172|ref|XP_002282996.1|	55.17	87	35	1	518	258	51	133	1e-23	100
[truncated: 129 more rows]
