# Supplementary material for: A genome-wide BAC-end sequence survey provides first insights into sweetpotato (Ipomoea batatas (L.) Lam.) genome composition
Source: BMC Genomics. 2016 Nov 21;17:945. doi: 10.1186/s12864-016-3302-1 (PMC5117676; doi:10.1186/s12864-016-3302-1)
Supplement: Additional file 7: Table S7. — The BLASTN searching results of 11542 BESs with Mx23Hm database. (XLS 479 kb) [file 12864_2016_3302_MOESM7_ESM.xls]

## Sheet: Table S7
Additional file 7:Table S7. The BLASTN searching results of 11542 BESs with Mx23Hm database.
query id	subject id	% identity	alignment length	mismatches	gap opens	q. start	q. end	s. start	s. end	evalue	bit score
F107P24	Itr_sc000096.1_g00002.1	90.74	162	6	3	1	162	153	1	2e-53	207
F236P10	Itr_sc000387.1_g00026.1	97.65	597	14	0	1	597	937	341	0	1026
F236P13	Itr_sc000079.1_g00077.1	100	82	0	0	361	442	2976	2895	2e-36	152
F236P14	Itr_sc000211.1_g00007.1	99.47	757	4	0	56	812	2941	2185	0	1376
F236P23	Itr_sc000182.1_g00020.1	98.68	227	3	0	493	719	1454	1680	1e-111	403
F236P24	Itr_sc000007.1_g00023.1	97.66	128	2	1	1	127	484	357	4e-56	219
F236P8	Itr_sc002330.1_g00001.1	100	109	0	0	181	289	1090	982	3e-51	202
F79P4	Itr_sc000096.1_g00006.1	99.56	227	1	0	450	676	1461	1235	4e-115	414
F482O10	Itr_sc000161.1_g00005.1	99.05	211	2	0	500	710	1288	1078	2e-104	379
F482O13	Itr_sc001841.1_g00004.1	100	178	0	0	292	469	1458	1635	1e-89	329
F482O3	Itr_sc068376.1_g00001.1	96.46	339	12	0	2	340	2	340	3e-159	560
F497O22	Itr_sc001986.1_g00008.1	87.45	231	6	8	12	240	1	210	4e-64	244
F561O15	Itr_sc000181.1_g00052.1	100	195	0	0	1	195	309	115	5e-99	361
F561O16	Itr_sc004121.1_g00004.1	97.94	679	11	1	1	676	2167	1489	0	1173
F561O17	Itr_sc004886.1_g00004.1	89.06	64	3	4	85	146	119	180	2e-13	76.8
F561O18	Itr_sc019514.1_g00001.1	92.54	496	36	1	10	505	565	71	0	710
F561O19	Itr_sc000412.1_g00012.1	97.35	491	12	1	1	491	1107	618	0	833
F561O24	Itr_sc001055.1_g00009.1	99.25	134	1	0	265	398	3371	3504	2e-63	243
F561O3	Itr_sc003631.1_g00002.1	99.38	161	1	0	1	161	713	873	2e-78	292
F604O6	Itr_sc000589.1_g00007.1	95.99	324	13	0	1	324	1918	1595	4e-149	527
F604O7	Itr_sc000429.1_g00009.1	99.44	180	1	0	482	661	756	577	6e-89	327
F91O13	Itr_sc001166.1_g00007.1	97.78	90	2	0	570	659	933	844	3e-37	156
F91O15	Itr_sc000012.1_g00006.1	100	104	0	0	1	104	1432	1329	2e-48	193
F91O9	Itr_sc001370.1_g00008.1	98.43	127	2	0	1	127	160	34	5e-58	224
F193N22	Itr_sc001377.1_g00007.1	97.31	633	14	1	8	637	633	1	0	1072
F311N11	Itr_sc000870.1_g00004.1	99.1	111	1	0	561	671	1741	1631	1e-50	200
F311N12	Itr_sc000114.1_g00041.1	98.31	237	4	0	154	390	1212	976	1e-115	416
F311N21	Itr_sc000018.1_g00004.1	98.88	357	4	0	179	535	357	1	0	638
F311N6	Itr_sc005412.1_g00002.1	98.63	365	5	0	1	365	152	516	0	647
F311N8	Itr_sc000896.1_g00007.1	98.78	328	4	0	1	328	328	1	3e-166	584
F349N11	Itr_sc000058.1_g00012.1	100	101	0	0	4	104	1539	1639	1e-46	187
F349N6	Itr_sc000090.1_g00010.1	98.54	479	7	0	1	479	1253	1731	0	846
F401N11	Itr_sc000665.1_g00001.1	99.11	112	1	0	601	712	815	926	4e-51	202
F401N12	Itr_sc000069.1_g00017.1	98.44	256	4	0	470	725	322	67	3e-126	451
F401N14	Itr_sc003025.1_g00004.1	100	163	0	0	122	284	1125	1287	4e-81	302
F401N22	Itr_sc000028.1_g00017.1	90.48	126	12	0	298	423	2376	2251	2e-40	167
F414N11	Itr_sc003514.1_g00002.1	81.95	338	60	1	19	355	2871	3208	4e-76	285
F414N14	Itr_sc000415.1_g00025.1	97.33	75	2	0	1	75	75	1	7e-29	128
F414N19	Itr_sc000874.1_g00006.1	100	203	0	0	280	482	1866	2068	2e-103	375
F414N21	Itr_sc000012.1_g00006.1	98.56	139	2	0	576	714	928	1066	2e-64	246
F414N4	Itr_sc000429.1_g00018.1	100	42	0	0	719	760	83	124	7e-14	78.7
F414N8	Itr_sc000380.1_g00019.1	96.59	88	2	1	131	218	1799	1885	2e-34	145
F414N9	Itr_sc000577.1_g00002.1	98.06	361	7	0	1	361	177	537	9e-180	628
F430N16	Itr_sc002768.1_g00001.1	95.08	264	13	0	194	457	1826	1563	7e-116	416
F430N18	Itr_sc000149.1_g00024.1	96.22	476	18	0	1	476	1570	2045	0	780
F430N5	Itr_sc007276.1_g00001.1	100	209	0	0	100	308	1	209	6e-107	387
F430N6	Itr_sc000271.1_g00036.1	97.36	607	16	0	68	674	5869	5263	0	1033
F430N8	Itr_sc001987.1_g00001.1	99.4	168	1	0	1	168	168	1	2e-82	305
F595N-1	Itr_sc001256.1_g00001.1	96.07	305	12	0	2	306	422	118	3e-140	497
F595N10	Itr_sc000289.1_g00005.1	99.07	214	2	0	112	325	1443	1230	4e-106	385
F595N17	Itr_sc000284.1_g00019.1	98.4	499	8	0	253	751	1500	1002	0	878
F595N21	Itr_sc036090.1_g00001.1	93.33	705	29	8	109	813	1065	379	0	1026
F595N6	Itr_sc001310.1_g00010.1	100	135	0	0	229	363	720	586	1e-65	250
F595N7	Itr_sc001103.1_g00006.1	97.23	325	8	1	163	486	325	1	1e-155	549
F80N1	Itr_sc000529.1_g00019.1	97.3	74	2	0	1	74	74	1	2e-28	126
F80N10	Itr_sc000820.1_g00005.1	100	82	0	0	109	190	1192	1273	9e-37	152
F80N11	Itr_sc000253.1_g00001.1	97.93	193	4	0	328	520	179	371	3e-91	335
F80N2	Itr_sc000189.1_g00041.1	99.39	326	2	0	253	578	2464	2789	1e-168	592
F80N5	Itr_sc002590.1_g00005.1	88.68	106	12	0	647	752	190	295	2e-29	130
F154M20	Itr_sc000145.1_g00034.1	98.16	543	10	0	117	659	252	794	0	948
F154M6	Itr_sc000110.1_g00008.1	98.21	280	5	0	163	442	1863	1584	4e-138	490
F180M4	Itr_sc001528.1_g00008.1	99.35	306	2	0	1	306	765	460	1e-157	555
F180M7	Itr_sc000300.1_g00015.1	98.22	675	12	0	1	675	774	100	0	1181
F180M8	Itr_sc002971.1_g00005.1	98.98	197	2	0	4	200	294	98	5e-97	353
F231M1	Itr_sc002710.1_g00001.1	88.59	333	36	2	2	333	361	30	4e-112	403
F231M12	Itr_sc006663.1_g00001.1	97.5	80	1	1	309	388	823	745	4e-31	135
F231M13	Itr_sc000732.1_g00002.1	100	204	0	0	90	293	2276	2073	3e-104	377
F231M18	Itr_sc000272.1_g00022.1	100	233	0	0	1	233	259	491	1e-120	431
F324M11	Itr_sc070721.1_g00001.1	99.39	163	1	0	1	163	166	328	2e-79	296
F324M18	Itr_sc000071.1_g00069.1	98.51	134	2	0	420	553	1759	1626	1e-61	237
F324M5	Itr_sc000034.1_g00050.1	98.25	114	2	0	171	284	660	547	1e-50	200
F412M17	Itr_sc033257.1_g00001.1	90.43	209	11	2	1	200	68	276	8e-71	267
F412M19	Itr_sc000364.1_g00009.1	98.28	757	13	0	13	769	1239	483	0	1327
F412M22	Itr_sc000382.1_g00014.1	97.37	456	12	0	1	456	1408	953	0	776
F412M4	Itr_sc001582.1_g00003.1	97.98	297	6	0	1	297	297	1	1e-145	516
F412M7	Itr_sc001857.1_g00006.1	86.47	133	18	0	84	216	133	265	2e-34	147
F79M1	Itr_sc002563.1_g00003.1	99.24	132	1	0	66	197	399	268	2e-62	239
F79M12	Itr_sc000509.1_g00001.1	100	135	0	0	1	135	2410	2276	2e-66	250
F79M20	Itr_sc001749.1_g00006.1	99	201	2	0	1	201	201	1	6e-99	361
F79M3	Itr_sc000322.1_g00008.1	96.63	742	22	1	1	742	1712	2450	0	1229
F79M5	Itr_sc001613.1_g00004.1	100	149	0	0	86	234	852	704	9e-74	276
F80M19	Itr_sc000017.1_g00083.1	97.91	239	5	0	404	642	1264	1502	4e-115	414
F80M2	Itr_sc004508.1_g00001.1	98.08	156	3	0	390	545	154	309	3e-72	272
F325L-1	Itr_sc000031.1_g00021.1	100	126	0	0	240	365	201	76	1e-60	233
F325L22	Itr_sc000415.1_g00029.1	99.34	756	5	0	1	756	442	1197	0	1369
F325L3	Itr_sc000094.1_g00018.1	96.63	208	7	0	1	208	349	556	4e-95	346
F357L14	Itr_sc000816.1_g00002.1	93.48	138	9	0	303	440	288	425	2e-52	206
F357L15	Itr_sc036282.1_g00002.1	94.44	54	3	0	281	334	135	188	6e-16	84.2
F357L17	Itr_sc004475.1_g00001.1	93.5	431	28	0	1	431	792	1222	0	641
F357L5	Itr_sc000294.1_g00005.1	94.09	186	11	0	10	195	1810	1995	8e-76	283
F357L9	Itr_sc000103.1_g00035.1	97.79	587	10	3	2	587	1356	772	0	1009
F418L17	Itr_sc001426.1_g00007.1	99.52	207	1	0	113	319	644	850	6e-104	377
F418L18	Itr_sc000225.1_g00032.1	97.51	362	5	3	211	569	1	361	8e-176	616
F418L3	Itr_sc000232.1_g00008.1	100	152	0	0	624	775	290	441	5e-75	281
F418L8	Itr_sc001441.1_g00001.1	99.35	611	4	0	1	611	1845	1235	0	1107
F514L8	Itr_sc000638.1_g00005.1	95.77	213	9	0	1	213	970	1182	3e-94	344
F569L21	Itr_sc000534.1_g00003.1	100	210	0	0	1	210	2259	2050	7e-108	388
F569L3	Itr_sc046367.1_g00001.1	95.1	347	17	0	1	347	347	1	3e-155	547
F569L5	Itr_sc000285.1_g00009.1	97.75	178	3	1	148	324	5051	4874	1e-82	305
F583L-22	Itr_sc001673.1_g00005.1	100	159	0	0	360	518	823	665	4e-79	294
F583L1	Itr_sc000076.1_g00010.1	99.03	308	3	0	150	457	506	199	5e-157	553
F583L14	Itr_sc001418.1_g00003.1	97.76	626	14	0	1	626	875	1500	0	1079
F583L15	Itr_sc000214.1_g00029.1	99.42	516	3	0	1	516	2510	3025	0	937
F583L4	Itr_sc001963.1_g00006.1	100	115	0	0	642	756	2313	2199	2e-54	213
F583L5	Itr_sc048518.1_g00001.1	81.38	392	71	2	165	555	391	1	3e-86	318
F583L7	Itr_sc000065.1_g00008.1	100	456	0	0	1	456	631	1086	0	843
F68L9	Itr_sc000484.1_g00003.1	100	38	0	0	1	38	1619	1656	4e-12	71.3
F250K10	Itr_sc001375.1_g00002.1	97.96	98	2	0	70	167	1848	1751	2e-42	171
F250K11	Itr_sc001569.1_g00002.1	98.98	294	2	1	221	514	836	1128	2e-148	525
F250K2	Itr_sc000135.1_g00029.1	95.51	312	12	2	1	311	949	1259	2e-140	497
F282K11	Itr_sc002038.1_g00005.1	98.85	174	2	0	314	487	255	428	4e-84	311
F282K19	Itr_sc000495.1_g00020.1	99.34	152	1	0	541	692	359	510	2e-73	276
F282K20	Itr_sc001111.1_g00002.1	100	84	0	0	50	133	2059	2142	3e-37	156
F282K22	Itr_sc001534.1_g00001.1	93.03	402	7	9	4	405	381	1	2e-161	568
F282K23	Itr_sc003537.1_g00010.1	98.91	92	0	1	352	442	296	205	1e-39	163
F434K11	Itr_sc000267.1_g00005.1	100	135	0	0	399	533	135	1	1e-65	250
F434K12	Itr_sc000741.1_g00005.1	98.44	128	2	0	109	236	384	511	6e-59	226
F434K2	Itr_sc001237.1_g00004.1	98.96	192	2	0	140	331	1305	1114	5e-94	344
F434K9	Itr_sc000108.1_g00021.1	97.7	217	5	0	65	281	1552	1768	5e-103	374
F532K11	Itr_sc000490.1_g00004.1	97.95	488	10	0	1	488	1465	1952	0	846
F532K12	Itr_sc000470.1_g00010.1	100	78	0	0	399	476	5086	5009	5e-34	145
F532K2	Itr_sc001338.1_g00007.1	86.22	595	77	5	200	791	2662	2070	0	640
F220J1	Itr_sc000998.1_g00006.1	95.56	135	3	2	210	341	460	594	2e-54	213
F220J17	Itr_sc003484.1_g00002.1	94.35	248	14	0	1	248	1410	1657	4e-105	381
F220J3	Itr_sc000133.1_g00009.1	96.43	84	3	0	665	748	1	84	3e-32	139
F220J6	Itr_sc000732.1_g00002.1	99.21	126	1	0	437	562	1056	1181	5e-59	228
F303J1	Itr_sc000562.1_g00012.1	93.69	222	14	0	339	560	1741	1962	1e-90	333
F303J13	Itr_sc002228.1_g00002.1	99.45	362	2	0	1	362	1238	877	0	658
F303J18	Itr_sc004045.1_g00001.1	96.4	111	3	1	56	166	337	228	5e-45	182
F303J22	Itr_sc000044.1_g00010.1	100	686	0	0	86	771	1986	1301	0	1267
F303J6	Itr_sc005053.1_g00003.1	95.83	216	8	1	1	215	216	1	5e-95	348
F303J9	Itr_sc001238.1_g00004.1	100	41	0	0	514	554	170	210	2e-13	76.8
F354J4	Itr_sc000053.1_g00020.1	96.77	403	10	2	152	554	1746	1347	0	669
F364J14	Itr_sc000392.1_g00036.1	100	128	0	0	281	408	1080	953	1e-61	237
F364J18	Itr_sc000284.1_g00016.1	98.86	176	2	0	350	525	353	528	5e-85	315
F364J24	Itr_sc000286.1_g00006.1	99.62	264	1	0	1	264	264	1	1e-135	483
F364J3	Itr_sc000800.1_g00003.1	100	266	0	0	1	266	1772	1507	2e-138	492
F364J6	Itr_sc001063.1_g00001.1	99.7	668	2	0	1	668	891	1558	0	1223
F364J8	Itr_sc000387.1_g00039.1	98.57	210	3	0	136	345	899	690	3e-102	372
F409J18	Itr_sc000873.1_g00007.1	98.93	750	8	0	1	750	574	1323	0	1341
F409J19	Itr_sc002959.1_g00004.1	94.68	94	5	0	615	708	1311	1218	2e-34	147
F409J20	Itr_sc000470.1_g00016.1	98.9	273	3	0	4	276	273	1	2e-137	488
F438J4	Itr_sc001105.1_g00004.1	94.34	53	1	2	723	774	611	560	2e-14	80.5
F438J5	Itr_sc001637.1_g00008.1	97.17	847	24	0	4	850	2137	2983	0	1432
F438J6	Itr_sc000031.1_g00022.1	100	93	0	0	519	611	296	388	3e-42	172
F458J10	Itr_sc002028.1_g00002.1	100	80	0	0	328	407	473	552	3e-35	148
F458J2	Itr_sc000243.1_g00008.1	96.5	486	17	0	307	792	2293	2778	0	804
F458J22	Itr_sc000756.1_g00001.1	96.89	161	1	2	19	175	161	1	1e-70	267
F458J7	Itr_sc076569.1_g00001.1	91.69	301	19	1	265	559	1	301	1e-114	412
F557J10	Itr_sc001218.1_g00009.1	99.28	138	1	0	547	684	264	127	1e-65	250
F557J13	Itr_sc000006.1_g00048.1	99.28	552	4	0	6	557	1682	2233	0	998
F557J6	Itr_sc000647.1_g00008.1	97.44	625	14	2	1	625	686	64	0	1064
F557J9	Itr_sc000305.1_g00007.1	97.32	373	10	0	76	448	804	432	0	634
F560J10	Itr_sc000590.1_g00015.1	98.59	213	3	0	409	621	820	1032	5e-104	377
F560J24	Itr_sc000217.1_g00007.1	98.35	668	11	0	1	668	1470	803	0	1173
F560J3	Itr_sc001442.1_g00003.1	94.03	318	19	0	518	835	1210	1527	1e-135	483
F560J4	Itr_sc000868.1_g00004.1	100	38	0	0	435	472	976	939	1e-11	71.3
F560J8	Itr_sc000381.1_g00010.1	98.1	791	12	2	2	792	1185	398	0	1375
F177I10	Itr_sc000549.1_g00008.1	97.28	368	10	0	1	368	966	599	9e-179	625
F177I11	Itr_sc000744.1_g00012.1	97.84	788	17	0	1	788	1540	753	0	1362
F177I6	Itr_sc000128.1_g00021.1	100	474	0	0	1	474	1028	1501	0	876
F362I1	Itr_sc000546.1_g00017.1	96.33	109	4	0	269	377	690	582	8e-45	180
F362I13	Itr_sc005987.1_g00001.1	90.6	564	50	2	1	561	1814	1251	0	745
F362I2	Itr_sc065112.1_g00001.1	89.62	183	19	0	322	504	5	187	9e-61	233
F456I10	Itr_sc001804.1_g00005.1	96.05	253	10	0	1	253	141	393	5e-115	412
F456I19	Itr_sc000165.1_g00017.1	100	454	0	0	1	454	5145	4692	0	839
F456I6	Itr_sc000934.1_g00023.1	98.43	254	4	0	1	254	324	71	1e-125	448
F473I1	Itr_sc009429.1_g00001.1	99.23	391	3	0	171	561	708	318	0	706
F473I14	Itr_sc054925.1_g00001.1	93.08	260	18	0	13	272	1	260	4e-105	381
F473I17	Itr_sc000373.1_g00008.1	99.04	104	1	0	376	479	620	517	8e-47	187
F473I23	Itr_sc000083.1_g00027.1	98.15	325	6	0	3	327	950	1274	1e-161	568
F475I-2	Itr_sc034052.1_g00001.1	80	160	30	2	1	159	176	334	1e-25	117
F475I-3	Itr_sc000327.1_g00039.1	99.48	581	3	0	1	581	3792	3212	0	1057
F475I10	Itr_sc000467.1_g00002.1	98.89	270	3	0	1	270	270	1	1e-135	483
F475I14	Itr_sc003995.1_g00003.1	91.4	430	37	0	188	617	430	1	7e-168	590
F475I20	Itr_sc043078.1_g00002.1	98.68	302	4	0	1	302	450	149	7e-152	536
F475I23	Itr_sc000843.1_g00007.1	98.11	582	8	1	1	579	542	1123	0	1011
F475I5	Itr_sc000897.1_g00036.1	97.89	190	4	0	1	190	190	1	1e-89	329
F502I1	Itr_sc000944.1_g00008.1	98.51	134	2	0	222	355	441	574	1e-61	237
F502I18	Itr_sc000005.1_g00022.1	95.86	169	6	1	421	589	579	412	2e-72	272
F502I6	Itr_sc000882.1_g00005.1	97.16	176	5	0	152	327	462	287	4e-80	298
F502I7	Itr_sc005552.1_g00003.1	88.39	112	3	4	617	718	201	90	2e-28	126
F502I9	Itr_sc000132.1_g00037.1	97.94	679	11	2	1	679	676	1	0	1173
F565I12	Itr_sc000406.1_g00003.1	98.26	115	1	1	198	312	1250	1363	1e-50	200
F565I17	Itr_sc000803.1_g00004.1	93.08	130	9	0	77	206	630	759	7e-48	191
F565I24	Itr_sc010436.1_g00001.1	95.08	122	6	0	501	622	610	489	2e-48	193
F565I6	Itr_sc002610.1_g00008.1	94.55	202	4	4	227	424	63	261	3e-82	305
F195H20	Itr_sc000763.1_g00007.1	96.34	191	7	0	495	685	1108	918	4e-85	315
F195H21	Itr_sc000141.1_g00011.1	99.21	252	2	0	3	254	252	1	2e-127	455
F195H4	Itr_sc035028.1_g00001.1	94.38	160	9	0	234	393	1	160	1e-64	246
F23H2	Itr_sc001384.1_g00020.1	100	156	0	0	479	634	393	238	3e-77	289
F23H5	Itr_sc004868.1_g00001.1	91.67	72	3	2	1	72	198	130	1e-19	97.1
F23H8	Itr_sc001110.1_g00008.1	98.46	65	1	0	1	65	2096	2160	3e-25	115
F261H1	Itr_sc000908.1_g00012.1	98.84	86	1	0	4	89	829	744	1e-36	154
F261H13	Itr_sc001532.1_g00005.1	86.08	668	84	9	1	665	187	848	0	710
F261H2	Itr_sc034897.1_g00001.1	95.85	434	17	1	344	777	433	1	0	701
F261H7	Itr_sc000451.1_g00028.1	97.75	89	2	0	649	737	9	97	1e-36	154
F330H19	Itr_sc000354.1_g00003.1	95.67	231	4	3	410	634	301	71	1e-100	366
F330H24	Itr_sc000282.1_g00028.1	96.92	130	4	0	1	130	101	230	5e-57	219
F330H6	Itr_sc001377.1_g00007.1	98.99	594	5	1	1	594	593	1	0	1062
F330H8	Itr_sc000181.1_g00020.1	99.29	141	1	0	13	153	1369	1509	3e-67	255
F38H1	Itr_sc001667.1_g00005.1	99.39	494	3	0	142	635	762	269	0	896
F38H23	Itr_sc003416.1_g00010.1	98.77	163	2	0	398	560	755	593	8e-78	291
F38H7	Itr_sc001022.1_g00003.1	98.28	348	6	0	255	602	392	45	5e-174	610
F394H20	Itr_sc004391.1_g00002.1	99.53	211	1	0	465	675	211	1	3e-106	385
F394H7	Itr_sc000156.1_g00021.1	96.69	272	9	0	529	800	505	234	1e-126	453
F614H13	Itr_sc002314.1_g00001.1	98.41	189	3	0	39	227	1	189	4e-91	333
F79H12	Itr_sc033409.1_g00001.1	97.46	197	5	0	1	197	197	1	7e-92	337
F79H16	Itr_sc000007.1_g00033.1	100	162	0	0	258	419	192	31	1e-80	300
F79H7	Itr_sc000645.1_g00004.1	98.66	448	6	0	1	448	1465	1912	0	795
F88H10	Itr_sc000594.1_g00015.1	100	47	0	0	1	47	2516	2470	6e-17	87.9
F119G2	Itr_sc002393.1_g00004.1	100	69	0	0	335	403	2540	2472	3e-29	128
F119G3	Itr_sc000475.1_g00014.1	99.75	398	1	0	1	398	485	882	0	730
F119G8	Itr_sc005987.1_g00002.1	99.26	270	2	0	51	320	4	273	3e-137	488
F119G9	Itr_sc001523.1_g00001.1	99.38	320	2	0	1	320	657	338	4e-165	580
F286G13	Itr_sc001807.1_g00005.1	83.08	520	79	5	4	521	2178	1666	3e-130	464
F342G11	Itr_sc000372.1_g00013.1	99.23	130	1	0	3	132	2253	2124	4e-61	235
F342G17	Itr_sc001584.1_g00008.1	91.01	745	55	9	75	807	1	745	0	994
F342G2	Itr_sc000139.1_g00011.1	100	258	0	0	495	752	1543	1800	6e-134	477
F342G3	Itr_sc001186.1_g00009.1	98.99	99	1	0	590	688	3988	3890	6e-44	178
F342G9	Itr_sc000181.1_g00044.1	99.65	573	2	0	109	681	271	843	0	1048
F346G11	Itr_sc002343.1_g00006.1	99.59	243	1	0	413	655	741	983	5e-124	444
F346G12	Itr_sc000969.1_g00025.1	100	187	0	0	88	274	1034	1220	2e-94	346
F346G16	Itr_sc011399.1_g00001.1	97.26	401	11	0	168	568	404	4	0	680
F346G18	Itr_sc062468.1_g00001.1	90.09	232	23	0	1	232	235	4	2e-81	302
F346G6	Itr_sc000629.1_g00015.1	99.72	354	1	0	427	780	818	1171	0	649
F377G10	Itr_sc000932.1_g00001.1	99.44	177	1	0	437	613	810	634	2e-87	322
F377G11	Itr_sc001112.1_g00005.1	100	94	0	0	94	187	1218	1125	7e-43	174
F377G17	Itr_sc000045.1_g00020.1	98.7	77	1	0	503	579	890	966	9e-32	137
F382G12	Itr_sc001003.1_g00004.1	98.62	508	7	0	1	508	2490	1983	0	900
F382G14	Itr_sc000325.1_g00009.1	99.56	229	1	0	4	232	902	674	1e-116	418
F382G2	Itr_sc001010.1_g00005.1	90.61	511	48	0	1	511	687	1197	0	678
F382G23	Itr_sc000219.1_g00047.1	100	190	0	0	58	247	621	432	1e-96	351
F382G24	Itr_sc001943.1_g00005.1	94.44	108	6	0	98	205	678	571	3e-41	167
F382G6	Itr_sc006798.1_g00002.1	91.27	813	66	3	6	814	1	812	0	1103
F382G8	Itr_sc000069.1_g00044.1	98.55	275	4	0	289	563	3422	3148	9e-137	486
F70G18	Itr_sc000039.1_g00040.1	82.02	178	14	11	533	709	1497	1337	4e-31	135
F270F10	Itr_sc000336.1_g00026.1	97.46	197	4	1	241	437	2523	2328	3e-91	335
F270F15	Itr_sc002308.1_g00006.1	97.46	511	13	0	1	511	1289	779	0	872
F270F9	Itr_sc000060.1_g00016.1	96.79	249	8	0	277	525	931	683	8e-116	416
F344F19	Itr_sc000280.1_g00045.1	98.55	346	5	0	1	346	654	999	1e-174	612
F344F5	Itr_sc032644.1_g00001.1	97.84	278	6	0	216	493	290	13	3e-135	481
F347F15	Itr_sc000358.1_g00002.1	100	53	0	0	4	56	393	445	3e-20	99
F375F-2	Itr_sc000226.1_g00008.1	92.5	160	1	3	445	593	1386	1227	3e-56	219
F375F-3	Itr_sc000781.1_g00013.1	98.69	305	4	0	268	572	384	80	1e-153	542
F375F11	Itr_sc000440.1_g00013.1	100	53	0	0	195	247	668	720	4e-20	99
F375F12	Itr_sc001277.1_g00001.1	97.8	227	5	0	247	473	423	197	1e-108	392
F375F16	Itr_sc000011.1_g00055.1	97.7	87	2	0	114	200	629	715	1e-35	150
F375F21	Itr_sc000446.1_g00010.1	100	98	0	0	99	196	98	1	5e-45	182
F37F18	Itr_sc000100.1_g00025.1	100	427	0	0	181	607	1044	618	0	789
F416F10	Itr_sc017286.1_g00001.1	94.38	160	8	1	548	706	156	315	6e-64	244
F416F16	Itr_sc001802.1_g00005.1	96.9	129	4	0	210	338	1589	1717	7e-56	217
F416F3	Itr_sc000017.1_g00054.1	98.33	240	4	0	270	509	861	1100	2e-117	422
F416F5	Itr_sc050457.1_g00001.1	93.57	249	16	0	488	736	1	249	3e-102	372
F416F6	Itr_sc000317.1_g00006.1	96.19	657	19	2	1	651	1164	508	0	1070
F416F7	Itr_sc000782.1_g00006.1	97.58	786	10	7	1	777	93	878	0	1338
F453F10	Itr_sc003875.1_g00002.1	88.62	123	10	4	82	200	90	212	1e-34	147
F453F20	Itr_sc000419.1_g00009.1	100	80	0	0	583	662	305	226	5e-35	148
F453F8	Itr_sc000113.1_g00024.1	98.54	205	3	0	557	761	2493	2289	2e-99	363
F50F1	Itr_sc000029.1_g00019.1	97.89	95	2	0	636	730	1248	1154	5e-40	165
F50F21	Itr_sc000394.1_g00003.1	99.56	228	1	0	175	402	673	900	6e-116	416
F514F11	Itr_sc000144.1_g00035.1	99.45	183	1	0	1	183	689	871	4e-91	333
F538F15	Itr_sc003044.1_g00002.1	92.42	66	5	0	13	78	71	6	5e-19	95.3
F538F16	Itr_sc000014.1_g00017.1	100	136	0	0	3	138	302	167	3e-66	252
F538F5	Itr_sc000189.1_g00018.1	100	73	0	0	565	637	1	73	3e-31	135
F579F10	Itr_sc001150.1_g00005.1	88.93	506	43	6	176	672	677	176	1e-174	612
F579F12	Itr_sc000046.1_g00020.1	99.49	392	2	0	92	483	958	567	0	713
F579F13	Itr_sc000748.1_g00003.1	96.13	155	6	0	29	183	1396	1242	8e-67	254
F579F24	Itr_sc000915.1_g00003.1	99.02	102	1	0	1	102	102	1	9e-46	183
F157E21	Itr_sc000294.1_g00011.1	93.03	502	35	0	1	502	1821	1320	0	734
F157E9	Itr_sc000380.1_g00019.1	100	77	0	0	490	566	2172	2096	2e-33	143
F173E10	Itr_sc001700.1_g00003.1	98.63	292	4	0	540	831	1131	840	4e-146	518
F173E11	Itr_sc000059.1_g00022.1	100	124	0	0	114	237	762	885	6e-60	230
F173E23	Itr_sc000625.1_g00001.1	89.67	658	51	11	1	651	2598	3245	0	822
F173E5	Itr_sc000935.1_g00004.1	98.96	384	4	0	1	384	948	565	0	688
F173E7	Itr_sc000731.1_g00010.1	99.49	197	1	0	19	215	1	197	2e-98	359
F194E10	Itr_sc001362.1_g00003.1	98.75	240	3	0	196	435	282	43	5e-119	427
F194E18	Itr_sc000509.1_g00003.1	98.15	108	2	0	209	316	768	661	2e-47	189
F194E20	Itr_sc000921.1_g00007.1	95.86	169	4	2	1	166	237	405	4e-72	270
F194E23	Itr_sc000490.1_g00006.1	99	201	2	0	1	201	51	251	2e-99	361
F194E5	Itr_sc000065.1_g00032.1	98.62	363	5	0	1	363	753	1115	0	643
F194E6	Itr_sc013577.1_g00001.1	91.67	120	8	2	118	236	3	121	1e-40	165
F194E9	Itr_sc000841.1_g00004.1	98.96	96	1	0	249	344	96	1	3e-42	172
F235E21	Itr_sc051230.1_g00001.1	98.15	108	1	1	204	311	1	107	4e-47	187
F235E24	Itr_sc000467.1_g00004.1	95.65	230	7	1	1	230	1865	2091	9e-101	366
F235E3	Itr_sc000787.1_g00017.1	98.8	251	3	0	421	671	1	251	4e-125	448
F275E12	Itr_sc000010.1_g00027.1	98.6	570	8	0	1	570	570	1	0	1009
F275E2	Itr_sc003001.1_g00001.1	100	140	0	0	600	739	1491	1630	2e-68	259
F275E21	Itr_sc000263.1_g00026.1	92.07	429	32	2	1	428	428	1	8e-172	603
F275E3	Itr_sc001321.1_g00009.1	99.07	108	1	0	150	257	1460	1567	2e-49	195
F275E8	Itr_sc000044.1_g00063.1	100	83	0	0	542	624	405	323	1e-36	154
F291E18	Itr_sc001113.1_g00008.1	99.07	535	5	0	1	535	579	45	0	961
F291E24	Itr_sc000219.1_g00029.1	88.5	548	33	8	1	548	628	1145	0	636
F471E16	Itr_sc062532.1_g00001.1	98.44	256	4	0	230	485	359	104	2e-126	451
F471E18	Itr_sc000305.1_g00010.1	96.58	643	22	0	1	643	1509	867	0	1066
F471E2	Itr_sc000138.1_g00013.1	98.91	734	7	1	1	734	2249	2981	0	1310
F471E20	Itr_sc000010.1_g00015.1	99.28	138	1	0	522	659	870	733	1e-65	250
F471E21	Itr_sc002452.1_g00004.1	98.83	171	2	0	13	183	286	116	3e-82	305
F471E22	Itr_sc000271.1_g00100.1	99.46	185	1	0	1	185	185	1	6e-92	337
F558E10	Itr_sc000229.1_g00005.1	100	104	0	0	212	315	268	165	2e-48	193
F558E17	Itr_sc000731.1_g00001.1	98.65	443	6	0	1	443	443	1	0	785
F558E19	Itr_sc002122.1_g00003.1	99.81	532	1	0	1	532	1529	998	0	977
F558E21	Itr_sc003140.1_g00006.1	84.03	119	7	6	603	709	285	167	1e-21	104
F558E9	Itr_sc000508.1_g00021.1	98.44	192	3	0	432	623	959	768	2e-92	339
F280D17	Itr_sc000003.1_g00018.1	98.46	65	1	0	347	411	510	446	5e-25	115
F280D22	Itr_sc000957.1_g00008.1	100	98	0	0	599	696	1808	1711	5e-45	182
F280D6	Itr_sc000151.1_g00006.1	98.73	236	3	0	365	600	776	1011	1e-116	420
F376D1	Itr_sc002553.1_g00014.1	98.32	297	5	0	1	297	297	1	2e-147	521
F376D11	Itr_sc000522.1_g00010.1	99.06	425	4	0	172	596	1	425	0	763
F376D19	Itr_sc000461.1_g00012.1	98.17	164	1	2	527	690	279	440	3e-76	285
F616D1	Itr_sc000159.1_g00044.1	98.18	550	10	0	1	550	1124	1673	0	961
F616D12	Itr_sc001904.1_g00001.1	98.94	283	3	0	1	283	2363	2081	6e-143	507
F616D14	Itr_sc003833.1_g00002.1	91.29	264	22	1	277	540	263	1	2e-98	359
F616D16	Itr_sc000511.1_g00017.1	100	121	0	0	106	226	1	121	6e-58	224
F616D20	Itr_sc002199.1_g00001.1	96.54	433	15	0	156	588	102	534	0	717
F616D22	Itr_sc000098.1_g00029.1	96.02	226	9	0	1	226	866	1091	1e-101	368
F18C11	Itr_sc001587.1_g00007.1	95.74	376	12	2	218	593	372	1	7e-172	603
F18C16	Itr_sc032188.1_g00001.1	98.55	415	6	0	1	415	793	379	0	734
F367C12	Itr_sc000706.1_g00010.1	99.36	471	3	0	1	471	582	112	0	854
F367C5	Itr_sc000959.1_g00003.1	90.51	137	9	2	274	406	1334	1470	5e-44	178
F436C13	Itr_sc001952.1_g00004.1	89.16	83	9	0	242	324	1286	1204	1e-21	104
F523C1	Itr_sc000012.1_g00003.1	98.08	208	4	0	157	364	963	756	1e-99	363
F523C12	Itr_sc002980.1_g00005.1	97.87	376	8	0	1	376	379	4	0	651
F523C14	Itr_sc000510.1_g00019.1	98.08	104	2	0	5	108	1399	1502	3e-45	182
F523C2	Itr_sc000597.1_g00002.1	94.05	269	13	2	214	482	350	85	2e-112	405
F523C22	Itr_sc068559.1_g00001.1	91.27	126	10	1	1	126	38	162	1e-42	171
F523C9	Itr_sc000488.1_g00003.1	92.57	148	8	1	1	148	1300	1156	2e-53	209
F549C1	Itr_sc001435.1_g00001.1	96.22	450	14	2	11	457	2193	1744	0	734
F549C14	Itr_sc036545.1_g00001.1	96.9	419	13	0	102	520	426	8	0	702
F549C17	Itr_sc000021.1_g00016.1	97.07	512	1	8	1	498	1406	1917	0	850
F562C1	Itr_sc000763.1_g00012.1	93.33	75	4	1	197	271	104	177	2e-23	110
F564C1	Itr_sc006425.1_g00001.1	98.44	128	2	0	368	495	128	1	2e-58	226
F564C16	Itr_sc000229.1_g00015.1	99.1	222	2	0	17	238	828	607	1e-110	399
F564C3	Itr_sc000071.1_g00013.1	98.09	209	3	1	1	209	546	753	1e-99	363
F569C22	Itr_sc000079.1_g00029.1	99.82	546	1	0	1	546	1345	800	0	1003
F203A20	Itr_sc000277.1_g00016.1	98.21	168	3	0	237	404	1545	1378	5e-79	294
F203A9	Itr_sc003816.1_g00002.1	99.57	230	0	1	1	229	584	355	3e-116	418
F243A1	Itr_sc000096.1_g00013.1	96.97	99	3	0	167	265	604	702	1e-40	167
F243A5	Itr_sc001376.1_g00002.1	97.98	99	2	0	356	454	271	173	2e-42	172
F243A7	Itr_sc000043.1_g00017.1	100	110	0	0	1	110	1253	1144	4e-52	204
F323A-1	Itr_sc000198.1_g00006.1	99.18	122	1	0	148	269	1037	916	8e-57	220
F323A10	Itr_sc000125.1_g00049.1	98.38	185	3	0	357	541	713	897	2e-88	326
F323A15	Itr_sc000108.1_g00012.1	99.3	142	1	0	174	315	1999	2140	6e-68	257
F323A3	Itr_sc000801.1_g00002.1	97.26	73	2	0	302	374	924	996	4e-28	124
F323A4	Itr_sc000988.1_g00009.1	98.75	80	1	0	1	80	80	1	9e-34	143
F323A9	Itr_sc001527.1_g00011.1	97.01	501	15	0	1	501	359	859	0	843
F429A1	Itr_sc000315.1_g00013.1	98.11	159	3	0	1	159	1098	940	3e-74	278
F429A15	Itr_sc000219.1_g00027.1	94.01	684	26	8	4	675	652	1332	0	1022
F429A7	Itr_sc000654.1_g00014.1	96.43	84	3	0	249	332	1057	974	3e-32	139
F550A1	Itr_sc000482.1_g00014.1	99.17	121	1	0	328	448	957	837	3e-56	219
F550A19	Itr_sc000118.1_g00024.1	99.02	102	1	0	1	102	102	1	3e-46	183
F550A21	Itr_sc008575.1_g00001.1	96.8	125	4	0	394	518	128	4	2e-53	209
F550A24	Itr_sc003772.1_g00001.1	100	102	0	0	149	250	3634	3735	1e-47	189
F550A9	Itr_sc001529.1_g00007.1	92.73	165	9	2	3	167	162	1	3e-61	235
F614A12	Itr_sc000897.1_g00017.1	91.13	372	26	2	2	373	1982	1618	4e-140	497
F614A14	Itr_sc000766.1_g00022.1	84.93	292	44	0	452	743	731	440	2e-79	296
F614A7	Itr_sc001489.1_g00009.1	98.82	509	6	0	1	509	594	1102	0	907
F11H24	Itr_sc000063.1_g00014.1	87.9	281	24	6	2	280	2181	1909	3e-87	322
F167K24	Itr_sc000540.1_g00007.1	100	88	0	0	1	88	754	667	2e-39	163
F209C24	Itr_sc001541.1_g00007.1	97.36	721	19	0	1	721	494	1214	0	1227
F209G24	Itr_sc000218.1_g00004.1	96.19	420	13	3	1	420	94	510	0	684
F209I24	Itr_sc001114.1_g00002.1	99.29	141	0	1	306	445	3232	3372	7e-67	254
F220B24	Itr_sc003511.1_g00002.1	92.41	145	3	7	177	313	551	695	5e-51	200
F220D24	Itr_sc001286.1_g00006.1	90.91	77	3	4	358	432	1610	1684	1e-20	100
F220F24	Itr_sc000011.1_g00116.1	100	174	0	0	1	174	1038	865	3e-87	322
F220H24	Itr_sc001205.1_g00006.1	98.34	241	2	2	290	529	450	211	2e-117	422
F220N24	Itr_sc000528.1_g00012.1	100	94	0	0	1	94	517	610	7e-43	174
F228D24	Itr_sc001183.1_g00001.1	98.78	82	1	0	542	623	560	479	2e-34	147
F228P24	Itr_sc000675.1_g00001.1	100	240	0	0	488	727	497	258	5e-124	444
F288A24	Itr_sc000025.1_g00011.1	99.7	674	2	0	34	707	1457	784	0	1234
F288E24	Itr_sc000182.1_g00011.1	96.57	204	7	0	363	566	3291	3088	3e-92	339
F288J24	Itr_sc000148.1_g00001.1	92.75	276	20	0	69	344	64	339	1e-110	399
F288M24	Itr_sc001774.1_g00003.1	96.39	83	3	0	398	480	3090	3008	9e-32	137
F321G24	Itr_sc000781.1_g00013.1	98.9	725	8	0	1	725	575	1299	0	1295
F321H24	Itr_sc000220.1_g00002.1	99.25	267	2	0	408	674	267	1	1e-135	483
F336G24	Itr_sc000468.1_g00003.1	97.2	143	4	0	1	143	1002	1144	4e-64	243
F336N24	Itr_sc000018.1_g00039.1	98.92	465	5	0	236	700	1	465	0	832
F336P24	Itr_sc002859.1_g00002.1	90.32	62	5	1	412	473	552	612	1e-14	80.5
F398D24	Itr_sc003319.1_g00003.1	99.2	373	3	0	52	424	1	373	0	673
F398I24	Itr_sc002932.1_g00005.1	98	50	1	0	1	50	50	1	3e-17	87.9
F398K24	Itr_sc000259.1_g00021.1	97.09	550	9	4	1	550	445	987	0	920
F398N24	Itr_sc000122.1_g00021.1	100	404	0	0	1	404	3731	4134	0	747
F3A24	Itr_sc000093.1_g00006.1	95.11	225	11	0	1	225	1137	913	7e-98	355
F3J24	Itr_sc000057.1_g00015.1	97.25	109	3	0	427	535	310	202	3e-46	185
F407A24	Itr_sc000403.1_g00048.1	99.57	233	1	0	490	722	1092	860	2e-118	425
F407C24	Itr_sc004067.1_g00002.1	98.89	812	9	0	1	812	1628	817	0	1450
F407K24	Itr_sc001637.1_g00011.1	99.35	155	1	0	350	504	542	696	5e-75	281
F407N24	Itr_sc002643.1_g00003.1	98.6	429	6	0	1	429	429	1	0	760
F450K24	Itr_sc001060.1_g00010.1	98.63	585	8	0	1	585	130	714	0	1037
F450P24	Itr_sc000002.1_g00032.1	96.97	99	1	2	511	607	3396	3298	5e-40	165
F501B24	Itr_sc000764.1_g00020.1	93.14	204	7	2	1	197	44	247	2e-78	292
F501M24	Itr_sc000140.1_g00019.1	88.89	162	5	4	57	208	382	224	3e-47	187
F537H24	Itr_sc000143.1_g00016.1	99.39	163	1	0	10	172	103	265	2e-79	296
F539A24	Itr_sc001746.1_g00010.1	100	422	0	0	1	422	1691	1270	0	780
F539B24	Itr_sc000025.1_g00032.1	93.14	408	28	0	3	410	577	984	6e-171	599
F539H24	Itr_sc018402.1_g00001.1	87.53	369	19	10	177	519	122	489	3e-111	401
F539I24	Itr_sc001094.1_g00003.1	99.06	635	6	0	1	635	92	726	0	1140
F541C24	Itr_sc000535.1_g00011.1	98.04	255	5	0	218	472	811	1065	4e-124	444
F541K24	Itr_sc000154.1_g00024.1	98.62	145	2	0	267	411	666	522	8e-68	257
F602L24	Itr_sc001727.1_g00005.1	99.05	317	3	0	1	317	481	165	9e-162	569
F602N24	Itr_sc001592.1_g00011.1	97.58	744	18	0	1	744	249	992	0	1275
F609J24	Itr_sc000409.1_g00040.1	95.5	200	6	1	581	777	390	191	1e-85	316
F609L24	Itr_sc001441.1_g00001.1	98.86	528	6	0	1	528	1074	547	0	942
F619G24	Itr_sc035775.1_g00001.1	95.38	303	9	3	193	495	1	298	5e-134	477
F619M24	Itr_sc000016.1_g00041.1	97.32	709	19	0	2	710	1437	729	0	1205
F7D24	Itr_sc000438.1_g00034.1	100	119	0	0	156	274	561	443	9e-57	220
F7F24	Itr_sc058357.1_g00001.1	98.99	99	1	0	300	398	99	1	5e-44	178
F7G24	Itr_sc000723.1_g00003.1	99.39	165	1	0	134	298	1206	1042	1e-80	300
F7J24	Itr_sc004475.1_g00001.1	90.1	384	35	3	235	615	1	384	1e-139	496
F7N24	Itr_sc002580.1_g00003.1	95.49	133	6	0	4	136	112	244	2e-54	213
F9G24	Itr_sc004322.1_g00002.1	97.56	655	16	0	2	656	78	732	0	1122
F9M24	Itr_sc002336.1_g00001.1	98.29	234	4	0	21	254	2260	2493	5e-114	411
F9O24	Itr_sc003278.1_g00001.1	97.83	184	4	0	46	229	999	816	3e-86	318
F167F23	Itr_sc000476.1_g00007.1	98.25	342	6	0	329	670	1726	2067	1e-170	599
F167G23	Itr_sc000121.1_g00013.1	98.3	530	9	0	1	530	795	1324	0	929
F167H23	Itr_sc000449.1_g00025.1	95.56	90	4	0	634	723	50	139	6e-34	145
F170F23	Itr_sc000521.1_g00005.1	98.61	72	1	0	573	644	2716	2787	5e-29	128
F199A23	Itr_sc000139.1_g00026.1	99.15	236	2	0	33	268	1	236	2e-118	425
F199L23	Itr_sc001963.1_g00006.1	100	115	0	0	624	738	2313	2199	2e-54	213
F228B23	Itr_sc003647.1_g00006.1	93.36	648	37	4	68	715	642	1	0	953
F228D23	Itr_sc000545.1_g00003.1	78.61	187	35	3	138	323	1813	1995	4e-26	119
F228G23	Itr_sc000278.1_g00006.1	95.83	648	18	4	1	648	896	1534	0	1038
F228L23	Itr_sc000778.1_g00003.1	98.43	510	5	1	1	507	976	467	0	894
F228N23	Itr_sc000114.1_g00039.1	93.21	162	11	0	454	615	763	602	3e-62	239
F270B23	Itr_sc000813.1_g00025.1	98.36	244	4	0	35	278	1784	1541	2e-119	429
F270K23	Itr_sc001449.1_g00014.1	99.59	733	3	0	1	733	2907	2175	0	1338
F297C23	Itr_sc001114.1_g00008.1	96.08	255	2	1	334	588	1071	1317	2e-113	409
F3I23	Itr_sc000177.1_g00004.1	99.18	735	6	0	1	735	756	22	0	1325
F3K23	Itr_sc000403.1_g00018.1	97.04	169	5	0	4	172	347	179	7e-77	285
F537A23	Itr_sc000940.1_g00014.1	98.34	541	9	0	1	541	1709	1169	0	950
F551C23	Itr_sc001601.1_g00003.1	98.08	416	3	4	319	730	754	340	0	719
F551K23	Itr_sc000103.1_g00004.1	99.66	581	2	0	1	581	2373	1793	0	1062
F551L23	Itr_sc002962.1_g00002.1	100	95	0	0	21	115	1231	1137	4e-44	176
F554C23	Itr_sc000246.1_g00040.1	95.16	124	6	0	61	184	511	388	4e-50	196
F554F23	Itr_sc004943.1_g00005.1	94.11	628	35	2	1	627	1760	1134	0	953
F554G23	Itr_sc002188.1_g00004.1	83.33	282	27	12	1	282	2736	2997	2e-63	243
F554H23	Itr_sc001965.1_g00002.1	90.6	117	10	1	1	117	117	2	7e-37	154
F554K23	Itr_sc000629.1_g00005.1	95.45	132	6	0	88	219	901	1032	6e-54	211
F554L23	Itr_sc000581.1_g00013.1	98.51	740	10	1	1	739	970	1709	0	1304
F554N23	Itr_sc000136.1_g00016.1	99.52	208	1	0	156	363	208	1	1e-104	379
F578F23	Itr_sc003222.1_g00006.1	97.14	175	4	1	392	566	591	418	5e-79	294
F578M23	Itr_sc000460.1_g00013.1	97.01	134	3	1	207	340	206	338	6e-58	224
F578N23	Itr_sc000267.1_g00009.1	96.3	270	10	0	323	592	1167	898	4e-124	444
F615C23	Itr_sc000496.1_g00012.1	97.47	79	2	0	716	794	306	228	4e-31	135
F615G23	Itr_sc000805.1_g00001.1	96.24	133	1	1	1	133	129	1	3e-55	215
F615L23	Itr_sc000068.1_g00002.1	98.98	688	7	0	1	688	1091	1778	0	1232
F61C23	Itr_sc000287.1_g00008.1	100	181	0	0	165	345	403	223	3e-91	335
F83A23	Itr_sc000610.1_g00005.1	99.08	325	3	0	284	608	135	459	3e-166	584
F83K23	Itr_sc000135.1_g00009.1	98.45	129	2	0	1	129	28	156	2e-59	228
F14D22	Itr_sc000279.1_g00005.1	96.87	319	10	0	145	463	1552	1870	2e-151	534
F14P22	Itr_sc002798.1_g00003.1	98.97	584	6	0	1	584	642	59	0	1046
F187J22	Itr_sc000002.1_g00064.1	95.73	234	10	0	415	648	209	442	5e-104	377
F239D22	Itr_sc000002.1_g00067.1	99.13	231	2	0	155	385	1	231	1e-115	416
F289E22	Itr_sc002900.1_g00003.1	84.66	163	21	3	396	555	169	330	2e-38	159
F315E22	Itr_sc000001.1_g00026.1	98.56	696	10	0	1	696	254	949	0	1230
F334D22	Itr_sc002204.1_g00003.1	97.3	518	14	0	3	520	518	1	0	880
F334K22	Itr_sc000995.1_g00006.1	94.9	314	13	3	1	314	1001	1311	2e-137	488
F334N22	Itr_sc000003.1_g00033.1	88.98	118	9	2	361	474	552	669	2e-33	143
F383F22	Itr_sc001035.1_g00017.1	97.26	694	19	0	1	694	432	1125	0	1177
F383N22	Itr_sc000959.1_g00006.1	95.8	143	0	2	151	287	252	394	2e-58	226
F403E22	Itr_sc035391.1_g00001.1	97.55	163	4	0	197	359	203	41	2e-74	279
F403F22	Itr_sc000746.1_g00002.1	100	168	0	0	130	297	935	768	6e-84	311
F403L22	Itr_sc000184.1_g00032.1	99.61	770	3	0	1	770	1033	1802	0	1406
F403N22	Itr_sc000508.1_g00027.1	97.01	603	18	0	1	603	1517	2119	0	1014
F403P22	Itr_sc000993.1_g00010.1	98.01	753	15	0	1	753	1530	2282	0	1308
F41G22	Itr_sc000492.1_g00012.1	92.21	154	3	4	475	628	722	866	2e-53	209
F41O22	Itr_sc037412.1_g00001.1	83.64	489	80	0	195	683	1	489	5e-129	460
F551B22	Itr_sc000332.1_g00019.1	98.81	419	5	0	1	419	1761	1343	0	747
F551C22	Itr_sc000282.1_g00011.1	99.67	305	1	0	209	513	2855	3159	2e-158	558
F551E22	Itr_sc000079.1_g00017.1	98.94	188	2	0	308	495	2950	3137	1e-91	337
F608E22	Itr_sc000182.1_g00020.1	98.98	98	1	0	49	146	282	185	2e-43	176
F608L22	Itr_sc003431.1_g00005.1	82.39	176	28	3	305	479	17	190	1e-35	150
F608O22	Itr_sc000271.1_g00088.1	99.35	617	4	0	93	709	3024	2408	0	1118
F620E22	Itr_sc011912.1_g00001.1	89.06	695	72	4	6	698	2130	1438	0	859
F620L22	Itr_sc032488.1_g00001.1	98.67	75	1	0	10	84	1	75	2e-31	134
F6B22	Itr_sc001280.1_g00001.1	99.62	792	3	0	1	792	221	1012	0	1447
F6H22	Itr_sc000803.1_g00014.1	97.84	231	5	0	533	763	1	231	1e-110	399
F6I22	Itr_sc000807.1_g00001.1	97.24	615	17	0	26	640	1130	516	0	1042
F6K22	Itr_sc000299.1_g00028.1	97.68	474	11	0	1	474	869	396	0	815
F6L22	Itr_sc001400.1_g00004.1	98.25	114	2	0	227	340	230	117	1e-50	200
F6M22	Itr_sc000706.1_g00002.1	99	100	1	0	1	100	1641	1542	2e-44	180
F88C22	Itr_sc010433.1_g00002.1	97.7	87	0	2	116	200	2569	2655	5e-35	148
F88D22	Itr_sc000054.1_g00024.1	95.69	325	11	3	1	325	346	25	9e-147	520
F88E22	Itr_sc005796.1_g00001.1	93.66	599	38	0	142	740	599	1	0	896
F8B22	Itr_sc000412.1_g00009.1	97.66	171	4	0	1	171	177	347	2e-79	294
F8C22	Itr_sc000907.1_g00003.1	100	112	0	0	201	312	1028	1139	7e-53	207
F8H22	Itr_sc000915.1_g00006.1	96.61	59	2	0	485	543	339	397	4e-20	99
F8I22	Itr_sc001435.1_g00007.1	95.67	624	21	4	36	653	2547	1924	0	998
F8M22	Itr_sc073637.1_g00001.1	96.81	313	10	0	210	522	1	313	5e-148	523
F117A21	Itr_sc000343.1_g00022.1	91.58	273	11	6	1	272	960	1221	1e-100	366
F117P21	Itr_sc002509.1_g00001.1	97.41	541	14	0	90	630	1008	468	0	922
F166C21	Itr_sc014054.1_g00002.1	94.58	295	16	0	381	675	353	59	7e-128	457
F166K21	Itr_sc000100.1_g00054.1	99.09	438	4	0	146	583	1	438	0	787
F166N21	Itr_sc000219.1_g00014.1	99.34	151	1	0	333	483	1052	902	6e-73	274
F187F21	Itr_sc003509.1_g00001.1	96.88	64	2	0	19	82	196	259	8e-23	108
F198A21	Itr_sc000403.1_g00048.1	99.03	207	2	0	319	525	1601	1807	3e-102	372
F198D21	Itr_sc000122.1_g00011.1	99.12	113	1	0	397	509	1374	1262	1e-51	204
F198M21	Itr_sc000132.1_g00035.1	100	115	0	0	122	236	6300	6186	2e-54	213
F209F21	Itr_sc000006.1_g00050.1	89.95	219	22	0	317	535	1710	1492	1e-75	283
F209K21	Itr_sc000387.1_g00017.1	98.97	486	5	0	186	671	2100	1615	0	870
F209M21	Itr_sc001339.1_g00003.1	100	51	0	0	389	439	1180	1230	4e-19	95.3
F209N21	Itr_sc000064.1_g00004.1	98.55	482	7	0	1	482	1511	1030	0	852
F270K21	Itr_sc000388.1_g00010.1	98.79	247	3	0	1	247	1140	894	8e-123	440
F270M21	Itr_sc000415.1_g00036.1	97.66	684	9	2	1	677	684	1	0	1168
F311C21	Itr_sc001565.1_g00001.1	86.16	571	77	2	208	777	327	896	1e-175	616
F311G21	Itr_sc001057.1_g00003.1	98.54	137	1	1	1	137	731	866	7e-63	241
F311K21	Itr_sc002592.1_g00002.1	99.12	453	4	0	1	453	453	1	0	815
F352G21	Itr_sc000859.1_g00001.1	99.39	163	1	0	1	163	163	1	1e-79	296
F352L21	Itr_sc000096.1_g00031.1	95.73	351	15	0	337	687	900	1250	1e-160	566
F352M21	Itr_sc000144.1_g00009.1	99.18	122	1	0	357	478	1004	1125	8e-57	220
F352N21	Itr_sc000013.1_g00020.1	96	150	1	2	123	272	564	708	3e-62	239
F363A21	Itr_sc000435.1_g00004.1	96.77	124	4	0	1	124	178	301	8e-53	207
F363E21	Itr_sc002111.1_g00001.1	97.12	208	6	0	414	621	686	893	3e-96	351
F363I21	Itr_sc000146.1_g00016.1	97.51	321	8	0	1	321	559	879	1e-155	549
F363K21	Itr_sc003034.1_g00004.1	98.48	263	4	0	100	362	276	538	4e-130	464
F363O21	Itr_sc002849.1_g00003.1	84.97	765	101	12	1	764	504	1255	0	763
F37A21	Itr_sc000764.1_g00015.1	99.7	660	2	0	170	829	2130	1471	0	1208
F37E21	Itr_sc004297.1_g00002.1	85.61	396	56	1	175	569	355	750	4e-115	414
F37J21	Itr_sc000955.1_g00007.1	97.29	221	6	0	242	462	2623	2843	2e-103	375
F37K21	Itr_sc002234.1_g00006.1	99.47	570	3	0	1	570	570	1	0	1037
F37N21	Itr_sc046069.1_g00001.1	97.85	233	5	0	1	233	4	236	7e-112	403
F387F21	Itr_sc000577.1_g00010.1	92.19	589	19	12	5	590	238	802	0	808
F387K21	Itr_sc000580.1_g00007.1	98.96	672	7	0	1	672	244	915	0	1203
F387L21	Itr_sc033409.1_g00001.1	95.48	199	6	3	1	198	197	1	2e-85	315
F490H21	Itr_sc000322.1_g00009.1	97.25	218	6	0	1	218	728	511	1e-101	370
F547E21	Itr_sc000314.1_g00001.1	99.3	717	5	0	1	717	1290	574	0	1297
F547F21	Itr_sc000945.1_g00005.1	100	76	0	0	653	728	264	189	8e-33	141
F547L21	Itr_sc001424.1_g00001.1	98.7	154	2	0	376	529	1410	1257	8e-73	274
F547N21	Itr_sc000045.1_g00023.1	97.45	196	5	0	1	196	297	102	8e-92	335
F554D21	Itr_sc000122.1_g00004.1	100	412	0	0	267	678	2115	1704	0	761
F554E21	Itr_sc001039.1_g00015.1	98.72	156	1	1	1	156	600	446	6e-74	276
F554L21	Itr_sc000944.1_g00012.1	99.59	244	1	0	224	467	722	479	1e-124	446
F602A21	Itr_sc001095.1_g00004.1	98.88	89	1	0	694	782	252	164	2e-38	159
F602F21	Itr_sc001317.1_g00002.1	90.86	197	12	3	38	228	759	955	2e-68	259
F602L21	Itr_sc004868.1_g00001.1	100	56	0	0	170	225	259	314	1e-21	104
F602N21	Itr_sc000425.1_g00012.1	98.26	517	9	0	1	517	1138	1654	0	905
F602O21	Itr_sc053513.1_g00001.1	99.1	111	1	0	1	111	214	104	1e-50	200
F604A21	Itr_sc000133.1_g00019.1	100	74	0	0	131	204	182	255	1e-31	137
F604C21	Itr_sc001679.1_g00003.1	86.57	67	8	1	194	259	197	263	3e-12	73.1
F604F21	Itr_sc005985.1_g00002.1	98.04	612	9	2	66	674	287	898	0	1061
F604G21	Itr_sc000460.1_g00015.1	100	216	0	0	520	735	427	642	1e-110	399
F604H21	Itr_sc034081.1_g00001.1	97.87	516	11	0	1	516	618	1133	0	893
F604I21	Itr_sc000342.1_g00011.1	99.06	425	4	0	111	535	1367	1791	0	763
F604K21	Itr_sc001470.1_g00001.1	98.65	665	9	0	1	665	1818	1154	0	1179
F613L21	Itr_sc001708.1_g00011.1	99.52	208	1	0	167	374	211	418	2e-104	379
F613M21	Itr_sc000017.1_g00082.1	95.63	252	10	1	313	563	1290	1541	9e-112	403
F223G20	Itr_sc000369.1_g00011.1	96.34	410	6	4	101	501	1125	1534	0	665
F223N20	Itr_sc000403.1_g00039.1	96.83	379	3	3	1	379	422	53	1e-178	625
F250E20	Itr_sc000409.1_g00022.1	100	53	0	0	1	53	53	1	5e-20	99
F250M20	Itr_sc000034.1_g00001.1	96.77	217	7	0	1	217	591	375	2e-99	363
F250N20	Itr_sc004370.1_g00001.1	96.83	126	4	0	230	355	126	1	5e-54	211
F255C20	Itr_sc000783.1_g00010.1	88.42	311	33	3	3	313	1723	2030	3e-102	372
F255I20	Itr_sc032644.1_g00001.1	97.65	85	2	0	206	290	290	206	6e-35	147
F255O20	Itr_sc000403.1_g00022.1	97.18	71	2	0	499	569	184	114	1e-26	121
F261B20	Itr_sc000387.1_g00006.1	99.12	113	1	0	1	113	455	567	1e-51	204
F261D20	Itr_sc000061.1_g00023.1	100	126	0	0	29	154	4911	4786	1e-60	233
F261G20	Itr_sc000011.1_g00100.1	86.55	119	4	1	462	568	338	456	1e-26	121
F261P20	Itr_sc000005.1_g00028.1	98.89	180	2	0	344	523	366	187	3e-87	322
F270C20	Itr_sc048278.1_g00001.1	95.2	542	4	7	172	709	524	1	0	837
F270I20	Itr_sc006906.1_g00002.1	99.73	367	1	0	1	367	569	203	0	673
F281B20	Itr_sc001362.1_g00011.1	93.91	115	1	2	1	115	94	202	3e-41	169
F281D20	Itr_sc000083.1_g00073.1	100	101	0	0	408	508	2016	2116	1e-46	187
F281E20	Itr_sc001210.1_g00009.1	97.66	728	14	2	1	728	1169	445	0	1247
F281I20	Itr_sc000889.1_g00020.1	99.44	178	0	1	113	289	1397	1574	3e-87	322
F281J20	Itr_sc000102.1_g00026.1	100	82	0	0	159	240	1608	1689	2e-36	152
F281K20	Itr_sc002301.1_g00007.1	86.22	704	69	22	1	688	334	1025	0	737
F281O20	Itr_sc001339.1_g00003.1	100	143	0	0	92	234	952	810	4e-70	265
F313D20	Itr_sc000102.1_g00001.1	99.65	284	1	0	1	284	3615	3898	3e-147	520
F336F20	Itr_sc001570.1_g00002.1	95.41	196	9	0	1	196	629	434	2e-84	313
F336N20	Itr_sc000613.1_g00003.1	89.47	57	6	0	372	428	572	516	2e-12	73.1
F336P20	Itr_sc034081.1_g00001.1	88.87	746	75	6	5	746	622	1363	0	911
F357D20	Itr_sc000035.1_g00006.1	100	77	0	0	395	471	337	261	2e-33	143
F357H20	Itr_sc000184.1_g00024.1	98.94	188	2	0	1	188	188	1	6e-92	337
F357J20	Itr_sc000082.1_g00063.1	98.32	537	9	0	1	537	537	1	0	942
F357N20	Itr_sc000515.1_g00001.1	98.41	504	8	0	1	504	214	717	0	887
F358M20	Itr_sc000765.1_g00004.1	98.54	137	2	0	135	271	180	44	7e-64	243
F413F20	Itr_sc000084.1_g00034.1	98.21	223	3	1	346	568	1341	1120	2e-107	388
F413H20	Itr_sc014227.1_g00001.1	100	116	0	0	1	116	116	1	2e-55	215
F413I20	Itr_sc000109.1_g00008.1	98.09	314	6	0	338	651	749	436	4e-155	547
F413N20	Itr_sc007220.1_g00001.1	97.92	144	3	0	493	636	159	16	1e-65	250
F413P20	Itr_sc000069.1_g00031.1	100	70	0	0	667	736	136	67	2e-29	130
F559B20	Itr_sc000167.1_g00016.1	98.72	392	5	0	335	726	783	1174	0	697
F559C20	Itr_sc002643.1_g00003.1	98.83	429	5	0	1	429	429	1	0	765
F559D20	Itr_sc000018.1_g00058.1	97.8	227	3	1	1	227	225	1	8e-108	390
F559L20	Itr_sc000496.1_g00001.1	97.96	245	5	0	241	485	1470	1226	2e-118	425
F559M20	Itr_sc001744.1_g00003.1	100	301	0	0	333	633	2889	3189	7e-158	556
F604D20	Itr_sc002583.1_g00007.1	91.82	159	12	1	271	429	638	795	1e-56	220
F6A20	Itr_sc001157.1_g00002.1	97.4	385	10	0	1	385	1435	1051	0	656
F6E20	Itr_sc001802.1_g00005.1	97.12	243	7	0	1	243	1407	1165	3e-114	411
F6I20	Itr_sc001641.1_g00003.1	98.25	399	4	1	270	665	144	542	0	695
F6M20	Itr_sc001592.1_g00013.1	89.02	82	5	3	676	755	681	760	6e-20	99
F147C19	Itr_sc002662.1_g00005.1	95.78	403	17	0	1	403	948	1350	0	651
F147J19	Itr_sc000157.1_g00003.1	99.14	579	5	0	128	706	2089	1511	0	1042
F147M19	Itr_sc009738.1_g00003.1	89.74	429	42	2	163	590	727	300	4e-155	547
F147P19	Itr_sc000270.1_g00043.1	100	555	0	0	1	555	2835	3389	0	1026
F14E19	Itr_sc001789.1_g00004.1	99.08	109	1	0	539	647	1	109	1e-49	196
F14H19	Itr_sc000027.1_g00027.1	97.8	91	2	0	179	269	1742	1832	8e-38	158
F14K19	Itr_sc000074.1_g00004.1	88.73	142	10	2	1	136	1166	1307	6e-42	169
F16P19	Itr_sc001045.1_g00014.1	96.05	481	13	2	1	475	519	39	0	778
F228C19	Itr_sc001442.1_g00003.1	93.31	538	36	0	182	719	231	768	0	795
F228K19	Itr_sc001292.1_g00004.1	98.28	174	3	0	274	447	816	643	2e-82	305
F228L19	Itr_sc000532.1_g00004.1	96.4	111	4	0	4	114	123	13	1e-45	183
F228M19	Itr_sc000820.1_g00005.1	100	738	0	0	1	738	1176	439	0	1363
F228N19	Itr_sc000271.1_g00027.1	98.31	296	4	1	315	610	2286	1992	3e-146	518
F228P19	Itr_sc001815.1_g00018.1	95.35	129	6	0	1	129	129	1	3e-52	206
F250J19	Itr_sc000387.1_g00023.1	100	66	0	0	1	66	431	496	4e-28	122
F288O19	Itr_sc000151.1_g00012.1	100	144	0	0	295	438	1708	1851	7e-71	267
F289B19	Itr_sc000060.1_g00003.1	97.81	137	3	0	103	239	2127	2263	7e-62	237
F289D19	Itr_sc000347.1_g00011.1	94.05	84	5	0	621	704	277	360	6e-29	128
F289N19	Itr_sc004302.1_g00001.1	93.98	133	6	1	408	540	120	250	9e-51	200
F311F19	Itr_sc000193.1_g00012.1	96.47	255	9	0	1	255	1339	1085	2e-117	422
F311O19	Itr_sc001924.1_g00002.1	98.49	199	3	0	162	360	370	172	4e-96	351
F390D19	Itr_sc000358.1_g00012.1	98.43	127	2	0	1	127	481	355	7e-58	224
F390I19	Itr_sc005699.1_g00001.1	89.89	465	47	0	3	467	13	477	8e-171	599
F390L19	Itr_sc001308.1_g00021.1	98.9	363	4	0	1	363	363	1	0	649
F453L19	Itr_sc002112.1_g00009.1	98.72	156	2	0	34	189	170	15	5e-74	278
F453P19	Itr_sc000090.1_g00027.1	97.62	168	4	0	1	168	516	683	6e-78	289
F490A19	Itr_sc048292.1_g00001.1	98.44	128	2	0	448	575	441	314	2e-58	226
F490L19	Itr_sc000105.1_g00001.1	96.92	292	9	0	1	292	323	614	3e-138	490
F519A19	Itr_sc001114.1_g00016.1	99.63	542	2	0	1	542	1939	2480	0	990
F519B19	Itr_sc067270.1_g00001.1	96.86	159	5	0	282	440	1	159	1e-70	267
F519C19	Itr_sc053846.1_g00001.1	94.89	313	16	0	1	313	313	1	5e-138	490
F519D19	Itr_sc001416.1_g00003.1	81.65	278	49	2	75	351	1469	1745	2e-59	230
F519L19	Itr_sc000159.1_g00028.1	98.87	265	3	0	375	639	2544	2808	6e-133	473
F613E19	Itr_sc000141.1_g00004.1	99.27	274	2	0	36	309	759	1032	1e-139	496
F613O19	Itr_sc003213.1_g00003.1	97.6	208	0	2	373	580	2423	2221	3e-96	351
F619H19	Itr_sc011832.1_g00001.1	100	79	0	0	459	537	495	417	2e-34	147
F622A19	Itr_sc071014.1_g00001.1	98.16	163	3	0	618	780	163	1	4e-76	285
F622C19	Itr_sc000144.1_g00027.1	100	121	0	0	192	312	615	735	8e-58	224
F622J19	Itr_sc000065.1_g00048.1	100	47	0	0	739	785	1692	1646	1e-16	87.9
F622L19	Itr_sc000007.1_g00034.1	97.85	418	9	0	171	588	1848	1431	0	723
F622O19	Itr_sc000929.1_g00003.1	100	90	0	0	474	563	288	199	1e-40	167
F622P19	Itr_sc000035.1_g00021.1	96.3	243	9	0	252	494	1157	915	8e-111	399
F7M19	Itr_sc001802.1_g00005.1	95.14	144	7	0	4	147	1413	1270	1e-59	228
F8C19	Itr_sc000047.1_g00024.1	98.98	98	1	0	1	98	806	709	2e-43	176
F8H19	Itr_sc000517.1_g00003.1	99.42	171	1	0	52	222	844	1014	5e-84	311
F8I19	Itr_sc003638.1_g00001.1	93.96	613	34	2	1	613	17	626	0	924
F8K19	Itr_sc000060.1_g00013.1	99.72	355	1	0	1	355	892	538	0	651
F8N19	Itr_sc000995.1_g00006.1	94.92	315	13	3	1	315	1000	1311	7e-138	490
F8P19	Itr_sc004704.1_g00002.1	97.71	131	3	0	1	131	131	1	2e-58	226
F198C18	Itr_sc002225.1_g00009.1	89.42	189	20	0	10	198	127	315	3e-62	239
F198L18	Itr_sc000795.1_g00008.1	91.3	138	8	3	39	175	245	111	2e-46	185
F198P18	Itr_sc002336.1_g00001.1	98.72	234	3	0	314	547	2260	2493	9e-116	416
F223A18	Itr_sc018964.1_g00001.1	98.11	264	5	0	213	476	264	1	5e-129	460
F223F18	Itr_sc000494.1_g00005.1	98.09	367	7	0	12	378	367	1	0	640
F289D18	Itr_sc002956.1_g00004.1	100	104	0	0	507	610	675	572	2e-48	193
F289E18	Itr_sc000184.1_g00011.1	96.25	613	17	1	1	607	354	966	0	1000
F289I18	Itr_sc000792.1_g00005.1	98.34	661	11	0	17	677	2828	2168	0	1160
F289K18	Itr_sc001225.1_g00003.1	98.07	672	13	0	1	672	672	1	0	1170
F289P18	Itr_sc000497.1_g00011.1	100	101	0	0	617	717	855	955	1e-46	187
F297C18	Itr_sc000590.1_g00013.1	96.59	88	3	0	35	122	783	696	1e-34	147
F297L18	Itr_sc000439.1_g00006.1	98.02	101	2	0	483	583	830	930	2e-43	176
F297N18	Itr_sc000742.1_g00007.1	98.7	692	9	0	1	692	692	1	0	1229
F30N18	Itr_sc003384.1_g00005.1	90.06	533	51	1	1	531	110	642	0	689
F333H18	Itr_sc000576.1_g00003.1	96.95	164	5	0	241	404	318	155	2e-73	276
F333I18	Itr_sc000773.1_g00016.1	94.33	141	8	0	1	141	2145	2285	2e-56	217
F333K18	Itr_sc048374.1_g00001.1	98.63	146	2	0	301	446	146	1	2e-68	259
F333O18	Itr_sc000166.1_g00019.1	98.86	439	5	0	247	685	1	439	0	784
F347K18	Itr_sc004278.1_g00005.1	98.35	243	4	0	4	246	1154	912	5e-119	427
F347M18	Itr_sc003161.1_g00001.1	96.06	609	24	0	1	609	328	936	0	992
F347O18	Itr_sc000022.1_g00014.1	98.37	184	3	0	494	677	608	425	7e-88	324
F3571018	Itr_sc002130.1_g00004.1	99.42	344	1	1	1	344	682	1024	5e-178	623
F3571018	Itr_sc002498.1_g00002.1	100	89	0	0	74	162	1012	924	3e-40	165
F472A18	Itr_sc000548.1_g00001.1	96.47	85	3	0	1	85	2256	2172	2e-33	141
F472B18	Itr_sc004676.1_g00001.1	99.19	124	1	0	585	708	803	680	7e-58	224
F472G18	Itr_sc001201.1_g00003.1	96.31	434	16	0	26	459	1	434	0	713
F472N18	Itr_sc001113.1_g00002.1	100	145	0	0	572	716	408	264	3e-71	268
F541C18	Itr_sc002869.1_g00002.1	100	55	0	0	558	612	393	339	3e-21	102
F541D18	Itr_sc001247.1_g00006.1	95.35	86	4	0	73	158	329	414	2e-32	137
F541N18	Itr_sc000450.1_g00025.1	98.33	239	4	0	504	742	2052	1814	9e-117	420
F551G18	Itr_sc000072.1_g00008.1	98.89	90	1	0	479	568	1325	1414	6e-39	161
F551K18	Itr_sc000079.1_g00005.1	99.6	249	1	0	320	568	721	473	2e-127	455
F559A18	Itr_sc011714.1_g00001.1	96.73	459	15	0	239	697	1	459	0	765
F559I18	Itr_sc000094.1_g00010.1	100	309	0	0	44	352	1	309	2e-162	571
F559J18	Itr_sc000571.1_g00010.1	97.56	123	3	0	1	123	793	915	1e-54	211
F559L18	Itr_sc000953.1_g00006.1	98.32	298	5	0	33	330	432	729	3e-148	523
F559M18	Itr_sc000323.1_g00021.1	96.77	527	17	0	1	527	1523	997	0	880
F60K18	Itr_sc004676.1_g00001.1	98.18	330	6	0	1	330	330	1	5e-164	577
F60M18	Itr_sc001142.1_g00004.1	98.45	129	2	0	304	432	227	99	7e-59	228
F60P18	Itr_sc038456.1_g00001.1	89.2	213	23	0	185	397	215	3	9e-71	267
F77C18	Itr_sc003335.1_g00002.1	97.7	87	2	0	119	205	725	639	3e-36	150
F77E18	Itr_sc001158.1_g00006.1	99.22	258	2	0	63	320	638	381	1e-130	466
F77M18	Itr_sc006247.1_g00002.1	96.73	214	6	1	375	587	339	126	3e-97	355
F9G18	Itr_sc001659.1_g00011.1	99.76	835	2	0	1	835	946	112	0	1531
F117L17	Itr_sc000352.1_g00060.1	100	125	0	0	24	148	837	713	8e-61	231
F117M17	Itr_sc000583.1_g00027.1	98.28	638	11	0	1	638	347	984	0	1118
F146I17	Itr_sc004094.1_g00002.1	88.69	168	19	0	1	168	168	1	3e-52	206
F250B17	Itr_sc002429.1_g00010.1	98.78	735	9	0	1	735	1675	2409	0	1308
F250J17	Itr_sc000182.1_g00020.1	99.3	142	1	0	1	142	1595	1454	7e-68	257
F250L17	Itr_sc000264.1_g00005.1	98.13	321	6	0	1	321	1310	990	4e-159	560
F260G17	Itr_sc005525.1_g00001.1	94	50	2	1	263	311	50	1	9e-13	75
F260H17	Itr_sc000017.1_g00082.1	96.4	278	10	0	531	808	739	462	2e-128	459
F260J17	Itr_sc000422.1_g00003.1	100	77	0	0	202	278	1265	1189	2e-33	143
F260K17	Itr_sc000777.1_g00008.1	98.38	370	3	3	1	370	1174	808	0	647
F260L17	Itr_sc000588.1_g00006.1	100	151	0	0	502	652	273	423	2e-74	279
F260O17	Itr_sc003695.1_g00001.1	96.88	96	3	0	1	96	1280	1185	6e-39	161
F30A17	Itr_sc007167.1_g00001.1	84.42	276	31	7	171	443	3	269	5e-69	261
F30C17	Itr_sc000083.1_g00058.1	99.45	182	1	0	284	465	531	350	5e-90	331
F30F17	Itr_sc002431.1_g00004.1	97.95	292	6	0	490	781	1832	1541	7e-143	507
F30N17	Itr_sc000373.1_g00012.1	100	58	0	0	1	58	389	332	7e-23	108
F321E17	Itr_sc000335.1_g00032.1	97.12	624	18	0	1	624	624	1	0	1053
F321F17	Itr_sc004559.1_g00002.1	97.33	75	2	0	669	743	1	75	6e-29	128
F336G17	Itr_sc002147.1_g00002.1	87.98	499	52	5	1	498	641	150	1e-165	582
F336J17	Itr_sc000160.1_g00007.1	96.08	102	2	2	19	120	811	910	1e-40	165
F336K17	Itr_sc001153.1_g00013.1	98.67	75	1	0	29	103	986	1060	7e-31	134
F336L17	Itr_sc004305.1_g00004.1	92.71	96	6	1	640	735	435	341	1e-31	137
F350B17	Itr_sc000436.1_g00018.1	98.29	701	12	0	1	701	857	157	0	1229
F387I17	Itr_sc000441.1_g00012.1	100	103	0	0	523	625	1519	1417	7e-48	191
F387L17	Itr_sc003452.1_g00005.1	100	320	0	0	367	686	382	701	2e-168	592
F590C17	Itr_sc000064.1_g00004.1	97.45	432	11	0	303	734	810	379	0	737
F590H17	Itr_sc000552.1_g00003.1	98.74	476	6	0	197	672	1	476	0	846
F590J17	Itr_sc000161.1_g00015.1	92.34	561	37	3	1	558	2105	1548	0	793
F615D17	Itr_sc000081.1_g00009.1	99.24	131	1	0	189	319	2089	2219	8e-62	237
F615O17	Itr_sc000021.1_g00012.1	100	108	0	0	1	108	370	477	2e-51	200
F620I17	Itr_sc000039.1_g00039.1	98.61	431	6	0	391	821	1184	754	0	763
F620N17	Itr_sc001355.1_g00012.1	100	138	0	0	250	387	883	746	3e-67	255
F620O17	Itr_sc000035.1_g00019.1	98.85	348	3	1	47	394	760	1106	8e-177	619
F168A16	Itr_sc000962.1_g00002.1	99.36	156	1	0	634	789	728	883	1e-75	283
F168E16	Itr_sc000200.1_g00002.1	96.89	161	5	0	1	161	1427	1267	2e-72	270
F168H16	Itr_sc000654.1_g00021.1	98.88	534	6	0	9	542	755	1288	0	953
F168J16	Itr_sc000625.1_g00001.1	89.11	652	57	10	1	645	2598	3242	0	798
F168M16	Itr_sc069389.1_g00001.1	88.83	206	23	0	3	208	206	1	7e-67	254
F170D16	Itr_sc065970.1_g00001.1	94.58	277	15	0	5	281	277	1	2e-119	429
F170K16	Itr_sc000125.1_g00020.1	99.12	227	2	0	230	456	1254	1028	1e-113	409
F187E16	Itr_sc000083.1_g00073.1	99.35	155	1	0	546	700	1866	1712	4e-75	281
F187F16	Itr_sc000501.1_g00036.1	96.64	535	18	0	1	535	840	1374	0	889
F187L16	Itr_sc000108.1_g00016.1	97.6	208	5	0	164	371	208	1	7e-98	357
F199A16	Itr_sc000530.1_g00019.1	98.37	123	2	0	238	360	235	113	1e-55	217
F199D16	Itr_sc000249.1_g00031.1	95.26	190	2	2	133	320	3069	3253	6e-79	294
F199K16	Itr_sc000595.1_g00030.1	98.6	783	11	0	1	783	293	1075	0	1386
F199M16	Itr_sc000630.1_g00009.1	98.03	152	3	0	231	382	441	290	5e-70	265
F255B16	Itr_sc003156.1_g00003.1	90.74	216	15	4	205	416	7	221	1e-75	283
F359A16	Itr_sc039394.1_g00001.1	87.46	287	13	6	542	828	270	533	2e-83	309
F37D16	Itr_sc032478.1_g00001.1	98.51	669	10	0	1	669	853	1521	0	1181
F37O16	Itr_sc000552.1_g00002.1	99.27	137	1	0	1	137	1550	1686	1e-65	248
F403C16	Itr_sc001623.1_g00004.1	98.9	363	4	0	1	363	642	1004	0	649
F403D16	Itr_sc000501.1_g00037.1	99.69	320	1	0	1	320	837	1156	4e-167	586
F403L16	Itr_sc000225.1_g00007.1	98.97	195	2	0	1	195	1448	1254	1e-95	350
F403M16	Itr_sc000464.1_g00011.1	98.98	98	1	0	188	285	1789	1692	2e-43	176
F519D16	Itr_sc001833.1_g00005.1	99.36	466	3	0	1	466	181	646	0	845
F519E16	Itr_sc000036.1_g00033.1	100	104	0	0	1	104	639	742	3e-49	193
F519F16	Itr_sc000140.1_g00013.1	98.73	394	5	0	1	394	583	190	0	701
F519H16	Itr_sc000134.1_g00034.1	98.46	583	9	0	3	585	1343	761	0	1027
F519J16	Itr_sc000974.1_g00005.1	96.1	539	21	0	1	539	951	413	0	880
F519K16	Itr_sc000241.1_g00035.1	89.86	69	7	0	88	156	600	532	3e-17	89.8
F602F16	Itr_sc000760.1_g00005.1	97.5	80	2	0	666	745	224	145	1e-31	137
F602O16	Itr_sc000072.1_g00028.1	90.73	205	17	2	14	217	63	266	3e-72	272
F117B15	Itr_sc000018.1_g00048.1	99.19	124	1	0	596	719	684	561	8e-58	224
F117G15	Itr_sc000629.1_g00010.1	98.39	62	0	1	188	249	490	430	7e-23	108
F146C15	Itr_sc001964.1_g00007.1	100	104	0	0	206	309	626	729	1e-48	193
F146G15	Itr_sc000232.1_g00019.1	100	92	0	0	386	477	66	157	1e-41	171
F146M15	Itr_sc000159.1_g00041.1	98.91	276	3	0	1	276	1175	1450	4e-139	494
F146P15	Itr_sc002937.1_g00006.1	98.13	428	8	0	1	428	428	1	0	747
F157I15	Itr_sc002372.1_g00001.1	95.93	270	11	0	222	491	1645	1376	2e-122	438
F246F15	Itr_sc033427.1_g00001.1	95.15	165	8	0	369	533	100	264	4e-69	261
F281B15	Itr_sc007063.1_g00002.1	95.54	112	5	0	1	112	339	450	2e-45	180
F281O15	Itr_sc000041.1_g00033.1	98.48	657	10	0	1	657	472	1128	0	1158
F303B15	Itr_sc002082.1_g00014.1	99.28	416	3	0	13	428	416	1	0	752
F303L15	Itr_sc002082.1_g00011.1	100	144	0	0	590	733	540	683	1e-70	267
F303N15	Itr_sc000521.1_g00010.1	95.12	123	5	1	71	192	1414	1292	2e-48	193
F315A15	Itr_sc001364.1_g00007.1	98.87	355	4	0	339	693	462	108	0	634
F315B15	Itr_sc047960.1_g00001.1	92.49	253	11	3	100	344	253	1	2e-97	355
F334E15	Itr_sc004475.1_g00001.1	95.19	416	20	0	1	416	2773	3188	0	658
F334H15	Itr_sc001063.1_g00001.1	96.76	216	6	1	527	741	3847	4062	2e-98	359
F334M15	Itr_sc000211.1_g00005.1	99.1	222	2	0	376	597	975	1196	1e-110	399
F358B15	Itr_sc000510.1_g00018.1	97	566	17	0	1	566	1459	894	0	952
F358C15	Itr_sc000017.1_g00024.1	99.82	542	1	0	57	598	1185	644	0	996
F358D15	Itr_sc013951.1_g00001.1	92.09	278	21	1	229	505	285	8	5e-108	390
F358E15	Itr_sc000211.1_g00014.1	97.28	147	4	0	106	252	1071	925	1e-65	250
F358I15	Itr_sc001922.1_g00002.1	100	87	0	0	79	165	87	1	2e-39	161
F358N15	Itr_sc000083.1_g00046.1	98.69	382	5	0	34	415	926	1307	0	678
F358P15	Itr_sc003427.1_g00002.1	100	38	0	0	307	344	1	38	8e-12	71.3
F390D15	Itr_sc004755.1_g00001.1	90.86	558	24	11	7	537	1052	495	0	723
F390F15	Itr_sc000033.1_g00036.1	95.28	106	5	0	77	182	106	1	1e-41	169
F390G15	Itr_sc000103.1_g00018.1	97.72	570	13	0	56	625	1265	696	0	981
F390I15	Itr_sc000551.1_g00008.1	98.82	169	2	0	114	282	2774	2942	3e-81	302
F398A15	Itr_sc003645.1_g00003.1	89.44	701	68	6	4	701	1011	314	0	880
F398G15	Itr_sc000073.1_g00004.1	100	114	0	0	311	424	1379	1266	6e-54	211
F398M15	Itr_sc001727.1_g00007.1	98.06	463	9	0	1	463	933	471	0	806
F411E15	Itr_sc000359.1_g00046.1	98.13	267	5	0	177	443	496	230	1e-130	466
F411J15	Itr_sc000280.1_g00015.1	96.92	65	1	1	556	619	941	1005	7e-23	108
F411N15	Itr_sc001047.1_g00018.1	92.91	127	8	1	48	174	1308	1183	3e-46	183
F411O15	Itr_sc000127.1_g00026.1	98.87	622	7	0	1	622	1822	1201	0	1110
F411P15	Itr_sc001296.1_g00007.1	100	383	0	0	12	394	1	383	0	708
F507A15	Itr_sc001944.1_g00003.1	100	142	0	0	2	143	337	196	7e-70	263
F507F15	Itr_sc000004.1_g00053.1	99.37	318	2	0	1	318	448	131	2e-164	577
F507K15	Itr_sc000862.1_g00007.1	83.65	159	13	5	60	217	154	300	3e-32	137
F522A15	Itr_sc000040.1_g00017.1	97.64	127	3	0	1	127	401	527	2e-56	219
F522K15	Itr_sc000263.1_g00010.1	100	129	0	0	415	543	308	180	3e-62	239
F559L15	Itr_sc000038.1_g00003.1	100	115	0	0	556	670	429	315	2e-54	213
F559O15	Itr_sc000061.1_g00023.1	79	200	34	6	151	346	4181	3986	2e-29	130
F608I15	Itr_sc000677.1_g00009.1	96.72	61	2	0	329	389	61	1	4e-21	102
F6C15	Itr_sc000002.1_g00058.1	98.14	700	13	0	1	700	1299	1998	0	1221
F6H15	Itr_sc000538.1_g00013.1	99.4	167	1	0	90	256	522	688	7e-82	303
F6O15	Itr_sc000271.1_g00090.1	100	123	0	0	603	725	52	174	6e-59	228
F6P15	Itr_sc000568.1_g00013.1	91.13	203	18	0	6	208	1	203	2e-73	276
F77E15	Itr_sc048099.1_g00001.1	97.01	502	15	0	195	696	547	46	0	845
F77F15	Itr_sc000039.1_g00026.1	98.21	168	3	0	203	370	1323	1156	5e-79	294
F79I15	Itr_sc000129.1_g00002.1	98.04	51	1	0	540	590	1	51	2e-17	89.8
F117B14	Itr_sc000333.1_g00003.1	99.21	761	6	0	1	761	352	1112	0	1373
F117C14	Itr_sc002387.1_g00006.1	99.76	422	1	0	1	422	314	735	0	774
F117K14	Itr_sc000030.1_g00047.1	97.01	67	2	0	605	671	465	399	2e-24	113
F199C14	Itr_sc002154.1_g00002.1	98.22	785	14	0	45	829	1704	920	0	1373
F199H14	Itr_sc036609.1_g00001.1	96.87	351	11	0	137	487	1	351	3e-167	588
F199L14	Itr_sc000111.1_g00065.1	97.79	679	12	1	1	676	850	1528	0	1168
F199O14	Itr_sc006309.1_g00003.1	91.65	778	57	4	1	774	1225	1998	0	1070
F240J14	Itr_sc000015.1_g00020.1	100	165	0	0	224	388	925	1089	2e-82	305
F261F14	Itr_sc000077.1_g00006.1	99.21	254	2	0	242	495	1843	1590	2e-128	459
F289C14	Itr_sc001995.1_g00005.1	88.38	568	64	2	1	567	453	1019	0	682
F289G14	Itr_sc000225.1_g00007.1	98.9	182	2	0	4	185	3329	3148	2e-88	326
F289I14	Itr_sc004034.1_g00002.1	96.28	215	7	1	214	427	215	1	3e-96	351
F315G14	Itr_sc003449.1_g00002.1	94.55	165	9	0	1	165	179	343	6e-68	255
F315P14	Itr_sc000083.1_g00036.1	100	66	0	0	88	153	579	644	2e-27	122
F352A14	Itr_sc000198.1_g00010.1	100	112	0	0	401	512	112	1	6e-53	207
F352G14	Itr_sc000312.1_g00036.1	100	113	0	0	68	180	449	561	2e-53	209
F383B14	Itr_sc000177.1_g00004.1	99.36	157	1	0	571	727	4490	4646	3e-76	285
F383C14	Itr_sc000136.1_g00029.1	97.47	673	17	0	12	684	1	673	0	1149
F383E14	Itr_sc000003.1_g00053.1	98.09	734	14	0	1	734	832	99	0	1279
F383H14	Itr_sc000595.1_g00019.1	99.19	496	4	0	1	496	739	244	0	894
F518L14	Itr_sc000066.1_g00050.1	97.8	318	4	2	1	318	511	825	2e-154	545
F519F14	Itr_sc000135.1_g00006.1	98.55	138	1	1	316	452	253	390	1e-63	243
F519G14	Itr_sc001286.1_g00002.1	99.19	492	4	0	4	495	602	111	0	887
F88C14	Itr_sc000983.1_g00001.1	98.73	473	6	0	105	577	1	473	0	841
F88D14	Itr_sc001029.1_g00008.1	99.14	233	2	0	1	233	301	533	3e-117	420
F88F14	Itr_sc001439.1_g00006.1	84.29	70	9	2	153	220	914	983	4e-11	67.6
F88K14	Itr_sc000656.1_g00006.1	98.51	336	5	0	1	336	928	1263	5e-169	593
F88M14	Itr_sc000138.1_g00018.1	99.26	270	1	1	168	437	377	645	9e-137	486
F88O14	Itr_sc035603.1_g00001.1	95.45	572	26	0	1	572	524	1095	0	913
F147E13	Itr_sc001198.1_g00007.1	80.45	220	39	4	399	617	255	39	4e-40	165
F147M13	Itr_sc001113.1_g00010.1	98.49	530	8	0	1	530	530	1	0	935
F157F13	Itr_sc000451.1_g00019.1	98.06	103	2	0	1	103	103	1	2e-44	180
F157I13	Itr_sc000309.1_g00013.1	99.31	432	3	0	254	685	1	432	0	782
F157K13	Itr_sc036274.1_g00001.1	98.32	119	2	0	1	119	52	170	2e-53	209
F198O13	Itr_sc001342.1_g00004.1	100	120	0	0	39	158	1007	888	3e-57	222
F211A13	Itr_sc000253.1_g00013.1	100	150	0	0	56	205	1057	1206	3e-74	278
F336B13	Itr_sc000013.1_g00021.1	96.68	452	15	0	128	579	1538	1087	0	752
F336C13	Itr_sc001545.1_g00010.1	98.82	339	4	0	393	731	3342	3004	2e-172	604
F336O13	Itr_sc004571.1_g00002.1	95.42	153	7	0	159	311	476	628	6e-64	244
F350C13	Itr_sc000159.1_g00051.1	99.32	589	4	0	1	589	388	976	0	1066
F350K13	Itr_sc000125.1_g00008.1	97.2	428	12	0	1	428	707	280	0	725
F407B13	Itr_sc003912.1_g00004.1	99.17	121	1	0	589	709	1717	1597	4e-56	219
F407D13	Itr_sc000257.1_g00031.1	91.67	72	6	0	475	546	275	204	1e-20	100
F41J13	Itr_sc000615.1_g00008.1	98.95	95	1	0	472	566	1137	1231	1e-41	171
F41O13	Itr_sc000011.1_g00099.1	99.15	118	1	0	135	252	618	501	2e-54	213
F518I13	Itr_sc002231.1_g00003.1	98.84	86	0	1	359	444	650	734	3e-36	152
F518L13	Itr_sc001452.1_g00003.1	97.21	215	5	1	200	414	1	214	1e-99	363
F625C13	Itr_sc000131.1_g00004.1	99.03	411	4	0	266	676	1638	1228	0	737
F625K13	Itr_sc001708.1_g00011.1	99.52	628	3	0	93	720	1365	738	0	1144
F625O13	Itr_sc000218.1_g00021.1	98.06	310	6	0	402	711	1267	958	7e-153	540
F6D13	Itr_sc000907.1_g00006.1	100	148	0	0	164	311	312	165	7e-73	274
F6J13	Itr_sc001318.1_g00005.1	97.01	167	5	0	369	535	20	186	5e-75	281
F6L13	Itr_sc000127.1_g00026.1	96.64	446	15	0	1	446	1754	2199	0	741
F6P13	Itr_sc000264.1_g00017.1	97.73	264	6	0	1	264	540	277	3e-127	455
F8I13	Itr_sc001469.1_g00004.1	96.22	529	17	2	1	527	1005	478	0	863
F8J13	Itr_sc000411.1_g00007.1	97.62	42	0	1	1	41	1422	1381	2e-12	71.3
F175D12	Itr_sc000312.1_g00021.1	99.28	138	1	0	391	528	310	447	1e-65	250
F175G12	Itr_sc001453.1_g00007.1	97.93	145	3	0	43	187	145	1	4e-66	252
F175H12	Itr_sc000112.1_g00012.1	100	140	0	0	280	419	446	307	2e-68	259
F175M12	Itr_sc000352.1_g00041.1	100	95	0	0	535	629	95	1	2e-43	176
F198F12	Itr_sc000737.1_g00004.1	99.17	240	2	0	84	323	1053	814	1e-120	433
F260C12	Itr_sc042662.1_g00001.1	95.32	278	13	0	1	278	299	576	7e-124	442
F281A12	Itr_sc000298.1_g00013.1	97.53	81	1	1	32	112	3441	3362	2e-32	137
F333D12	Itr_sc001210.1_g00005.1	100	189	0	0	496	684	815	1003	1e-95	350
F333K12	Itr_sc000403.1_g00053.1	98.18	55	1	0	439	493	1380	1326	1e-19	97.1
F333P12	Itr_sc001330.1_g00015.1	98.73	79	1	0	67	145	2032	2110	3e-33	141
F34I12	Itr_sc002665.1_g00003.1	97.58	124	3	0	426	549	282	159	1e-54	213
F34M12	Itr_sc048406.1_g00001.1	92.25	271	20	1	381	651	1	270	1e-105	383
F358C12	Itr_sc001432.1_g00001.1	97.68	302	6	1	1	301	108	409	3e-146	518
F358F12	Itr_sc000071.1_g00059.1	100	123	0	0	220	342	571	693	5e-59	228
F358G12	Itr_sc002500.1_g00001.1	93.97	663	37	1	3	665	660	1	0	1000
F372A12	Itr_sc000086.1_g00006.1	93.13	131	2	3	1	124	190	60	3e-46	185
F372K12	Itr_sc000065.1_g00044.1	99.26	271	2	0	1	271	685	415	2e-138	490
F372L12	Itr_sc002432.1_g00004.1	100	129	0	0	163	291	583	455	3e-62	239
F41O12	Itr_sc000199.1_g00029.1	97.15	456	13	0	176	631	1	456	0	771
F578F12	Itr_sc002128.1_g00003.1	96.24	266	4	3	91	356	1	260	3e-120	431
F609I12	Itr_sc000016.1_g00066.1	98.46	65	1	0	1	65	962	1026	5e-25	115
F609L12	Itr_sc001762.1_g00004.1	82.31	588	93	9	1	578	587	1	1e-140	499
F609M12	Itr_sc000274.1_g00011.1	99.87	753	1	0	1	753	1812	1060	0	1386
F609P12	Itr_sc049312.1_g00001.1	93.05	259	18	0	1	259	259	1	2e-104	379
F620E12	Itr_sc000103.1_g00032.1	94.33	476	9	8	222	697	848	1305	0	713
F8C12	Itr_sc000014.1_g00008.1	95.89	73	3	0	121	193	1349	1277	1e-26	119
F8K12	Itr_sc000115.1_g00014.1	100	102	0	0	1	102	155	54	1e-47	189
F8N12	Itr_sc000069.1_g00028.1	98.16	435	8	0	1	435	2737	2303	0	760
F11E11	Itr_sc000046.1_g00016.1	99.78	459	1	0	71	529	331	789	0	843
F11G11	Itr_sc001461.1_g00009.1	95.56	90	3	1	72	161	713	625	2e-33	143
F11H11	Itr_sc001255.1_g00005.1	98.91	92	1	0	454	545	788	697	5e-40	165
F11J11	Itr_sc000111.1_g00001.1	98.75	240	3	0	197	436	461	222	6e-119	427
F187F11	Itr_sc000447.1_g00020.1	94.01	451	27	0	1	451	451	1	0	684
F187J11	Itr_sc003912.1_g00005.1	100	115	0	0	323	437	1	115	2e-54	213
F187K11	Itr_sc000100.1_g00027.1	89.18	231	0	9	386	592	854	625	5e-70	265
F187N11	Itr_sc005102.1_g00002.1	86.19	449	56	2	1	443	259	707	2e-135	481
F187P11	Itr_sc000100.1_g00036.1	100	224	0	0	60	283	2939	2716	5e-115	414
F240C11	Itr_sc001427.1_g00009.1	98	100	2	0	130	229	467	566	7e-43	174
F240D11	Itr_sc000312.1_g00025.1	99.6	504	2	0	1	504	482	985	0	920
F240E11	Itr_sc003567.1_g00001.1	98.23	339	6	0	376	714	667	329	5e-169	593
F372F11	Itr_sc001592.1_g00001.1	87.5	120	15	0	283	402	562	443	3e-32	139
F372G11	Itr_sc006391.1_g00001.1	95.81	191	7	1	122	311	191	1	4e-83	307
F372J11	Itr_sc000142.1_g00048.1	97.89	95	0	1	23	115	627	533	2e-39	163
F453A11	Itr_sc000028.1_g00029.1	97.25	218	5	1	458	675	2710	2494	3e-101	368
F472G11	Itr_sc001532.1_g00005.1	85.36	731	102	3	1	730	187	913	0	752
F472N11	Itr_sc000863.1_g00004.1	98.44	192	3	0	1	192	387	196	2e-92	339
F472P11	Itr_sc054311.1_g00001.1	94.3	421	24	0	1	421	421	1	0	645
F490C11	Itr_sc001299.1_g00010.1	91.91	766	60	2	3	767	415	1179	0	1070
F490E11	Itr_sc000322.1_g00010.1	99.14	233	2	0	3	235	3549	3317	1e-116	420
F490I11	Itr_sc000212.1_g00010.1	100	434	0	0	312	745	2184	1751	0	802
F490K11	Itr_sc001802.1_g00006.1	97	100	3	0	310	409	485	386	3e-41	169
F490M11	Itr_sc002390.1_g00001.1	95.05	303	15	0	1	303	448	750	2e-134	477
F490O11	Itr_sc000029.1_g00029.1	99.35	154	1	0	1	154	3634	3787	3e-75	279
F518C11	Itr_sc000883.1_g00016.1	100	115	0	0	316	430	141	255	1e-54	213
F518G11	Itr_sc000903.1_g00014.1	98.18	165	3	0	1	165	165	1	2e-77	289
F578I11	Itr_sc000619.1_g00010.1	97.65	681	9	2	3	676	310	990	0	1162
F590I11	Itr_sc000445.1_g00002.1	100	48	0	0	198	245	49	2	3e-17	89.8
F590O11	Itr_sc000482.1_g00003.1	96.49	114	4	0	1	114	1732	1845	3e-47	189
F604K11	Itr_sc000093.1_g00040.1	97.7	217	5	0	186	402	824	608	7e-103	374
F604M11	Itr_sc000037.1_g00004.1	100	241	0	0	41	281	341	101	1e-124	446
F609C11	Itr_sc000075.1_g00012.1	97.75	756	17	0	63	818	2400	1645	0	1303
F609G11	Itr_sc000922.1_g00029.1	100	209	0	0	357	565	2475	2267	9e-107	387
F609I11	Itr_sc000886.1_g00004.1	98.73	236	3	0	1	236	1316	1551	9e-117	420
F622C11	Itr_sc000524.1_g00015.1	98.12	745	14	0	1	745	514	1258	0	1299
F622E11	Itr_sc001105.1_g00002.1	91.8	683	32	10	1	680	275	936	0	929
F622J11	Itr_sc000010.1_g00008.1	98.88	178	0	2	75	251	379	555	1e-85	316
F7D11	Itr_sc000657.1_g00005.1	100	276	0	0	364	639	621	346	5e-144	510
F7J11	Itr_sc000115.1_g00045.1	91.37	139	7	3	1	138	135	1	3e-46	185
F7O11	Itr_sc000552.1_g00018.1	96.58	468	4	2	1	468	759	1214	0	765
F7P11	Itr_sc000495.1_g00010.1	98.46	260	4	0	350	609	1039	780	2e-128	459
F166E10	Itr_sc003334.1_g00003.1	98.06	103	2	0	595	697	342	240	2e-44	180
F16C10	Itr_sc001769.1_g00006.1	98.43	255	3	1	84	337	495	749	3e-125	448
F16F10	Itr_sc001225.1_g00006.1	92.27	789	56	5	10	794	1720	2507	0	1114
F16G10	Itr_sc037412.1_g00001.1	88.51	148	17	0	5	152	97	244	3e-45	180
F170A10	Itr_sc000343.1_g00018.1	99.74	774	2	0	1	774	1733	960	0	1419
F170C10	Itr_sc000166.1_g00022.1	96.46	113	4	0	1	113	926	1038	1e-46	187
F170F10	Itr_sc000111.1_g00026.1	100	60	0	0	1	60	2344	2403	6e-24	111
F170J10	Itr_sc000798.1_g00003.1	96.36	110	3	1	34	142	162	271	1e-44	180
F170L10	Itr_sc000003.1_g00069.1	100	171	0	0	237	407	493	663	1e-85	316
F253J10	Itr_sc000103.1_g00050.1	94.94	652	28	4	1	651	189	836	0	1016
F253P10	Itr_sc000111.1_g00039.1	99.48	192	1	0	152	343	1	192	7e-96	350
F255J10	Itr_sc000579.1_g00015.1	97.4	154	4	0	1	154	208	361	3e-70	263
F255K10	Itr_sc000134.1_g00044.1	96.72	579	18	1	138	716	694	1271	0	963
F255L10	Itr_sc000838.1_g00004.1	98.36	122	0	2	119	240	2467	2348	2e-54	213
F277C10	Itr_sc000018.1_g00106.1	100	70	0	0	331	400	379	448	2e-29	130
F277O10	Itr_sc000011.1_g00055.1	99.77	428	1	0	256	683	435	8	0	785
F311F10	Itr_sc010082.1_g00002.1	91.94	186	12	2	105	290	15	197	4e-68	257
F311J10	Itr_sc005573.1_g00001.1	91.49	235	20	0	479	713	237	3	8e-88	324
F311O10	Itr_sc000826.1_g00006.1	93.13	131	9	0	1	131	342	212	6e-49	193
F311P10	Itr_sc000805.1_g00011.1	98.8	249	3	0	1	249	96	344	2e-124	444
F359B10	Itr_sc000666.1_g00007.1	88.7	177	20	0	1	177	177	1	1e-55	217
F359C10	Itr_sc002529.1_g00004.1	98.69	533	7	0	1	533	407	939	0	946
F359H10	Itr_sc002581.1_g00001.1	99.23	259	2	0	1	259	291	33	2e-131	468
F359M10	Itr_sc000135.1_g00029.1	94.98	657	33	0	1	657	949	1605	0	1031
F359O10	Itr_sc003532.1_g00003.1	99.22	516	4	0	1	516	185	700	0	931
F372N10	Itr_sc000111.1_g00055.1	98.08	104	2	0	1	104	1580	1683	4e-45	182
F372O10	Itr_sc001592.1_g00018.1	99.17	242	2	0	17	258	940	1181	1e-121	436
F372P10	Itr_sc002234.1_g00002.1	96.35	630	22	1	1	630	17	645	0	1035
F37J10	Itr_sc005141.1_g00001.1	96.88	96	3	0	211	306	96	1	5e-39	161
F37L10	Itr_sc001565.1_g00006.1	98.59	71	1	0	595	665	1926	1856	2e-28	126
F383H10	Itr_sc000633.1_g00011.1	100	78	0	0	19	96	603	526	6e-34	145
F383K10	Itr_sc001627.1_g00005.1	100	215	0	0	383	597	1431	1217	3e-110	398
F3D10	Itr_sc001520.1_g00004.1	94.95	99	4	1	68	165	113	15	7e-37	154
F407A10	Itr_sc002395.1_g00004.1	96.74	644	18	2	1	641	709	66	0	1070
F407E10	Itr_sc000275.1_g00022.1	100	64	0	0	430	493	42	105	4e-26	119
F407F10	Itr_sc000191.1_g00021.1	100	167	0	0	1	167	167	1	2e-83	309
F407G10	Itr_sc000750.1_g00011.1	97.29	221	6	0	1	221	959	739	1e-103	375
F411A10	Itr_sc000392.1_g00037.1	85.71	182	23	1	106	287	322	500	1e-47	189
F411B10	Itr_sc000973.1_g00016.1	98.84	86	1	0	332	417	498	583	9e-37	154
F411G10	Itr_sc000001.1_g00010.1	97.43	506	13	0	180	685	701	196	0	863
F411H10	Itr_sc000819.1_g00013.1	92.59	108	8	0	114	221	228	335	8e-38	156
F411L10	Itr_sc001425.1_g00005.1	93.55	155	7	2	479	632	124	276	6e-59	228
F522D10	Itr_sc000190.1_g00015.1	97.09	653	19	0	7	659	1	653	0	1101
F522H10	Itr_sc001492.1_g00002.1	99.21	629	4	1	1	629	457	1084	0	1133
F537F10	Itr_sc003031.1_g00003.1	98.19	221	4	0	92	312	929	709	9e-107	387
F537I10	Itr_sc044558.1_g00001.1	84.53	349	51	3	4	351	40	386	1e-93	342
F537M10	Itr_sc001780.1_g00001.1	94.39	820	46	0	1	820	2426	1607	0	1260
F537O10	Itr_sc000528.1_g00011.1	100	162	0	0	227	388	1849	2010	1e-80	300
F613B10	Itr_sc000018.1_g00100.1	98.08	52	1	0	1	52	1743	1794	9e-19	91.6
F613D10	Itr_sc000103.1_g00030.1	95.2	375	18	0	216	590	205	579	5e-169	593
F613E10	Itr_sc000326.1_g00004.1	90.97	144	10	3	589	731	841	982	8e-48	191
F613G10	Itr_sc004195.1_g00002.1	89.88	692	57	6	1	679	2230	1539	0	878
F67M10	Itr_sc000071.1_g00069.1	98.51	134	2	0	165	298	1626	1759	8e-62	237
F168D9	Itr_sc000703.1_g00005.1	99.29	140	1	0	1	140	329	190	6e-67	254
F168F9	Itr_sc000073.1_g00012.1	91.45	117	2	3	357	465	1001	885	7e-37	154
F168I9	Itr_sc002386.1_g00005.1	97.96	98	2	0	1	98	100	197	1e-42	171
F168K9	Itr_sc000182.1_g00003.1	96.94	98	2	1	37	133	2816	2719	5e-40	163
F209B9	Itr_sc007003.1_g00001.1	97.94	97	2	0	126	222	111	15	3e-41	169
F209E9	Itr_sc001069.1_g00002.1	99.17	121	1	0	1	121	986	866	5e-57	219
F209J9	Itr_sc001152.1_g00005.1	99.14	116	0	1	289	403	1170	1055	6e-53	207
F209L9	Itr_sc001175.1_g00008.1	99.14	116	1	0	151	266	169	54	2e-53	209
F209M9	Itr_sc000398.1_g00011.1	98.18	603	11	0	1	603	960	358	0	1053
F223C9	Itr_sc002037.1_g00006.1	87.05	139	11	5	262	400	194	325	1e-35	150
F223J9	Itr_sc000556.1_g00010.1	98.74	317	3	1	355	670	176	492	2e-159	562
F223L9	Itr_sc003046.1_g00004.1	100	47	0	0	172	218	394	348	3e-17	87.9
F223N9	Itr_sc004626.1_g00001.1	89.94	169	17	0	417	585	75	243	4e-56	219
F223P9	Itr_sc002511.1_g00004.1	80	360	55	10	175	530	438	92	1e-65	250
F260D9	Itr_sc001962.1_g00001.1	97.06	579	17	0	8	586	1	579	0	976
F260E9	Itr_sc001963.1_g00004.1	99.67	305	1	0	84	388	1296	1600	2e-158	558
F260O9	Itr_sc000205.1_g00017.1	99.46	559	3	0	1	559	882	1440	0	1016
F260P9	Itr_sc002753.1_g00003.1	96.26	481	18	0	243	723	1147	1627	0	789
F261M9	Itr_sc000017.1_g00050.1	98.31	59	1	0	1	59	26	84	1e-21	104
F261O9	Itr_sc000157.1_g00018.1	98.32	179	3	0	150	328	2112	1934	4e-85	315
F261P9	Itr_sc000030.1_g00033.1	100	145	0	0	1	145	381	525	3e-71	268
F270A9	Itr_sc000766.1_g00018.1	87.52	593	73	1	7	598	547	1139	0	684
F270B9	Itr_sc001053.1_g00006.1	97.45	157	4	0	1	157	1041	1197	7e-72	268
F270E9	Itr_sc001683.1_g00003.1	92.11	342	27	0	43	384	2892	2551	1e-135	483
F270G9	Itr_sc002991.1_g00007.1	87.38	404	40	7	385	778	168	570	1e-126	453
F270J9	Itr_sc000314.1_g00018.1	99.01	304	3	0	1	304	634	331	1e-154	545
F270O9	Itr_sc000211.1_g00005.1	98.35	545	9	0	1	545	1244	1788	0	957
F30C9	Itr_sc001574.1_g00003.1	100	94	0	0	1	94	615	522	7e-43	174
F30L9	Itr_sc004949.1_g00002.1	94.49	508	28	0	152	659	1	508	0	784
F30M9	Itr_sc001693.1_g00010.1	98.84	86	1	0	411	496	1436	1521	9e-37	154
F30O9	Itr_sc000372.1_g00002.1	98.61	144	2	0	142	285	1034	891	3e-67	255
F313E9	Itr_sc041622.1_g00001.1	96.8	375	12	0	299	673	375	1	5e-179	627
F313M9	Itr_sc004142.1_g00002.1	97.99	348	7	0	426	773	1543	1196	2e-172	604
F350J9	Itr_sc001813.1_g00001.1	97.62	294	7	0	1	294	294	1	2e-142	505
F350L9	Itr_sc011714.1_g00001.1	96.64	506	17	0	1	506	373	878	0	841
F358F9	Itr_sc000740.1_g00022.1	98.82	680	8	0	1	680	1197	518	0	1212
F358H9	Itr_sc000962.1_g00003.1	98.32	119	1	1	7	125	845	728	6e-53	207
F363P9	Itr_sc001055.1_g00009.1	97	100	1	2	1	100	521	618	1e-40	167
F453N9	Itr_sc000741.1_g00010.1	99.33	598	4	0	1	598	2153	1556	0	1083
F453O9	Itr_sc034211.1_g00001.1	92.6	338	25	0	381	718	338	1	9e-137	486
F496N9	Itr_sc006345.1_g00004.1	97.87	47	1	0	211	257	1	47	2e-15	82.4
F604K9	Itr_sc001944.1_g00007.1	98.37	369	6	0	416	784	994	1362	0	649
F60I9	Itr_sc000412.1_g00001.1	99.3	286	2	0	262	547	1254	969	3e-146	518
F60J9	Itr_sc000412.1_g00001.1	99.09	547	5	0	1	547	1515	969	0	983
F620J9	Itr_sc001046.1_g00010.1	98.15	162	3	0	1	162	535	374	1e-75	283
F620M9	Itr_sc001791.1_g00005.1	92.14	560	43	1	117	675	677	1236	0	789
F67C9	Itr_sc003700.1_g00004.1	94.83	58	3	0	527	584	367	310	6e-18	91.6
F67L9	Itr_sc016906.1_g00001.1	77.97	118	23	2	362	476	2113	1996	9e-12	71.3
F175E8	Itr_sc000056.1_g00001.1	98.17	164	2	1	272	435	1383	1221	4e-76	285
F175G8	Itr_sc000554.1_g00002.1	86.71	474	49	10	32	496	658	190	4e-145	514
F175I8	Itr_sc003127.1_g00003.1	100	82	0	0	453	534	927	1008	4e-36	152
F253E8	Itr_sc002844.1_g00003.1	99.33	744	5	0	1	744	299	1042	0	1347
F253N8	Itr_sc000270.1_g00027.1	99.56	226	1	0	214	439	2895	3120	1e-114	412
F255G8	Itr_sc000100.1_g00022.1	99.63	814	3	0	1	814	4778	5591	0	1487
F255H8	Itr_sc000791.1_g00002.1	100	73	0	0	265	337	1158	1230	4e-31	135
F255M8	Itr_sc005760.1_g00001.1	91.11	180	16	0	6	185	1051	1230	1e-64	244
F311K8	Itr_sc000005.1_g00003.1	96.77	279	8	1	42	320	515	238	4e-130	464
F352A8	Itr_sc000875.1_g00010.1	82.35	153	19	5	28	176	1222	1370	2e-28	126
F352E8	Itr_sc000942.1_g00004.1	97.66	470	11	0	265	734	1365	1834	0	808
F352L8	Itr_sc000127.1_g00037.1	98.64	147	2	0	578	724	1012	866	6e-69	261
F383B8	Itr_sc000158.1_g00010.1	100	111	0	0	117	227	165	275	3e-52	206
F383K8	Itr_sc003469.1_g00001.1	99.35	306	2	0	285	590	1301	996	2e-157	555
F383L8	Itr_sc001241.1_g00017.1	93.63	251	7	2	3	253	665	906	1e-100	366
F383P8	Itr_sc000459.1_g00029.1	97.3	74	2	0	86	159	404	477	6e-29	126
F398J8	Itr_sc000509.1_g00009.1	97.39	230	4	2	281	510	886	659	6e-108	390
F398M8	Itr_sc000089.1_g00032.1	96.19	105	1	1	536	637	309	413	3e-41	169
F398O8	Itr_sc000403.1_g00035.1	98.87	706	8	0	1	706	1257	552	0	1260
F450I8	Itr_sc000293.1_g00012.1	100	58	0	0	1	58	2648	2591	2e-23	108
F450O8	Itr_sc045445.1_g00001.1	95.86	604	25	0	71	674	1	604	0	977
F453I8	Itr_sc000207.1_g00023.1	74.56	574	110	27	8	572	1346	1892	3e-56	219
F501H8	Itr_sc000059.1_g00034.1	97.8	682	15	0	2	683	785	104	0	1177
F501N8	Itr_sc000121.1_g00006.1	97.67	215	5	0	1	215	118	332	3e-102	370
F537H8	Itr_sc000387.1_g00026.1	99.7	329	1	0	1	329	945	1273	4e-172	603
F539B8	Itr_sc002349.1_g00002.1	97.08	171	5	0	69	239	702	532	3e-77	289
F539H8	Itr_sc000552.1_g00018.1	99.58	474	2	0	1	474	752	279	0	865
F541B8	Itr_sc000023.1_g00052.1	100	282	0	0	1	282	915	634	3e-147	521
F541I8	Itr_sc000300.1_g00002.1	97.18	177	5	0	73	249	117	293	1e-80	300
F541J8	Itr_sc000373.1_g00013.1	97.41	116	0	1	502	614	102	217	5e-49	195
F541O8	Itr_sc005352.1_g00001.1	91.33	692	60	0	1	692	1137	1828	0	946
F551E8	Itr_sc000946.1_g00003.1	100	105	0	0	26	130	1992	1888	5e-49	195
F551J8	Itr_sc000011.1_g00041.1	95.17	642	16	7	4	645	1319	693	0	1000
F551N8	Itr_sc000567.1_g00033.1	98.93	187	2	0	223	409	187	1	3e-91	335
F551O8	Itr_sc000541.1_g00009.1	98.44	257	4	0	429	685	1056	1312	8e-127	453
F620E8	Itr_sc000876.1_g00014.1	99.44	177	1	0	647	823	181	357	3e-87	322
F620G8	Itr_sc041572.1_g00001.1	100	107	0	0	146	252	209	315	5e-50	198
F620K8	Itr_sc000114.1_g00039.1	93.21	162	11	0	457	618	763	602	3e-62	239
F67C8	Itr_sc033171.1_g00001.1	91.28	172	15	0	20	191	317	146	2e-61	235
F67D8	Itr_sc000050.1_g00001.1	92.82	195	13	1	97	291	1035	842	3e-75	281
F67F8	Itr_sc000011.1_g00116.1	98.73	158	1	1	1	158	1502	1658	1e-74	279
F170C7	Itr_sc000352.1_g00040.1	99.7	332	1	0	164	495	1919	1588	2e-173	608
F170H7	Itr_sc000541.1_g00012.1	98.82	85	1	0	553	637	1005	1089	3e-36	152
F209A7	Itr_sc000467.1_g00018.1	97.9	524	11	0	1	524	2962	2439	0	907
F209K7	Itr_sc002492.1_g00005.1	100	73	0	0	596	668	468	396	4e-31	135
F219A7	Itr_sc000208.1_g00001.1	92.31	65	5	0	451	515	119	183	2e-18	93.5
F359B7	Itr_sc000334.1_g00023.1	99.11	674	6	0	1	674	3977	4650	0	1212
F387C7	Itr_sc003654.1_g00004.1	98.57	70	0	1	529	598	171	103	2e-27	122
F387H7	Itr_sc014054.1_g00002.1	97.89	284	5	1	236	519	59	341	5e-138	490
F609I7	Itr_sc001167.1_g00008.1	100	122	0	0	1	122	832	953	3e-59	226
F609J7	Itr_sc006621.1_g00002.1	99.49	195	1	0	1	195	359	553	3e-97	355
F609N7	Itr_sc001791.1_g00006.1	99.6	251	1	0	155	405	1	251	2e-128	459
F609O7	Itr_sc000894.1_g00003.1	90.05	191	11	8	36	223	513	328	2e-63	241
F83F7	Itr_sc001581.1_g00002.1	98.77	162	2	0	1	162	761	600	2e-77	289
F83K7	Itr_sc000567.1_g00019.1	98.4	500	8	0	1	500	885	1384	0	880
F11E6	Itr_sc001477.1_g00003.1	97.3	445	12	0	295	739	738	294	0	756
F11F6	Itr_sc000246.1_g00060.1	97.63	169	4	0	60	228	528	696	8e-78	291
F11H6	Itr_sc000280.1_g00058.1	98.12	746	14	0	1	746	1748	2493	0	1301
F11P6	Itr_sc000611.1_g00002.1	99.15	351	3	0	1	351	1569	1219	0	632
F146I6	Itr_sc002869.1_g00004.1	99.48	574	3	0	1	574	2463	3036	0	1044
F146L6	Itr_sc000001.1_g00022.1	100	236	0	0	61	296	405	640	7e-122	436
F146O6	Itr_sc002026.1_g00003.1	99.46	184	1	0	1	184	418	601	2e-91	335
F14H6	Itr_sc001152.1_g00001.1	97.1	138	4	0	252	389	540	677	1e-60	233
F14L6	Itr_sc002514.1_g00004.1	99.82	562	1	0	1	562	855	294	0	1033
F14P6	Itr_sc000159.1_g00021.1	99.47	188	1	0	1	188	1170	1357	1e-93	342
F157G6	Itr_sc007003.1_g00001.1	98.97	97	1	0	126	222	111	15	8e-43	174
F167B6	Itr_sc001257.1_g00006.1	100	352	0	0	1	352	1936	2287	0	651
F167H6	Itr_sc002793.1_g00003.1	97.97	345	7	0	78	422	345	1	9e-171	599
F167I6	Itr_sc001242.1_g00008.1	84.89	331	41	9	191	515	335	8	2e-88	326
F167K6	Itr_sc000502.1_g00008.1	97.38	191	5	0	137	327	1	191	1e-88	326
F16J6	Itr_sc000091.1_g00064.1	97.57	493	12	0	1	493	493	1	0	845
F16L6	Itr_sc002500.1_g00003.1	78.58	593	106	13	67	648	756	174	2e-102	372
F228B6	Itr_sc000096.1_g00032.1	96.26	455	17	0	274	728	873	1327	0	747
F228G6	Itr_sc002868.1_g00002.1	99.38	160	1	0	188	347	962	803	7e-78	291
F228N6	Itr_sc000272.1_g00012.1	100	65	0	0	653	717	570	506	1e-26	121
F253G6	Itr_sc000011.1_g00060.1	96.61	118	4	0	1	118	975	1092	2e-50	196
F270K6	Itr_sc001473.1_g00002.1	100	97	0	0	1	97	173	77	2e-44	180
F270M6	Itr_sc001210.1_g00008.1	97.59	747	18	0	1	747	746	1492	0	1280
F270N6	Itr_sc002482.1_g00010.1	97.69	130	3	0	438	567	290	161	8e-58	224
F270O6	Itr_sc000110.1_g00021.1	97.2	214	6	0	1	214	888	675	4e-100	363
F60C6	Itr_sc001619.1_g00005.1	96.43	420	15	0	270	689	1019	600	0	693
F60D6	Itr_sc000380.1_g00004.1	100	141	0	0	1	141	299	439	6e-69	261
F60H6	Itr_sc000012.1_g00051.1	97.52	282	7	0	1	282	693	974	1e-135	483
F60L6	Itr_sc001846.1_g00008.1	98.8	83	1	0	1	83	191	109	3e-35	148
F60O6	Itr_sc000615.1_g00004.1	98.28	116	2	0	1	116	743	628	9e-52	204
F60P6	Itr_sc000182.1_g00022.1	99.64	276	1	0	233	508	852	577	2e-142	505
F620A6	Itr_sc000382.1_g00004.1	97.68	733	17	0	1	733	733	1	0	1260
F620G6	Itr_sc001327.1_g00015.1	89.51	162	5	3	1	162	2932	3081	5e-49	195
F620N6	Itr_sc003645.1_g00003.1	93.95	529	27	3	1	525	1963	1436	0	795
F620O6	Itr_sc007194.1_g00001.1	95.41	436	20	0	157	592	684	249	0	695
F625E6	Itr_sc016110.1_g00001.1	94.48	163	9	0	321	483	261	99	3e-66	252
F625I6	Itr_sc000489.1_g00024.1	98.25	742	13	0	1	742	4678	3937	0	1299
F625J6	Itr_sc000314.1_g00002.1	98.65	371	5	0	1	371	678	308	0	658
F625O6	Itr_sc010180.1_g00001.1	94.39	303	17	0	334	636	259	561	1e-130	466
F77C6	Itr_sc047909.1_g00001.1	98.55	69	1	0	382	450	69	1	3e-27	122
F77D6	Itr_sc004868.1_g00001.1	86.77	189	11	8	222	400	130	314	5e-50	198
F77H6	Itr_sc000010.1_g00051.1	97.77	224	2	2	33	256	444	224	4e-106	383
F147I5	Itr_sc000263.1_g00026.1	95.84	361	15	0	410	770	511	871	3e-166	584
F147J5	Itr_sc001210.1_g00006.1	99.66	298	1	0	1	298	35	332	1e-154	545
F147L5	Itr_sc000574.1_g00009.1	88.41	138	10	4	1	136	346	479	6e-39	161
F157B5	Itr_sc001592.1_g00012.1	94.95	475	24	0	1	475	1607	1133	0	745
F157O5	Itr_sc000863.1_g00014.1	98.6	214	3	0	1	214	2538	2751	5e-105	379
F166A5	Itr_sc000317.1_g00003.1	98.65	445	6	0	227	671	1090	1534	0	789
F166B5	Itr_sc003065.1_g00001.1	98.56	209	3	0	304	512	975	1183	6e-102	370
F166C5	Itr_sc004235.1_g00002.1	97.1	483	14	0	1	483	483	1	0	815
F175P5	Itr_sc001803.1_g00004.1	100	258	0	0	369	626	300	43	5e-134	477
F199D5	Itr_sc000599.1_g00013.1	97.25	109	3	0	426	534	916	1024	4e-46	185
F199E5	Itr_sc000362.1_g00004.1	98.4	187	3	0	99	285	2535	2349	1e-89	329
F240A5	Itr_sc000314.1_g00022.1	98.54	206	3	0	183	388	1039	1244	4e-100	364
F240C5	Itr_sc001246.1_g00004.1	92.41	145	7	3	458	602	209	349	8e-52	204
F240I5	Itr_sc000129.1_g00017.1	100	144	0	0	1	144	931	1074	1e-70	267
F240M5	Itr_sc000044.1_g00005.1	97.39	115	3	0	239	353	130	244	2e-49	196
F315A5	Itr_sc000922.1_g00026.1	100	231	0	0	488	718	302	532	5e-119	427
F315I5	Itr_sc003130.1_g00002.1	96.08	51	2	0	124	174	51	1	1e-15	84.2
F315K5	Itr_sc050707.1_g00001.1	91.5	294	25	0	308	601	307	14	2e-112	405
F315P5	Itr_sc000326.1_g00004.1	99.39	327	2	0	1	327	327	1	4e-169	593
F357A5	Itr_sc003885.1_g00004.1	100	53	0	0	577	629	1	53	4e-20	99
F357B5	Itr_sc000603.1_g00018.1	91.69	337	4	10	1	337	385	73	7e-125	446
F357C5	Itr_sc000629.1_g00017.1	96.15	52	2	0	558	609	2614	2563	3e-16	86.1
F357J5	Itr_sc002578.1_g00005.1	84.87	119	7	6	231	341	1086	971	2e-23	110
F357K5	Itr_sc033273.1_g00001.1	99.15	471	4	0	1	471	424	894	0	848
F357L5	Itr_sc000294.1_g00005.1	95.48	177	8	0	3	179	1819	1995	1e-75	283
F3N5	Itr_sc000186.1_g00011.1	98.89	180	2	0	1	180	904	1083	3e-87	322
F507D5	Itr_sc000271.1_g00060.1	91.35	104	0	1	1	104	683	777	7e-31	134
F507F5	Itr_sc000425.1_g00008.1	96.81	94	3	0	1	94	1283	1376	3e-38	158
F507G5	Itr_sc002608.1_g00003.1	93.3	388	23	1	1	385	2517	2904	8e-162	569
F507H5	Itr_sc000141.1_g00079.1	88.26	298	32	2	1	295	1627	1924	1e-96	353
F507J5	Itr_sc000278.1_g00006.1	96.96	263	8	0	79	341	1702	1964	2e-123	442
F507L5	Itr_sc002776.1_g00002.1	100	145	0	0	18	162	1569	1425	3e-71	268
F518A5	Itr_sc000150.1_g00001.1	98.22	337	6	0	1	337	1366	1030	5e-168	590
F518B5	Itr_sc000300.1_g00015.1	97.6	125	3	0	1	125	788	912	2e-55	215
F518C5	Itr_sc000271.1_g00008.1	100	87	0	0	1	87	87	1	4e-39	161
F518G5	Itr_sc001069.1_g00003.1	99.05	526	4	1	1	526	1077	553	0	942
F518I5	Itr_sc016514.1_g00001.1	97.32	149	4	0	283	431	247	99	6e-67	254
F519B5	Itr_sc005830.1_g00001.1	94.38	89	4	1	97	184	196	284	3e-31	135
F519D5	Itr_sc001902.1_g00002.1	98.09	209	4	0	636	844	1851	1643	5e-100	364
F519E5	Itr_sc000278.1_g00014.1	100	137	0	0	131	267	1811	1675	1e-66	254
F519F5	Itr_sc002739.1_g00007.1	80.65	770	127	18	2	763	2414	1659	5e-164	577
F519H5	Itr_sc000187.1_g00051.1	96.93	261	8	0	407	667	235	495	2e-122	438
F519J5	Itr_sc003249.1_g00006.1	100	104	0	0	372	475	470	573	2e-48	193
F519N5	Itr_sc000174.1_g00017.1	96.94	392	12	0	1	392	979	588	0	658
F519P5	Itr_sc000001.1_g00060.1	99.07	107	1	0	285	391	1056	950	2e-48	193
F547B5	Itr_sc000872.1_g00006.1	100	64	0	0	1	64	73	136	2e-26	119
F547K5	Itr_sc000092.1_g00003.1	98.81	419	5	0	52	470	1461	1043	0	747
F608A5	Itr_sc000219.1_g00022.1	99.72	363	1	0	380	742	1311	949	0	665
F608C5	Itr_sc003034.1_g00002.1	98.02	756	15	0	1	756	1038	283	0	1314
F608F5	Itr_sc012111.1_g00001.1	85.71	245	23	5	124	358	930	688	5e-65	248
F608I5	Itr_sc001938.1_g00007.1	100	295	0	0	147	441	295	1	1e-154	545
F609A5	Itr_sc005100.1_g00003.1	89.32	103	3	7	7	107	259	163	3e-27	122
F609E5	Itr_sc000165.1_g00025.1	99.17	242	2	0	1	242	1632	1391	9e-122	436
F609G5	Itr_sc001415.1_g00011.1	99.03	103	1	0	263	365	960	1062	4e-46	185
F609L5	Itr_sc005135.1_g00003.1	92.28	272	20	1	1	271	272	1	2e-106	385
F613A5	Itr_sc000842.1_g00001.1	97.92	336	7	0	1	336	336	1	1e-165	582
F613D5	Itr_sc000586.1_g00025.1	98.15	432	8	0	1	432	432	1	0	754
F613F5	Itr_sc000403.1_g00050.1	97.2	107	2	1	411	517	319	424	2e-44	180
F613P5	Itr_sc001811.1_g00006.1	99.36	312	2	0	1	312	583	894	1e-160	566
F77B5	Itr_sc000149.1_g00016.1	98.22	393	7	0	59	451	839	447	0	688
F77M5	Itr_sc000492.1_g00005.1	100	54	0	0	313	366	463	410	1e-20	100
F77N5	Itr_sc000835.1_g00008.1	97.54	406	10	0	255	660	1602	2007	0	695
F9C5	Itr_sc001592.1_g00011.1	98.6	642	9	0	1	642	785	1426	0	1136
F9D5	Itr_sc002005.1_g00002.1	98.91	92	1	0	261	352	999	908	5e-40	165
F9F5	Itr_sc003840.1_g00003.1	100	357	0	0	516	872	846	490	0	660
F9I5	Itr_sc003362.1_g00001.1	95.51	267	9	2	215	478	624	358	8e-118	424
F9P5	Itr_sc000359.1_g00047.1	96.05	329	10	2	437	762	351	23	1e-150	532
F109K4	Itr_sc001003.1_g00004.1	98.53	68	1	0	386	453	300	233	1e-26	121
F109M4	Itr_sc001868.1_g00007.1	98.52	472	7	0	1	472	5827	6298	0	833
F168A4	Itr_sc000954.1_g00001.1	98.69	153	2	0	17	169	797	949	3e-72	272
F168N4	Itr_sc000687.1_g00006.1	94.74	76	3	1	263	338	3	77	1e-25	117
F187C4	Itr_sc000290.1_g00017.1	95.87	121	2	1	182	302	298	415	2e-48	193
F187E4	Itr_sc000968.1_g00005.1	100	364	0	0	283	646	2649	3012	0	673
F187K4	Itr_sc001273.1_g00004.1	100	144	0	0	517	660	55	198	1e-70	267
F240I4	Itr_sc001459.1_g00005.1	96.77	155	4	1	119	273	1351	1504	4e-68	257
F240K4	Itr_sc001903.1_g00008.1	94.83	58	3	0	513	570	431	488	7e-18	91.6
F303G4	Itr_sc000819.1_g00007.1	100	99	0	0	676	774	1306	1208	1e-45	183
F303H4	Itr_sc000334.1_g00026.1	91.38	58	4	1	417	474	485	541	6e-14	78.7
F350B4	Itr_sc001317.1_g00004.1	82.54	481	66	13	164	627	513	34	6e-113	407
F350F4	Itr_sc002869.1_g00002.1	100	79	0	0	387	465	393	315	1e-34	147
F350J4	Itr_sc000159.1_g00020.1	98.74	239	3	0	464	702	733	495	2e-118	425
F359A4	Itr_sc000044.1_g00014.1	100	113	0	0	121	233	216	328	2e-53	209
F359I4	Itr_sc000142.1_g00001.1	99.66	298	1	0	332	629	3553	3256	1e-154	545
F359K4	Itr_sc000008.1_g00026.1	96.41	251	9	0	1	251	1735	1985	4e-115	414
F359P4	Itr_sc002810.1_g00001.1	91.82	440	34	2	64	501	953	514	1e-174	612
F407C4	Itr_sc001991.1_g00004.1	98.25	684	12	0	1	684	1020	1703	0	1197
F407D4	Itr_sc000197.1_g00011.1	94.16	137	5	3	267	401	491	356	2e-52	206
F407G4	Itr_sc000921.1_g00004.1	97.1	724	18	1	1	721	1198	475	0	1218
F41H4	Itr_sc035276.1_g00001.1	94.76	401	21	0	211	611	1	401	1e-178	625
F41I4	Itr_sc000314.1_g00010.1	98.97	97	1	0	5	101	31	127	9e-44	174
F441B4	Itr_sc004195.1_g00001.1	91.15	689	59	2	1	688	718	1405	0	933
F441G4	Itr_sc045434.1_g00001.1	98.15	324	6	0	296	619	324	1	1e-160	566
F490E4	Itr_sc000111.1_g00028.1	99.02	102	1	0	168	269	3009	3110	1e-45	183
F490H4	Itr_sc000004.1_g00028.1	99.18	485	4	0	1	485	13517	14001	0	874
F490I4	Itr_sc000041.1_g00041.1	98.57	699	10	0	1	699	699	1	0	1236
F490J4	Itr_sc000117.1_g00013.1	97.71	175	4	0	208	382	1485	1311	4e-81	302
F490K4	Itr_sc075044.1_g00001.1	99.02	204	2	0	461	664	1	204	1e-100	366
F490N4	Itr_sc000260.1_g00007.1	100	141	0	0	462	602	512	372	6e-69	261
F490O4	Itr_sc002282.1_g00003.1	97.6	584	11	2	1	584	1457	877	0	998
F490P4	Itr_sc034649.1_g00001.1	94.49	236	11	2	332	565	321	556	2e-99	363
F541B4	Itr_sc001153.1_g00009.1	99.14	348	3	0	165	512	133	480	4e-179	627
F541C4	Itr_sc002509.1_g00005.1	90.22	317	23	3	1	314	2144	1833	7e-113	407
F541K4	Itr_sc033928.1_g00001.1	98.77	649	8	0	1	649	241	889	0	1155
F541M4	Itr_sc000678.1_g00012.1	97.37	495	13	0	174	668	870	1364	0	843
F625J4	Itr_sc000297.1_g00010.1	100	46	0	0	724	769	1507	1462	4e-16	86.1
F625L4	Itr_sc000012.1_g00001.1	98.04	102	2	0	113	214	938	837	6e-44	178
F625O4	Itr_sc000007.1_g00033.1	100	162	0	0	268	429	192	31	1e-80	300
F625P4	Itr_sc000540.1_g00006.1	98.34	602	10	0	1	602	1618	1017	0	1057
F79I4	Itr_sc000158.1_g00019.1	98.84	259	2	1	153	411	2260	2003	5e-129	460
F88A4	Itr_sc000197.1_g00029.1	100	84	0	0	1	84	1562	1479	3e-37	156
F88I4	Itr_sc000872.1_g00006.1	100	64	0	0	1	64	73	136	4e-26	119
F88L4	Itr_sc000035.1_g00042.1	98.87	706	8	0	1	706	75	780	0	1260
F88P4	Itr_sc000903.1_g00014.1	97.06	681	20	0	1	681	173	853	0	1147
F9F4	Itr_sc001717.1_g00008.1	91.11	90	8	0	19	108	1193	1104	4e-28	122
F9G4	Itr_sc001408.1_g00004.1	95.04	242	12	0	248	489	242	1	3e-105	381
F9P4	Itr_sc000105.1_g00035.1	99.13	115	1	0	698	812	1035	921	9e-53	207
F11H3	Itr_sc000464.1_g00011.1	98.5	133	2	0	1	133	609	477	6e-62	235
F11L3	Itr_sc000436.1_g00017.1	98.61	720	10	0	1	720	218	937	0	1275
F147H3	Itr_sc000430.1_g00013.1	100	212	0	0	399	610	369	158	2e-108	392
F147I3	Itr_sc001683.1_g00002.1	88.11	387	43	3	28	412	2279	1894	8e-128	457
F147N3	Itr_sc000869.1_g00003.1	97.62	462	7	1	1	462	1222	765	0	789
F147P3	Itr_sc000276.1_g00011.1	99.29	141	1	0	417	557	384	244	2e-67	255
F16G3	Itr_sc001659.1_g00011.1	94.99	799	34	4	1	796	946	151	0	1249
F175F3	Itr_sc000271.1_g00092.1	99.56	228	1	0	271	498	228	1	1e-115	416
F175G3	Itr_sc000161.1_g00004.1	97	233	7	0	176	408	2065	2297	2e-108	392
F175J3	Itr_sc001084.1_g00013.1	100	196	0	0	133	328	196	1	2e-99	363
F175K3	Itr_sc000654.1_g00005.1	93.75	288	3	6	27	314	273	1	3e-116	418
F175P3	Itr_sc003161.1_g00004.1	94.17	103	6	0	286	388	356	254	8e-38	158
F270B3	Itr_sc000352.1_g00008.1	98.48	66	1	0	219	284	1309	1244	1e-25	117
F270D3	Itr_sc000127.1_g00008.1	96.77	124	4	0	1	124	100	223	2e-53	207
F270G3	Itr_sc000889.1_g00023.1	89.8	255	26	0	352	606	4	258	5e-89	327
F270H3	Itr_sc015404.1_g00001.1	91.56	154	13	0	3	156	1	154	3e-55	213
F270N3	Itr_sc000473.1_g00017.1	99.51	613	3	0	145	757	321	933	0	1116
F270O3	Itr_sc000683.1_g00007.1	88.72	195	17	3	1	194	2275	2465	3e-61	233
F30K3	Itr_sc002812.1_g00002.1	91.15	599	53	0	1	599	1219	621	0	813
F333C3	Itr_sc006524.1_g00001.1	95.43	219	10	0	4	222	844	1062	4e-96	350
F333D3	Itr_sc000944.1_g00002.1	98.85	174	2	0	613	786	1	174	6e-84	311
F333H3	Itr_sc000300.1_g00036.1	100	76	0	0	474	549	1236	1161	6e-33	141
F352D3	Itr_sc000875.1_g00005.1	100	252	0	0	1	252	1965	2216	1e-130	466
F352E3	Itr_sc003122.1_g00002.1	84.54	427	52	7	239	653	65	489	6e-114	411
F352J3	Itr_sc000230.1_g00023.1	99.44	180	1	0	431	610	907	728	5e-89	327
F352L3	Itr_sc002236.1_g00001.1	94.92	118	6	0	376	493	1177	1294	2e-46	185
F352P3	Itr_sc001283.1_g00006.1	100	236	0	0	468	703	297	532	9e-122	436
F37I3	Itr_sc000293.1_g00003.1	99.33	150	1	0	1	150	4053	3904	2e-72	272
F387J3	Itr_sc000434.1_g00003.1	95.98	199	8	0	184	382	199	1	6e-88	324
F387K3	Itr_sc000630.1_g00001.1	98.54	343	5	0	1	343	604	262	6e-173	606
F390H3	Itr_sc005449.1_g00001.1	99.22	640	5	0	63	702	3289	2650	0	1155
F390J3	Itr_sc000267.1_g00020.1	98.1	210	3	1	1	210	333	125	4e-100	364
F559A3	Itr_sc002994.1_g00002.1	100	58	0	0	555	612	2025	1968	8e-23	108
F559H3	Itr_sc000051.1_g00038.1	97.27	110	2	1	555	664	1063	1171	3e-46	185
F602D3	Itr_sc000112.1_g00003.1	99.38	487	3	0	196	682	478	964	0	883
F602E3	Itr_sc000063.1_g00021.1	99.7	660	2	0	53	712	118	777	0	1208
F602O3	Itr_sc000056.1_g00027.1	98.64	147	2	0	224	370	314	168	6e-69	261
F602P3	Itr_sc000647.1_g00003.1	99.29	141	1	0	1	141	1257	1117	5e-68	255
F620H3	Itr_sc000436.1_g00020.1	98.92	185	2	0	323	507	185	1	4e-90	331
F7B3	Itr_sc000203.1_g00022.1	100	117	0	0	311	427	2067	1951	1e-55	217
F166K2	Itr_sc000519.1_g00002.1	96.72	519	11	4	1	516	555	40	0	859
F187C2	Itr_sc000120.1_g00023.1	98.3	824	14	0	1	824	3440	4263	0	1445
F187D2	Itr_sc000352.1_g00023.1	99.32	148	1	0	1	148	851	998	4e-71	268
F187P2	Itr_sc001881.1_g00008.1	99.19	123	1	0	1	123	232	110	3e-57	222
F220K2	Itr_sc002025.1_g00005.1	99.45	181	0	1	168	348	1009	830	5e-89	327
F220L2	Itr_sc000392.1_g00036.1	98.44	128	2	0	287	414	1080	953	2e-58	226
F261B2	Itr_sc000114.1_g00033.1	100	88	0	0	14	101	575	488	6e-40	163
F281A2	Itr_sc000011.1_g00052.1	99.07	756	7	0	1	756	1527	772	0	1358
F281D2	Itr_sc002830.1_g00001.1	97.12	243	7	0	1	243	405	163	2e-114	411
F303A2	Itr_sc000125.1_g00004.1	98.37	553	9	0	1	553	553	1	0	972
F303K2	Itr_sc000302.1_g00002.1	98.06	103	2	0	548	650	2384	2486	2e-44	180
F303L2	Itr_sc000397.1_g00022.1	100	104	0	0	9	112	874	977	3e-49	193
F303N2	Itr_sc035398.1_g00001.1	98.51	67	1	0	636	702	389	323	4e-26	119
F303O2	Itr_sc004474.1_g00005.1	93	100	6	1	500	599	89	187	7e-34	145
F372I2	Itr_sc000207.1_g00009.1	97.29	739	20	0	1	739	1835	2573	0	1254
F441D2	Itr_sc004352.1_g00001.1	97.67	645	15	0	1	645	559	1203	0	1109
F441H2	Itr_sc004301.1_g00001.1	90.16	315	22	6	1	315	177	482	1e-111	401
F539O2	Itr_sc004733.1_g00001.1	99.29	140	1	0	60	199	187	326	7e-67	254
F608A2	Itr_sc000365.1_g00003.1	96.77	124	4	0	299	422	1328	1451	9e-53	207
F608J2	Itr_sc000126.1_g00009.1	100	108	0	0	159	266	585	478	1e-50	200
F608O2	Itr_sc003053.1_g00003.1	99.72	723	2	0	42	764	2342	3064	0	1325
F609B2	Itr_sc000053.1_g00002.1	95.96	198	8	0	1	198	498	301	9e-88	322
F609D2	Itr_sc001863.1_g00013.1	96.38	138	5	0	1	138	138	1	2e-59	228
F609F2	Itr_sc000369.1_g00009.1	98.78	246	3	0	1	246	1108	1353	2e-122	438
F609G2	Itr_sc000374.1_g00011.1	100	84	0	0	75	158	2945	3028	1e-37	156
F609O2	Itr_sc000064.1_g00034.1	100	130	0	0	314	443	636	765	5e-63	241
F146B1	Itr_sc007575.1_g00001.1	90.67	75	7	0	293	367	322	248	1e-20	100
F146I1	Itr_sc000545.1_g00009.1	93.94	198	12	0	1	198	3872	4069	7e-81	300
F146M1	Itr_sc002483.1_g00004.1	98.35	303	5	0	114	416	312	10	8e-151	532
F187I1	Itr_sc001476.1_g00008.1	97.52	322	8	0	1	322	1311	1632	3e-156	551
F187J1	Itr_sc000086.1_g00007.1	99.24	131	1	0	1	131	190	60	9e-62	237
F220K1	Itr_sc001555.1_g00005.1	96.34	410	12	2	1	407	1138	729	0	671
F220M1	Itr_sc000870.1_g00004.1	98	100	2	0	534	633	1839	1740	8e-43	174
F223D1	Itr_sc000103.1_g00021.1	98.01	151	3	0	227	377	1255	1405	1e-69	263
F250C1	Itr_sc000325.1_g00009.1	98.5	334	5	0	4	337	902	569	4e-168	590
F250F1	Itr_sc002248.1_g00006.1	95.38	65	2	1	1	64	56	120	3e-21	102
F250M1	Itr_sc001493.1_g00004.1	96.25	80	3	0	1	80	91	170	2e-30	132
F250N1	Itr_sc000127.1_g00019.1	98.57	700	10	0	1	700	1858	1159	0	1238
F333A1	Itr_sc000011.1_g00076.1	100	345	0	0	1	345	345	1	0	638
F34D1	Itr_sc000847.1_g00021.1	97.94	97	2	0	146	242	953	1049	1e-41	169
F34E1	Itr_sc000553.1_g00006.1	100	145	0	0	428	572	1240	1384	3e-71	268
F34F1	Itr_sc002662.1_g00002.1	97.94	97	1	1	531	627	925	1020	1e-40	167
F34J1	Itr_sc000459.1_g00005.1	100	185	0	0	1	185	977	1161	2e-93	342
F398A1	Itr_sc003169.1_g00001.1	88.3	436	51	0	109	544	1152	1587	6e-148	523
F398H1	Itr_sc000197.1_g00030.1	98.36	122	2	0	575	696	461	582	4e-55	215
F400E1	Itr_sc000327.1_g00020.1	96.67	90	3	0	592	681	297	386	1e-35	150
F400I1	Itr_sc000335.1_g00030.1	98.61	144	2	0	590	733	1362	1219	3e-67	255
F400K1	Itr_sc001688.1_g00007.1	99.48	774	4	0	1	774	3899	3126	0	1408
F400M1	Itr_sc003307.1_g00001.1	100	136	0	0	126	261	951	1086	3e-66	252
F609G1	Itr_sc000991.1_g00001.1	100	106	0	0	6	111	1366	1471	2e-49	196
F609K1	Itr_sc005104.1_g00001.1	96.65	388	13	0	1	388	40	427	0	645
F609O1	Itr_sc000085.1_g00006.1	99.49	196	0	1	596	791	1023	1217	3e-97	355
F614C1	Itr_sc002779.1_g00002.1	99.63	804	3	0	1	804	2353	1550	0	1469
F614F1	Itr_sc001310.1_g00003.1	99.11	225	2	0	155	379	933	1157	1e-112	405
F614L1	Itr_sc000017.1_g00082.1	96.17	470	18	0	7	476	270	739	0	769
F67A1	Itr_sc000002.1_g00063.1	99.2	373	3	0	303	675	657	285	0	673
F67H1	Itr_sc002001.1_g00007.1	99.05	316	3	0	369	684	1518	1203	3e-161	568
F67M1	Itr_sc002030.1_g00001.1	100	127	0	0	421	547	1796	1670	3e-61	235
F83H1	Itr_sc000868.1_g00008.1	89.29	112	10	2	9	119	520	630	1e-32	139
F83K1	Itr_sc001310.1_g00003.1	95.79	190	8	0	306	495	569	380	5e-83	307
F83M1	Itr_sc006335.1_g00001.1	98.31	59	1	0	359	417	180	122	7e-22	104
F88A1	Itr_sc005308.1_g00002.1	99.08	109	1	0	582	690	251	143	2e-49	196
F88B1	Itr_sc000010.1_g00009.1	98.11	53	1	0	692	744	742	794	2e-18	93.5
F88H1	Itr_sc000185.1_g00007.1	98.18	220	4	0	1	220	1499	1280	3e-106	385
F88N1	Itr_sc000051.1_g00001.1	99.47	188	1	0	1	188	1016	829	2e-93	342
R79P4	Itr_sc003465.1_g00009.1	97.67	215	4	1	70	284	564	351	4e-101	368
R236P10	Itr_sc000387.1_g00042.1	99.72	351	1	0	510	860	1455	1105	0	643
R236P16	Itr_sc000187.1_g00025.1	97.32	598	16	0	164	761	1557	960	0	1016
R236P20	Itr_sc000680.1_g00001.1	98.63	585	8	0	1	585	1089	505	0	1037
R236P4	Itr_sc000009.1_g00043.1	98.36	610	9	1	1	609	2024	2633	0	1070
R236P9	Itr_sc000880.1_g00006.1	82.77	325	44	5	284	602	431	749	1e-74	279
R21O1	Itr_sc000300.1_g00026.1	97.22	216	6	0	1	216	216	1	1e-100	366
R21O12	Itr_sc003064.1_g00002.1	100	127	0	0	5	131	1318	1192	3e-61	235
R21O13	Itr_sc043041.1_g00001.1	81.66	349	49	11	415	760	19	355	2e-73	276
R21O22	Itr_sc000327.1_g00023.1	98.13	107	1	1	638	744	1083	1188	4e-46	185
R21O8	Itr_sc018964.1_g00001.1	97.73	264	5	1	214	476	264	1	9e-127	453
R91O22	Itr_sc000270.1_g00002.1	97.65	383	9	0	298	680	4005	3623	0	658
R91O24	Itr_sc000076.1_g00006.1	85.83	247	35	0	15	261	698	944	2e-69	263
R91O5	Itr_sc000235.1_g00017.1	96.78	342	11	0	285	626	1	342	3e-162	571
R91O6	Itr_sc040316.1_g00001.1	86.77	461	61	0	1	461	300	760	5e-145	514
R91O8	Itr_sc000027.1_g00023.1	99.31	871	6	0	7	877	1878	1008	0	1576
R91O9	Itr_sc001370.1_g00016.1	98.91	183	2	0	40	222	3294	3112	6e-89	327
R482O10	Itr_sc000161.1_g00020.1	95.22	753	33	3	1	750	1350	598	0	1188
R482O2	Itr_sc052143.1_g00001.1	100	142	0	0	459	600	171	30	1e-69	263
R482O5	Itr_sc000831.1_g00006.1	98.88	89	1	0	245	333	181	269	1e-38	159
R482O8	Itr_sc010385.1_g00001.1	95.74	774	33	0	2	775	795	22	0	1247
R497O22	Itr_sc000610.1_g00011.1	99.29	280	2	0	1	280	1138	859	5e-143	507
R497O5	Itr_sc000011.1_g00039.1	98.1	105	1	1	388	491	56	160	3e-45	182
R497O9	Itr_sc000174.1_g00017.1	97.84	742	16	0	1	742	1165	424	0	1282
R561O18	Itr_sc036090.1_g00001.1	93.98	598	21	3	239	836	1065	483	0	891
R561O24	Itr_sc000575.1_g00009.1	99.43	175	0	1	221	395	800	627	1e-85	316
R561O5	Itr_sc033826.1_g00001.1	96.43	112	4	0	383	494	1	112	4e-46	185
R561O6	Itr_sc004708.1_g00001.1	100	257	0	0	1	257	257	1	1e-133	475
R561O9	Itr_sc000120.1_g00009.1	95.24	273	10	2	293	565	1	270	1e-119	429
R56O12	Itr_sc000515.1_g00001.1	97.82	504	11	0	1	504	214	717	0	870
R56O21	Itr_sc002726.1_g00002.1	97.4	269	7	0	4	272	884	1152	2e-128	459
R56O23	Itr_sc000222.1_g00009.1	99.26	135	1	0	363	497	247	113	6e-64	244
R56O4	Itr_sc001024.1_g00002.1	100	76	0	0	1	76	260	185	5e-33	141
R56O8	Itr_sc002602.1_g00005.1	100	92	0	0	1	92	1520	1611	1e-41	171
R604O1	Itr_sc004311.1_g00002.1	96.28	376	14	0	1	376	1749	1374	3e-176	617
R80N11	Itr_sc000503.1_g00018.1	98.07	207	4	0	6	212	1218	1012	4e-99	361
R80N12	Itr_sc000011.1_g00106.1	99.12	227	2	0	1	227	2183	2409	2e-113	409
R80N14	Itr_sc001592.1_g00006.1	99.6	753	3	0	1	753	929	1681	0	1375
R80N17	Itr_sc000542.1_g00017.1	95.96	396	15	1	142	537	555	161	0	641
R80N18	Itr_sc001239.1_g00003.1	99.16	239	2	0	455	693	1759	1997	5e-120	431
R80N21	Itr_sc000436.1_g00036.1	98.41	63	1	0	7	69	2294	2232	3e-24	111
R80N22	Itr_sc000167.1_g00010.1	98	100	2	0	330	429	1210	1111	8e-43	174
R80N4	Itr_sc000059.1_g00008.1	100	167	0	0	1	167	817	983	2e-83	309
R80N5	Itr_sc001799.1_g00006.1	100	356	0	0	428	783	374	729	0	658
R80N6	Itr_sc001535.1_g00004.1	98.36	794	13	0	1	794	653	1446	0	1395
R80N8	Itr_sc001726.1_g00001.1	97.12	139	3	1	164	302	1283	1146	8e-61	233
R193N10	Itr_sc000909.1_g00018.1	90.54	74	0	3	727	800	1293	1227	9e-18	91.6
R311N10	Itr_sc000053.1_g00029.1	97.96	196	4	0	70	265	573	378	9e-93	340
R311N11	Itr_sc002047.1_g00003.1	97.08	274	2	6	427	694	4	277	8e-128	457
R311N12	Itr_sc000114.1_g00055.1	100	775	0	0	1	775	1034	1808	0	1432
R349N12	Itr_sc000562.1_g00013.1	97.88	424	9	0	348	771	762	339	0	734
R349N15	Itr_sc036724.1_g00001.1	78.57	126	19	7	331	454	483	364	1e-13	76.8
R349N5	Itr_sc000100.1_g00008.1	97.89	380	5	2	430	809	801	425	0	654
R401N11	Itr_sc000665.1_g00004.1	96.19	105	4	0	200	304	2	106	3e-42	172
R401N12	Itr_sc000843.1_g00003.1	100	120	0	0	56	175	120	1	3e-57	222
R401N14	Itr_sc000474.1_g00017.1	87.5	80	7	2	51	130	417	493	3e-17	89.8
R401N19	Itr_sc000434.1_g00002.1	89.43	435	37	4	340	774	1	426	7e-153	540
R401N20	Itr_sc000182.1_g00003.1	96.95	164	5	0	530	693	1312	1149	2e-73	276
R414N11	Itr_sc001656.1_g00003.1	88.27	179	13	2	374	544	464	642	7e-53	207
R414N18	Itr_sc006156.1_g00001.1	93.36	301	14	3	33	333	339	45	4e-123	440
R414N2	Itr_sc001529.1_g00009.1	97.22	324	9	0	1	324	704	381	5e-156	549
R414N8	Itr_sc000029.1_g00036.1	98.25	57	0	1	109	164	422	478	2e-20	99
R430N1	Itr_sc000123.1_g00012.1	99.73	728	2	0	1	728	565	1292	0	1334
R430N13	Itr_sc000063.1_g00034.1	98.91	368	4	0	1	368	967	1334	0	658
R430N23	Itr_sc000855.1_g00003.1	99.45	183	1	0	1	183	2377	2559	6e-91	333
R595N10	Itr_sc000179.1_g00020.1	96.15	130	4	1	525	654	1253	1381	7e-54	211
R595N19	Itr_sc000284.1_g00032.1	98.85	520	6	0	1	520	1147	1666	0	928
R595N9	Itr_sc000308.1_g00009.1	94.8	711	37	0	1	711	1297	2007	0	1109
R111M15	Itr_sc000538.1_g00014.1	85.34	116	16	1	48	163	939	1053	2e-26	119
R111M22	Itr_sc000347.1_g00008.1	98.54	206	3	0	159	364	1517	1722	4e-100	364
R111M23	Itr_sc002792.1_g00001.1	100	93	0	0	1	93	130	38	3e-42	172
R111M8	Itr_sc000437.1_g00004.1	94.9	196	10	0	3	198	196	1	8e-83	307
R154M5	Itr_sc000473.1_g00001.1	100	279	0	0	373	651	857	1135	1e-145	516
R154M6	Itr_sc000977.1_g00007.1	98.58	212	3	0	1	212	1047	836	2e-103	375
R79M13	Itr_sc001149.1_g00011.1	100	145	0	0	160	304	288	432	4e-71	268
R79M22	Itr_sc000636.1_g00007.1	98.74	239	3	0	222	460	610	848	2e-118	425
R79M8	Itr_sc000927.1_g00009.1	97.36	227	6	0	224	450	365	591	7e-107	387
R80M22	Itr_sc000106.1_g00013.1	99.07	215	2	0	468	682	995	1209	1e-106	387
R80M9	Itr_sc000226.1_g00022.1	99.65	283	1	0	446	728	283	1	3e-146	518
R180M17	Itr_sc000150.1_g00018.1	99.38	323	2	0	1	323	590	912	1e-166	586
R180M8	Itr_sc005968.1_g00005.1	87.8	164	19	1	179	341	54	217	4e-48	191
R180M9	Itr_sc000751.1_g00005.1	98.36	122	2	0	141	262	669	548	5e-55	215
R231M20	Itr_sc002014.1_g00002.1	97.03	101	3	0	1	101	2040	1940	1e-42	171
R231M21	Itr_sc000451.1_g00019.1	97.19	249	7	0	1	249	111	359	2e-117	422
R231M22	Itr_sc000079.1_g00044.1	94.12	68	4	0	532	599	52	119	8e-22	104
R231M8	Itr_sc002186.1_g00005.1	100	36	0	0	4	39	258	223	4e-11	67.6
R324M18	Itr_sc000071.1_g00049.1	97.87	328	7	0	1	328	39	366	3e-161	568
R324M2	Itr_sc002489.1_g00005.1	100	123	0	0	549	671	1381	1259	7e-59	228
R324M5	Itr_sc000034.1_g00036.1	99.5	200	1	0	1	200	1101	1300	5e-100	364
R412M10	Itr_sc000103.1_g00062.1	95.35	452	15	5	301	749	1404	1852	0	713
R412M12	Itr_sc000638.1_g00003.1	99.24	132	1	0	171	302	1	132	3e-62	239
R412M19	Itr_sc000364.1_g00024.1	92.02	351	28	0	3	353	2607	2257	4e-139	494
R412M22	Itr_sc000341.1_g00038.1	95.14	185	9	0	1	185	886	702	2e-78	292
R412M24	Itr_sc004051.1_g00001.1	97.45	745	19	0	1	745	854	1598	0	1271
R412M3	Itr_sc000294.1_g00005.1	99.65	287	1	0	514	800	860	1146	2e-148	525
R412M5	Itr_sc001254.1_g00004.1	100	212	0	0	173	384	1682	1893	2e-108	392
R412M6	Itr_sc000106.1_g00020.1	100	87	0	0	1	87	313	399	7e-39	161
R276L16	Itr_sc000163.1_g00017.1	91.03	78	6	1	213	290	781	705	8e-22	104
R276L19	Itr_sc049914.1_g00001.1	94.9	98	5	0	4	101	98	1	1e-36	154
R276L22	Itr_sc004098.1_g00003.1	95.2	125	6	0	8	132	1520	1644	4e-50	198
R276L7	Itr_sc000442.1_g00014.1	97.6	125	3	0	1	125	941	817	4e-55	215
R325L14	Itr_sc054108.1_g00001.1	96.05	456	17	1	114	568	456	1	0	741
R325L15	Itr_sc000067.1_g00001.1	99.29	421	3	0	7	427	930	510	0	761
R325L19	Itr_sc004606.1_g00001.1	97.65	170	4	0	595	764	794	625	2e-78	292
R325L2	Itr_sc000528.1_g00021.1	99.56	229	1	0	1	229	614	842	1e-116	418
R325L22	Itr_sc001047.1_g00018.1	92.42	132	9	1	153	284	1308	1178	4e-47	187
R325L8	Itr_sc000529.1_g00022.1	99.17	363	3	0	1	363	1603	1965	0	654
R357L10	Itr_sc001901.1_g00004.1	99.22	769	6	0	1	769	2381	1613	0	1387
R357L22	Itr_sc000043.1_g00017.1	97.78	135	0	1	1	132	135	1	2e-59	230
R357L3	Itr_sc000089.1_g00031.1	94.98	319	7	3	1	319	575	884	9e-139	492
R357L4	Itr_sc000641.1_g00016.1	100	43	0	0	4	46	237	279	6e-15	80.5
R450L12	Itr_sc002468.1_g00006.1	100	206	0	0	507	712	2164	1959	4e-105	381
R450L19	Itr_sc001592.1_g00011.1	98.25	627	11	0	1	627	2206	2832	0	1098
R514L14	Itr_sc000464.1_g00016.1	98.06	103	2	0	1	103	1623	1725	2e-44	180
R514L17	Itr_sc002162.1_g00008.1	100	68	0	0	186	253	303	236	2e-28	126
R514L23	Itr_sc002583.1_g00007.1	89.44	161	14	1	570	730	795	638	1e-50	200
R583L15	Itr_sc000174.1_g00007.1	99.21	127	1	0	468	594	336	462	2e-59	230
R583L5	Itr_sc037342.1_g00001.1	100	254	0	0	295	548	1	254	7e-132	470
R583L8	Itr_sc000509.1_g00013.1	99.52	209	1	0	1	209	571	779	1e-105	381
R282K20	Itr_sc001111.1_g00019.1	99.28	139	1	0	67	205	1827	1965	4e-66	252
R282K21	Itr_sc000385.1_g00005.1	94.44	306	17	0	1	306	853	1158	1e-132	472
R282K5	Itr_sc000292.1_g00009.1	98	601	12	0	3	603	2292	2892	0	1044
R282K7	Itr_sc000061.1_g00014.1	100	71	0	0	446	516	280	210	5e-30	132
R434K11	Itr_sc000449.1_g00022.1	97.87	235	5	0	1	235	235	1	4e-113	407
R434K5	Itr_sc002589.1_g00002.1	100	109	0	0	188	296	159	51	3e-51	202
R436K16	Itr_sc000161.1_g00002.1	98.33	239	4	0	219	457	7804	8042	1e-116	420
R436K18	Itr_sc004242.1_g00005.1	93.86	521	32	0	76	596	1	521	0	785
R436K2	Itr_sc000061.1_g00030.1	94.27	192	5	2	5	196	45	230	2e-77	289
R436K20	Itr_sc000125.1_g00040.1	93.94	165	9	1	3	167	1288	1451	4e-65	248
R532K24	Itr_sc001956.1_g00010.1	99.19	124	1	0	1	124	1010	887	1e-58	224
R532K3	Itr_sc003314.1_g00001.1	100	57	0	0	1	57	1783	1839	2e-22	106
R220J16	Itr_sc000563.1_g00010.1	90.93	496	42	2	6	501	261	753	0	664
R220J20	Itr_sc002914.1_g00001.1	92.7	726	40	9	6	722	779	58	0	1035
R220J3	Itr_sc000404.1_g00011.1	98.32	179	3	0	111	289	459	637	4e-85	315
R220J6	Itr_sc001177.1_g00002.1	100	139	0	0	107	245	436	574	9e-68	257
R220J9	Itr_sc000271.1_g00059.1	100	58	0	0	125	182	884	827	9e-23	108
R303J13	Itr_sc000401.1_g00018.1	99.19	123	1	0	179	301	861	739	3e-57	222
R303J22	Itr_sc000044.1_g00024.1	99	801	8	0	1	801	787	1587	0	1435
R354J16	Itr_sc006178.1_g00001.1	98.37	123	2	0	1	123	1271	1393	3e-56	217
R364J13	Itr_sc000936.1_g00007.1	99.76	417	1	0	316	732	1	417	0	765
R364J14	Itr_sc000392.1_g00019.1	94.38	160	9	0	649	808	1	160	2e-64	246
R364J17	Itr_sc000038.1_g00006.1	98.55	138	2	0	20	157	943	1080	6e-64	244
R364J20	Itr_sc001429.1_g00003.1	100	112	0	0	337	448	932	821	9e-53	207
R364J22	Itr_sc000926.1_g00004.1	97.2	321	9	0	371	691	418	98	5e-154	544
R364J24	Itr_sc000197.1_g00011.1	96.27	134	5	0	135	268	1024	1157	7e-57	220
R364J4	Itr_sc000459.1_g00017.1	99.61	254	1	0	496	749	322	575	5e-130	464
R409J16	Itr_sc000045.1_g00002.1	98.52	135	2	0	268	402	567	701	3e-62	239
R409J9	Itr_sc001409.1_g00006.1	97.07	239	7	0	210	448	1270	1508	1e-111	403
R438J1	Itr_sc000870.1_g00004.1	100	111	0	0	556	666	1741	1631	3e-52	206
R438J10	Itr_sc001882.1_g00003.1	89.88	168	16	1	393	559	261	94	5e-55	215
R438J14	Itr_sc017880.1_g00003.1	91.8	183	15	0	427	609	330	512	3e-67	255
R438J6	Itr_sc000031.1_g00035.1	98.88	178	2	0	601	778	1576	1399	4e-86	318
R438J9	Itr_sc000350.1_g00001.1	99.07	755	7	0	1	755	467	1221	0	1356
R458J17	Itr_sc032453.1_g00001.1	94.7	755	36	4	43	795	29	781	0	1170
R458J19	Itr_sc040363.1_g00001.1	97.95	537	11	0	1	537	537	1	0	931
R458J2	Itr_sc000569.1_g00009.1	99.11	112	0	1	399	509	991	1102	1e-50	200
R458J22	Itr_sc000944.1_g00012.1	98.78	82	1	0	158	239	940	1021	1e-34	147
R557J1	Itr_sc000287.1_g00014.1	98.92	278	3	0	1	278	745	468	4e-140	497
R557J13	Itr_sc000006.1_g00061.1	99.33	149	1	0	429	577	992	844	8e-72	270
R557J14	Itr_sc038290.1_g00001.1	96.48	455	16	0	1	455	455	1	0	752
R557J21	Itr_sc000528.1_g00012.1	100	109	0	0	351	459	1023	1131	4e-51	202
R557J22	Itr_sc000979.1_g00011.1	97.56	41	1	0	1	41	845	885	1e-11	71.3
R557J9	Itr_sc000260.1_g00006.1	99.14	116	0	1	354	468	1310	1195	8e-53	207
R560J1	Itr_sc000791.1_g00002.1	100	73	0	0	47	119	1158	1230	2e-31	135
R560J23	Itr_sc000483.1_g00015.1	97.59	332	8	0	1	332	495	164	1e-161	569
R560J4	Itr_sc000094.1_g00018.1	96.6	235	8	0	1	235	429	195	6e-108	390
R560J8	Itr_sc000381.1_g00001.1	88.63	809	89	1	1	809	1650	2455	0	981
R560J9	Itr_sc035186.1_g00001.1	98.82	170	1	1	517	685	729	560	4e-81	302
R177I9	Itr_sc016139.1_g00001.1	97.48	159	4	0	126	284	159	1	1e-72	272
R362I13	Itr_sc005987.1_g00001.1	92.08	518	37	4	1	516	187	702	0	726
R362I2	Itr_sc002579.1_g00009.1	100	172	0	0	463	634	1923	2094	3e-86	318
R362I20	Itr_sc000166.1_g00007.1	99.21	127	1	0	497	623	879	753	2e-59	230
R362I3	Itr_sc000955.1_g00006.1	99.22	386	3	0	1	386	1016	1401	0	697
R362I9	Itr_sc000752.1_g00003.1	98.84	688	8	0	1	688	642	1329	0	1227
R456I14	Itr_sc006305.1_g00001.1	99.35	766	5	0	1	766	911	146	0	1387
R456I18	Itr_sc000125.1_g00062.1	97.36	227	6	0	1	227	15	241	1e-106	387
R456I19	Itr_sc000165.1_g00026.1	99.65	857	3	0	1	857	2110	1254	0	1567
R456I7	Itr_sc003249.1_g00006.1	100	104	0	0	329	432	470	573	2e-48	193
R473I10	Itr_sc000243.1_g00008.1	99.12	793	7	0	1	793	455	1247	0	1426
R473I12	Itr_sc000005.1_g00022.1	97.63	169	3	1	417	585	579	412	3e-77	289
R473I14	Itr_sc002959.1_g00004.1	94.91	216	11	0	523	738	803	588	3e-92	339
R473I15	Itr_sc001176.1_g00005.1	97.79	858	19	0	1	858	2114	1257	0	1480
R473I17	Itr_sc000373.1_g00008.1	99.31	144	0	1	46	189	806	664	2e-68	259
R473I21	Itr_sc000264.1_g00022.1	95.44	263	11	1	95	357	746	1007	2e-116	418
R473I22	Itr_sc001633.1_g00003.1	95.58	113	4	1	11	123	1766	1877	5e-45	180
R473I3	Itr_sc000236.1_g00012.1	97.54	203	5	0	414	616	760	962	5e-95	348
R475I14	Itr_sc000691.1_g00011.1	95.72	187	8	0	163	349	215	29	4e-81	302
R475I18	Itr_sc000203.1_g00032.1	97.94	679	13	1	11	689	1	678	0	1175
R475I23	Itr_sc000764.1_g00016.1	91.91	507	41	0	1	507	1788	2294	0	710
R475I24	Itr_sc000697.1_g00001.1	98.15	108	1	1	571	678	1191	1085	9e-47	187
R502I12	Itr_sc004482.1_g00001.1	99.51	204	1	0	127	330	274	477	2e-102	372
R502I14	Itr_sc000018.1_g00065.1	99.3	142	0	1	358	499	273	413	3e-67	255
R502I19	Itr_sc000070.1_g00014.1	100	110	0	0	1	110	950	1059	1e-51	204
R502I24	Itr_sc000335.1_g00019.1	98.86	350	3	1	168	517	1245	897	8e-178	623
R502I7	Itr_sc000067.1_g00010.1	95.72	842	36	0	1	842	860	19	0	1356
R565I13	Itr_sc004189.1_g00002.1	96.1	231	8	1	66	295	366	136	2e-103	375
R565I14	Itr_sc000541.1_g00012.1	98.66	224	3	0	207	430	1320	1097	3e-110	398
R565I17	Itr_sc001450.1_g00004.1	99.6	252	1	0	1	252	252	1	4e-129	460
R565I18	Itr_sc000522.1_g00007.1	100	408	0	0	330	737	1	408	0	754
R565I21	Itr_sc033030.1_g00001.1	97.46	709	4	3	1	696	213	920	0	1197
R565I3	Itr_sc000918.1_g00016.1	97.83	646	14	0	1	646	989	1634	0	1116
R565I7	Itr_sc000069.1_g00051.1	96.77	248	8	0	246	493	1870	1623	5e-115	414
R23H19	Itr_sc000128.1_g00021.1	92.31	819	49	6	1	805	1021	203	0	1151
R38H12	Itr_sc002860.1_g00010.1	99.12	113	1	0	417	529	635	747	1e-51	204
R38H15	Itr_sc002322.1_g00002.1	97.74	133	3	0	356	488	2224	2092	1e-59	230
R38H23	Itr_sc001749.1_g00005.1	86.17	94	11	2	220	312	378	286	1e-20	100
R79H10	Itr_sc001427.1_g00015.1	97.4	154	4	0	1	154	154	1	2e-69	263
R79H18	Itr_sc000803.1_g00004.1	100	187	0	0	335	521	635	449	2e-94	346
R79H20	Itr_sc000078.1_g00010.1	92.86	252	14	4	23	270	1032	781	9e-100	363
R79H23	Itr_sc000073.1_g00009.1	99.38	160	1	0	299	458	956	1115	9e-78	291
R79H3	Itr_sc001146.1_g00006.1	96.92	519	10	2	1	513	382	900	0	865
R79H4	Itr_sc000168.1_g00028.1	95.39	607	28	0	1	607	1179	573	0	966
R79H7	Itr_sc000537.1_g00010.1	98.78	82	1	0	513	594	574	493	2e-34	147
R88H15	Itr_sc010572.1_g00001.1	96.3	216	8	0	1	216	216	1	2e-97	355
R88H23	Itr_sc005345.1_g00002.1	95.1	204	9	1	332	535	227	25	7e-87	320
R88H9	Itr_sc000191.1_g00002.1	98.48	132	2	0	270	401	1295	1426	1e-60	233
R195H1	Itr_sc002311.1_g00002.1	99.31	145	1	0	175	319	145	1	9e-70	263
R195H19	Itr_sc000744.1_g00001.1	100	91	0	0	181	271	813	903	4e-41	169
R195H4	Itr_sc000659.1_g00008.1	99.28	277	2	0	1	277	277	1	3e-141	501
R261H12	Itr_sc000149.1_g00022.1	99.31	871	6	0	1	871	2035	1165	0	1576
R261H15	Itr_sc057861.1_g00001.1	95.61	228	7	3	360	587	1	225	1e-99	363
R261H19	Itr_sc002972.1_g00002.1	97.67	257	2	3	472	727	293	546	3e-122	438
R261H20	Itr_sc000045.1_g00015.1	100	238	0	0	467	704	2764	2527	8e-123	440
R330H13	Itr_sc000020.1_g00012.1	99.21	127	1	0	581	707	3631	3505	2e-59	230
R330H21	Itr_sc000469.1_g00005.1	98.44	64	0	1	427	489	285	348	6e-24	111
R330H22	Itr_sc000040.1_g00067.1	95.96	99	4	0	173	271	2207	2305	2e-39	161
R330H24	Itr_sc000510.1_g00018.1	93.8	581	36	0	182	762	895	315	0	874
R330H4	Itr_sc000125.1_g00049.1	97.06	102	3	0	1	102	278	379	1e-42	172
R394H15	Itr_sc000442.1_g00002.1	97.99	348	7	0	423	770	1461	1114	2e-172	604
R394H20	Itr_sc000519.1_g00010.1	100	67	0	0	106	172	579	645	2e-28	124
R394H3	Itr_sc001802.1_g00005.1	96.12	129	5	0	212	340	1589	1717	3e-54	211
R119G2	Itr_sc001464.1_g00004.1	98.55	344	5	0	1	344	1214	871	1e-173	608
R466G3	Itr_sc000096.1_g00010.1	93.68	174	8	1	656	829	501	331	9e-68	257
R70G21	Itr_sc000552.1_g00008.1	99.49	198	1	0	384	581	380	183	4e-99	361
R286G10	Itr_sc001912.1_g00003.1	85.61	841	84	24	1	809	145	980	0	848
R286G11	Itr_sc000172.1_g00017.1	87.13	202	26	0	158	359	1789	1588	1e-59	230
R286G8	Itr_sc000141.1_g00059.1	92.95	156	11	0	285	440	612	457	4e-59	228
R342G14	Itr_sc003359.1_g00007.1	97.65	170	4	0	776	945	599	430	3e-78	292
R342G2	Itr_sc000139.1_g00028.1	92.59	108	8	0	1	108	108	1	3e-37	156
R342G5	Itr_sc000028.1_g00017.1	100	300	0	0	1	300	3140	2841	3e-157	555
R342G6	Itr_sc003256.1_g00003.1	95.82	239	10	0	192	430	1648	1886	1e-106	387
R342G9	Itr_sc004495.1_g00001.1	98.68	152	2	0	289	440	1207	1358	1e-71	270
R346G2	Itr_sc000240.1_g00005.1	98.95	570	3	2	1	567	1227	1796	0	1016
R346G6	Itr_sc000955.1_g00002.1	93.33	135	5	3	215	345	1664	1530	2e-49	196
R377G17	Itr_sc000045.1_g00037.1	97.02	503	15	0	1	503	550	1052	0	846
R377G7	Itr_sc010433.1_g00002.1	94.44	54	1	2	623	674	2572	2625	5e-15	82.4
R382G22	Itr_sc002914.1_g00005.1	98.08	52	0	1	193	244	302	252	1e-17	89.8
R37F10	Itr_sc000030.1_g00014.1	98.63	656	8	1	1	656	1249	595	0	1160
R37F12	Itr_sc001602.1_g00002.1	100	163	0	0	328	490	1255	1417	2e-81	302
R37F9	Itr_sc000639.1_g00007.1	97.49	239	6	0	226	464	1262	1500	1e-113	409
R50F1	Itr_sc000029.1_g00007.1	99.61	514	2	0	1	514	851	1364	0	939
R50F8	Itr_sc001197.1_g00002.1	100	108	0	0	1	108	595	702	1e-50	200
R514F11	Itr_sc000096.1_g00013.1	97.98	99	2	0	123	221	545	447	9e-43	172
R270F11	Itr_sc001015.1_g00007.1	82.3	113	17	3	177	286	2	114	3e-19	95.3
R270F4	Itr_sc001751.1_g00006.1	100	36	0	0	270	305	714	679	8e-11	67.6
R344F11	Itr_sc007347.1_g00002.1	98.2	111	2	0	1	111	111	1	7e-49	195
R344F5	Itr_sc002545.1_g00003.1	97.85	790	17	0	1	790	983	1772	0	1365
R347F16	Itr_sc000773.1_g00002.1	95.94	197	5	1	1	194	1517	1713	1e-85	316
R375F11	Itr_sc000455.1_g00009.1	99.56	227	1	0	156	382	4882	5108	5e-115	414
R375F19	Itr_sc048406.1_g00001.1	91.48	270	23	0	381	650	1	270	2e-102	372
R416F13	Itr_sc000015.1_g00017.1	98.62	217	1	1	288	504	408	622	1e-105	383
R416F14	Itr_sc000900.1_g00003.1	97.46	669	17	0	68	736	1	669	0	1142
R416F16	Itr_sc001625.1_g00005.1	99.49	195	0	1	202	395	272	466	9e-97	353
R416F19	Itr_sc000461.1_g00003.1	95.45	88	4	0	1	88	443	530	9e-33	141
R416F2	Itr_sc010385.1_g00001.1	86.44	752	87	11	1	749	740	1	0	809
R416F8	Itr_sc002799.1_g00007.1	99.65	579	2	0	1	579	1812	2390	0	1059
R453F-23	Itr_sc001049.1_g00007.1	100	130	0	0	69	198	1252	1381	5e-63	241
R453F11	Itr_sc032027.1_g00001.1	90.36	280	25	1	47	326	1	278	1e-100	366
R453F16	Itr_sc001289.1_g00001.1	97.64	297	7	0	1	297	1881	1585	5e-144	510
R453F17	Itr_sc005022.1_g00001.1	95.76	330	14	0	1	330	330	1	1e-150	532
R453F5	Itr_sc001007.1_g00009.1	98.94	658	7	0	1	658	1449	2106	0	1177
R538F12	Itr_sc001435.1_g00006.1	87.31	772	95	3	3	773	1511	742	0	880
R538F13	Itr_sc010343.1_g00002.1	94.2	483	18	4	216	688	483	1	0	728
R538F18	Itr_sc000132.1_g00031.1	83.92	255	16	12	416	668	366	135	1e-56	220
R579F10	Itr_sc002300.1_g00002.1	95.77	71	2	1	291	360	209	279	2e-24	113
R579F13	Itr_sc000141.1_g00031.1	91.9	247	18	2	159	404	139	384	3e-94	344
R579F3	Itr_sc003647.1_g00006.1	93.06	648	39	2	70	717	642	1	0	942
R157E11	Itr_sc011200.1_g00001.1	96.47	170	5	1	326	494	222	53	1e-74	279
R157E12	Itr_sc000099.1_g00016.1	99.14	116	1	0	106	221	624	509	2e-53	209
R157E21	Itr_sc000294.1_g00005.1	100	283	0	0	189	471	1712	1430	5e-148	523
R157E23	Itr_sc000085.1_g00023.1	100	76	0	0	84	159	307	232	6e-33	141
R173E14	Itr_sc001062.1_g00010.1	95	60	3	0	579	638	50	109	6e-19	95.3
R173E22	Itr_sc002841.1_g00003.1	98.42	190	3	0	469	658	2397	2208	3e-91	335
R173E8	Itr_sc000950.1_g00008.1	97.9	524	11	0	314	837	2235	1712	0	907
R194E11	Itr_sc000048.1_g00010.1	100	121	0	0	480	600	1869	1989	7e-58	224
R194E23	Itr_sc002460.1_g00002.1	99.14	232	2	0	110	341	646	415	2e-116	418
R194E5	Itr_sc000065.1_g00019.1	97.37	228	6	0	248	475	228	1	2e-107	388
R235E16	Itr_sc000443.1_g00010.1	100	783	0	0	1	783	3081	3863	0	1447
R235E20	Itr_sc000580.1_g00015.1	98.94	283	3	0	1	283	1262	1544	5e-143	507
R235E3	Itr_sc000787.1_g00007.1	98.51	67	1	0	334	400	982	1048	4e-26	119
R235E5	Itr_sc000419.1_g00009.1	100	65	0	0	159	223	218	154	8e-27	121
R275E12	Itr_sc000010.1_g00008.1	98.21	280	5	0	388	667	380	101	7e-138	490
R275E14	Itr_sc003034.1_g00004.1	98.48	263	4	0	287	549	276	538	5e-130	464
R275E17	Itr_sc001154.1_g00002.1	95.38	260	3	2	173	432	537	287	3e-112	405
R275E2	Itr_sc004868.1_g00001.1	89.52	124	13	0	305	428	191	314	9e-38	158
R275E5	Itr_sc000079.1_g00017.1	100	161	0	0	512	672	1836	1996	5e-80	298
R275E8	Itr_sc000278.1_g00015.1	100	182	0	0	1	182	692	873	1e-91	337
R291E14	Itr_sc000499.1_g00003.1	98.11	370	7	0	228	597	176	545	0	645
R291E15	Itr_sc000184.1_g00027.1	99.77	434	1	0	1	434	434	1	0	797
R291E16	Itr_sc002473.1_g00005.1	98.48	132	2	0	401	532	909	1040	9e-61	233
R291E17	Itr_sc056690.1_g00001.1	98.76	161	2	0	484	644	213	53	9e-77	287
R291E24	Itr_sc000219.1_g00013.1	98.9	91	0	1	563	653	578	667	5e-39	161
R291E5	Itr_sc000601.1_g00012.1	97.41	232	6	0	1	232	232	1	1e-109	396
R291E7	Itr_sc000256.1_g00010.1	98.79	662	8	0	1	662	1158	497	0	1179
R291E9	Itr_sc000356.1_g00011.1	100	248	0	0	1	248	2075	1828	1e-128	459
R471E11	Itr_sc002930.1_g00008.1	98.57	140	2	0	104	243	869	730	2e-65	248
R471E13	Itr_sc001683.1_g00002.1	94.96	476	22	2	1	475	1031	557	0	745
R471E18	Itr_sc000260.1_g00006.1	100	108	0	0	13	120	762	655	1e-50	200
R471E22	Itr_sc000271.1_g00088.1	99.07	108	0	1	735	842	3020	3126	3e-48	193
R471E4	Itr_sc002358.1_g00001.1	98.88	89	1	0	280	368	1418	1506	1e-38	159
R558E-2	Itr_sc000017.1_g00082.1	94.61	241	13	0	312	552	1301	1541	6e-103	374
R558E6	Itr_sc000083.1_g00047.1	98.8	167	2	0	581	747	554	720	5e-80	298
R558E9	Itr_sc000508.1_g00005.1	98.89	90	1	0	269	358	3929	4018	7e-39	161
R280D10	Itr_sc003411.1_g00001.1	92.45	636	48	0	5	640	989	354	0	909
R280D17	Itr_sc000003.1_g00035.1	100	78	0	0	657	734	240	163	7e-34	145
R280D21	Itr_sc000754.1_g00030.1	100	100	0	0	1	100	109	10	4e-47	185
R280D23	Itr_sc000111.1_g00063.1	91.3	184	16	0	1	184	366	183	8e-67	252
R280D5	Itr_sc000063.1_g00005.1	94.48	145	8	0	15	159	195	51	9e-58	224
R280D6	Itr_sc000071.1_g00011.1	96.08	153	5	1	144	295	434	282	6e-65	248
R616D-24	Itr_sc000309.1_g00002.1	100	118	0	0	365	482	874	991	3e-56	219
R616D18	Itr_sc000763.1_g00006.1	99.77	883	2	0	1	883	4251	3369	0	1620
R616D23	Itr_sc000157.1_g00001.1	98.45	258	4	0	1	258	1701	1444	8e-128	455
R616D9	Itr_sc001876.1_g00004.1	98.7	154	2	0	538	691	203	356	9e-73	274
R18C12	Itr_sc002082.1_g00007.1	96.45	423	12	1	175	597	420	1	0	695
R18C14	Itr_sc000536.1_g00009.1	97.24	290	8	0	305	594	106	395	2e-138	492
R18C5	Itr_sc032486.1_g00001.1	97.65	170	4	0	211	380	995	826	2e-78	292
R30C3	Itr_sc000096.1_g00013.1	100	67	0	0	20	86	607	541	4e-28	124
R436C13	Itr_sc003101.1_g00003.1	99.59	724	3	0	1	724	702	1425	0	1321
R367C13	Itr_sc001352.1_g00005.1	97.5	80	2	0	1	80	80	1	1e-31	137
R367C2	Itr_sc000179.1_g00004.1	98.55	69	1	0	311	379	924	992	1e-27	122
R367C20	Itr_sc001108.1_g00009.1	98.73	79	1	0	638	716	225	147	9e-33	141
R367C24	Itr_sc002748.1_g00002.1	93.48	46	3	0	287	332	353	398	4e-11	69.4
R523C23	Itr_sc000035.1_g00010.1	90.78	217	17	1	281	494	460	676	9e-77	287
R523C7	Itr_sc000219.1_g00012.1	97.56	123	3	0	1	123	929	1051	8e-55	211
R549C12	Itr_sc000729.1_g00001.1	98.44	64	1	0	416	479	1250	1313	2e-24	113
R549C17	Itr_sc000603.1_g00004.1	97.5	760	19	0	1	760	1797	1038	0	1299
R549C20	Itr_sc000016.1_g00016.1	91.67	60	2	2	104	163	330	386	2e-14	80.5
R562C1	Itr_sc003333.1_g00003.1	92.31	91	7	0	91	181	299	209	4e-30	130
R562C24	Itr_sc000018.1_g00104.1	90.43	345	33	0	7	351	498	154	1e-127	455
R564C21	Itr_sc002344.1_g00002.1	96.27	134	5	0	376	509	848	981	1e-56	220
R569C15	Itr_sc000107.1_g00029.1	100	340	0	0	1	340	1999	1660	1e-179	628
R203A14	Itr_sc001579.1_g00005.1	100	349	0	0	388	736	3435	3087	0	645
R203A19	Itr_sc000087.1_g00016.1	98.88	446	5	0	79	524	1	446	0	797
R203A2	Itr_sc001299.1_g00010.1	90.43	836	69	7	4	838	415	1240	0	1090
R203A3	Itr_sc000713.1_g00004.1	96.51	86	3	0	1	86	2157	2072	2e-33	143
R203A4	Itr_sc002001.1_g00007.1	98.72	156	2	0	467	622	351	506	6e-74	278
R243A1	Itr_sc000096.1_g00029.1	97.01	502	15	0	1	502	1392	891	0	845
R243A12	Itr_sc007458.1_g00001.1	99.19	247	2	0	4	250	69	315	1e-124	446
R243A22	Itr_sc001881.1_g00002.1	98.46	454	7	0	16	469	123	576	0	800
R243A6	Itr_sc000175.1_g00014.1	97.08	411	11	1	154	564	749	1158	0	691
R323A-1	Itr_sc000081.1_g00009.1	96.32	136	2	2	203	335	2092	1957	8e-57	220
R323A10	Itr_sc000125.1_g00051.1	98.23	283	5	0	3	285	283	1	1e-139	496
R429A11	Itr_sc000681.1_g00008.1	90.23	389	27	3	73	450	209	597	5e-140	497
R429A8	Itr_sc054585.1_g00001.1	85.32	218	17	13	50	262	2	209	2e-54	211
R550A1	Itr_sc000145.1_g00055.1	99.37	790	5	0	1	790	322	1111	0	1432
R550A15	Itr_sc000020.1_g00007.1	97.33	75	2	0	1	75	1216	1142	5e-29	128
R550A19	Itr_sc000821.1_g00007.1	96.21	211	8	0	1	211	1277	1067	4e-95	346
R550A24	Itr_sc001723.1_g00002.1	96.55	116	3	1	453	568	1	115	7e-48	191
R550A4	Itr_sc000638.1_g00003.1	99.24	132	1	0	582	713	132	1	3e-62	239
R614A7	Itr_sc001122.1_g00001.1	98.82	169	2	0	590	758	561	729	4e-81	302
R11H24	Itr_sc000063.1_g00008.1	98.18	604	11	0	168	771	1	604	0	1055
R11K24	Itr_sc000494.1_g00003.1	97.18	142	4	0	700	841	423	282	9e-63	241
R11O24	Itr_sc000199.1_g00038.1	100	111	0	0	209	319	413	303	3e-52	206
R167I24	Itr_sc000203.1_g00030.1	99.85	688	1	0	1	688	354	1041	0	1266
R209C24	Itr_sc000756.1_g00007.1	100	105	0	0	376	480	1503	1399	6e-49	195
R209E24	Itr_sc000121.1_g00036.1	97.82	641	14	0	3	643	296	936	0	1107
R209G24	Itr_sc001820.1_g00006.1	99.35	154	1	0	420	573	993	840	2e-74	279
R209I24	Itr_sc001114.1_g00013.1	97.51	482	12	0	1	482	720	239	0	824
R209M24	Itr_sc000114.1_g00011.1	96.52	517	9	4	205	721	1176	669	0	846
R220K24	Itr_sc000004.1_g00030.1	98.41	315	5	0	62	376	315	1	2e-157	555
R220N24	Itr_sc000528.1_g00004.1	99.56	226	1	0	232	457	1756	1531	2e-114	412
R228C24	Itr_sc000277.1_g00001.1	98.9	273	3	0	22	294	685	957	2e-137	488
R228M24	Itr_sc000321.1_g00002.1	100	38	0	0	4	41	629	666	7e-12	71.3
R253A24	Itr_sc000074.1_g00004.1	98.74	791	10	0	1	791	1166	1956	0	1406
R253B24	Itr_sc000463.1_g00009.1	90.43	303	12	8	6	296	1	298	1e-105	383
R253K24	Itr_sc001453.1_g00007.1	100	216	0	0	117	332	778	993	1e-110	399
R288E24	Itr_sc000073.1_g00004.1	100	189	0	0	448	636	1529	1717	1e-95	350
R288K24	Itr_sc000535.1_g00024.1	96.45	169	6	0	1	169	202	370	2e-74	279
R288N24	Itr_sc004719.1_g00002.1	93.33	270	18	0	229	498	768	499	1e-110	399
R288P24	Itr_sc000047.1_g00050.1	97.24	290	7	1	364	653	819	1107	7e-138	490
R321B24	Itr_sc000775.1_g00011.1	92.54	134	9	1	398	530	514	381	7e-48	191
R321C24	Itr_sc000145.1_g00040.1	99.08	109	0	1	93	200	340	448	7e-49	195
R321G24	Itr_sc000307.1_g00007.1	97.54	122	3	0	297	418	2478	2599	2e-53	209
R321H24	Itr_sc000345.1_g00005.1	98.09	157	3	0	96	252	157	1	8e-73	274
R321K24	Itr_sc000036.1_g00012.1	98.15	108	1	1	215	321	1239	1132	7e-47	187
R336E24	Itr_sc002049.1_g00001.1	95.62	754	30	2	7	757	1	754	0	1206
R336H24	Itr_sc000125.1_g00001.1	98.56	139	2	0	1	139	1301	1439	4e-65	246
R336K24	Itr_sc000071.1_g00015.1	91.53	59	1	2	97	155	1	55	3e-14	78.7
R336P24	Itr_sc000762.1_g00004.1	100	113	0	0	3	115	253	365	2e-53	209
R390A24	Itr_sc000603.1_g00018.1	93.54	387	1	8	1	387	381	19	3e-157	555
R390C24	Itr_sc004474.1_g00005.1	93.14	102	6	1	477	578	89	189	5e-35	148
R398F24	Itr_sc000072.1_g00005.1	84.49	419	42	12	8	425	100	496	2e-108	392
R398M24	Itr_sc001741.1_g00004.1	99.25	134	1	0	225	358	452	319	2e-63	243
R398N24	Itr_sc000122.1_g00004.1	99.89	876	1	0	1	876	2988	2113	0	1613
R3G24	Itr_sc001142.1_g00011.1	98.73	707	9	0	1	707	3098	3804	0	1256
R3J24	Itr_sc000057.1_g00005.1	97.86	281	6	0	103	383	915	635	1e-136	486
R407C24	Itr_sc001373.1_g00007.1	97.67	43	1	0	1	43	131	89	8e-13	75
R407L24	Itr_sc002167.1_g00003.1	87.18	117	6	2	102	210	125	240	6e-28	124
R407O24	Itr_sc000325.1_g00027.1	99.78	451	0	1	4	454	2402	1953	0	826
R450B24	Itr_sc001311.1_g00001.1	99.41	170	1	0	179	348	1408	1577	1e-83	309
R450P24	Itr_sc000002.1_g00021.1	98.7	463	6	0	37	499	1	463	0	822
R501A24	Itr_sc000381.1_g00005.1	98.79	414	5	0	1	414	414	1	0	737
R501F24	Itr_sc000689.1_g00001.1	97.87	422	9	0	1	422	992	1413	0	730
R537G24	Itr_sc000181.1_g00041.1	98.36	304	5	0	480	783	515	818	3e-151	534
R537H24	Itr_sc000391.1_g00001.1	98.65	813	11	0	4	816	2335	3147	0	1441
R537J24	Itr_sc004297.1_g00002.1	79.37	412	65	19	1	402	1435	1836	3e-72	272
R537L24	Itr_sc000564.1_g00013.1	100	105	0	0	592	696	2821	2717	6e-49	195
R539C24	Itr_sc001930.1_g00001.1	99.37	158	1	0	649	806	1245	1088	1e-76	287
R539H24	Itr_sc001609.1_g00002.1	98.42	317	5	0	1	317	837	521	2e-158	558
R539J24	Itr_sc002045.1_g00010.1	100	68	0	0	400	467	1170	1103	2e-28	126
R539K24	Itr_sc000564.1_g00013.1	100	116	0	0	436	551	2821	2706	3e-55	215
R539L24	Itr_sc000897.1_g00021.1	87.11	380	19	13	1	353	1462	1086	4e-112	403
R541A24	Itr_sc000168.1_g00005.1	98	750	15	0	1	750	811	62	0	1303
R541H24	Itr_sc000390.1_g00008.1	99.37	158	1	0	103	260	117	274	1e-76	287
R602A24	Itr_sc014783.1_g00001.1	93.54	449	29	0	169	617	449	1	0	669
R602D24	Itr_sc000186.1_g00003.1	95.13	349	17	0	1	349	1033	685	1e-156	551
R602G24	Itr_sc000033.1_g00041.1	96.64	238	8	0	369	606	181	418	2e-109	396
R602H24	Itr_sc000096.1_g00021.1	99.13	574	5	0	1	574	574	1	0	1033
R602M24	Itr_sc000450.1_g00012.1	98.46	325	5	0	487	811	1623	1299	7e-163	573
R609M24	Itr_sc046416.1_g00001.1	95.65	184	8	0	629	812	1	184	2e-79	296
R619B24	Itr_sc003975.1_g00002.1	98.93	751	8	0	54	804	1495	745	0	1343
R619K24	Itr_sc006618.1_g00001.1	73.51	638	161	7	1	634	1142	1775	3e-61	235
R7D24	Itr_sc002013.1_g00003.1	94.7	132	7	0	1	132	137	6	5e-53	206
R7I24	Itr_sc000585.1_g00010.1	92.8	125	9	0	703	827	459	583	5e-45	182
R7J24	Itr_sc004475.1_g00001.1	93.87	522	32	0	1	522	1245	724	0	787
R7O24	Itr_sc003168.1_g00003.1	96.75	369	12	0	1	369	372	4	9e-176	616
R167C23	Itr_sc000759.1_g00023.1	92.45	53	4	0	207	259	258	310	2e-13	76.8
R167L23	Itr_sc005198.1_g00002.1	97.78	90	2	0	1	90	139	50	4e-38	156
R170H23	Itr_sc000127.1_g00010.1	98.02	555	11	0	266	820	724	170	0	965
R170J23	Itr_sc000489.1_g00020.1	100	258	0	0	1	258	2130	1873	6e-134	477
R170M23	Itr_sc000285.1_g00009.1	98.11	371	7	0	435	805	5223	5593	0	647
R199K23	Itr_sc000102.1_g00001.1	99.72	354	1	0	435	788	6991	6638	0	649
R228A23	Itr_sc000625.1_g00005.1	98.07	363	7	0	1	363	383	21	0	632
R228B23	Itr_sc010829.1_g00001.1	93	243	16	1	3	244	16	258	3e-97	353
R228C23	Itr_sc002342.1_g00001.1	100	100	0	0	56	155	699	600	7e-47	185
R228F23	Itr_sc033814.1_g00001.1	93.65	189	12	0	1	189	480	292	7e-76	283
R228M23	Itr_sc045445.1_g00001.1	94.48	308	17	0	1	308	579	272	8e-134	475
R228N23	Itr_sc000055.1_g00014.1	100	648	0	0	1	648	1137	1784	0	1197
R228O23	Itr_sc002526.1_g00001.1	96.94	98	2	1	387	483	327	424	1e-39	163
R270E23	Itr_sc000065.1_g00008.1	100	168	0	0	1	168	168	1	6e-84	311
R270I23	Itr_sc007063.1_g00002.1	96.68	331	11	0	1	331	331	1	3e-156	551
R270K23	Itr_sc003756.1_g00001.1	96.55	840	23	3	1	834	1869	1030	0	1386
R297C23	Itr_sc000957.1_g00002.1	98.54	274	2	1	3	274	274	1	1e-135	483
R297E23	Itr_sc000039.1_g00002.1	98.08	104	2	0	353	456	2398	2295	5e-45	182
R297K23	Itr_sc001624.1_g00006.1	99.07	323	3	0	150	472	1812	1490	5e-165	580
R3B23	Itr_sc000600.1_g00004.1	96.91	97	1	2	595	690	367	462	6e-39	161
R3I23	Itr_sc000177.1_g00018.1	100	92	0	0	371	462	3144	3053	1e-41	171
R537M23	Itr_sc000397.1_g00010.1	97.3	111	3	0	1	111	111	221	2e-47	189
R537O23	Itr_sc000665.1_g00016.1	97.33	150	4	0	1	150	693	544	5e-68	255
R551F23	Itr_sc000015.1_g00019.1	99.25	398	3	0	1	398	586	189	0	719
R551L23	Itr_sc000906.1_g00004.1	98.31	354	3	1	1	351	699	346	3e-176	617
R554C23	Itr_sc000246.1_g00040.1	97.69	260	6	0	1	260	647	388	5e-125	448
R554L23	Itr_sc000581.1_g00002.1	97.22	72	1	1	472	543	254	324	1e-26	121
R554N23	Itr_sc000136.1_g00027.1	100	167	0	0	184	350	1419	1253	2e-83	309
R554O23	Itr_sc000051.1_g00041.1	99.34	152	1	0	62	213	4294	4143	6e-74	276
R578F23	Itr_sc050768.1_g00001.1	99.35	309	2	0	328	636	1	309	4e-159	560
R578M23	Itr_sc000968.1_g00005.1	98.53	272	4	0	264	535	2650	2379	4e-135	481
R615C23	Itr_sc000026.1_g00057.1	99.34	605	4	0	287	891	1427	823	0	1096
R615G23	Itr_sc000805.1_g00008.1	99.05	211	2	0	2	212	658	868	2e-104	379
R615P23	Itr_sc001073.1_g00001.1	99.12	796	7	0	1	796	55	850	0	1432
R61C23	Itr_sc000228.1_g00015.1	98.7	847	11	0	1	847	1164	318	0	1504
R61O23	Itr_sc000034.1_g00059.1	98.36	304	4	1	126	429	1572	1270	8e-151	532
R83H23	Itr_sc000206.1_g00005.1	99.22	129	1	0	38	166	1689	1561	1e-60	233
R83K23	Itr_sc000135.1_g00029.1	93.01	715	47	2	1	713	595	1308	0	1040
R83O23	Itr_sc000944.1_g00010.1	95.31	128	4	2	518	643	164	291	4e-51	202
R14A22	Itr_sc000011.1_g00141.1	99.54	434	2	0	324	757	1172	739	0	791
R14C22	Itr_sc000314.1_g00002.1	99.37	158	1	0	371	528	308	465	7e-77	287
R14J22	Itr_sc000644.1_g00010.1	97.4	77	1	1	244	319	799	875	1e-29	130
R239A22	Itr_sc000022.1_g00008.1	98.81	168	2	0	1	168	168	1	1e-80	300
R239K22	Itr_sc002651.1_g00004.1	98.92	277	3	0	1	277	277	1	2e-139	496
R289F22	Itr_sc000548.1_g00004.1	99.22	385	3	0	181	565	2262	2646	0	695
R289H22	Itr_sc000132.1_g00023.1	97.49	239	6	0	536	774	1627	1865	2e-113	409
R289J22	Itr_sc000092.1_g00012.1	97.58	455	10	1	193	646	1881	1427	0	778
R289M22	Itr_sc000623.1_g00004.1	95.06	81	4	0	200	280	632	712	7e-29	128
R289O22	Itr_sc002589.1_g00002.1	100	195	0	0	365	559	236	430	6e-99	361
R315A22	Itr_sc000008.1_g00015.1	97.62	210	5	0	102	311	1200	1409	7e-99	361
R315C22	Itr_sc002026.1_g00003.1	99.45	182	1	0	1	182	420	601	4e-90	331
R315H22	Itr_sc000416.1_g00009.1	99.14	232	2	0	303	534	831	600	3e-116	418
R315J22	Itr_sc001304.1_g00004.1	98.01	806	16	0	1	806	29	834	0	1400
R315L22	Itr_sc001707.1_g00001.1	100	50	0	0	540	589	450	401	2e-18	93.5
R315M22	Itr_sc001746.1_g00010.1	98.1	580	11	0	1	580	1684	1105	0	1011
R315N22	Itr_sc002635.1_g00001.1	99.71	678	2	0	1	678	1611	934	0	1242
R334D22	Itr_sc001535.1_g00003.1	98.04	817	16	0	1	817	1987	1171	0	1421
R334H22	Itr_sc000152.1_g00031.1	97.76	402	9	0	17	418	402	1	0	693
R334K22	Itr_sc000995.1_g00015.1	98.23	339	6	0	1	339	339	1	3e-169	593
R334N22	Itr_sc000003.1_g00033.1	88.98	118	9	2	317	430	552	669	2e-33	143
R344A22	Itr_sc000003.1_g00053.1	97	100	3	0	1	100	832	733	4e-42	169
R383E22	Itr_sc000010.1_g00009.1	98.11	53	1	0	701	753	742	794	3e-18	93.5
R383F22	Itr_sc000211.1_g00001.1	97.78	585	13	0	272	856	442	1026	0	1009
R383P22	Itr_sc002282.1_g00005.1	98.47	523	8	0	1	523	862	340	0	922
R403B22	Itr_sc000096.1_g00031.1	97.94	485	10	0	1	485	689	205	0	841
R403F22	Itr_sc000665.1_g00001.1	100	135	0	0	620	754	1393	1259	1e-65	250
R403K22	Itr_sc001461.1_g00002.1	92.78	97	7	0	3	99	561	657	9e-33	141
R41E22	Itr_sc000056.1_g00021.1	98.15	54	1	0	1	54	2513	2566	7e-19	95.3
R41F22	Itr_sc000219.1_g00041.1	97.84	231	5	0	1	231	1468	1698	1e-110	399
R41O22	Itr_sc016906.1_g00001.1	78.47	144	24	4	572	713	2113	1975	1e-16	87.9
R551O22	Itr_sc004696.1_g00003.1	99.4	166	1	0	511	676	490	655	3e-81	302
R608D22	Itr_sc000614.1_g00005.1	98.86	175	2	0	493	667	375	549	2e-84	313
R608F22	Itr_sc000754.1_g00013.1	99.72	360	1	0	1	360	68	427	0	660
R608O22	Itr_sc000285.1_g00005.1	78.16	412	82	5	118	525	198	605	3e-67	255
R620C22	Itr_sc002310.1_g00009.1	91.25	537	40	7	252	783	805	271	0	725
R620J22	Itr_sc000020.1_g00026.1	95.69	580	16	5	1	577	574	1	0	924
R6E22	Itr_sc040431.1_g00001.1	97.81	228	4	1	4	230	228	1	2e-108	392
R6H22	Itr_sc000298.1_g00015.1	91.21	535	33	5	1	532	725	202	0	715
R6M22	Itr_sc002962.1_g00002.1	83.18	333	56	0	5	337	1560	1228	2e-82	305
R88B22	Itr_sc000118.1_g00021.1	98.05	307	6	0	155	461	1289	983	2e-151	534
R88C22	Itr_sc000144.1_g00030.1	98.4	187	1	2	337	522	186	1	7e-89	327
R88D22	Itr_sc001425.1_g00005.1	98.05	154	2	1	307	460	276	124	1e-70	267
R88G22	Itr_sc000162.1_g00017.1	99.15	703	6	0	10	712	1	703	0	1266
R88I22	Itr_sc000440.1_g00013.1	100	182	0	0	410	591	899	718	1e-91	337
R88M22	Itr_sc000517.1_g00003.1	98.83	171	2	0	387	557	1014	844	3e-82	305
R8D22	Itr_sc000392.1_g00033.1	98.81	336	4	0	1	336	632	967	1e-170	599
R8I22	Itr_sc000799.1_g00004.1	95.35	775	33	2	1	772	1424	650	0	1229
R117D21	Itr_sc000863.1_g00014.1	97.18	177	5	0	74	250	2253	2077	1e-80	300
R166C21	Itr_sc023252.1_g00001.1	90.87	263	22	2	457	717	245	507	4e-96	351
R166G21	Itr_sc000623.1_g00004.1	98.96	96	1	0	453	548	531	436	3e-42	172
R187K21	Itr_sc000150.1_g00010.1	99.35	155	1	0	1	155	1037	883	5e-75	281
R187L21	Itr_sc000743.1_g00004.1	98.03	254	5	0	342	595	1145	1398	2e-123	442
R198G21	Itr_sc000022.1_g00003.1	100	74	0	0	1	74	164	237	1e-31	137
R198H21	Itr_sc005991.1_g00002.1	99.56	229	1	0	563	791	1	229	4e-116	418
R198O21	Itr_sc000139.1_g00034.1	99.5	402	2	0	1	402	509	910	0	732
R209C21	Itr_sc015922.1_g00001.1	95.43	350	16	0	57	406	1	350	2e-158	558
R209H21	Itr_sc032458.1_g00001.1	92.28	505	39	0	81	585	1	505	0	717
R209I21	Itr_sc001094.1_g00003.1	100	542	0	0	1	542	334	875	0	1002
R209K21	Itr_sc000387.1_g00038.1	99.1	778	4	2	65	842	3312	2538	0	1395
R220A21	Itr_sc004791.1_g00002.1	88.31	77	9	0	21	97	380	456	3e-19	93.5
R220E21	Itr_sc000037.1_g00005.1	100	115	0	0	695	809	234	120	2e-54	213
R270F21	Itr_sc002858.1_g00004.1	99.62	522	2	0	1	522	1048	527	0	953
R311G21	Itr_sc000874.1_g00004.1	98.07	622	12	0	1	622	887	266	0	1083
R311K21	Itr_sc000121.1_g00009.1	98.72	78	1	0	702	779	905	982	3e-32	139
R352B21	Itr_sc003145.1_g00002.1	99.24	132	1	0	151	282	1614	1483	2e-62	239
R352L21	Itr_sc000096.1_g00012.1	99.27	137	1	0	128	264	770	634	5e-65	248
R363A21	Itr_sc000977.1_g00007.1	100	78	0	0	527	604	460	537	6e-34	145
R363E21	Itr_sc000322.1_g00009.1	93.85	130	7	1	366	495	825	953	7e-49	195
R363I21	Itr_sc005003.1_g00001.1	96.44	533	16	2	1	530	1710	1178	0	876
R363K21	Itr_sc000449.1_g00015.1	98.94	377	1	2	1	374	775	399	0	671
R37A21	Itr_sc000764.1_g00015.1	99.81	537	1	0	1	537	740	1276	0	987
R37C21	Itr_sc000990.1_g00006.1	83.26	472	79	0	138	609	1776	1305	4e-121	435
R37K21	Itr_sc000324.1_g00006.1	95.29	297	11	2	1	294	883	587	1e-131	468
R387N21	Itr_sc000415.1_g00017.1	98.12	746	14	0	1	746	444	1189	0	1301
R387P21	Itr_sc000127.1_g00021.1	98.63	73	1	0	407	479	570	642	2e-29	130
R490I21	Itr_sc001386.1_g00010.1	97.61	586	11	2	68	650	1236	651	0	1002
R490J21	Itr_sc004426.1_g00005.1	97.75	89	2	0	410	498	1392	1304	9e-37	154
R490L21	Itr_sc000361.1_g00001.1	99.64	274	1	0	1	274	511	784	3e-141	501
R547D21	Itr_sc000209.1_g00032.1	98.74	476	6	0	39	514	1479	1004	0	846
R547F21	Itr_sc000524.1_g00019.1	100	126	0	0	1	126	1006	1131	1e-60	233
R547L21	Itr_sc000256.1_g00005.1	98.85	433	4	1	295	727	227	658	0	771
R554C21	Itr_sc003307.1_g00003.1	97.5	280	7	0	1	280	1820	2099	5e-135	479
R554I21	Itr_sc000801.1_g00006.1	98.96	96	1	0	593	688	1386	1291	3e-42	172
R554O21	Itr_sc000066.1_g00049.1	99.28	279	2	0	212	490	2210	1932	3e-142	505
R602A21	Itr_sc000721.1_g00001.1	97.85	279	6	0	1	279	279	1	1e-135	483
R602C21	Itr_sc003443.1_g00004.1	86.92	665	85	2	1	664	620	1283	0	745
R602I21	Itr_sc003443.1_g00004.1	85.05	776	110	6	1	773	620	1392	0	785
R602O21	Itr_sc000184.1_g00031.1	97.51	803	20	0	1	803	2204	1402	0	1373
R604A21	Itr_sc000404.1_g00013.1	95.88	437	18	0	161	597	1343	907	0	708
R604B21	Itr_sc000805.1_g00008.1	97.43	272	7	0	1	272	647	376	5e-130	464
R604C21	Itr_sc000030.1_g00031.1	96.74	92	3	0	331	422	92	1	6e-37	154
R604D21	Itr_sc002142.1_g00012.1	100	51	0	0	1	51	1762	1812	1e-19	95.3
R604F21	Itr_sc000253.1_g00010.1	100	165	0	0	161	325	1260	1096	3e-82	305
R604M21	Itr_sc001692.1_g00011.1	98.22	169	3	0	630	798	169	1	2e-79	296
R604P21	Itr_sc004681.1_g00002.1	92.83	558	40	0	2	559	1272	1829	0	809
R613I21	Itr_sc000874.1_g00006.1	98.72	78	1	0	25	102	2066	2143	2e-32	139
R223C20	Itr_sc000015.1_g00007.1	90.13	233	14	5	424	653	1277	1051	5e-79	294
R223E20	Itr_sc000955.1_g00007.1	98.19	221	4	0	113	333	2623	2843	9e-107	387
R223M20	Itr_sc002471.1_g00002.1	96.65	388	10	1	1	385	809	422	0	641
R223P20	Itr_sc000887.1_g00006.1	98.15	162	3	0	342	503	583	744	1e-75	283
R250A20	Itr_sc000157.1_g00001.1	97.53	849	21	0	1	849	1423	2271	0	1452
R250M20	Itr_sc000098.1_g00015.1	100	41	0	0	775	815	1134	1094	3e-13	76.8
R250P20	Itr_sc000390.1_g00010.1	97.78	90	2	0	531	620	2951	3040	3e-37	156
R255E20	Itr_sc000873.1_g00017.1	81.43	280	46	6	366	644	317	43	9e-58	224
R255I20	Itr_sc003986.1_g00001.1	92.97	327	17	5	304	630	238	558	3e-132	472
R255K20	Itr_sc001126.1_g00006.1	95.7	93	4	0	612	704	112	20	2e-35	150
R255O20	Itr_sc000403.1_g00035.1	98.7	845	11	0	1	845	1257	413	0	1500
R261B20	Itr_sc000091.1_g00066.1	96.18	131	5	0	407	537	131	1	5e-55	215
R261C20	Itr_sc001426.1_g00007.1	99.52	207	1	0	101	307	644	850	6e-104	377
R261L20	Itr_sc000536.1_g00007.1	100	72	0	0	1	72	815	886	1e-30	134
R261M20	Itr_sc001332.1_g00002.1	99.11	224	2	0	1	224	428	651	1e-111	403
R261P20	Itr_sc000005.1_g00043.1	99.55	222	1	0	116	337	2013	1792	3e-112	405
R270N20	Itr_sc001660.1_g00001.1	99.73	372	1	0	449	820	1582	1953	0	682
R281D20	Itr_sc000100.1_g00004.1	97.79	136	3	0	1	136	136	1	4e-61	235
R281K20	Itr_sc005427.1_g00002.1	97.89	95	2	0	164	258	744	838	5e-40	165
R313D20	Itr_sc000202.1_g00019.1	99.66	589	2	0	228	816	202	790	0	1077
R313I20	Itr_sc002252.1_g00004.1	100	38	0	0	1	38	492	529	1e-12	71.3
R313K20	Itr_sc001939.1_g00003.1	98.47	326	5	0	416	741	553	878	2e-163	575
R336O20	Itr_sc002742.1_g00002.1	99.14	581	5	0	1	581	583	3	0	1046
R357C20	Itr_sc000123.1_g00009.1	100	214	0	0	584	797	2351	2564	2e-109	396
R357J20	Itr_sc000082.1_g00041.1	98.06	774	15	0	1	774	774	1	0	1347
R357P20	Itr_sc001124.1_g00004.1	96.08	204	5	1	142	342	757	554	2e-89	329
R358A20	Itr_sc001031.1_g00003.1	97.91	812	17	0	1	812	961	150	0	1406
R358C20	Itr_sc000991.1_g00001.1	99.09	110	1	0	261	370	1118	1009	5e-50	198
R358E20	Itr_sc005372.1_g00002.1	99.18	245	2	0	374	618	265	21	2e-123	442
R358J20	Itr_sc000926.1_g00002.1	97.74	133	0	1	1	130	3239	3371	2e-58	226
R413D20	Itr_sc000144.1_g00013.1	98	750	12	1	1	750	428	1174	0	1299
R413J20	Itr_sc001267.1_g00006.1	99.21	127	1	0	1	127	468	342	2e-59	230
R413N20	Itr_sc003866.1_g00004.1	88.54	445	51	0	7	451	113	557	7e-153	540
R559F20	Itr_sc059654.1_g00001.1	96.39	249	9	0	100	348	1	249	5e-114	411
R559K20	Itr_sc004980.1_g00001.1	100	89	0	0	737	825	1122	1034	5e-40	165
R559P20	Itr_sc000473.1_g00006.1	95.93	123	5	0	160	282	50	172	1e-50	200
R604P20	Itr_sc000748.1_g00003.1	97.42	155	4	0	178	332	1396	1242	5e-70	265
R6I20	Itr_sc000414.1_g00008.1	99.02	102	1	0	54	155	238	137	1e-45	183
R6J20	Itr_sc000961.1_g00004.1	98.15	486	9	0	1	486	486	1	0	848
R6L20	Itr_sc002994.1_g00002.1	98.03	304	6	0	3	306	2598	2295	1e-149	529
R6N20	Itr_sc000080.1_g00014.1	99.32	294	2	0	142	435	1165	1458	1e-150	532
R6O20	Itr_sc001039.1_g00013.1	100	120	0	0	89	208	423	542	3e-57	222
R83I20	Itr_sc000176.1_g00010.1	94.01	801	18	13	1	795	1200	424	0	1186
R83O20	Itr_sc002006.1_g00003.1	98.82	170	2	0	574	743	1348	1179	1e-81	303
R147C19	Itr_sc001579.1_g00005.1	99.18	244	2	0	1	244	1444	1201	2e-123	440
R147E19	Itr_sc000593.1_g00001.1	97.25	109	3	0	1	109	494	386	4e-47	185
R147L19	Itr_sc000940.1_g00020.1	97.46	118	3	0	1	118	367	250	5e-52	202
R14E19	Itr_sc002314.1_g00001.1	99.17	242	2	0	1	242	1228	987	7e-122	436
R14H19	Itr_sc001660.1_g00001.1	84.47	206	26	6	422	624	4405	4607	4e-50	198
R14J19	Itr_sc000298.1_g00015.1	98.14	215	4	0	1	215	711	497	1e-103	375
R14K19	Itr_sc000074.1_g00024.1	98.18	55	1	0	114	168	300	354	4e-20	97.1
R14N19	Itr_sc006205.1_g00001.1	100	81	0	0	338	418	117	37	7e-36	150
R16C19	Itr_sc001803.1_g00009.1	99.15	117	1	0	275	391	762	646	7e-54	211
R16J19	Itr_sc000187.1_g00025.1	98.47	131	2	0	1	131	131	1	6e-60	231
R16N19	Itr_sc000001.1_g00008.1	99.42	171	1	0	236	406	853	683	6e-84	311
R16P19	Itr_sc001045.1_g00026.1	100	102	0	0	504	605	3310	3411	3e-47	189
R170F19	Itr_sc001391.1_g00011.1	92.39	184	6	3	4	187	220	45	3e-67	255
R170K19	Itr_sc000436.1_g00030.1	97.18	354	10	0	1	354	280	633	1e-170	599
R228C19	Itr_sc001855.1_g00005.1	99.12	113	1	0	1	113	2363	2251	1e-52	204
R228F19	Itr_sc000403.1_g00043.1	98.75	240	3	0	408	647	693	454	5e-119	427
R228K19	Itr_sc005369.1_g00001.1	99.41	339	2	0	140	478	1156	818	7e-176	616
R228L19	Itr_sc003219.1_g00002.1	100	63	0	0	239	301	523	461	1e-25	117
R228N19	Itr_sc000271.1_g00014.1	100	152	0	0	163	314	29	180	4e-75	281
R250B19	Itr_sc000999.1_g00006.1	97.72	395	9	0	1	395	1189	795	0	680
R250H19	Itr_sc000438.1_g00021.1	98.68	76	1	0	1	76	513	438	3e-31	135
R250J19	Itr_sc000387.1_g00004.1	100	112	0	0	335	446	1052	941	5e-53	207
R250P19	Itr_sc002520.1_g00006.1	98.95	191	2	0	575	765	362	172	2e-93	342
R288A19	Itr_sc000286.1_g00006.1	98.89	810	9	0	1	810	955	1764	0	1447
R288B19	Itr_sc000788.1_g00005.1	100	58	0	0	66	123	58	1	9e-23	108
R288D19	Itr_sc000926.1_g00003.1	94.44	108	6	0	18	125	112	5	1e-40	167
R288J19	Itr_sc000386.1_g00021.1	97.08	137	4	0	8	144	305	169	4e-60	231
R288O19	Itr_sc000151.1_g00034.1	98.81	758	5	3	1	758	946	193	0	1347
R289C19	Itr_sc000399.1_g00010.1	100	161	0	0	25	185	869	1029	3e-80	298
R289N19	Itr_sc000305.1_g00019.1	100	844	0	0	1	844	2864	3707	0	1559
R289O19	Itr_sc002700.1_g00007.1	99.12	228	2	0	430	657	372	145	5e-114	411
R311D19	Itr_sc000852.1_g00006.1	98.32	772	10	2	1	769	1264	2035	0	1351
R311F19	Itr_sc000177.1_g00004.1	99.85	686	1	0	1	686	115	800	0	1262
R311L19	Itr_sc000036.1_g00031.1	100	81	0	0	109	189	280	200	2e-35	150
R334D19	Itr_sc000007.1_g00018.1	98.22	394	7	0	57	450	822	429	0	689
R334J19	Itr_sc000065.1_g00046.1	94.29	105	5	1	556	660	190	87	2e-38	159
R390L19	Itr_sc001308.1_g00006.1	98.83	256	3	0	269	524	2131	1876	7e-128	457
R413B19	Itr_sc000017.1_g00045.1	85.35	273	38	2	45	316	347	618	5e-75	281
R413D19	Itr_sc002993.1_g00002.1	99.48	193	1	0	325	517	1481	1289	4e-96	351
R413F19	Itr_sc000588.1_g00010.1	96.79	312	10	0	361	672	312	1	3e-147	521
R413G19	Itr_sc000065.1_g00023.1	98.91	552	3	2	224	772	201	752	0	983
R413J19	Itr_sc000071.1_g00033.1	98.87	266	3	0	144	409	1838	2103	2e-133	475
R413L19	Itr_sc000012.1_g00049.1	100	138	0	0	177	314	571	434	3e-67	255
R453N19	Itr_sc000049.1_g00032.1	100	133	0	0	405	537	1034	1166	2e-64	246
R490H19	Itr_sc001592.1_g00011.1	96.43	280	10	0	1	280	326	605	5e-130	462
R490L19	Itr_sc000105.1_g00015.1	99.07	107	1	0	1	107	691	585	2e-48	193
R519L19	Itr_sc000159.1_g00014.1	100	100	0	0	600	699	560	461	4e-46	185
R519N19	Itr_sc000267.1_g00011.1	100	99	0	0	722	820	706	804	2e-45	183
[truncated: 766 more rows]
