# Supplementary material for: A genome-wide BAC-end sequence survey provides first insights into sweetpotato (Ipomoea batatas (L.) Lam.) genome composition
Source: BMC Genomics. 2016 Nov 21;17:945. doi: 10.1186/s12864-016-3302-1 (PMC5117676; doi:10.1186/s12864-016-3302-1)
Supplement: Additional file 8: Table S8. — The BLASTN searching results of 11542 BESs with 0431–1 database. (XLS 466 kb) [file 12864_2016_3302_MOESM8_ESM.xls]

## Sheet: Table S8
Additional file 8:Table S8. The BLASTN searching results of 11542 BESs with 0431-1 database.
query id	subject id	% identity	alignment length	mismatches	gap opens	q. start	q. end	s. start	s. end	evalue	bit score
F107P24	Itrk_sc0007324.1_g000003.1	90.74	162	6	3	1	162	153	1	4e-53	207
F236P10	Itrk_sc0014969.1_g000001.1	98.42	505	8	0	1	505	505	1	0	889
F236P14	Itrk_sc0013710.1_g000001.1	99.6	757	3	0	56	812	2902	2146	0	1382
F236P23	Itrk_sc0065590.1_g000001.1	99.33	150	1	0	493	642	49	198	6e-72	272
F236P24	Itrk_sc0001250.1_g000013.1	99.18	122	1	0	1	122	322	201	2e-56	220
F236P8	Itrk_sc0001586.1_g000006.1	99.08	109	1	0	181	289	598	490	3e-49	196
F482O10	Itrk_sc0003510.1_g000008.1	96.21	211	8	0	500	710	1288	1078	3e-94	346
F482O13	Itrk_sc0001635.1_g000004.1	99.16	119	1	0	93	211	1252	1370	7e-55	215
F482O3	Itrk_sc0000653.1_g000009.1	95.14	473	22	1	2	474	706	1177	0	745
F482O5	Itrk_sc0006753.1_g000005.1	95.82	239	10	0	4	242	2741	2503	6e-107	387
F497O21	Itrk_sc0036179.1_g000001.1	96.26	107	3	1	316	421	350	244	1e-42	174
F561O13	Itrk_sc0020193.1_g000001.1	98.59	142	2	0	62	203	1	142	2e-66	252
F561O15	Itrk_sc0006661.1_g000007.1	100	210	0	0	1	210	210	1	4e-107	388
F561O16	Itrk_sc0001499.1_g000002.1	97.05	679	17	1	1	676	2158	1480	0	1140
F561O18	Itrk_sc0009996.1_g000001.1	96.57	496	16	1	10	505	1696	1202	0	821
F561O19	Itrk_sc0000007.1_g000064.1	97.35	491	12	1	1	491	1110	621	0	833
F561O24	Itrk_sc0025136.1_g000001.1	97.83	138	2	1	261	398	395	531	2e-61	237
F561O3	Itrk_sc0004866.1_g000003.1	99.38	161	1	0	1	161	713	873	4e-78	292
F604O12	Itrk_sc0150103.1_g000001.1	97.08	240	7	0	515	754	63	302	5e-112	405
F604O6	Itrk_sc0002979.1_g000005.1	95.68	324	14	0	1	324	1834	1511	4e-147	521
F604O7	Itrk_sc0001364.1_g000005.1	99.44	180	1	0	482	661	765	586	1e-88	327
F91O15	Itrk_sc0003372.1_g000003.1	99.04	104	1	0	1	104	1297	1194	2e-46	187
F91O9	Itrk_sc0011486.1_g000001.1	98.43	127	2	0	1	127	160	34	9e-58	224
F193N22	Itrk_sc0063905.1_g000001.1	96.46	367	10	1	274	637	367	1	2e-171	603
F193N24	Itrk_sc0000435.1_g000005.1	98.76	726	4	3	33	753	4800	4075	0	1286
F311N12	Itrk_sc0061464.1_g000001.1	98.31	237	4	0	154	390	237	1	2e-115	416
F311N19	Itrk_sc0001141.1_g000009.1	98	100	1	1	282	381	280	378	4e-42	172
F311N21	Itrk_sc0000342.1_g000010.1	99.16	357	3	0	179	535	357	1	0	643
F311N6	Itrk_sc0001454.1_g000010.1	98.9	365	4	0	1	365	89	453	0	652
F311N8	Itrk_sc0000215.1_g000010.1	98.69	383	5	0	1	383	976	594	0	680
F349N22	Itrk_sc0015767.1_g000001.1	97.54	122	3	0	634	755	69	190	4e-53	209
F349N23	Itrk_sc0015767.1_g000001.1	96.92	130	4	0	541	670	69	198	6e-56	219
F349N3	Itrk_sc0000007.1_g000010.1	90.41	146	8	2	1	145	549	689	2e-46	187
F349N6	Itrk_sc0013205.1_g000002.1	98.54	479	7	0	1	479	266	744	0	846
F401N11	Itrk_sc0000124.1_g000003.1	99.11	112	1	0	601	712	820	931	8e-51	202
F401N12	Itrk_sc0005476.1_g000002.1	98.44	256	4	0	470	725	322	67	6e-126	451
F401N22	Itrk_sc0009217.1_g000001.1	99.49	197	1	0	531	727	2366	2170	5e-98	359
F414N11	Itrk_sc0002483.1_g000007.1	85.76	316	43	2	107	421	1	315	2e-90	333
F414N19	Itrk_sc0000663.1_g000005.1	100	203	0	0	280	482	1968	2170	4e-103	375
F414N21	Itrk_sc0001976.1_g000008.1	99.28	139	1	0	576	714	721	859	7e-66	252
F414N9	Itrk_sc0010961.1_g000001.1	97.78	361	8	0	1	361	93	453	8e-178	623
F430N16	Itrk_sc0129250.1_g000001.1	95.59	340	15	0	3	342	7	346	2e-154	545
F430N18	Itrk_sc0001345.1_g000003.1	97.48	476	12	0	1	476	799	1274	0	813
F430N5	Itrk_sc0008943.1_g000001.1	100	167	0	0	99	265	1186	1352	3e-83	309
F430N6	Itrk_sc0005571.1_g000002.1	97.2	607	17	0	68	674	3448	2842	0	1027
F430N8	Itrk_sc0031376.1_g000001.1	87.39	111	14	0	1	111	340	450	1e-28	128
F595N-1	Itrk_sc0011751.1_g000001.1	96.52	316	11	0	1	316	423	108	1e-147	523
F595N10	Itrk_sc0000001.1_g000031.1	97.81	320	7	0	6	325	2014	1695	2e-156	553
F595N17	Itrk_sc0000181.1_g000007.1	98.46	324	5	0	380	703	1400	1077	5e-162	571
F595N21	Itrk_sc0010121.1_g000001.1	95.08	813	40	0	1	813	2250	1438	0	1280
F595N6	Itrk_sc0000396.1_g000005.1	100	135	0	0	229	363	720	586	2e-65	250
F595N7	Itrk_sc0001452.1_g000007.1	89.05	493	20	16	1	486	466	1	8e-165	580
F80N11	Itrk_sc0160995.1_g000001.1	96.27	295	11	0	283	577	1	295	5e-136	484
F80N12	Itrk_sc0001398.1_g000010.1	100	130	0	0	455	584	216	345	2e-62	241
F80N5	Itrk_sc0000647.1_g000004.1	91.12	169	11	3	586	752	765	931	4e-58	226
F80N6	Itrk_sc0097411.1_g000001.1	97.04	135	4	0	355	489	1	135	1e-58	228
F154M20	Itrk_sc0005613.1_g000002.1	98.34	543	9	0	117	659	252	794	0	953
F154M21	Itrk_sc0001185.1_g000019.1	96.54	405	12	1	77	481	3888	3486	0	669
F154M6	Itrk_sc0000102.1_g000018.1	97.5	280	7	0	163	442	1740	1461	2e-134	479
F180M4	Itrk_sc0006210.1_g000002.1	99.35	306	2	0	1	306	765	460	2e-157	555
F180M7	Itrk_sc0001947.1_g000008.1	99.84	608	1	0	68	675	707	100	0	1118
F180M8	Itrk_sc0000085.1_g000011.1	98.33	240	4	0	4	243	240	1	3e-117	422
F231M1	Itrk_sc0000734.1_g000004.1	99.7	332	1	0	2	333	1732	1401	2e-173	608
F231M13	Itrk_sc0000078.1_g000007.1	99.02	204	2	0	90	293	3896	3693	1e-100	366
F231M18	Itrk_sc0000128.1_g000006.1	100	233	0	0	1	233	259	491	2e-120	431
F231M6	Itrk_sc0000280.1_g000032.1	95.91	220	8	1	1	219	513	732	2e-97	355
F324M18	Itrk_sc0006180.1_g000001.1	99.25	134	1	0	420	553	537	404	4e-63	243
F324M5	Itrk_sc0000407.1_g000010.1	97.35	113	3	0	172	284	548	436	4e-48	193
F412M17	Itrk_sc0000400.1_g000004.1	90.85	306	16	5	1	295	1	305	2e-110	399
F412M19	Itrk_sc0153820.1_g000001.1	99.1	333	3	0	259	591	333	1	2e-170	599
F412M22	Itrk_sc0001172.1_g000003.1	98.03	456	9	0	1	456	1492	1037	0	793
F412M4	Itrk_sc0179450.1_g000001.1	99.45	183	1	0	1	183	183	1	2e-90	333
F412M7	Itrk_sc0001834.1_g000008.1	97.96	245	4	1	265	509	378	621	1e-117	424
F79M1	Itrk_sc0001513.1_g000010.1	100	132	0	0	66	197	399	268	8e-64	244
F79M12	Itrk_sc0001519.1_g000002.1	98.52	135	2	0	1	135	2509	2375	8e-63	239
F79M20	Itrk_sc0001929.1_g000002.1	99.5	201	1	0	1	201	201	1	2e-100	366
F79M3	Itrk_sc0006009.1_g000002.1	97.84	742	16	0	1	742	1724	2465	0	1282
F79M5	Itrk_sc0003927.1_g000002.1	100	149	0	0	86	234	948	800	2e-73	276
F80M15	Itrk_sc0002574.1_g000004.1	99.23	130	1	0	321	450	3856	3727	4e-61	235
F80M19	Itrk_sc0103939.1_g000001.1	98.54	206	3	0	404	609	177	382	9e-100	364
F80M2	Itrk_sc0000016.1_g000051.1	95.51	156	7	0	390	545	154	309	2e-65	250
F276L12	Itrk_sc0001613.1_g000001.1	98.66	149	1	1	102	249	536	684	3e-69	263
F325L-1	Itrk_sc0009020.1_g000001.1	100	126	0	0	240	365	201	76	2e-60	233
F325L22	Itrk_sc0105739.1_g000001.1	99.57	462	2	0	151	612	1	462	0	843
F325L3	Itrk_sc0000057.1_g000012.1	99.04	208	2	0	1	208	349	556	4e-103	374
F325L6	Itrk_sc0002164.1_g000009.1	91.11	596	53	0	1	596	627	1222	0	808
F325L9	Itrk_sc0002171.1_g000002.1	95.92	294	12	0	411	704	813	520	1e-133	477
F357L13	Itrk_sc0009347.1_g000002.1	95.87	121	5	0	1	121	2004	2124	3e-49	196
F357L14	Itrk_sc0001365.1_g000011.1	93.48	138	9	0	303	440	303	440	4e-52	206
F357L15	Itrk_sc0126931.1_g000001.1	93.51	231	8	1	108	338	2	225	8e-92	337
F357L17	Itrk_sc0022824.1_g000001.1	93.04	431	30	0	1	431	248	678	4e-180	630
F357L5	Itrk_sc0002162.1_g000002.1	96.77	186	6	0	10	195	238	423	7e-84	311
F357L9	Itrk_sc0002674.1_g000003.1	96.58	585	19	1	4	588	1651	1068	0	968
F418L17	Itrk_sc0006335.1_g000004.1	99.51	206	1	0	113	318	797	1002	4e-103	375
F418L18	Itrk_sc0003769.1_g000004.1	97.49	359	8	1	211	569	1	358	2e-174	612
F418L3	Itrk_sc0000675.1_g000006.1	100	152	0	0	624	775	203	354	9e-75	281
F418L8	Itrk_sc0004800.1_g000004.1	99.84	609	1	0	1	609	1845	1237	0	1120
F514L2	Itrk_sc0001775.1_g000004.1	97.84	139	3	0	1	139	540	402	2e-62	241
F514L4	Itrk_sc0003502.1_g000002.1	88.09	235	25	3	488	719	450	216	4e-73	276
F514L8	Itrk_sc0000018.1_g000027.1	97.18	213	6	0	1	213	970	1182	6e-99	361
F569L21	Itrk_sc0000292.1_g000002.1	100	210	0	0	1	210	1584	1375	1e-107	388
F569L3	Itrk_sc0006932.1_g000002.1	97.36	492	13	0	1	492	683	192	0	837
F569L5	Itrk_sc0004039.1_g000004.1	96.85	254	8	0	63	316	3198	2945	2e-118	425
F583L-22	Itrk_sc0000355.1_g000007.1	100	157	0	0	360	516	685	529	1e-77	291
F583L1	Itrk_sc0002209.1_g000006.1	98.38	308	5	0	150	457	386	79	2e-153	542
F583L14	Itrk_sc0071203.1_g000001.1	97.72	613	14	0	1	613	89	701	0	1055
F583L15	Itrk_sc0029235.1_g000001.1	99.61	516	2	0	1	516	719	1234	0	942
F583L16	Itrk_sc0002114.1_g000003.1	97.16	317	9	0	92	408	965	649	1e-151	536
F583L4	Itrk_sc0000063.1_g000030.1	100	115	0	0	642	756	2139	2025	3e-54	213
F583L5	Itrk_sc0004991.1_g000003.1	98.11	689	13	0	1	689	1161	473	0	1201
F583L7	Itrk_sc0000017.1_g000029.1	99.12	456	4	0	1	456	631	1086	0	821
F250K11	Itrk_sc0003157.1_g000002.1	99.32	294	1	1	221	514	833	1125	6e-150	531
F250K2	Itrk_sc0002767.1_g000001.1	95.48	310	14	0	1	310	805	1114	1e-139	496
F282K11	Itrk_sc0004394.1_g000004.1	98.28	174	3	0	314	487	255	428	3e-82	305
F282K12	Itrk_sc0000031.1_g000006.1	87.03	632	79	1	92	723	1	629	0	710
F282K19	Itrk_sc0006148.1_g000001.1	99.39	164	1	0	541	704	359	522	1e-79	298
F282K22	Itrk_sc0000731.1_g000008.1	93.03	402	7	9	4	405	381	1	3e-161	568
F434K11	Itrk_sc0003202.1_g000004.1	100	143	0	0	399	541	546	404	8e-70	265
F434K12	Itrk_sc0016106.1_g000001.1	98.43	127	2	0	110	236	1	127	4e-58	224
F434K2	Itrk_sc0064656.1_g000001.1	98.68	152	2	0	140	291	152	1	2e-71	270
F434K9	Itrk_sc0003512.1_g000006.1	88.57	175	20	0	69	243	1505	1679	2e-54	213
F532K11	Itrk_sc0001824.1_g000002.1	97.75	488	11	0	1	488	1525	2012	0	841
F532K2	Itrk_sc0003060.1_g000009.1	92.77	512	35	2	281	791	1080	570	0	739
F220J1	Itrk_sc0113533.1_g000001.1	96.21	132	2	1	213	341	4	135	4e-54	213
F220J17	Itrk_sc0001251.1_g000002.1	97.5	641	15	1	2	642	640	1279	0	1094
F220J9	Itrk_sc0004132.1_g000004.1	89.42	104	9	2	203	305	103	1	4e-29	130
F303J1	Itrk_sc0002933.1_g000002.1	94.14	222	13	0	339	560	1735	1956	5e-92	339
F303J13	Itrk_sc0093624.1_g000001.1	98.1	315	6	0	48	362	399	85	2e-155	549
F303J22	Itrk_sc0000063.1_g000017.1	100	686	0	0	86	771	1956	1271	0	1267
F303J6	Itrk_sc0050328.1_g000001.1	95.83	216	8	1	1	215	231	16	9e-95	348
F354J12	Itrk_sc0000119.1_g000005.1	98.73	158	2	0	168	325	349	506	7e-75	281
F354J13	Itrk_sc0000119.1_g000005.1	98.73	158	2	0	147	304	349	506	9e-75	281
F354J4	Itrk_sc0022010.1_g000002.1	98.15	324	6	0	152	475	492	169	2e-160	566
F364J14	Itrk_sc0000030.1_g000044.1	100	128	0	0	281	408	699	572	2e-61	237
F364J18	Itrk_sc0000181.1_g000004.1	99.49	197	1	0	350	546	353	549	4e-98	359
F364J22	Itrk_sc0000934.1_g000001.1	97.21	179	3	1	140	318	871	1047	5e-81	302
F364J24	Itrk_sc0159785.1_g000001.1	98.95	190	2	0	75	264	190	1	1e-92	340
F364J3	Itrk_sc0000868.1_g000005.1	98.86	175	2	0	533	707	492	318	3e-84	313
F364J6	Itrk_sc0062398.1_g000001.1	100	397	0	0	1	397	324	720	0	734
F364J8	Itrk_sc0002437.1_g000001.1	98.74	159	2	0	484	642	294	136	3e-75	283
F409J18	Itrk_sc0006550.1_g000001.1	98.93	750	8	0	1	750	574	1323	0	1341
F409J20	Itrk_sc0002716.1_g000004.1	99.64	276	1	0	1	276	276	1	3e-142	505
F438J12	Itrk_sc0004024.1_g000002.1	99.53	213	0	1	356	567	119	331	2e-106	387
F438J14	Itrk_sc0008436.1_g000001.1	95.56	270	12	0	136	405	919	650	2e-120	433
F438J21	Itrk_sc0002852.1_g000004.1	90.48	126	12	0	575	700	599	474	3e-40	167
F438J5	Itrk_sc0002901.1_g000005.1	95.44	856	30	4	4	850	2215	3070	0	1356
F458J2	Itrk_sc0001764.1_g000001.1	97.67	300	6	1	300	599	862	1160	9e-145	514
F458J21	Itrk_sc0021442.1_g000002.1	96.55	116	2	1	1	114	356	471	2e-47	191
F458J22	Itrk_sc0002081.1_g000009.1	95.32	363	8	5	1	355	152	513	6e-161	568
F458J7	Itrk_sc0009549.1_g000004.1	94.7	623	12	6	1	623	165	766	0	948
F557J10	Itrk_sc0000093.1_g000004.1	100	138	0	0	547	684	264	127	5e-67	255
F557J13	Itrk_sc0012796.1_g000002.1	100	260	0	0	6	265	584	843	6e-135	481
F557J6	Itrk_sc0004416.1_g000003.1	97.28	625	15	2	1	625	686	64	0	1059
F557J9	Itrk_sc0003080.1_g000004.1	94.62	353	6	6	76	428	771	432	6e-151	534
F560J10	Itrk_sc0045391.1_g000001.1	98.59	213	3	0	409	621	140	352	1e-103	377
F560J23	Itrk_sc0011323.1_g000001.1	98.56	208	3	0	560	767	257	50	7e-101	368
F560J24	Itrk_sc0083781.1_g000001.1	96.83	536	17	0	1	536	536	1	0	896
F560J3	Itrk_sc0002380.1_g000002.1	93.4	318	21	0	518	835	862	1179	6e-132	472
F560J8	Itrk_sc0000265.1_g000004.1	98.18	385	7	0	2	386	1062	678	0	673
F177I1	Itrk_sc0004814.1_g000002.1	93.67	158	10	0	171	328	709	866	2e-61	237
F177I10	Itrk_sc0022406.1_g000001.1	97.01	368	11	0	1	368	552	185	8e-177	619
F177I11	Itrk_sc0004401.1_g000002.1	97.9	477	10	0	312	788	614	138	0	826
F177I21	Itrk_sc0003994.1_g000005.1	96.62	148	5	0	176	323	4146	4293	2e-64	246
F177I6	Itrk_sc0002323.1_g000006.1	99.79	474	1	0	1	474	1504	1977	0	870
F362I1	Itrk_sc0000378.1_g000004.1	95.41	109	5	0	269	377	675	567	8e-43	174
F362I13	Itrk_sc0000529.1_g000001.1	92.25	529	38	2	36	561	683	155	0	747
F362I15	Itrk_sc0002006.1_g000005.1	84.47	599	89	4	3	599	1135	1731	4e-167	588
F362I2	Itrk_sc0001376.1_g000001.1	94.83	484	25	0	21	504	1	484	0	756
F362I6	Itrk_sc0035988.1_g000001.1	96.55	145	2	3	194	335	466	322	1e-61	237
F456I10	Itrk_sc0004040.1_g000002.1	98.42	253	4	0	1	253	535	283	1e-124	446
F456I6	Itrk_sc0041502.1_g000001.1	99.21	254	2	0	1	254	323	70	1e-128	459
F473I1	Itrk_sc0001630.1_g000005.1	88.06	561	63	4	3	561	591	33	0	662
F473I12	Itrk_sc0009789.1_g000001.1	100	328	0	0	127	454	862	535	1e-172	606
F473I14	Itrk_sc0001920.1_g000010.1	95.22	272	13	0	1	272	1979	2250	7e-120	431
F473I17	Itrk_sc0002638.1_g000004.1	97.37	114	2	1	22	135	991	1103	3e-48	193
F473I23	Itrk_sc0049956.1_g000001.1	98.45	322	5	0	3	324	617	938	3e-161	568
F475I-2	Itrk_sc0003427.1_g000001.1	96.56	581	20	0	1	581	164	744	0	963
F475I-3	Itrk_sc0002395.1_g000009.1	99.66	581	2	0	1	581	3324	2744	0	1062
F475I10	Itrk_sc0057677.1_g000001.1	99.26	270	2	0	1	270	270	1	5e-137	488
F475I14	Itrk_sc0005641.1_g000002.1	93.69	618	38	1	1	617	618	1	0	924
F475I20	Itrk_sc0011088.1_g000001.1	100	297	0	0	6	302	2965	2669	2e-155	549
F475I23	Itrk_sc0035647.1_g000001.1	97.78	585	7	2	1	579	399	983	0	1003
F475I5	Itrk_sc0015898.1_g000001.1	98.42	190	3	0	1	190	190	1	4e-91	335
F502I1	Itrk_sc0021654.1_g000001.1	97.48	159	4	0	229	387	1	159	5e-72	272
F502I18	Itrk_sc0002206.1_g000006.1	99.38	162	1	0	421	582	693	532	1e-78	294
F502I20	Itrk_sc0000109.1_g000024.1	99.41	169	1	0	1	169	631	799	2e-82	307
F502I22	Itrk_sc0000370.1_g000007.1	92.92	113	8	0	326	438	252	364	9e-40	165
F502I6	Itrk_sc0005173.1_g000001.1	96.02	176	5	2	152	327	457	284	7e-76	285
F502I9	Itrk_sc0017781.1_g000003.1	95.29	700	9	10	1	679	697	1	0	1088
F565I17	Itrk_sc0000549.1_g000018.1	92.86	126	9	0	81	206	1009	1134	2e-45	183
F565I24	Itrk_sc0003716.1_g000003.1	95.08	122	6	0	501	622	1098	977	4e-48	193
F565I3	Itrk_sc0112070.1_g000001.1	96.35	356	13	0	48	403	436	81	9e-167	586
F565I6	Itrk_sc0003221.1_g000007.1	96.32	190	4	2	235	424	87	273	4e-83	309
F195H21	Itrk_sc0000721.1_g000017.1	98.41	252	4	0	3	254	252	1	1e-123	444
F195H4	Itrk_sc0007141.1_g000002.1	99.75	393	1	0	1	393	377	769	0	721
F23H2	Itrk_sc0002347.1_g000001.1	100	102	0	0	348	449	429	328	5e-47	189
F261H1	Itrk_sc0001391.1_g000004.1	100	134	0	0	563	696	673	540	8e-65	248
F261H13	Itrk_sc0010450.1_g000001.1	85.99	671	85	9	1	668	403	1067	0	710
F261H2	Itrk_sc0066398.1_g000001.1	96.84	474	13	2	344	817	537	66	0	791
F330H19	Itrk_sc0014122.1_g000002.1	94.81	231	6	4	410	634	301	71	4e-97	355
F330H21	Itrk_sc0002060.1_g000011.1	98.95	382	1	3	161	539	1	382	0	680
F330H24	Itrk_sc0098664.1_g000001.1	97.69	130	3	0	1	130	116	245	2e-58	224
F330H6	Itrk_sc0063905.1_g000001.1	98.1	368	6	1	227	594	367	1	0	640
F330H8	Itrk_sc0009526.1_g000002.1	97.87	141	3	0	13	153	1402	1542	1e-63	244
F38H1	Itrk_sc0004004.1_g000004.1	99.6	494	2	0	142	635	762	269	0	902
F38H17	Itrk_sc0004826.1_g000001.1	96.77	124	4	0	679	802	1	124	2e-52	207
F38H23	Itrk_sc0000372.1_g000002.1	96.43	168	5	1	398	565	1055	889	4e-73	276
F38H24	Itrk_sc0003881.1_g000001.1	97.87	235	5	0	7	241	387	621	1e-112	407
F38H7	Itrk_sc0002382.1_g000004.1	98.29	351	6	0	252	602	353	3	2e-175	616
F394H20	Itrk_sc0006127.1_g000003.1	100	211	0	0	465	675	211	1	1e-107	390
F394H7	Itrk_sc0001061.1_g000006.1	99.52	210	1	0	168	377	496	287	3e-105	383
F614H13	Itrk_sc0000983.1_g000004.1	96.19	105	4	0	2	106	845	949	2e-42	172
F79H12	Itrk_sc0059067.1_g000001.1	96.74	307	5	2	269	570	693	387	1e-142	507
F79H13	Itrk_sc0006081.1_g000002.1	93.9	607	37	0	15	621	159	765	0	917
F79H16	Itrk_sc0002114.1_g000005.1	99.39	163	1	0	258	420	276	114	3e-79	296
F79H23	Itrk_sc0000328.1_g000026.1	99.17	120	1	0	273	392	960	1079	2e-55	217
F79H7	Itrk_sc0009805.1_g000003.1	85.71	448	60	4	1	446	298	743	1e-131	470
F119G3	Itrk_sc0002870.1_g000002.1	97.66	214	2	1	1	214	377	587	4e-100	364
F119G8	Itrk_sc0013716.1_g000001.1	95.29	297	2	5	36	320	4	300	1e-128	460
F119G9	Itrk_sc0022268.1_g000001.1	98.92	278	3	0	1	278	390	113	8e-140	497
F286G10	Itrk_sc0000126.1_g000021.1	94.97	199	8	2	344	540	215	413	1e-83	311
F286G11	Itrk_sc0000064.1_g000023.1	100	187	0	0	3	189	4262	4076	3e-94	346
F286G13	Itrk_sc0013014.1_g000001.1	82.95	305	46	4	3	303	1458	1156	1e-71	270
F286G15	Itrk_sc0000888.1_g000004.1	94.68	188	10	0	1	188	869	682	9e-79	292
F342G11	Itrk_sc0002719.1_g000004.1	100	136	0	0	652	787	2067	1932	7e-66	252
F342G17	Itrk_sc0000774.1_g000009.1	89.7	767	46	22	75	808	1	767	0	948
F342G2	Itrk_sc0002130.1_g000013.1	98.84	258	3	0	495	752	550	807	1e-128	460
F342G9	Itrk_sc0058938.1_g000001.1	99.48	573	3	0	109	681	1	573	0	1042
F346G11	Itrk_sc0005446.1_g000004.1	100	245	0	0	413	657	774	1018	2e-126	453
F346G12	Itrk_sc0006741.1_g000003.1	99.47	187	1	0	88	274	131	317	2e-92	340
F346G16	Itrk_sc0024143.1_g000001.1	97.08	548	16	0	18	565	551	4	0	924
F346G18	Itrk_sc0006463.1_g000001.1	93.18	484	32	1	1	484	989	507	0	710
F346G6	Itrk_sc0003622.1_g000003.1	100	354	0	0	427	780	242	595	0	654
F377G17	Itrk_sc0006579.1_g000003.1	94.74	114	6	0	289	402	826	939	1e-43	178
F377G23	Itrk_sc0000622.1_g000006.1	99.34	301	2	0	1	301	409	709	2e-154	545
F382G12	Itrk_sc0085406.1_g000001.1	98.16	434	8	0	1	434	434	1	0	758
F382G14	Itrk_sc0011999.1_g000001.1	99.57	232	1	0	1	232	821	590	4e-118	424
F382G17	Itrk_sc0002084.1_g000003.1	97.73	220	5	0	437	656	482	701	3e-104	379
F382G2	Itrk_sc0000305.1_g000012.1	90.8	511	47	0	1	511	741	1251	0	684
F382G20	Itrk_sc0005423.1_g000002.1	90.16	254	23	2	2	254	302	50	1e-89	329
F382G23	Itrk_sc0001373.1_g000005.1	97.89	190	4	0	58	247	621	432	1e-89	329
F382G24	Itrk_sc0031437.1_g000001.1	99.07	108	1	0	98	205	240	133	3e-49	195
F382G6	Itrk_sc0008283.1_g000002.1	93.1	812	50	6	6	814	1	809	0	1184
F382G8	Itrk_sc0000602.1_g000015.1	98.53	272	4	0	292	563	3536	3265	8e-135	481
F70G13	Itrk_sc0022550.1_g000001.1	90.22	225	20	2	485	709	1471	1249	4e-78	292
F70G18	Itrk_sc0007991.1_g000003.1	87.16	218	13	7	533	749	270	67	3e-60	233
F270F15	Itrk_sc0004087.1_g000002.1	96.77	433	14	0	1	433	4010	3578	0	723
F270F9	Itrk_sc0089305.1_g000001.1	95.98	249	10	0	277	525	340	92	4e-112	405
F344F10	Itrk_sc0003612.1_g000003.1	100	148	0	0	665	812	1230	1083	2e-72	274
F344F13	Itrk_sc0005469.1_g000002.1	88.28	529	62	0	1	529	5267	5795	0	634
F344F19	Itrk_sc0081235.1_g000001.1	98.27	346	6	0	1	346	198	543	1e-172	606
F344F5	Itrk_sc0000005.1_g000058.1	94.08	490	17	3	4	493	490	13	0	734
F344F6	Itrk_sc0010101.1_g000002.1	97.23	325	6	3	1	324	2824	2502	8e-155	547
F375F-3	Itrk_sc0000869.1_g000005.1	99.02	305	3	0	268	572	384	80	6e-155	547
F375F12	Itrk_sc0091329.1_g000001.1	98.23	396	7	0	1	396	396	1	0	693
F37F18	Itrk_sc0003027.1_g000004.1	97.52	606	15	0	1	606	1311	706	0	1037
F416F3	Itrk_sc0011479.1_g000002.1	98.75	240	3	0	270	509	570	809	7e-119	427
F416F5	Itrk_sc0000786.1_g000002.1	97.34	263	7	0	474	736	608	870	8e-125	448
F416F6	Itrk_sc0004624.1_g000005.1	96.35	657	18	1	1	651	1119	463	0	1075
F416F7	Itrk_sc0002537.1_g000001.1	97.18	603	8	7	1	594	93	695	0	1011
F453F8	Itrk_sc0000471.1_g000007.1	99.02	205	2	0	557	761	2490	2286	7e-101	368
F50F21	Itrk_sc0001894.1_g000004.1	100	228	0	0	175	402	673	900	3e-117	422
F514F11	Itrk_sc0004642.1_g000004.1	99.45	183	1	0	1	183	1394	1576	7e-91	333
F538F15	Itrk_sc0001597.1_g000004.1	87.24	196	10	5	193	388	516	336	4e-53	209
F538F16	Itrk_sc0000050.1_g000006.1	100	138	0	0	1	138	274	137	5e-67	255
F579F10	Itrk_sc0001730.1_g000005.1	86.99	438	33	8	242	670	603	181	4e-132	472
F579F12	Itrk_sc0104621.1_g000001.1	85.07	422	54	9	92	508	425	8	4e-117	422
F579F14	Itrk_sc0006070.1_g000002.1	84.78	184	28	0	169	352	1	184	6e-46	185
F579F24	Itrk_sc0002214.1_g000003.1	100	102	0	0	1	102	102	1	4e-47	189
F157E19	Itrk_sc0003314.1_g000003.1	99.02	102	1	0	449	550	1034	1135	2e-45	183
F173E10	Itrk_sc0000140.1_g000012.1	98.97	292	3	0	540	831	1080	789	2e-147	523
F173E11	Itrk_sc0001374.1_g000007.1	93.39	121	8	0	114	234	297	417	1e-44	180
F173E23	Itrk_sc0073999.1_g000001.1	98.33	658	11	0	73	730	14	671	0	1155
F173E5	Itrk_sc0000383.1_g000003.1	98.44	384	6	0	1	384	948	565	0	676
F173E7	Itrk_sc0006504.1_g000005.1	98.99	199	2	0	19	217	1	199	1e-97	357
F194E10	Itrk_sc0012887.1_g000002.1	98.75	240	3	0	196	435	282	43	1e-118	427
F194E14	Itrk_sc0167686.1_g000001.1	98.89	180	2	0	119	298	312	133	2e-87	322
F194E18	Itrk_sc0001519.1_g000004.1	96.64	119	4	0	1	119	740	622	8e-50	198
F194E20	Itrk_sc0000026.1_g000013.1	95.86	169	4	2	1	166	219	387	7e-72	270
F194E23	Itrk_sc0001824.1_g000005.1	96.53	202	7	0	1	202	54	255	2e-91	335
F194E5	Itrk_sc0002140.1_g000009.1	97.75	355	8	0	1	355	1653	2007	1e-174	612
F194E6	Itrk_sc0026892.1_g000001.1	90.48	126	10	2	112	236	733	609	3e-40	165
F235E21	Itrk_sc0007938.1_g000001.1	96.78	311	9	1	1	311	722	1031	2e-146	518
F235E24	Itrk_sc0003950.1_g000003.1	95.65	230	7	1	1	230	1865	2091	2e-100	366
F235E3	Itrk_sc0001171.1_g000007.1	98.8	251	3	0	421	671	1	251	7e-125	448
F275E10	Itrk_sc0000406.1_g000010.1	91.3	115	7	3	507	621	486	597	2e-36	154
F275E12	Itrk_sc0003149.1_g000003.1	97.25	582	4	2	1	570	582	1	0	976
F275E2	Itrk_sc0000821.1_g000007.1	100	140	0	0	600	739	974	1113	4e-68	259
F275E21	Itrk_sc0000040.1_g000001.1	92.76	428	31	0	1	428	428	1	2e-176	619
F275E3	Itrk_sc0001613.1_g000006.1	99.07	108	1	0	150	257	1211	1318	4e-49	195
F275E6	Itrk_sc0000246.1_g000010.1	96.18	157	5	1	401	557	146	301	6e-67	255
F291E14	Itrk_sc0031965.1_g000001.1	99.82	545	1	0	1	545	28	572	0	1002
F291E18	Itrk_sc0039905.1_g000001.1	98.88	535	6	0	1	535	579	45	0	955
F291E24	Itrk_sc0001409.1_g000001.1	97.93	483	4	1	1	483	3370	3846	0	832
F471E16	Itrk_sc0000795.1_g000006.1	99.27	274	2	0	1	274	560	287	2e-139	496
F471E18	Itrk_sc0004101.1_g000001.1	96.73	643	21	0	1	643	1485	843	0	1072
F471E2	Itrk_sc0000067.1_g000016.1	99.18	734	5	1	1	734	2246	2978	0	1321
F471E20	Itrk_sc0002538.1_g000007.1	98.57	140	2	0	520	659	227	88	8e-65	248
F471E21	Itrk_sc0003061.1_g000003.1	99.42	171	1	0	13	183	286	116	1e-83	311
F471E22	Itrk_sc0001296.1_g000004.1	99.46	185	1	0	1	185	185	1	1e-91	337
F558E10	Itrk_sc0010227.1_g000002.1	99.04	104	1	0	212	315	268	165	2e-46	187
F558E17	Itrk_sc0001638.1_g000008.1	97.83	553	12	0	1	553	1781	1229	0	955
F558E19	Itrk_sc0029456.1_g000001.1	99.62	532	2	0	1	532	1529	998	0	972
F558E21	Itrk_sc0019587.1_g000001.1	93.4	212	13	1	1	212	964	1174	3e-84	313
F558E9	Itrk_sc0001224.1_g000001.1	98.43	191	3	0	433	623	961	771	2e-91	337
F280D13	Itrk_sc0007454.1_g000002.1	100	153	0	0	345	497	799	951	2e-75	283
F376D1	Itrk_sc0000775.1_g000008.1	99.66	297	1	0	1	297	297	1	1e-153	544
F376D11	Itrk_sc0069604.1_g000001.1	98.94	378	4	0	172	549	1	378	0	676
F376D19	Itrk_sc0003465.1_g000005.1	100	135	0	0	132	266	103	237	2e-65	250
F376D3	Itrk_sc0000736.1_g000004.1	97.04	135	4	0	1	135	590	724	2e-59	228
F616D1	Itrk_sc0097891.1_g000001.1	99.69	325	1	0	1	325	143	467	2e-169	595
F616D12	Itrk_sc0007473.1_g000001.1	99.65	283	1	0	1	283	2195	1913	6e-146	518
F616D14	Itrk_sc0010104.1_g000002.1	95.35	129	6	0	1	129	1184	1056	6e-52	206
F616D16	Itrk_sc0001624.1_g000002.1	100	121	0	0	106	226	1	121	1e-57	224
F616D22	Itrk_sc0069038.1_g000001.1	95.58	226	10	0	1	226	424	649	9e-100	363
F18C11	Itrk_sc0001180.1_g000009.1	95.21	376	14	2	218	593	372	1	3e-168	592
F18C16	Itrk_sc0156716.1_g000001.1	99.22	255	2	0	1	255	255	1	6e-129	460
F18C9	Itrk_sc0031981.1_g000001.1	97.97	492	10	0	1	492	492	1	0	854
F367C12	Itrk_sc0000089.1_g000012.1	98.94	471	5	0	1	471	582	112	0	843
F436C13	Itrk_sc0000677.1_g000006.1	88.56	717	82	0	1	717	1335	619	0	870
F523C1	Itrk_sc0001976.1_g000007.1	97.6	208	5	0	157	364	963	756	1e-97	357
F523C12	Itrk_sc0000415.1_g000001.1	87.13	171	17	4	338	508	295	460	6e-47	189
F523C14	Itrk_sc0000502.1_g000009.1	98.08	104	2	0	5	108	2071	2174	5e-45	182
F523C2	Itrk_sc0015198.1_g000001.1	94.55	275	12	2	205	479	272	1	5e-117	422
F523C22	Itrk_sc0101781.1_g000001.1	93.86	114	6	1	1	114	226	114	3e-42	171
F523C9	Itrk_sc0000165.1_g000008.1	92.57	148	8	1	1	148	1219	1075	4e-53	209
F549C1	Itrk_sc0003688.1_g000007.1	96.22	450	14	2	11	457	1734	1285	0	734
F549C14	Itrk_sc0070086.1_g000001.1	92.31	390	30	0	102	491	390	1	3e-157	555
F549C17	Itrk_sc0080793.1_g000001.1	97.07	512	1	8	1	498	59	570	0	850
F549C8	Itrk_sc0000450.1_g000015.1	97.55	204	4	1	1	204	1344	1142	2e-95	348
F562C1	Itrk_sc0091526.1_g000001.1	85.03	147	22	0	142	288	233	379	2e-35	150
F562C15	Itrk_sc0000233.1_g000004.1	98.57	210	3	0	313	522	2030	1821	5e-102	372
F564C1	Itrk_sc0007059.1_g000002.1	93.64	220	13	1	363	581	335	116	9e-89	327
F564C16	Itrk_sc0009857.1_g000001.1	98.78	164	2	0	75	238	263	100	4e-78	292
F564C3	Itrk_sc0019412.1_g000001.1	97.16	282	5	2	1	281	654	933	1e-132	473
F569C22	Itrk_sc0001860.1_g000003.1	99.45	546	3	0	1	546	1300	755	0	992
F203A20	Itrk_sc0013099.1_g000002.1	97.62	168	4	0	237	404	726	559	4e-77	289
F203A9	Itrk_sc0003238.1_g000003.1	99.13	230	1	1	1	229	584	355	3e-114	412
F243A10	Itrk_sc0000230.1_g000007.1	100	187	0	0	326	512	395	209	3e-94	346
F243A5	Itrk_sc0008871.1_g000002.1	94.91	216	3	3	1	216	211	4	7e-90	331
F323A-1	Itrk_sc0000159.1_g000014.1	97.54	122	3	0	148	269	1028	907	4e-53	209
F323A10	Itrk_sc0000001.1_g000175.1	99.46	185	1	0	357	541	713	897	2e-91	337
F323A15	Itrk_sc0004639.1_g000001.1	100	142	0	0	174	315	1837	1978	2e-69	263
F323A9	Itrk_sc0090192.1_g000001.1	99.17	361	3	0	1	361	170	530	0	651
F429A1	Itrk_sc0001092.1_g000008.1	99.37	159	1	0	1	159	276	118	3e-77	289
F429A15	Itrk_sc0000492.1_g000006.1	93.13	684	29	9	4	675	1411	2088	0	987
F429A16	Itrk_sc0000343.1_g000005.1	100	209	0	0	1	209	136	344	2e-106	387
F550A19	Itrk_sc0000761.1_g000018.1	99.02	102	1	0	1	102	102	1	7e-46	183
F550A24	Itrk_sc0006341.1_g000003.1	100	102	0	0	149	250	3403	3504	3e-47	189
F550A9	Itrk_sc0001969.1_g000003.1	91.98	162	10	3	6	167	159	1	1e-57	224
F614A12	Itrk_sc0003260.1_g000005.1	89.78	372	28	3	2	373	1715	1354	6e-131	468
F614A14	Itrk_sc0009012.1_g000001.1	95.06	243	12	0	347	589	353	111	2e-105	383
F614A18	Itrk_sc0001167.1_g000003.1	98.96	192	2	0	182	373	405	214	1e-93	344
F614A7	Itrk_sc0012289.1_g000001.1	97.96	245	5	0	1	245	594	838	3e-118	425
F11H24	Itrk_sc0006496.1_g000003.1	98.94	282	3	0	1	282	2014	1733	5e-142	505
F167N24	Itrk_sc0006399.1_g000002.1	99.4	667	4	0	3	669	4564	3898	0	1210
F209C24	Itrk_sc0002081.1_g000003.1	97.36	379	10	0	343	721	896	1274	0	645
F209G24	Itrk_sc0000146.1_g000007.1	98.36	426	7	0	1	426	94	519	0	749
F209I24	Itrk_sc0000002.1_g000097.1	99.29	141	0	1	306	445	2638	2778	1e-66	254
F220D24	Itrk_sc0001405.1_g000009.1	96.6	471	15	1	41	510	4263	4733	0	780
F220F24	Itrk_sc0000598.1_g000011.1	98.28	174	3	0	1	174	909	736	5e-82	305
F220G24	Itrk_sc0005125.1_g000003.1	99.19	246	2	0	1	246	246	1	9e-124	444
F220N24	Itrk_sc0000544.1_g000003.1	98.02	101	1	1	351	450	595	695	1e-42	174
F228E24	Itrk_sc0026396.1_g000001.1	98.02	303	6	0	147	449	15	317	9e-149	527
F228P24	Itrk_sc0000089.1_g000048.1	100	240	0	0	488	727	497	258	1e-123	444
F253H24	Itrk_sc0007126.1_g000001.1	99.11	675	6	0	1	675	840	166	0	1214
F288E24	Itrk_sc0000803.1_g000006.1	96.08	204	8	0	363	566	3519	3316	2e-90	333
F288J24	Itrk_sc0003412.1_g000009.1	93.86	277	17	0	69	345	64	340	6e-116	418
F321G24	Itrk_sc0000869.1_g000005.1	98.76	725	9	0	1	725	575	1299	0	1290
F321H24	Itrk_sc0022870.1_g000002.1	98.12	266	5	0	409	674	266	1	8e-130	464
F336G24	Itrk_sc0151455.1_g000001.1	98.6	143	2	0	1	143	156	298	3e-67	254
F336L24	Itrk_sc0000552.1_g000017.1	98.22	337	6	0	376	712	5592	5256	1e-167	590
F336N24	Itrk_sc0000086.1_g000009.1	98.49	465	7	0	236	700	1	465	0	821
F398D24	Itrk_sc0009349.1_g000002.1	99.46	373	2	0	52	424	1	373	0	678
F398K24	Itrk_sc0001672.1_g000010.1	98.4	564	9	0	1	564	49	612	0	992
F398N24	Itrk_sc0000170.1_g000001.1	99.26	403	3	0	2	404	3499	3901	0	728
F3A24	Itrk_sc0009823.1_g000003.1	100	225	0	0	1	225	870	646	7e-116	416
F3J24	Itrk_sc0023312.1_g000001.1	98.15	108	2	0	428	535	309	202	5e-47	189
F407A24	Itrk_sc0002359.1_g000002.1	99.57	231	1	0	490	720	1149	919	5e-117	422
F407C24	Itrk_sc0005640.1_g000005.1	98.15	812	15	0	1	812	1685	874	0	1417
F407K24	Itrk_sc0006992.1_g000001.1	99.35	155	1	0	350	504	542	696	1e-74	281
F407N24	Itrk_sc0000844.1_g000008.1	98.6	429	6	0	1	429	429	1	0	760
F450K24	Itrk_sc0143984.1_g000001.1	97.97	246	5	0	340	585	6	251	8e-119	427
F450N24	Itrk_sc0004970.1_g000004.1	98.41	628	10	0	1	628	3243	3870	0	1105
F501B24	Itrk_sc0000576.1_g000013.1	95.45	462	14	2	1	462	44	498	0	730
F537H24	Itrk_sc0006325.1_g000002.1	99.39	163	1	0	10	172	103	265	3e-79	296
F539A24	Itrk_sc0001592.1_g000002.1	99.05	422	4	0	1	422	1106	685	0	758
F539H24	Itrk_sc0011034.1_g000001.1	97.4	231	3	2	304	533	2001	2229	1e-107	390
F539I24	Itrk_sc0040655.1_g000001.1	99.05	422	4	0	1	422	92	513	0	758
F541C24	Itrk_sc0005595.1_g000004.1	99.22	255	2	0	218	472	811	1065	8e-129	460
F541K24	Itrk_sc0000001.1_g000084.1	97.24	145	4	0	267	411	666	522	4e-64	246
F602L24	Itrk_sc0125704.1_g000001.1	98.96	193	2	0	1	193	193	1	3e-94	346
F602N24	Itrk_sc0004012.1_g000003.1	98.04	715	14	0	1	715	249	963	0	1243
F609J24	Itrk_sc0000631.1_g000001.1	97.98	198	4	0	581	778	452	255	1e-93	344
F609L24	Itrk_sc0004800.1_g000004.1	98.11	528	10	0	1	528	1074	547	0	920
F609N24	Itrk_sc0003346.1_g000011.1	93.6	125	7	1	483	606	295	419	8e-46	185
F619G24	Itrk_sc0008455.1_g000001.1	94.6	389	15	3	108	495	286	669	7e-170	597
F619M24	Itrk_sc0002480.1_g000003.1	92.95	709	23	15	2	710	1287	606	0	1007
F7D24	Itrk_sc0000279.1_g000012.1	100	116	0	0	159	274	210	95	8e-55	215
F7F24	Itrk_sc0097823.1_g000001.1	99.64	281	1	0	300	580	281	1	7e-145	514
F7G24	Itrk_sc0002758.1_g000002.1	99.39	165	1	0	134	298	891	727	2e-80	300
F7I24	Itrk_sc0000590.1_g000002.1	95.05	222	6	3	45	261	1	222	1e-93	344
F7J24	Itrk_sc0002665.1_g000003.1	92.97	384	24	1	235	615	1	384	1e-157	556
F7N24	Itrk_sc0004563.1_g000003.1	97.01	134	4	0	4	137	100	233	4e-58	226
F9G24	Itrk_sc0084022.1_g000001.1	96.6	589	20	0	48	636	1	589	0	977
F9O24	Itrk_sc0003362.1_g000002.1	98.39	186	3	0	46	231	579	394	1e-88	327
F167F23	Itrk_sc0094832.1_g000001.1	96.69	302	10	0	329	630	52	353	2e-141	503
F167G23	Itrk_sc0018843.1_g000002.1	98.78	409	5	0	1	409	144	552	0	728
F167H23	Itrk_sc0005352.1_g000003.1	97.22	108	3	0	1	108	250	357	3e-45	183
F170F23	Itrk_sc0006548.1_g000002.1	91.01	178	3	5	166	332	1114	1289	1e-58	228
F170I23	Itrk_sc0015316.1_g000001.1	93.56	326	20	1	2	326	114	439	3e-136	484
F199A23	Itrk_sc0036326.1_g000001.1	99.15	235	2	0	33	267	1	235	1e-117	424
F199L23	Itrk_sc0000063.1_g000030.1	100	115	0	0	624	738	2139	2025	4e-54	213
F228B23	Itrk_sc0010121.1_g000001.1	95.07	730	36	0	1	730	2440	1711	0	1149
F228D23	Itrk_sc0001239.1_g000002.1	97.93	241	5	0	85	325	9041	9281	7e-116	418
F228G23	Itrk_sc0079832.1_g000001.1	98.26	575	10	0	1	575	47	621	0	1007
F228L23	Itrk_sc0004540.1_g000005.1	95.08	528	5	7	1	507	994	467	0	811
F228N23	Itrk_sc0003091.1_g000006.1	98.8	166	1	1	454	619	793	629	1e-78	294
F270B23	Itrk_sc0000090.1_g000020.1	98.18	275	5	0	35	309	1535	1261	8e-135	481
F270K23	Itrk_sc0000528.1_g000011.1	94.82	733	11	15	1	733	2850	2145	0	1118
F3I23	Itrk_sc0002871.1_g000001.1	99.32	735	5	0	1	735	756	22	0	1330
F3K23	Itrk_sc0000542.1_g000008.1	93.6	172	11	0	1	172	365	194	3e-68	257
F537A23	Itrk_sc0002415.1_g000003.1	97.23	541	15	0	1	541	1811	1271	0	917
F551C23	Itrk_sc0004553.1_g000001.1	96.9	419	5	5	319	730	586	169	0	695
F551K23	Itrk_sc0061546.1_g000001.1	99.65	577	2	0	5	581	853	277	0	1055
F554C23	Itrk_sc0001136.1_g000009.1	95.16	124	6	0	61	184	592	469	8e-50	196
F554F23	Itrk_sc0000158.1_g000012.1	94.9	628	30	2	1	627	1904	1278	0	981
F554K23	Itrk_sc0060920.1_g000001.1	96	175	7	0	88	262	225	399	7e-76	285
F554L23	Itrk_sc0051060.1_g000001.1	98.11	740	13	1	1	739	10	749	0	1288
F554N23	Itrk_sc0009496.1_g000001.1	98.21	168	3	0	156	323	238	71	9e-79	294
F554O23	Itrk_sc0000064.1_g000005.1	98.03	356	7	0	159	514	914	1269	1e-176	619
F578F23	Itrk_sc0018693.1_g000001.1	97.14	175	4	1	392	566	255	82	9e-79	294
F578G23	Itrk_sc0001273.1_g000001.1	98.26	115	2	0	376	490	10	124	6e-51	202
F578M23	Itrk_sc0000746.1_g000010.1	99.24	132	1	0	209	340	2349	2480	4e-62	239
F578N23	Itrk_sc0003202.1_g000007.1	97.04	270	8	0	323	592	1206	937	4e-127	455
F615D23	Itrk_sc0000684.1_g000006.1	100	167	0	0	149	315	899	733	4e-83	309
F615L23	Itrk_sc0011375.1_g000002.1	99.1	222	2	0	467	688	597	818	2e-110	399
F61C23	Itrk_sc0003195.1_g000004.1	100	181	0	0	165	345	403	223	6e-91	335
F83A23	Itrk_sc0002775.1_g000006.1	99.08	325	3	0	284	608	135	459	6e-166	584
F83K23	Itrk_sc0011759.1_g000003.1	97.67	129	3	0	1	129	163	291	2e-57	222
F14D22	Itrk_sc0004468.1_g000001.1	97.18	319	9	0	145	463	747	1065	1e-152	540
F14P22	Itrk_sc0004373.1_g000006.1	99.14	584	5	0	1	584	642	59	0	1051
F187J22	Itrk_sc0051424.1_g000001.1	98.72	234	3	0	415	648	212	445	2e-115	416
F239D22	Itrk_sc0000147.1_g000006.1	98.98	295	3	0	91	385	387	681	3e-149	529
F289E22	Itrk_sc0052587.1_g000001.1	89.68	155	16	0	167	321	299	453	1e-49	198
F315E22	Itrk_sc0015631.1_g000002.1	97.84	696	15	0	1	696	254	949	0	1203
F334D22	Itrk_sc0000238.1_g000007.1	96.92	520	16	0	1	520	520	1	0	872
F334K22	Itrk_sc0002274.1_g000004.1	96.97	165	2	3	1	165	560	721	1e-72	274
F334N22	Itrk_sc0001996.1_g000022.1	88.98	118	9	2	361	474	474	591	4e-33	143
F383F22	Itrk_sc0073192.1_g000001.1	97.95	390	8	0	1	390	287	676	0	676
F383N22	Itrk_sc0005073.1_g000001.1	95.41	196	3	2	151	340	252	447	1e-82	307
F403F22	Itrk_sc0025399.1_g000001.1	100	168	0	0	130	297	290	123	1e-83	311
F403H22	Itrk_sc0001761.1_g000003.1	100	109	0	0	138	246	1603	1495	2e-51	202
F403L22	Itrk_sc0000226.1_g000020.1	99.61	770	3	0	1	770	889	1658	0	1406
F403N22	Itrk_sc0001724.1_g000001.1	98.34	603	10	0	1	603	1514	2116	0	1059
F403O22	Itrk_sc0000141.1_g000010.1	94.51	182	10	0	350	531	1677	1496	8e-75	281
F403P22	Itrk_sc0002388.1_g000006.1	96.41	752	27	0	2	753	1540	2291	0	1240
F41F22	Itrk_sc0008637.1_g000001.1	98.53	136	1	1	129	263	1225	1360	4e-62	239
F41L22	Itrk_sc0061948.1_g000001.1	100	155	0	0	1	155	320	474	2e-76	287
F41O22	Itrk_sc0010867.1_g000001.1	96.85	604	19	0	81	684	2367	2970	0	1011
F551B22	Itrk_sc0042304.1_g000001.1	97.82	275	6	0	1	275	276	2	2e-133	475
F551C22	Itrk_sc0021433.1_g000001.1	99.67	305	1	0	209	513	729	1033	3e-158	558
F551E22	Itrk_sc0000705.1_g000005.1	98.94	188	2	0	308	495	2950	3137	2e-91	337
F608O22	Itrk_sc0001287.1_g000004.1	98.7	617	8	0	93	709	2790	2174	0	1096
F608P22	Itrk_sc0036179.1_g000001.1	94.62	130	1	2	266	395	350	227	4e-49	196
F620E22	Itrk_sc0025111.1_g000001.1	92.27	724	54	2	6	728	1698	976	0	1026
F6B22	Itrk_sc0002608.1_g000003.1	99.62	792	3	0	1	792	221	1012	0	1447
F6H22	Itrk_sc0000549.1_g000009.1	98.7	231	3	0	533	763	1	231	1e-113	411
F6I22	Itrk_sc0000005.1_g000028.1	97.24	615	17	0	26	640	1139	525	0	1042
F6K22	Itrk_sc0005678.1_g000002.1	93.31	344	19	3	131	474	804	465	5e-142	505
F88C22	Itrk_sc0051075.1_g000001.1	95.68	162	7	0	6	167	42	203	1e-68	261
F88D22	Itrk_sc0006871.1_g000002.1	96.37	358	10	3	1	358	355	1	2e-166	586
F88E22	Itrk_sc0010555.1_g000003.1	93.22	737	50	0	35	771	1357	621	0	1085
F8B22	Itrk_sc0000007.1_g000066.1	98.24	170	3	0	2	171	178	347	3e-80	298
F8C22	Itrk_sc0003859.1_g000004.1	100	116	0	0	201	316	725	840	8e-55	215
F8I22	Itrk_sc0001621.1_g000003.1	99.02	512	5	0	48	559	2529	2018	0	918
F8M22	Itrk_sc0010677.1_g000001.1	92.79	305	11	4	176	480	559	266	6e-120	431
F117A21	Itrk_sc0054634.1_g000001.1	89.37	367	23	9	19	372	123	486	8e-125	448
F117P21	Itrk_sc0029731.1_g000001.1	97.78	541	12	0	90	630	798	258	0	933
F166C21	Itrk_sc0002394.1_g000003.1	93.53	402	26	0	274	675	460	59	2e-170	599
F166K21	Itrk_sc0001298.1_g000002.1	90.83	436	40	0	146	581	1	436	6e-166	584
F166N21	Itrk_sc0000216.1_g000008.1	98.68	151	2	0	333	483	1052	902	6e-71	268
F198A21	Itrk_sc0002359.1_g000002.1	100	207	0	0	319	525	1658	1864	3e-105	383
F198D21	Itrk_sc0000170.1_g000009.1	98.23	113	2	0	397	509	1374	1262	9e-50	198
F198J21	Itrk_sc0029770.1_g000001.1	98.73	237	3	0	547	783	486	250	5e-117	422
F198K21	Itrk_sc0001000.1_g000003.1	99.73	728	2	0	22	749	1425	698	0	1334
F198M21	Itrk_sc0010737.1_g000002.1	100	115	0	0	122	236	135	21	3e-54	213
F209B21	Itrk_sc0002134.1_g000006.1	99.09	219	1	1	376	594	615	398	4e-108	392
F209F21	Itrk_sc0001033.1_g000002.1	99.55	220	1	0	316	535	2017	1798	5e-111	401
F209K21	Itrk_sc0000293.1_g000014.1	99.79	487	1	0	186	672	2034	1548	0	894
F209L21	Itrk_sc0008943.1_g000001.1	100	184	0	0	187	370	368	185	1e-92	340
F209N21	Itrk_sc0001381.1_g000020.1	97.1	482	14	0	1	482	1184	703	0	813
F270K21	Itrk_sc0000005.1_g000044.1	98.79	247	3	0	1	247	1146	900	2e-122	440
F270M21	Itrk_sc0002708.1_g000005.1	97.75	755	11	3	1	755	777	29	0	1297
F311C21	Itrk_sc0004036.1_g000002.1	94.45	667	37	0	109	775	1	667	0	1027
F311K21	Itrk_sc0002033.1_g000002.1	99.12	453	4	0	1	453	453	1	0	815
F352G21	Itrk_sc0017311.1_g000002.1	93.86	114	4	2	471	582	573	461	6e-41	169
F352L21	Itrk_sc0000223.1_g000005.1	96.34	355	13	0	333	687	389	743	6e-166	584
F352M21	Itrk_sc0000389.1_g000008.1	100	122	0	0	357	478	821	942	3e-58	226
F352N21	Itrk_sc0070369.1_g000001.1	96.41	167	1	2	106	272	1	162	2e-71	270
F363A21	Itrk_sc0005226.1_g000003.1	92	125	10	0	1	125	2167	2291	4e-43	176
F363E21	Itrk_sc0089116.1_g000001.1	99.53	214	1	0	415	628	1	214	1e-107	390
F363I21	Itrk_sc0004055.1_g000003.1	96.33	327	11	1	1	327	559	884	2e-151	536
F363K21	Itrk_sc0015938.1_g000001.1	87.64	259	32	0	99	357	182	440	7e-81	302
F363O21	Itrk_sc0003645.1_g000001.1	95.26	802	38	0	4	805	2539	3340	0	1271
F37A21	Itrk_sc0001382.1_g000012.1	99.85	660	1	0	170	829	2187	1528	0	1214
F37D21	Itrk_sc0006399.1_g000002.1	92.73	165	8	4	173	335	199	37	4e-61	235
F37E21	Itrk_sc0052967.1_g000001.1	86.54	572	76	1	28	598	183	754	2e-179	628
F37J21	Itrk_sc0002721.1_g000005.1	98.64	221	3	0	242	462	1666	1886	3e-108	392
F37K21	Itrk_sc0034329.1_g000001.1	99.3	570	4	0	1	570	570	1	0	1031
F37N21	Itrk_sc0004585.1_g000002.1	98.3	235	4	0	1	235	438	672	2e-114	412
F387F21	Itrk_sc0002166.1_g000013.1	93.3	373	16	4	216	588	248	611	3e-153	542
F387H21	Itrk_sc0000970.1_g000011.1	98.37	246	2	2	1	246	769	526	3e-120	431
F387K21	Itrk_sc0003882.1_g000004.1	97.02	672	20	0	1	672	241	912	0	1131
F387L21	Itrk_sc0001953.1_g000004.1	93.77	289	12	4	1	285	623	337	1e-119	429
F490H21	Itrk_sc0023904.1_g000001.1	96.79	218	7	0	1	218	464	247	9e-100	364
F547D21	Itrk_sc0000005.1_g000035.1	99.47	561	3	0	75	635	561	1	0	1020
F547E21	Itrk_sc0000004.1_g000015.1	99.44	717	4	0	1	717	1290	574	0	1303
F547L21	Itrk_sc0002316.1_g000012.1	93.38	151	10	0	379	529	198	48	2e-57	224
F547M21	Itrk_sc0003014.1_g000005.1	91.16	396	35	0	1	396	1579	1974	2e-152	538
F547N21	Itrk_sc0120992.1_g000001.1	96.94	196	6	0	1	196	297	102	8e-90	329
F554D21	Itrk_sc0000170.1_g000017.1	99.27	413	3	0	266	678	3736	3324	0	747
F554L21	Itrk_sc0004984.1_g000004.1	99.6	249	1	0	219	467	727	479	5e-127	455
F602F21	Itrk_sc0000773.1_g000010.1	98.04	204	3	1	28	231	117	319	2e-96	353
F602N21	Itrk_sc0072625.1_g000001.1	96.01	351	11	1	1	351	338	685	7e-161	568
F602O21	Itrk_sc0001825.1_g000004.1	100	111	0	0	1	111	945	835	5e-52	206
F604F21	Itrk_sc0019251.1_g000001.1	97.8	591	10	2	67	654	688	1278	0	1016
F604G21	Itrk_sc0001386.1_g000001.1	100	216	0	0	520	735	427	642	2e-110	399
F604H21	Itrk_sc0004452.1_g000003.1	92.07	517	39	2	1	516	1391	1906	0	726
F604K21	Itrk_sc0005780.1_g000001.1	98.65	665	9	0	1	665	2100	1436	0	1179
F613L21	Itrk_sc0000575.1_g000009.1	99.52	208	1	0	167	374	211	418	3e-104	379
F613M21	Itrk_sc0000461.1_g000002.1	97.62	252	5	1	313	563	1065	1316	8e-120	431
F223G20	Itrk_sc0136195.1_g000001.1	99.02	305	3	0	102	406	1	305	5e-155	547
F223N20	Itrk_sc0000621.1_g000008.1	99.21	379	3	0	1	379	431	53	0	684
F250M20	Itrk_sc0005785.1_g000002.1	96.76	216	7	0	1	216	438	223	1e-98	361
F250N20	Itrk_sc0003353.1_g000008.1	98.96	192	2	0	311	502	226	417	8e-94	344
F255C20	Itrk_sc0002409.1_g000002.1	99.36	313	2	0	1	313	1403	1715	6e-161	568
F255I20	Itrk_sc0000005.1_g000058.1	98.62	290	4	0	1	290	483	194	3e-145	514
F261D20	Itrk_sc0004915.1_g000002.1	100	126	0	0	29	154	4602	4477	3e-60	233
F270C20	Itrk_sc0057121.1_g000001.1	96.69	634	21	0	122	755	672	39	0	1055
F270I20	Itrk_sc0005799.1_g000003.1	98.09	367	7	0	1	367	569	203	0	640
F270K20	Itrk_sc0002436.1_g000001.1	98.47	196	3	0	215	410	1	196	3e-94	346
F281B20	Itrk_sc0002086.1_g000005.1	100	115	0	0	1	115	94	208	3e-54	213
F281D20	Itrk_sc0003368.1_g000006.1	98.26	115	2	0	594	708	445	559	7e-51	202
F281E20	Itrk_sc0004085.1_g000002.1	97.66	728	14	2	1	728	1178	454	0	1247
F281I20	Itrk_sc0000567.1_g000003.1	99.44	178	0	1	113	289	947	1124	5e-87	322
F281J20	Itrk_sc0057048.1_g000001.1	97.22	144	4	0	1	144	241	384	8e-64	244
F281K20	Itrk_sc0006284.1_g000004.1	81.72	733	92	26	1	710	295	1008	1e-162	573
F281O20	Itrk_sc0001259.1_g000004.1	99.3	142	1	0	92	233	1114	973	1e-67	257
F313B20	Itrk_sc0000579.1_g000009.1	98.7	154	2	0	146	299	281	128	6e-73	274
F313D20	Itrk_sc0021839.1_g000001.1	100	284	0	0	1	284	2151	2434	1e-148	525
F336F20	Itrk_sc0020770.1_g000001.1	99.08	217	2	0	339	555	496	280	1e-107	390
F336P20	Itrk_sc0015863.1_g000002.1	94.75	762	38	2	5	765	723	1483	0	1184
F357H20	Itrk_sc0143583.1_g000001.1	100	218	0	0	1	218	218	1	1e-111	403
F357I20	Itrk_sc0028454.1_g000001.1	98.61	287	4	0	1	287	696	982	2e-143	508
F357J20	Itrk_sc0001950.1_g000002.1	92.01	513	41	0	14	526	545	33	0	721
F357K20	Itrk_sc0000250.1_g000015.1	87.91	215	26	0	195	409	1839	2053	1e-66	254
F357N20	Itrk_sc0022889.1_g000001.1	97.77	628	14	0	1	628	1310	1937	0	1083
F358M20	Itrk_sc0000730.1_g000007.1	98.54	137	2	0	135	271	180	44	1e-63	243
F413C20	Itrk_sc0003511.1_g000002.1	92.76	152	9	2	183	334	72	221	3e-56	219
F413F20	Itrk_sc0000007.1_g000029.1	99.1	223	1	1	346	568	1224	1003	2e-110	399
F413H20	Itrk_sc0052807.1_g000001.1	98.81	253	3	0	1	253	1030	778	2e-126	451
F413I20	Itrk_sc0043655.1_g000001.1	98.11	318	6	0	334	651	616	299	4e-157	555
F413N20	Itrk_sc0003717.1_g000005.1	100	153	0	0	493	645	2205	2053	2e-75	283
F559B20	Itrk_sc0001441.1_g000009.1	99.16	356	3	0	371	726	507	862	0	641
F559C20	Itrk_sc0000844.1_g000008.1	98.83	429	5	0	1	429	429	1	0	765
F559D20	Itrk_sc0000154.1_g000009.1	97.8	227	3	1	1	227	225	1	1e-107	390
F559L20	Itrk_sc0001277.1_g000005.1	99.18	245	2	0	241	485	810	566	4e-123	442
F559M20	Itrk_sc0002702.1_g000003.1	99.67	301	1	0	333	633	2979	3279	2e-156	553
F604D20	Itrk_sc0000497.1_g000009.1	98.04	102	2	0	190	291	822	721	1e-43	178
F604F20	Itrk_sc0005111.1_g000003.1	99.09	552	5	0	100	651	45	596	0	992
F6A20	Itrk_sc0033049.1_g000001.1	100	418	0	0	115	532	929	512	0	773
F6I20	Itrk_sc0002275.1_g000003.1	99.53	430	2	0	236	665	1205	1634	0	784
F83H20	Itrk_sc0001365.1_g000008.1	97.44	156	4	0	312	467	1249	1094	2e-70	267
F83N20	Itrk_sc0001409.1_g000001.1	98.77	244	2	1	68	310	2862	3105	2e-120	433
F147C19	Itrk_sc0000825.1_g000003.1	85.58	326	47	0	1	326	1803	2128	4e-93	342
F147J19	Itrk_sc0003634.1_g000002.1	99.65	579	2	0	128	706	1117	539	0	1059
F147M19	Itrk_sc0008384.1_g000001.1	94.7	528	28	0	119	646	976	449	0	821
F147P19	Itrk_sc0002092.1_g000007.1	99.28	555	4	0	1	555	2898	3452	0	1003
F14K19	Itrk_sc0002115.1_g000007.1	88.32	137	16	0	1	137	1094	1230	1e-40	165
F14N19	Itrk_sc0018928.1_g000002.1	96.84	158	5	0	1	158	747	590	2e-70	265
F16P19	Itrk_sc0029263.1_g000001.1	99.09	441	4	0	1	441	441	1	0	793
F170F19	Itrk_sc0002632.1_g000003.1	94.35	124	7	0	209	332	1	124	2e-47	191
F170J19	Itrk_sc0102303.1_g000001.1	98.72	235	3	0	1	235	235	1	7e-116	418
F170N19	Itrk_sc0006050.1_g000002.1	88.8	125	2	5	571	683	3	127	4e-33	143
F228C19	Itrk_sc0000532.1_g000011.1	94.42	538	30	0	182	719	213	750	0	828
F228G19	Itrk_sc0002341.1_g000002.1	99.03	206	2	0	307	512	470	675	2e-101	370
F228I19	Itrk_sc0000368.1_g000006.1	90.03	351	35	0	253	603	552	202	4e-127	455
F228K19	Itrk_sc0000133.1_g000005.1	98.28	174	3	0	274	447	813	640	4e-82	305
F228M19	Itrk_sc0001909.1_g000002.1	99.32	738	5	0	1	738	1176	439	0	1336
F228N19	Itrk_sc0002099.1_g000005.1	98.99	296	2	1	315	610	1815	1521	2e-149	529
F228P19	Itrk_sc0000054.1_g000014.1	96.12	129	5	0	1	129	129	1	1e-53	211
F250I19	Itrk_sc0006003.1_g000003.1	95.05	202	6	2	75	276	679	876	7e-85	315
F288O19	Itrk_sc0002187.1_g000009.1	100	147	0	0	292	438	1345	1491	3e-72	272
F289B19	Itrk_sc0003052.1_g000012.1	98.54	137	2	0	103	239	2127	2263	3e-63	243
F289G19	Itrk_sc0001960.1_g000009.1	93.08	448	29	2	282	728	1078	632	0	654
F289N19	Itrk_sc0003058.1_g000008.1	96.92	130	2	1	408	537	714	841	2e-55	217
F311F19	Itrk_sc0001609.1_g000011.1	99.61	255	1	0	1	255	412	158	2e-130	466
F311N19	Itrk_sc0001141.1_g000009.1	98	100	1	1	364	463	280	378	5e-42	172
F311O19	Itrk_sc0000067.1_g000022.1	86.59	179	24	0	182	360	284	106	9e-50	198
F334D19	Itrk_sc0052470.1_g000001.1	98.04	511	10	0	242	752	626	116	0	889
F390D19	Itrk_sc0084098.1_g000001.1	98.47	131	2	0	216	346	144	14	8e-60	231
F390I19	Itrk_sc0018786.1_g000001.1	95.47	530	23	1	1	530	3278	3806	0	845
F390J19	Itrk_sc0000170.1_g000031.1	97.66	128	3	0	186	313	753	626	2e-56	220
F390L19	Itrk_sc0001330.1_g000021.1	98.9	363	4	0	1	363	363	1	0	649
F453P19	Itrk_sc0003480.1_g000001.1	98.81	168	2	0	1	168	516	683	5e-81	300
F490A19	Itrk_sc0000521.1_g000010.1	93.72	191	8	4	100	290	187	1	2e-75	283
F490G19	Itrk_sc0000285.1_g000018.1	99.17	121	1	0	410	530	1	121	8e-56	219
F490L19	Itrk_sc0006659.1_g000001.1	98.29	292	5	0	1	292	323	614	1e-144	512
F519A19	Itrk_sc0000002.1_g000110.1	98.97	484	5	0	1	484	1939	2422	0	867
F519B19	Itrk_sc0001389.1_g000002.1	98.25	285	4	1	168	451	518	802	7e-140	497
F519C19	Itrk_sc0000377.1_g000019.1	84.17	581	77	8	2	579	3491	2923	2e-155	549
F519D19	Itrk_sc0000015.1_g000001.1	85.09	711	104	2	5	714	1	710	0	725
F519E19	Itrk_sc0000322.1_g000009.1	97	267	8	0	167	433	2515	2249	2e-125	449
F519L19	Itrk_sc0012348.1_g000003.1	98.37	184	3	0	1	184	1458	1641	1e-87	324
F613D19	Itrk_sc0122824.1_g000001.1	98.5	399	6	0	84	482	399	1	0	704
F613E19	Itrk_sc0000721.1_g000011.1	99.27	274	2	0	36	309	528	801	2e-139	496
F613O19	Itrk_sc0010124.1_g000002.1	97.6	208	0	2	373	580	746	544	5e-96	351
F622A19	Itrk_sc0000848.1_g000006.1	97.16	529	15	0	252	780	529	1	0	894
F622C19	Itrk_sc0141386.1_g000001.1	99.17	121	1	0	192	312	90	210	7e-56	219
F622P19	Itrk_sc0007120.1_g000003.1	96.3	243	9	0	252	494	509	267	2e-110	399
F8H19	Itrk_sc0000269.1_g000009.1	92.9	183	1	5	52	222	166	348	5e-67	255
F8I19	Itrk_sc0014463.1_g000001.1	97.1	587	16	1	47	633	1	586	0	989
F8K19	Itrk_sc0036394.1_g000001.1	99.15	355	3	0	1	355	1063	709	0	640
F8N19	Itrk_sc0002274.1_g000004.1	96.39	166	3	3	1	166	559	721	2e-71	270
F8P19	Itrk_sc0012226.1_g000001.1	98.61	287	4	0	1	287	529	243	3e-143	508
F198C18	Itrk_sc0001900.1_g000005.1	99.49	198	1	0	1	198	118	315	1e-98	361
F198L18	Itrk_sc0007537.1_g000001.1	95.45	220	4	5	93	310	1829	1614	1e-94	346
F223A18	Itrk_sc0056608.1_g000001.1	97.73	264	6	0	213	476	264	1	4e-127	455
F223F18	Itrk_sc0000925.1_g000005.1	98.09	367	7	0	12	378	367	1	0	640
F223I18	Itrk_sc0003504.1_g000003.1	95.61	114	5	0	405	518	1014	1127	2e-45	183
F289D18	Itrk_sc0022033.1_g000001.1	100	104	0	0	507	610	423	320	4e-48	193
F289E18	Itrk_sc0008597.1_g000001.1	97.36	607	16	0	1	607	357	963	0	1033
F289I18	Itrk_sc0000102.1_g000003.1	98.21	504	9	0	174	677	2725	2222	0	881
F289K18	Itrk_sc0068044.1_g000001.1	98.81	672	8	0	1	672	672	1	0	1197
F289P18	Itrk_sc0016895.1_g000001.1	100	101	0	0	617	717	33	133	2e-46	187
F297L18	Itrk_sc0001802.1_g000006.1	100	100	0	0	484	583	672	771	6e-46	185
F297N18	Itrk_sc0000728.1_g000004.1	99.28	692	5	0	1	692	692	1	0	1251
F30N18	Itrk_sc0003017.1_g000002.1	95.45	528	24	0	4	531	4978	5505	0	843
F30P18	Itrk_sc0001506.1_g000001.1	97.96	442	9	0	1	442	1792	1351	0	767
F333H18	Itrk_sc0000111.1_g000016.1	98.17	164	3	0	241	404	318	155	2e-76	287
F333I18	Itrk_sc0002628.1_g000004.1	97.16	141	4	0	1	141	2145	2285	9e-63	239
F333K18	Itrk_sc0179132.1_g000001.1	92.83	223	12	3	250	468	54	276	2e-86	320
F333N18	Itrk_sc0022343.1_g000001.1	85.56	277	38	2	347	622	2714	2439	5e-77	289
F333O18	Itrk_sc0008553.1_g000003.1	97.72	439	10	0	247	685	1	439	0	756
F347K18	Itrk_sc0008420.1_g000001.1	97.53	243	6	0	4	246	1154	912	2e-115	416
F347M18	Itrk_sc0009425.1_g000003.1	96.72	609	20	0	1	609	331	939	0	1014
F347O18	Itrk_sc0000654.1_g000007.1	98.37	184	3	0	494	677	575	392	1e-87	324
F3571018	Itrk_sc0036179.1_g000001.1	89.23	130	7	3	538	666	227	350	5e-37	156
F3571018	Itrk_sc0007835.1_g000003.1	98.69	535	7	0	1	535	613	1147	0	950
F472G18	Itrk_sc0117981.1_g000001.1	96.82	283	9	0	1	283	283	1	8e-133	473
F472L18	Itrk_sc0010061.1_g000001.1	96.08	102	4	0	451	552	102	1	2e-40	167
F472N18	Itrk_sc0001823.1_g000007.1	100	145	0	0	572	716	408	264	7e-71	268
F541D18	Itrk_sc0022832.1_g000001.1	98.23	113	2	0	44	156	113	1	2e-50	198
F541J18	Itrk_sc0000017.1_g000045.1	99.4	166	1	0	556	721	1398	1233	7e-81	302
F541M18	Itrk_sc0001044.1_g000006.1	99.03	308	1	2	1	306	1100	793	2e-156	551
F551K18	Itrk_sc0005047.1_g000002.1	99.2	249	2	0	320	568	721	473	2e-125	449
F559A18	Itrk_sc0015018.1_g000001.1	98.8	500	6	0	198	697	4624	5123	0	891
F559I18	Itrk_sc0000057.1_g000005.1	100	307	0	0	44	350	1	307	4e-161	568
F559L18	Itrk_sc0009763.1_g000002.1	98.18	330	6	0	1	330	110	439	4e-164	577
F559M18	Itrk_sc0001474.1_g000004.1	95.83	527	22	0	1	527	1385	859	0	852
F60I18	Itrk_sc0030405.1_g000001.1	99.64	278	1	0	337	614	1	278	3e-143	508
F60K18	Itrk_sc0146688.1_g000001.1	98.18	330	6	0	1	330	330	1	1e-163	577
F60M18	Itrk_sc0015398.1_g000001.1	98.26	172	3	0	261	432	270	99	7e-81	302
F60P18	Itrk_sc0023514.1_g000001.1	88.44	294	34	0	185	478	681	388	3e-97	355
F77E18	Itrk_sc0002387.1_g000007.1	98.45	258	4	0	63	320	638	381	5e-127	455
F77K18	Itrk_sc0000975.1_g000005.1	99.63	267	1	0	1	267	769	1035	4e-137	488
F77M18	Itrk_sc0002385.1_g000004.1	97.47	237	6	0	335	571	1	237	5e-112	405
F9G18	Itrk_sc0000483.1_g000004.1	98.08	833	16	0	3	835	944	112	0	1450
F117L17	Itrk_sc0002223.1_g000001.1	99.2	125	1	0	24	148	630	506	7e-59	226
F117M17	Itrk_sc0010337.1_g000002.1	99.06	638	6	0	1	638	344	981	0	1146
F146A17	Itrk_sc0000107.1_g000005.1	87.69	130	16	0	442	571	2040	1911	7e-36	152
F146I17	Itrk_sc0003210.1_g000009.1	99.09	110	1	0	59	168	110	1	8e-50	198
F14H17	Itrk_sc0003535.1_g000002.1	99.15	354	2	1	1	354	1410	1762	0	636
F250B17	Itrk_sc0026250.1_g000001.1	98.68	456	6	0	1	456	1225	1680	0	809
F250J17	Itrk_sc0065590.1_g000001.1	99.3	142	1	0	1	142	190	49	1e-67	257
F250L17	Itrk_sc0020492.1_g000001.1	98.75	321	4	0	3	323	372	52	4e-162	571
F250O17	Itrk_sc0002867.1_g000001.1	99.46	373	1	1	328	699	2000	1628	0	676
F260G17	Itrk_sc0099429.1_g000001.1	88.83	367	33	6	262	624	1	363	1e-123	444
F260H17	Itrk_sc0000461.1_g000002.1	98.97	290	3	0	519	808	3433	3144	2e-146	520
F260K17	Itrk_sc0000555.1_g000003.1	96.76	370	9	3	1	370	1174	808	8e-175	614
F260L17	Itrk_sc0000112.1_g000008.1	99.34	151	1	0	502	652	108	258	2e-72	274
F260O17	Itrk_sc0015966.1_g000001.1	89.12	147	14	2	1	146	146	1	9e-45	182
F30A17	Itrk_sc0021472.1_g000001.1	95.11	348	13	3	134	479	1001	656	2e-154	545
F30C17	Itrk_sc0008476.1_g000001.1	98.56	208	3	0	258	465	1664	1457	7e-101	368
F30F17	Itrk_sc0001262.1_g000003.1	98.29	293	5	0	489	781	927	635	8e-145	514
F321E17	Itrk_sc0000484.1_g000010.1	96.81	595	16	2	30	624	592	1	0	990
F321F17	Itrk_sc0006931.1_g000003.1	89.78	137	14	0	320	456	154	18	4e-43	176
F321L17	Itrk_sc0000498.1_g000002.1	100	111	0	0	1	111	5681	5791	2e-52	206
F336G17	Itrk_sc0005358.1_g000004.1	97.39	498	13	0	1	498	647	150	0	848
F350B17	Itrk_sc0008209.1_g000001.1	98.46	715	11	0	4	718	725	11	0	1260
F387I17	Itrk_sc0003943.1_g000006.1	100	103	0	0	523	625	610	508	1e-47	191
F387L17	Itrk_sc0015149.1_g000001.1	99.37	158	1	0	367	524	259	416	2e-76	287
F590C17	Itrk_sc0001381.1_g000020.1	98.15	432	8	0	303	734	483	52	0	754
F590H17	Itrk_sc0006469.1_g000001.1	98.33	420	7	0	193	612	1479	1898	0	737
F590J17	Itrk_sc0003079.1_g000003.1	94.17	549	29	1	1	549	1964	1419	0	833
F615D17	Itrk_sc0000429.1_g000009.1	99.24	131	1	0	189	319	2029	2159	2e-61	237
F615J17	Itrk_sc0000064.1_g000023.1	100	107	0	0	108	214	5753	5647	4e-50	198
F615O17	Itrk_sc0000232.1_g000008.1	100	108	0	0	1	108	370	477	3e-51	200
F620E17	Itrk_sc0000609.1_g000003.1	97.01	736	21	1	1	735	4142	4877	0	1236
F620I17	Itrk_sc0007379.1_g000003.1	99.3	431	3	0	391	821	1184	754	0	780
F620N17	Itrk_sc0002817.1_g000004.1	100	138	0	0	250	387	1072	935	5e-67	255
F620O17	Itrk_sc0009912.1_g000001.1	98.08	365	7	0	30	394	1	365	0	636
F168A16	Itrk_sc0003374.1_g000006.1	99.36	156	1	0	634	789	473	628	3e-75	283
F168E16	Itrk_sc0036073.1_g000001.1	99.38	161	1	0	1	161	766	606	8e-79	292
F168H16	Itrk_sc0005440.1_g000002.1	98.69	533	7	0	9	541	206	738	0	946
F168I16	Itrk_sc0011324.1_g000001.1	96	225	9	0	174	398	225	1	2e-100	366
F168J16	Itrk_sc0073999.1_g000001.1	97.48	674	14	2	54	727	1	671	0	1147
F168M16	Itrk_sc0005257.1_g000004.1	95.12	553	27	0	2	554	1739	1187	0	872
F170D16	Itrk_sc0004069.1_g000001.1	91.6	798	64	2	5	802	997	203	0	1099
F170K16	Itrk_sc0000001.1_g000203.1	98.68	227	3	0	230	456	1122	896	1e-111	403
F187E16	Itrk_sc0131834.1_g000001.1	99.23	130	1	0	571	700	374	245	7e-61	235
F187F16	Itrk_sc0002379.1_g000003.1	96.45	535	19	0	1	535	840	1374	0	883
F187L16	Itrk_sc0001386.1_g000013.1	88.89	171	18	1	178	348	200	31	4e-53	209
F199D16	Itrk_sc0001649.1_g000002.1	94.51	164	2	2	159	320	2591	2749	3e-64	246
F199K16	Itrk_sc0009027.1_g000001.1	99.62	783	3	0	1	783	293	1075	0	1430
F199M16	Itrk_sc0013464.1_g000001.1	98.01	151	3	0	231	381	252	102	3e-69	263
F255B16	Itrk_sc0009771.1_g000001.1	98.65	222	3	0	202	423	2152	2373	1e-108	394
F357E16	Itrk_sc0000237.1_g000025.1	96.91	194	5	1	1	194	723	915	1e-87	324
F359A16	Itrk_sc0001096.1_g000005.1	90.88	537	48	1	180	715	201	737	0	719
F37D16	Itrk_sc0000021.1_g000024.1	92.07	668	45	5	1	667	1326	1986	0	933
F37M16	Itrk_sc0016418.1_g000001.1	93.33	240	15	1	1	239	2589	2350	8e-97	353
F37P16	Itrk_sc0002418.1_g000005.1	95.38	757	35	0	1	757	828	72	0	1205
F403D16	Itrk_sc0019199.1_g000001.1	96.25	320	12	0	1	320	315	634	2e-148	525
F403L16	Itrk_sc0004451.1_g000001.1	98.97	195	2	0	1	195	1451	1257	2e-95	350
F519B16	Itrk_sc0000237.1_g000025.1	96.99	133	4	0	151	283	681	549	2e-57	224
F519D16	Itrk_sc0014082.1_g000001.1	100	259	0	0	1	259	181	439	2e-134	479
F519E16	Itrk_sc0000603.1_g000006.1	100	104	0	0	1	104	828	931	5e-49	193
F519F16	Itrk_sc0002684.1_g000007.1	98.88	358	4	0	1	358	547	190	0	640
F519H16	Itrk_sc0000900.1_g000001.1	98.46	583	9	0	3	585	1220	638	0	1027
F519J16	Itrk_sc0000496.1_g000001.1	96.6	530	18	0	10	539	531	2	0	880
F519K16	Itrk_sc0007576.1_g000001.1	95.49	133	3	3	30	161	1207	1337	4e-53	209
F602F16	Itrk_sc0101573.1_g000001.1	98.53	136	2	0	447	582	215	80	2e-62	241
F602O16	Itrk_sc0000009.1_g000036.1	82.79	488	73	10	223	706	107	587	4e-118	425
F131C15	Itrk_sc0000899.1_g000005.1	94.68	282	13	2	147	427	1	281	2e-121	436
F146C15	Itrk_sc0016577.1_g000001.1	99.27	137	1	0	173	309	164	300	6e-65	248
F146M15	Itrk_sc0003714.1_g000002.1	99.64	276	1	0	1	276	1175	1450	4e-142	505
F146P15	Itrk_sc0000128.1_g000002.1	94.86	428	22	0	1	428	428	1	0	669
F157D15	Itrk_sc0002205.1_g000006.1	97.35	529	14	0	3	531	4188	3660	0	900
F157I15	Itrk_sc0007210.1_g000003.1	97.59	332	7	1	161	491	2403	2072	5e-161	568
F246F15	Itrk_sc0104659.1_g000001.1	95.15	165	8	0	369	533	38	202	8e-69	261
F281B15	Itrk_sc0003999.1_g000002.1	97.32	112	3	0	1	112	339	450	2e-48	191
F281G15	Itrk_sc0035750.1_g000001.1	88.14	118	14	0	300	417	456	339	9e-33	141
F281O15	Itrk_sc0036971.1_g000001.1	98.85	262	3	0	200	461	1	262	6e-131	468
F303B15	Itrk_sc0140421.1_g000001.1	100	346	0	0	1	346	346	1	0	640
F303F15	Itrk_sc0004007.1_g000002.1	98.83	767	9	0	1	767	928	1694	0	1367
F303L15	Itrk_sc0000264.1_g000006.1	100	139	0	0	167	305	267	405	1e-67	257
F303N15	Itrk_sc0006508.1_g000002.1	95.93	123	4	1	71	192	1183	1061	9e-50	198
F315A15	Itrk_sc0075779.1_g000001.1	88.01	342	29	2	339	668	342	1	1e-108	394
F315B15	Itrk_sc0019541.1_g000001.1	87.63	291	22	9	202	491	172	449	3e-88	326
F315G15	Itrk_sc0006507.1_g000001.1	97.79	136	2	1	135	269	890	755	3e-60	233
F334E15	Itrk_sc0006052.1_g000003.1	95.19	416	20	0	1	416	721	1136	0	658
F334H15	Itrk_sc0008749.1_g000001.1	99.53	215	1	0	527	741	459	673	4e-108	392
F334M15	Itrk_sc0006481.1_g000005.1	99.1	222	2	0	376	597	624	845	2e-110	399
F358B15	Itrk_sc0000502.1_g000009.1	93.24	503	31	2	67	566	1390	888	0	737
F358C15	Itrk_sc0000225.1_g000006.1	99.82	542	1	0	57	598	900	359	0	996
F358D15	Itrk_sc0006230.1_g000001.1	96.05	405	16	0	101	505	867	463	0	660
F358N15	Itrk_sc0001786.1_g000004.1	98.95	382	4	0	34	415	851	1232	0	684
F390C15	Itrk_sc0007122.1_g000005.1	96.45	197	6	1	1	197	351	156	4e-88	324
F390D15	Itrk_sc0000948.1_g000009.1	96.88	416	13	0	4	419	725	310	0	697
F390F15	Itrk_sc0000007.1_g000110.1	92.45	106	8	0	77	182	106	1	3e-36	152
F390G15	Itrk_sc0014440.1_g000001.1	98.23	565	10	0	56	620	1640	1076	0	989
F390I15	Itrk_sc0029510.1_g000001.1	100	169	0	0	114	282	497	665	2e-84	313
F398A15	Itrk_sc0004601.1_g000003.1	92.7	699	49	2	4	701	1011	314	0	1007
F398G15	Itrk_sc0000211.1_g000015.1	98.28	116	2	0	309	424	388	273	2e-51	204
F398M15	Itrk_sc0001682.1_g000004.1	98.06	464	9	0	1	464	813	350	0	808
F411E15	Itrk_sc0000076.1_g000011.1	98.5	267	4	0	177	443	493	227	5e-132	472
F411N15	Itrk_sc0002349.1_g000003.1	98.1	105	2	0	70	174	447	343	5e-46	183
F411O15	Itrk_sc0013275.1_g000001.1	100	278	0	0	346	623	1393	1116	7e-145	514
F411P15	Itrk_sc0002975.1_g000001.1	98.27	173	3	0	222	394	1	173	2e-81	303
F507A15	Itrk_sc0000008.1_g000015.1	100	142	0	0	2	143	337	196	1e-69	263
F507F15	Itrk_sc0001880.1_g000003.1	99.06	318	3	0	1	318	42	359	2e-162	571
F507I15	Itrk_sc0049289.1_g000001.1	100	156	0	0	1	156	749	904	1e-77	289
F507K15	Itrk_sc0001261.1_g000004.1	84	175	12	7	60	233	171	330	6e-37	154
F522K15	Itrk_sc0017381.1_g000001.1	100	129	0	0	415	543	311	183	5e-62	239
F559O15	Itrk_sc0002727.1_g000004.1	99.52	210	1	0	137	346	4273	4064	2e-105	383
F608I15	Itrk_sc0000054.1_g000019.1	80.06	311	55	7	73	380	3430	3124	2e-57	224
F6C15	Itrk_sc0009497.1_g000001.1	94.06	505	30	0	1	505	1020	1524	0	767
F6H15	Itrk_sc0000482.1_g000009.1	99.41	170	1	0	87	256	432	601	3e-83	309
F6P15	Itrk_sc0005407.1_g000002.1	95.24	105	5	0	686	790	1	105	3e-40	167
F77E15	Itrk_sc0010101.1_g000001.1	97.99	696	14	0	1	696	1529	834	0	1208
F77F15	Itrk_sc0000394.1_g000015.1	98.21	168	3	0	203	370	1323	1156	1e-78	294
F117B14	Itrk_sc0026648.1_g000001.1	98.69	761	10	0	1	761	463	1223	0	1351
F117N14	Itrk_sc0004223.1_g000003.1	100	101	0	0	618	718	2201	2301	2e-46	187
F199C14	Itrk_sc0001876.1_g000004.1	97.59	290	7	0	540	829	1209	920	9e-140	497
F199H14	Itrk_sc0049029.1_g000001.1	94.99	459	21	2	45	501	28	486	0	719
F199L14	Itrk_sc0059657.1_g000001.1	99.41	676	4	0	1	676	85	760	0	1227
F199O14	Itrk_sc0000497.1_g000003.1	90.83	785	58	9	1	772	1420	2203	0	1038
F240J14	Itrk_sc0005761.1_g000003.1	99.53	213	1	0	223	435	745	957	4e-107	388
F261F14	Itrk_sc0007019.1_g000003.1	99.21	254	2	0	242	495	934	681	3e-128	459
F289C14	Itrk_sc0000468.1_g000002.1	98.4	562	9	0	6	567	494	1055	0	989
F289G14	Itrk_sc0004451.1_g000001.1	98.92	185	2	0	1	185	1814	1630	8e-90	331
F289I14	Itrk_sc0000240.1_g000008.1	96.28	215	7	1	214	427	215	1	6e-96	351
F315G14	Itrk_sc0002403.1_g000002.1	92.73	165	12	0	1	165	1829	1665	1e-62	239
F352A14	Itrk_sc0000159.1_g000018.1	100	112	0	0	401	512	112	1	1e-52	207
F352B14	Itrk_sc0000003.1_g000066.1	99.55	224	0	1	1	223	277	54	1e-112	407
F383B14	Itrk_sc0007708.1_g000004.1	98.72	156	2	0	181	336	216	371	1e-73	278
F383C14	Itrk_sc0178660.1_g000001.1	98.59	283	4	0	358	640	1	283	6e-141	501
F383E14	Itrk_sc0003570.1_g000006.1	98.5	734	11	0	1	734	844	111	0	1295
F519F14	Itrk_sc0003913.1_g000006.1	97.83	138	2	1	316	452	253	390	1e-61	237
F519G14	Itrk_sc0004357.1_g000003.1	98.59	495	7	0	1	495	605	111	0	876
F88D14	Itrk_sc0000513.1_g000007.1	95.32	235	11	0	1	235	331	565	4e-103	374
F88F14	Itrk_sc0001372.1_g000019.1	92.45	106	8	0	134	239	381	486	2e-36	152
F88I14	Itrk_sc0003771.1_g000002.1	96.45	141	5	0	267	407	1325	1185	2e-60	233
F88J14	Itrk_sc0008843.1_g000001.1	98.02	101	2	0	82	182	736	836	3e-43	176
F88K14	Itrk_sc0002126.1_g000003.1	99.06	320	3	0	17	336	1163	1482	4e-163	575
F88M14	Itrk_sc0000067.1_g000021.1	99.63	270	0	1	168	437	377	645	4e-138	492
F88O14	Itrk_sc0001687.1_g000007.1	92.84	573	39	2	1	572	1506	2077	0	830
F147E13	Itrk_sc0001336.1_g000005.1	97.06	238	6	1	395	631	477	714	2e-110	399
F147M13	Itrk_sc0074698.1_g000001.1	98.05	410	8	0	1	410	410	1	0	713
F157F13	Itrk_sc0112832.1_g000001.1	99.03	103	1	0	1	103	103	1	7e-46	185
F157I13	Itrk_sc0010079.1_g000001.1	98.84	432	5	0	254	685	1	432	0	771
F157K13	Itrk_sc0003375.1_g000004.1	100	115	0	0	1	115	3023	3137	3e-54	213
F198O13	Itrk_sc0000222.1_g000011.1	97.79	136	3	0	474	609	1023	888	7e-61	235
F336B13	Itrk_sc0068708.1_g000001.1	97.35	453	12	0	124	576	453	1	0	771
F336C13	Itrk_sc0007769.1_g000001.1	99.71	339	1	0	393	731	3285	2947	5e-177	621
F336F13	Itrk_sc0002164.1_g000009.1	86.62	411	28	12	5	409	612	223	6e-120	431
F336O13	Itrk_sc0006935.1_g000001.1	100	153	0	0	159	311	476	628	2e-75	283
F350C13	Itrk_sc0004422.1_g000002.1	99.15	589	5	0	1	589	388	976	0	1061
F350H13	Itrk_sc0004744.1_g000004.1	87.62	105	13	0	442	546	9	113	5e-27	122
F350K13	Itrk_sc0000001.1_g000214.1	97.2	428	12	0	1	428	707	280	0	725
F350O13	Itrk_sc0000064.1_g000023.1	100	212	0	0	112	323	2045	2256	3e-108	392
F407B13	Itrk_sc0001023.1_g000007.1	98.35	121	2	0	589	709	520	400	3e-54	213
F407D13	Itrk_sc0018485.1_g000001.1	97.64	127	2	1	250	376	1038	913	3e-55	217
F41O13	Itrk_sc0049328.1_g000001.1	100	118	0	0	135	252	220	103	7e-56	219
F518C13	Itrk_sc0001501.1_g000011.1	94.4	125	6	1	345	469	579	456	2e-47	191
F625K13	Itrk_sc0000575.1_g000009.1	99.36	628	4	0	93	720	1383	756	0	1138
F625O13	Itrk_sc0004953.1_g000002.1	98.37	306	5	0	402	707	406	101	5e-152	538
F6D13	Itrk_sc0001052.1_g000005.1	100	148	0	0	164	311	513	366	1e-72	274
F6L13	Itrk_sc0001617.1_g000001.1	96.19	446	17	0	1	446	1262	1707	0	730
F6P13	Itrk_sc0000245.1_g000005.1	96.97	264	8	0	1	264	369	106	1e-123	444
F8I13	Itrk_sc0003601.1_g000002.1	97.7	521	10	1	1	519	1384	864	0	894
F175D12	Itrk_sc0000757.1_g000003.1	99.28	138	1	0	391	528	310	447	2e-65	250
F175G12	Itrk_sc0003414.1_g000001.1	97.3	148	1	1	43	187	148	1	9e-65	248
F175H12	Itrk_sc0001686.1_g000004.1	99.29	140	1	0	280	419	479	340	2e-66	254
F198F12	Itrk_sc0004801.1_g000003.1	100	240	0	0	84	323	1035	796	1e-123	444
F260C12	Itrk_sc0005446.1_g000002.1	95.56	225	9	1	55	278	3191	3415	1e-98	359
F333D12	Itrk_sc0001049.1_g000006.1	100	188	0	0	496	683	818	1005	9e-95	348
F34M12	Itrk_sc0055751.1_g000001.1	95.52	581	26	0	1	581	581	1	0	929
F358C12	Itrk_sc0143620.1_g000001.1	97.99	249	3	2	110	356	1	249	8e-120	431
F358F12	Itrk_sc0036348.1_g000001.1	100	117	0	0	220	336	280	396	2e-55	217
F358G12	Itrk_sc0003585.1_g000003.1	85.23	650	64	20	3	648	654	33	0	640
F372A12	Itrk_sc0005644.1_g000003.1	93.13	131	2	3	1	124	190	60	5e-46	185
F372K12	Itrk_sc0001293.1_g000005.1	99.62	263	1	0	1	263	265	3	3e-135	481
F372L12	Itrk_sc0016784.1_g000001.1	87.16	109	14	0	163	271	124	16	2e-27	124
F372P12	Itrk_sc0010523.1_g000002.1	88.35	103	11	1	187	289	725	624	6e-27	122
F41O12	Itrk_sc0008618.1_g000001.1	96.27	456	17	0	176	631	1	456	0	749
F578F12	Itrk_sc0015686.1_g000001.1	98.12	266	5	0	91	356	1	266	6e-130	464
F609L12	Itrk_sc0001632.1_g000005.1	89.85	473	46	2	107	578	472	1	1e-172	606
F609M12	Itrk_sc0000932.1_g000005.1	99.87	753	1	0	1	753	3174	2422	0	1386
F609P12	Itrk_sc0008611.1_g000001.1	93.3	418	28	0	1	418	418	1	6e-176	617
F620E12	Itrk_sc0002674.1_g000002.1	86.12	497	15	14	222	697	848	1311	2e-136	486
F8C12	Itrk_sc0031801.1_g000001.1	98.1	105	2	0	90	194	647	543	6e-46	183
F8K12	Itrk_sc0000011.1_g000017.1	100	102	0	0	1	102	155	54	2e-47	189
F8N12	Itrk_sc0012621.1_g000001.1	97.75	178	4	0	258	435	1280	1103	1e-82	307
F11E11	Itrk_sc0000270.1_g000004.1	99.5	402	2	0	128	529	1	402	0	732
F11G11	Itrk_sc0000349.1_g000002.1	96.05	177	7	0	551	727	3071	2895	6e-77	289
F11H11	Itrk_sc0005386.1_g000002.1	88.11	227	21	6	354	578	6795	7017	9e-70	265
F187F11	Itrk_sc0022757.1_g000001.1	94.68	451	21	1	1	451	448	1	0	697
F187J11	Itrk_sc0082743.1_g000001.1	100	167	0	0	306	472	108	274	4e-83	309
F187K11	Itrk_sc0034885.1_g000001.1	93.82	178	1	4	382	550	177	1	4e-68	259
F187N11	Itrk_sc0000611.1_g000013.1	99.77	443	1	0	1	443	259	701	0	813
F187P11	Itrk_sc0000618.1_g000006.1	100	224	0	0	60	283	2936	2713	9e-115	414
F240D11	Itrk_sc0001158.1_g000002.1	100	504	0	0	1	504	35	538	0	931
F240E11	Itrk_sc0003167.1_g000007.1	85.27	414	57	3	112	521	1	414	1e-117	424
F240O11	Itrk_sc0001124.1_g000014.1	93.61	391	24	1	306	696	15	404	2e-165	582
F372F11	Itrk_sc0056615.1_g000001.1	99.15	118	1	0	283	400	328	211	3e-54	213
F372G11	Itrk_sc0005851.1_g000003.1	90.69	204	18	1	109	311	204	1	1e-71	270
F372J11	Itrk_sc0008834.1_g000001.1	88.82	152	5	6	466	605	1149	998	4e-43	176
F453A11	Itrk_sc0006788.1_g000002.1	97.25	218	5	1	458	675	2653	2437	6e-101	368
F472G11	Itrk_sc0010450.1_g000001.1	84.95	731	105	3	1	730	403	1129	0	736
F472P11	Itrk_sc0023597.1_g000001.1	95.47	508	23	0	1	508	1441	934	0	811
F490C11	Itrk_sc0018691.1_g000002.1	91.41	768	62	4	3	768	1312	2077	0	1050
F490E11	Itrk_sc0006009.1_g000004.1	99.57	235	1	0	1	235	2279	2045	3e-119	429
F490I11	Itrk_sc0008031.1_g000004.1	100	434	0	0	312	745	1800	1367	0	802
F490K11	Itrk_sc0001913.1_g000003.1	96	100	4	0	310	409	515	416	3e-39	163
F490M11	Itrk_sc0016169.1_g000001.1	97.36	303	8	0	1	303	355	657	9e-146	516
F490O11	Itrk_sc0007451.1_g000002.1	98.05	154	3	0	1	154	2812	2965	1e-71	268
F518C11	Itrk_sc0000052.1_g000050.1	100	115	0	0	316	430	357	471	2e-54	213
F518G11	Itrk_sc0000266.1_g000019.1	98.18	165	3	0	1	165	165	1	5e-77	289
F518H11	Itrk_sc0001200.1_g000009.1	95.7	582	25	0	1	582	582	1	0	937
F539I11	Itrk_sc0014551.1_g000001.1	94.19	241	14	0	1	241	791	1031	2e-101	368
F578I11	Itrk_sc0000676.1_g000003.1	83.52	710	75	27	1	675	167	869	3e-178	625
F590O11	Itrk_sc0084650.1_g000001.1	98.04	102	2	0	1	102	395	496	1e-43	178
F604K11	Itrk_sc0001381.1_g000017.1	100	155	0	0	248	402	1312	1158	2e-76	287
F604M11	Itrk_sc0006351.1_g000001.1	100	241	0	0	41	281	341	101	3e-124	446
F609C11	Itrk_sc0000481.1_g000013.1	98.68	756	10	0	63	818	3483	2728	0	1341
F609G11	Itrk_sc0000199.1_g000011.1	100	209	0	0	357	565	2637	2429	2e-106	387
F609I11	Itrk_sc0008520.1_g000001.1	99.15	236	2	0	1	236	896	1131	4e-118	425
F622C11	Itrk_sc0000039.1_g000034.1	87.42	739	89	4	1	737	523	1259	0	846
F622E11	Itrk_sc0000028.1_g000020.1	91.43	677	37	11	19	683	131	798	0	909
F622J11	Itrk_sc0002538.1_g000001.1	98.88	178	0	2	75	251	379	555	3e-85	316
F7D11	Itrk_sc0000037.1_g000011.1	99.19	124	1	0	364	487	168	45	1e-57	224
F7J11	Itrk_sc0000011.1_g000049.1	93.2	147	1	1	1	138	147	1	1e-52	207
F7O11	Itrk_sc0001054.1_g000012.1	96.57	466	4	3	1	466	855	1308	0	761
F166E10	Itrk_sc0000175.1_g000008.1	98.06	103	2	0	595	697	342	240	3e-44	180
F167J10	Itrk_sc0062623.1_g000001.1	89.05	420	46	0	1	420	113	532	5e-147	521
F16C10	Itrk_sc0000108.1_g000014.1	98.43	255	3	1	84	337	399	653	6e-125	448
F16F10	Itrk_sc0005478.1_g000001.1	83.1	781	115	9	14	781	1140	1916	0	695
F16G10	Itrk_sc0018786.1_g000001.1	94.04	151	9	0	2	152	1471	1621	6e-60	230
F170A10	Itrk_sc0001203.1_g000002.1	99.61	774	3	0	1	774	1601	828	0	1413
F170C10	Itrk_sc0018498.1_g000001.1	96.46	113	4	0	1	113	453	565	2e-46	187
F170J10	Itrk_sc0118147.1_g000001.1	100	128	0	0	225	352	77	204	1e-61	237
F253J10	Itrk_sc0001176.1_g000008.1	96.46	650	18	4	1	649	327	972	0	1068
F253P10	Itrk_sc0114189.1_g000001.1	99.4	168	1	0	202	369	1	168	3e-82	305
F255J10	Itrk_sc0146403.1_g000001.1	98.05	154	3	0	1	154	158	311	1e-71	268
F255K10	Itrk_sc0006847.1_g000002.1	80.83	579	110	1	138	716	571	1148	2e-126	453
F255L10	Itrk_sc0000189.1_g000020.1	98.36	122	0	2	119	240	1603	1484	3e-54	213
F277O10	Itrk_sc0004830.1_g000002.1	96.6	265	8	1	250	513	265	1	5e-122	438
F311F10	Itrk_sc0001906.1_g000001.1	88.83	179	17	3	181	359	73	248	1e-55	217
F311J10	Itrk_sc0109978.1_g000001.1	96.65	209	7	0	444	652	209	1	9e-95	348
F311O10	Itrk_sc0009556.1_g000001.1	99.08	109	1	0	1	109	900	792	8e-50	196
F311P10	Itrk_sc0002069.1_g000009.1	99.2	249	2	0	1	249	63	311	7e-126	449
F359B10	Itrk_sc0000398.1_g000008.1	87.57	177	22	0	1	177	177	1	4e-52	206
F359C10	Itrk_sc0000570.1_g000010.1	98.87	533	6	0	1	533	407	939	0	952
F359H10	Itrk_sc0120192.1_g000001.1	91.43	140	3	4	170	309	131	1	2e-45	183
F359M10	Itrk_sc0002767.1_g000001.1	98.02	657	13	0	1	657	805	1461	0	1142
F359O10	Itrk_sc0003614.1_g000002.1	99.22	514	4	0	3	516	187	700	0	928
F372N10	Itrk_sc0001853.1_g000001.1	99.04	104	1	0	1	104	2396	2499	1e-46	187
F372O10	Itrk_sc0003337.1_g000002.1	97.5	240	6	0	19	258	1326	1565	1e-113	411
F372P10	Itrk_sc0010633.1_g000002.1	96.67	630	20	1	1	630	17	645	0	1046
F37J10	Itrk_sc0002122.1_g000007.1	97.53	162	4	0	145	306	162	1	1e-73	278
F383K10	Itrk_sc0058498.1_g000001.1	99.07	215	2	0	383	597	666	452	1e-106	387
F407A10	Itrk_sc0001228.1_g000010.1	98.29	644	8	2	1	641	709	66	0	1125
F407B10	Itrk_sc0000554.1_g000003.1	96.19	394	13	2	162	554	765	373	0	643
F407F10	Itrk_sc0000778.1_g000009.1	98.8	167	2	0	1	167	167	1	8e-80	298
F407G10	Itrk_sc0058607.1_g000001.1	99.1	221	2	0	1	221	337	117	6e-110	398
F411A10	Itrk_sc0003735.1_g000003.1	96.64	268	9	0	95	362	1478	1745	1e-124	446
F411G10	Itrk_sc0069701.1_g000001.1	96.96	428	13	0	180	607	428	1	0	719
F411H10	Itrk_sc0000130.1_g000009.1	90	110	10	1	112	221	5	113	4e-33	141
F411L10	Itrk_sc0005538.1_g000003.1	93.55	155	7	2	479	632	124	276	1e-58	228
F522D10	Itrk_sc0056900.1_g000001.1	97.42	659	17	0	1	659	18	676	0	1123
F522H10	Itrk_sc0001193.1_g000016.1	98.94	566	5	1	64	629	1	565	0	1011
F537F10	Itrk_sc0012743.1_g000002.1	95.09	224	8	1	92	312	518	295	2e-95	350
F537I10	Itrk_sc0052246.1_g000001.1	86.27	357	47	2	7	362	20	375	9e-107	387
F537M10	Itrk_sc0000042.1_g000024.1	96.35	821	28	2	1	820	1769	950	0	1349
F537O10	Itrk_sc0007955.1_g000002.1	100	162	0	0	227	388	1378	1539	3e-80	300
F537P10	Itrk_sc0000332.1_g000017.1	99.01	101	1	0	1	101	600	500	8e-45	182
F578P10	Itrk_sc0019934.1_g000001.1	82.08	519	88	5	1	517	157	672	4e-122	438
F613D10	Itrk_sc0001797.1_g000004.1	96.07	280	11	0	216	495	205	484	1e-127	457
F613E10	Itrk_sc0000154.1_g000004.1	99.3	143	0	1	589	731	847	988	1e-67	257
F613G10	Itrk_sc0000331.1_g000009.1	90.71	689	54	5	1	679	2323	1635	0	909
F67M10	Itrk_sc0006180.1_g000001.1	99.25	134	1	0	165	298	404	537	3e-63	243
F168D9	Itrk_sc0007352.1_g000003.1	99.29	140	1	0	1	140	329	190	1e-66	254
F168I9	Itrk_sc0000983.1_g000006.1	98.15	108	2	0	1	108	1360	1467	7e-48	189
F209B9	Itrk_sc0058477.1_g000001.1	98.23	113	2	0	438	550	193	81	7e-50	198
F209E9	Itrk_sc0004102.1_g000001.1	99.17	121	1	0	1	121	986	866	1e-56	219
F209J9	Itrk_sc0005630.1_g000002.1	99.14	116	0	1	289	403	1047	932	1e-52	207
F209L9	Itrk_sc0006069.1_g000003.1	99.17	120	1	0	151	270	136	17	2e-55	217
F209M9	Itrk_sc0101313.1_g000001.1	98.93	374	4	0	230	603	484	111	0	669
F223C9	Itrk_sc0060686.1_g000001.1	97.5	160	3	1	1	160	159	1	4e-72	272
F223J9	Itrk_sc0067675.1_g000001.1	98.82	338	4	0	333	670	4	341	2e-171	603
F223O9	Itrk_sc0002153.1_g000002.1	90.42	261	25	0	1	261	2207	2467	4e-94	344
F223P9	Itrk_sc0001664.1_g000004.1	95.37	259	12	0	1	259	302	44	2e-114	412
F260D9	Itrk_sc0006377.1_g000003.1	97.24	579	16	0	8	586	1	579	0	981
F260E9	Itrk_sc0000063.1_g000029.1	99.67	307	1	0	84	390	1296	1602	3e-159	562
F260O9	Itrk_sc0005624.1_g000003.1	97.39	767	20	0	17	783	928	1694	0	1306
F260P9	Itrk_sc0006806.1_g000002.1	96.47	481	17	0	243	723	1138	1618	0	795
F261O9	Itrk_sc0006533.1_g000002.1	99.44	179	1	0	150	328	1911	1733	4e-88	326
F261P9	Itrk_sc0003082.1_g000008.1	98.62	145	2	0	1	145	309	453	1e-67	257
F270A9	Itrk_sc0008042.1_g000001.1	92.91	423	8	10	244	644	1	423	3e-169	595
F270B9	Itrk_sc0001192.1_g000009.1	98.09	157	3	0	1	157	21	177	3e-73	274
F270E9	Itrk_sc0018782.1_g000001.1	98.28	290	5	0	97	386	2376	2087	4e-143	508
F270G9	Itrk_sc0018589.1_g000001.1	99.25	534	4	0	257	790	1	534	0	965
F270J9	Itrk_sc0000283.1_g000003.1	98.35	303	5	0	1	303	370	68	2e-150	532
F270O9	Itrk_sc0006481.1_g000005.1	98.53	545	8	0	1	545	893	1437	0	963
F30H9	Itrk_sc0000759.1_g000011.1	100	166	0	0	489	654	175	340	1e-82	307
F30L9	Itrk_sc0027189.1_g000001.1	93.92	592	27	2	152	743	1	583	0	885
F30O9	Itrk_sc0035752.1_g000001.1	99.25	134	1	0	142	275	134	1	5e-63	243
F313E9	Itrk_sc0006340.1_g000001.1	98.25	458	8	0	299	756	1911	1454	0	802
F313M9	Itrk_sc0001856.1_g000002.1	97.99	349	7	0	425	773	1946	1598	1e-172	606
F350J9	Itrk_sc0000792.1_g000013.1	97.96	294	6	0	1	294	294	1	9e-144	510
F350L9	Itrk_sc0031359.1_g000001.1	96.64	506	17	0	1	506	24	529	0	841
F358F9	Itrk_sc0000885.1_g000004.1	98.97	680	7	0	1	680	1197	518	0	1218
F358H9	Itrk_sc0013778.1_g000001.1	100	115	0	0	11	125	728	614	3e-54	213
F363L9	Itrk_sc0005125.1_g000003.1	98.76	241	3	0	1	241	241	1	3e-119	429
F363P9	Itrk_sc0049529.1_g000001.1	98	100	0	2	1	100	167	264	5e-42	172
F453N9	Itrk_sc0009076.1_g000003.1	99.33	598	4	0	1	598	1565	968	0	1083
F453O9	Itrk_sc0052309.1_g000001.1	95.26	527	22	3	204	728	570	45	0	832
F604K9	Itrk_sc0000008.1_g000013.1	98.38	370	6	0	415	784	1173	1542	0	651
F60D9	Itrk_sc0090352.1_g000001.1	96	500	12	3	1	492	500	1	0	806
F60I9	Itrk_sc0000007.1_g000074.1	98.95	286	3	0	262	547	1254	969	2e-144	512
F60J9	Itrk_sc0000007.1_g000074.1	98.9	547	6	0	1	547	1515	969	0	977
F620J9	Itrk_sc0000116.1_g000010.1	97.53	162	4	0	1	162	535	374	1e-73	278
F620M9	Itrk_sc0000854.1_g000009.1	94.23	676	38	1	1	675	627	1302	0	1031
F67C9	Itrk_sc0008069.1_g000002.1	91.98	162	13	0	14	175	1500	1339	9e-59	228
F168H8	Itrk_sc0058898.1_g000001.1	92.96	199	14	0	109	307	201	3	1e-77	291
F168I8	Itrk_sc0006079.1_g000001.1	87.96	216	26	0	1	216	241	456	5e-67	255
F175E8	Itrk_sc0004326.1_g000005.1	99.39	164	0	1	272	435	753	591	3e-79	296
F175F8	Itrk_sc0000552.1_g000017.1	98.21	392	7	0	375	766	5592	5201	0	686
F175G8	Itrk_sc0001738.1_g000005.1	94.61	575	19	3	1	575	3557	2995	0	880
F175I8	Itrk_sc0008339.1_g000003.1	99.1	111	1	0	420	530	1116	1226	3e-50	200
F253E8	Itrk_sc0000680.1_g000001.1	99.33	593	4	0	152	744	411	1003	0	1074
F253N8	Itrk_sc0114857.1_g000001.1	100	226	0	0	214	439	1	226	6e-116	418
F255G8	Itrk_sc0004905.1_g000001.1	96.54	838	5	9	1	814	3284	4121	0	1365
F255M8	Itrk_sc0000330.1_g000013.1	91.11	180	16	0	6	185	193	372	3e-64	244
F311K8	Itrk_sc0005406.1_g000003.1	96.06	279	11	0	42	320	516	238	5e-127	455
F352E8	Itrk_sc0001132.1_g000001.1	98.09	470	9	0	265	734	366	835	0	819
F352L8	Itrk_sc0001617.1_g000009.1	98.08	156	2	1	569	724	1134	980	2e-71	270
F383B8	Itrk_sc0004368.1_g000008.1	100	111	0	0	117	227	165	275	6e-52	206
F383H8	Itrk_sc0000232.1_g000021.1	100	131	0	0	130	260	573	443	4e-63	243
F383K8	Itrk_sc0001577.1_g000001.1	99.35	306	2	0	285	590	503	198	4e-157	555
F383L8	Itrk_sc0000003.1_g000018.1	93.63	251	7	2	3	253	674	915	2e-100	366
F398E8	Itrk_sc0000423.1_g000014.1	90.54	148	14	0	1	148	192	45	3e-49	196
F398J8	Itrk_sc0001318.1_g000001.1	97.39	230	4	2	281	510	886	659	1e-107	390
F398M8	Itrk_sc0000369.1_g000012.1	95.71	140	3	1	503	639	168	307	5e-57	222
F398O8	Itrk_sc0000621.1_g000004.1	98.58	706	10	0	1	706	1251	546	0	1249
F450O8	Itrk_sc0010121.1_g000001.1	93.91	788	42	1	3	784	1597	2384	0	1184
F453I8	Itrk_sc0001411.1_g000003.1	99.38	645	4	0	1	645	1333	1977	0	1170
F501H8	Itrk_sc0032651.1_g000001.1	98.54	618	9	0	66	683	687	70	0	1092
F501N8	Itrk_sc0003876.1_g000003.1	99.07	215	2	0	1	215	118	332	5e-107	387
F537H8	Itrk_sc0014969.1_g000001.1	99.39	329	2	0	1	329	513	841	3e-170	597
F539B8	Itrk_sc0000033.1_g000004.1	99.42	171	1	0	69	239	702	532	1e-83	311
F539H8	Itrk_sc0001054.1_g000012.1	99.07	428	1	2	55	482	851	427	0	765
F541B8	Itrk_sc0003356.1_g000004.1	98.21	279	5	0	4	282	627	349	5e-137	488
F541I8	Itrk_sc0006365.1_g000002.1	99.46	186	1	0	64	249	117	302	6e-92	339
F541J8	Itrk_sc0005640.1_g000001.1	97.41	116	0	1	502	614	107	222	1e-48	195
F541O8	Itrk_sc0029832.1_g000001.1	92.34	692	53	0	1	692	620	1311	0	985
F551E8	Itrk_sc0005259.1_g000003.1	100	105	0	0	26	130	2049	1945	1e-48	195
F551J8	Itrk_sc0006842.1_g000001.1	96.88	642	17	3	4	645	1502	864	0	1072
F551N8	Itrk_sc0000006.1_g000027.1	99.47	187	1	0	223	409	187	1	1e-92	340
F551O8	Itrk_sc0000157.1_g000006.1	98.48	264	3	1	422	685	1278	1540	8e-130	464
F620F8	Itrk_sc0005903.1_g000005.1	100	137	0	0	402	538	2308	2172	2e-66	254
F620G8	Itrk_sc0001804.1_g000004.1	100	106	0	0	146	251	322	427	3e-49	196
F620K8	Itrk_sc0003091.1_g000006.1	98.8	166	1	1	457	622	793	629	1e-78	294
F67C8	Itrk_sc0002943.1_g000005.1	97.44	312	8	0	1	312	311	622	1e-150	532
F67D8	Itrk_sc0009262.1_g000002.1	91.79	195	15	1	97	291	960	767	1e-71	270
F67F8	Itrk_sc0000598.1_g000011.1	98.73	158	1	1	1	158	1265	1421	2e-74	279
F209A7	Itrk_sc0027461.1_g000001.1	96.95	524	16	0	1	524	685	162	0	880
F209O7	Itrk_sc0029150.1_g000001.1	97.75	222	5	0	145	366	392	171	2e-105	383
F219A7	Itrk_sc0001555.1_g000010.1	94.33	141	8	0	310	450	1	141	2e-55	217
F359B7	Itrk_sc0002932.1_g000001.1	99.41	674	4	0	1	674	3905	4578	0	1223
F359D7	Itrk_sc0000486.1_g000004.1	91.81	171	11	1	404	574	116	283	5e-61	235
F387H7	Itrk_sc0002394.1_g000003.1	98.24	284	4	1	236	519	59	341	2e-139	496
F609B7	Itrk_sc0001459.1_g000005.1	98.88	178	2	0	264	441	671	848	5e-86	318
F609I7	Itrk_sc0005381.1_g000001.1	100	122	0	0	1	122	823	944	6e-59	226
F609J7	Itrk_sc0001584.1_g000003.1	99.49	195	1	0	1	195	2	196	5e-97	355
F609O7	Itrk_sc0011803.1_g000002.1	89.86	138	9	4	88	223	818	684	2e-42	172
F83F7	Itrk_sc0000419.1_g000006.1	96.91	162	5	0	1	162	587	426	5e-72	272
F83J7	Itrk_sc0000795.1_g000006.1	100	120	0	0	1	120	570	451	7e-58	222
F83K7	Itrk_sc0000006.1_g000042.1	98.8	500	6	0	1	500	867	1366	0	891
F11E6	Itrk_sc0003621.1_g000006.1	98.2	445	8	0	295	739	738	294	0	778
F11F6	Itrk_sc0007520.1_g000002.1	98.42	190	3	0	60	249	528	717	7e-91	335
F11H6	Itrk_sc0004573.1_g000004.1	96.24	372	14	0	375	746	1	372	1e-173	610
F11P6	Itrk_sc0000072.1_g000009.1	99.15	351	3	0	1	351	1566	1216	2e-180	632
F146I6	Itrk_sc0000505.1_g000004.1	99.65	574	2	0	1	574	4119	4692	0	1050
F146L6	Itrk_sc0001339.1_g000004.1	99.37	159	1	0	416	574	557	715	4e-77	289
F146N6	Itrk_sc0009770.1_g000001.1	87.16	553	71	0	8	560	916	1468	2e-179	628
F146O6	Itrk_sc0003103.1_g000008.1	100	154	0	0	1	154	244	397	5e-76	285
F14H6	Itrk_sc0133170.1_g000001.1	97.2	107	3	0	1	107	109	215	8e-45	182
F14L6	Itrk_sc0002273.1_g000006.1	100	562	0	0	1	562	855	294	0	1038
F14P6	Itrk_sc0002324.1_g000001.1	100	191	0	0	280	470	1355	1545	1e-96	353
F157G6	Itrk_sc0058477.1_g000001.1	100	113	0	0	427	539	193	81	4e-53	209
F157L6	Itrk_sc0002041.1_g000004.1	81.58	190	24	9	421	601	478	291	3e-34	147
F167B6	Itrk_sc0002695.1_g000001.1	100	352	0	0	1	352	1222	1573	0	651
F167H6	Itrk_sc0012577.1_g000001.1	98.17	382	7	0	113	494	382	1	0	667
F167I6	Itrk_sc0033544.1_g000001.1	86.36	286	31	8	191	471	430	148	4e-82	305
F167K6	Itrk_sc0063724.1_g000001.1	98.96	193	2	0	137	329	1	193	2e-94	346
F16J6	Itrk_sc0001315.1_g000004.1	98.08	208	4	0	1	208	208	1	2e-99	363
F228B6	Itrk_sc0000223.1_g000004.1	95.6	455	20	0	274	728	882	1336	0	730
F228G6	Itrk_sc0000703.1_g000019.1	98.75	160	2	0	188	347	1076	917	7e-76	285
F253G6	Itrk_sc0007984.1_g000002.1	96.61	118	4	0	1	118	975	1092	4e-50	196
F270E6	Itrk_sc0084354.1_g000001.1	100	179	0	0	1	179	179	1	2e-90	331
F270M6	Itrk_sc0139010.1_g000001.1	98.6	356	5	0	237	592	4	359	8e-180	630
F270N6	Itrk_sc0000954.1_g000008.1	97.69	130	3	0	438	567	290	161	2e-57	224
F270O6	Itrk_sc0003555.1_g000004.1	97.96	147	3	0	1	147	147	1	1e-67	255
F334A6	Itrk_sc0000677.1_g000006.1	87.39	809	94	3	1	801	1335	527	0	922
F334N6	Itrk_sc0003650.1_g000009.1	99.19	492	4	0	1	492	2117	1626	0	887
F60C6	Itrk_sc0000790.1_g000010.1	96.43	420	15	0	270	689	1019	600	0	693
F60D6	Itrk_sc0006821.1_g000003.1	100	141	0	0	1	141	299	439	1e-68	261
F60H6	Itrk_sc0035400.1_g000001.1	96.1	282	11	0	1	282	513	794	1e-128	460
F60O6	Itrk_sc0002927.1_g000003.1	99.15	117	1	0	1	117	352	236	1e-53	211
F60P6	Itrk_sc0006529.1_g000002.1	99.64	276	1	0	233	508	1116	841	3e-142	505
F620A6	Itrk_sc0001172.1_g000013.1	99.15	471	4	0	1	471	523	53	0	848
F620N6	Itrk_sc0004695.1_g000005.1	96.56	523	18	0	3	525	1220	698	0	867
F620O6	Itrk_sc0034310.1_g000001.1	98.33	660	11	0	117	776	1065	406	0	1158
F625E6	Itrk_sc0001779.1_g000006.1	96.73	214	7	0	270	483	1273	1060	1e-97	357
F625I6	Itrk_sc0064776.1_g000001.1	98.18	495	9	0	248	742	789	295	0	865
F625J6	Itrk_sc0000004.1_g000012.1	98.92	371	4	0	1	371	750	380	0	664
F625O6	Itrk_sc0000864.1_g000005.1	98.69	381	5	0	331	711	271	651	0	676
F77C6	Itrk_sc0003065.1_g000005.1	100	126	0	0	379	504	1521	1396	2e-60	233
F77D6	Itrk_sc0008174.1_g000004.1	85.39	219	29	3	200	416	1093	876	2e-57	224
F77H6	Itrk_sc0006457.1_g000002.1	98.66	224	3	0	33	256	447	224	3e-110	398
F147I5	Itrk_sc0003216.1_g000002.1	95.84	361	15	0	410	770	511	871	6e-166	584
F147J5	Itrk_sc0101735.1_g000001.1	99.66	297	1	0	1	297	54	350	7e-154	544
F157B5	Itrk_sc0004012.1_g000003.1	97.67	472	11	0	1	472	4433	3962	0	811
F157F5	Itrk_sc0031965.1_g000001.1	97.98	545	5	1	1	539	28	572	0	941
F157O5	Itrk_sc0001891.1_g000003.1	98.6	214	3	0	1	214	2193	2406	1e-104	379
F166A5	Itrk_sc0001368.1_g000003.1	98.88	445	5	0	227	671	976	1420	0	795
F166B5	Itrk_sc0002082.1_g000009.1	100	181	0	0	1	181	381	561	5e-91	335
F166C5	Itrk_sc0069005.1_g000001.1	97.4	500	12	1	1	499	500	1	0	850
F175P5	Itrk_sc0012729.1_g000001.1	94.44	234	13	0	369	602	246	13	9e-99	361
F199D5	Itrk_sc0000944.1_g000008.1	99.11	112	1	0	426	537	916	1027	7e-51	202
F199E5	Itrk_sc0002598.1_g000002.1	98.93	187	2	0	99	285	2433	2247	6e-91	335
F199G5	Itrk_sc0008318.1_g000002.1	98.21	279	5	0	1	279	515	237	5e-137	488
F240A5	Itrk_sc0073560.1_g000001.1	97.12	208	6	0	181	388	132	339	6e-96	351
F240C5	Itrk_sc0000373.1_g000001.1	98.53	136	2	0	458	593	2010	2145	1e-62	241
F240I5	Itrk_sc0003575.1_g000004.1	100	144	0	0	1	144	742	885	2e-70	267
F240M5	Itrk_sc0000063.1_g000022.1	97.39	115	3	0	239	353	130	244	3e-49	196
F315A5	Itrk_sc0000199.1_g000007.1	100	127	0	0	1	127	178	304	7e-61	235
F315K5	Itrk_sc0021010.1_g000002.1	93.69	602	38	0	1	602	1535	934	0	902
F315P5	Itrk_sc0000650.1_g000012.1	97.62	294	7	0	1	294	294	1	4e-142	505
F357B5	Itrk_sc0000692.1_g000003.1	85.46	337	49	0	1	337	511	175	3e-96	351
F357J5	Itrk_sc0000446.1_g000007.1	85.71	119	6	7	231	341	3252	3137	1e-24	115
F357L5	Itrk_sc0002162.1_g000002.1	98.31	177	3	0	3	179	247	423	1e-83	311
F3N5	Itrk_sc0006652.1_g000001.1	98.33	180	3	0	1	180	799	978	2e-85	316
F507D5	Itrk_sc0000992.1_g000014.1	98.08	104	2	0	1	104	113	216	5e-45	182
F507G5	Itrk_sc0001790.1_g000003.1	97.41	386	10	0	1	386	666	1051	0	658
F507H5	Itrk_sc0000903.1_g000001.1	96.95	295	9	0	1	295	796	1090	3e-139	496
F507J5	Itrk_sc0001472.1_g000006.1	96.96	263	8	0	79	341	385	647	3e-123	442
F518A5	Itrk_sc0002651.1_g000003.1	88.46	338	39	0	1	338	1216	879	3e-113	409
F518B5	Itrk_sc0025957.1_g000001.1	98.29	175	2	1	1	174	407	581	2e-82	305
F518E5	Itrk_sc0003981.1_g000005.1	97.1	276	8	0	1	276	3481	3756	2e-130	466
F518G5	Itrk_sc0004102.1_g000002.1	98.48	526	7	1	1	526	1080	556	0	926
F518I5	Itrk_sc0039048.1_g000001.1	96	100	4	0	383	482	164	263	2e-39	163
F519D5	Itrk_sc0004095.1_g000001.1	98.09	209	4	0	636	844	2001	1793	1e-99	364
F519E5	Itrk_sc0000018.1_g000036.1	100	137	0	0	131	267	1811	1675	2e-66	254
F519F5	Itrk_sc0053561.1_g000001.1	96.21	765	29	0	1	765	918	154	0	1253
F519H5	Itrk_sc0004226.1_g000004.1	99.2	249	2	0	419	667	175	423	2e-125	449
F519J5	Itrk_sc0002511.1_g000003.1	100	104	0	0	372	475	503	606	5e-48	193
F519N5	Itrk_sc0000984.1_g000003.1	97.19	392	11	0	1	392	1441	1050	0	664
F519P5	Itrk_sc0013253.1_g000001.1	99.07	107	1	0	285	391	576	470	4e-48	193
F547K5	Itrk_sc0001841.1_g000008.1	99.05	735	7	0	52	786	1230	496	0	1319
F608C5	Itrk_sc0156444.1_g000001.1	97.2	214	6	0	18	231	214	1	3e-99	363
F608F5	Itrk_sc0024505.1_g000002.1	90.87	263	13	4	126	378	262	1	5e-93	342
F608I5	Itrk_sc0026305.1_g000001.1	100	220	0	0	147	366	220	1	1e-112	407
F608K5	Itrk_sc0004422.1_g000007.1	97.27	183	5	0	376	558	521	339	1e-83	311
F608N5	Itrk_sc0000677.1_g000006.1	88.71	824	83	3	1	815	1343	2165	0	998
F609A5	Itrk_sc0067474.1_g000001.1	97.8	318	6	1	1	318	343	27	9e-155	547
F609E5	Itrk_sc0000376.1_g000014.1	100	242	0	0	1	242	1023	782	8e-125	448
F609H5	Itrk_sc0000240.1_g000012.1	98.16	163	3	0	1	163	488	326	5e-76	285
F609L5	Itrk_sc0003500.1_g000004.1	92.31	273	18	3	1	271	272	1	3e-106	385
F613A5	Itrk_sc0002829.1_g000001.1	98.51	336	5	0	1	336	336	1	1e-168	593
F613D5	Itrk_sc0019910.1_g000001.1	98.15	432	8	0	1	432	432	1	0	754
F613F5	Itrk_sc0003740.1_g000004.1	97.2	107	2	1	411	517	256	361	3e-44	180
F613P5	Itrk_sc0002220.1_g000004.1	99.62	264	1	0	1	264	340	603	2e-135	483
F77B5	Itrk_sc0003115.1_g000008.1	98.22	393	7	0	59	451	641	249	0	688
F77N5	Itrk_sc0007805.1_g000001.1	99.26	406	3	0	255	660	1344	1749	0	734
F9C5	Itrk_sc0004012.1_g000003.1	97.36	607	7	3	1	607	785	1382	0	1024
F9F5	Itrk_sc0010821.1_g000001.1	99.44	357	2	0	516	872	632	276	0	649
F9I5	Itrk_sc0000933.1_g000008.1	93.26	341	10	5	341	676	440	108	1e-137	490
F9P5	Itrk_sc0000076.1_g000012.1	97.85	326	7	0	437	762	348	23	8e-160	564
F109M4	Itrk_sc0005411.1_g000001.1	97.98	248	4	1	4	251	3322	3568	2e-119	429
F168A4	Itrk_sc0000219.1_g000010.1	98.68	152	2	0	444	595	1244	1395	2e-71	270
F187C4	Itrk_sc0019315.1_g000001.1	96.03	126	2	1	177	302	194	316	6e-51	202
F187E4	Itrk_sc0064512.1_g000001.1	99.45	364	2	0	283	646	173	536	0	662
F240I4	Itrk_sc0149269.1_g000001.1	98.87	177	2	0	119	295	1	177	1e-85	316
F303G4	Itrk_sc0001338.1_g000010.1	100	100	0	0	676	775	763	664	7e-46	185
F303H4	Itrk_sc0002164.1_g000009.1	94	200	12	0	1	200	1284	1483	2e-81	303
F350B4	Itrk_sc0049611.1_g000001.1	84.11	598	68	22	43	627	1089	506	1e-156	553
F350J4	Itrk_sc0068092.1_g000001.1	99.16	238	2	0	464	701	238	1	3e-119	429
F359A4	Itrk_sc0000063.1_g000014.1	100	113	0	0	121	233	216	328	3e-53	209
F359I4	Itrk_sc0000750.1_g000002.1	97.99	299	6	0	331	629	3110	2812	2e-146	520
F359K4	Itrk_sc0010838.1_g000003.1	97.22	252	7	0	1	252	1078	1329	9e-119	427
F359P4	Itrk_sc0050498.1_g000001.1	91.59	440	35	2	64	501	573	134	1e-172	606
F407C4	Itrk_sc0001089.1_g000001.1	98.54	684	10	0	1	684	2811	3494	0	1208
F407D4	Itrk_sc0001891.1_g000006.1	96.88	128	4	0	270	397	261	134	8e-55	215
F407G4	Itrk_sc0000026.1_g000009.1	96.29	727	21	2	1	721	1207	481	0	1188
F41H4	Itrk_sc0042458.1_g000001.1	98.04	611	12	0	1	611	303	913	0	1062
F41I4	Itrk_sc0000283.1_g000014.1	94	100	5	1	3	101	28	127	3e-36	150
F441B4	Itrk_sc0000331.1_g000009.1	93.17	688	47	0	1	688	670	1357	0	1011
F441G4	Itrk_sc0002277.1_g000004.1	97.47	316	8	0	304	619	700	385	1e-152	540
F441M4	Itrk_sc0001578.1_g000005.1	98.74	239	3	0	156	394	1410	1172	2e-118	425
F490E4	Itrk_sc0005081.1_g000003.1	99.02	102	1	0	168	269	3333	3434	3e-45	183
F490H4	Itrk_sc0000162.1_g000016.1	99.18	485	4	0	1	485	13517	14001	0	874
F490I4	Itrk_sc0002685.1_g000003.1	99.5	399	2	0	1	399	567	169	0	726
F490J4	Itrk_sc0000052.1_g000019.1	99.47	190	1	0	208	397	1500	1311	3e-94	346
F490K4	Itrk_sc0065501.1_g000001.1	99.28	419	3	0	266	684	1	419	0	758
F490N4	Itrk_sc0005883.1_g000001.1	100	150	0	0	252	401	912	763	1e-73	278
F490O4	Itrk_sc0010575.1_g000002.1	87.16	584	75	0	1	584	1277	694	0	664
F490P4	Itrk_sc0009578.1_g000003.1	97.27	220	3	3	332	549	402	620	2e-101	370
F541B4	Itrk_sc0005251.1_g000005.1	98.85	348	4	0	165	512	133	480	4e-177	621
F541C4	Itrk_sc0007363.1_g000001.1	89.27	317	26	3	1	314	1985	1674	1e-107	390
F541K4	Itrk_sc0048652.1_g000001.1	99.51	607	3	0	1	607	241	847	0	1105
F541M4	Itrk_sc0001773.1_g000013.1	96.77	495	16	0	174	668	1170	1664	0	826
F625L4	Itrk_sc0001976.1_g000005.1	99.02	102	1	0	113	214	938	837	2e-45	183
F625O4	Itrk_sc0002114.1_g000005.1	99.39	163	1	0	268	430	276	114	3e-79	296
F625P4	Itrk_sc0003845.1_g000001.1	99.5	602	3	0	1	602	814	213	0	1096
F79I4	Itrk_sc0012055.1_g000002.1	98.05	205	4	0	153	357	205	1	1e-97	357
F88L4	Itrk_sc0024089.1_g000001.1	98.44	706	11	0	1	706	75	780	0	1243
F88P4	Itrk_sc0000266.1_g000019.1	97.5	681	17	0	1	681	173	853	0	1164
F9B4	Itrk_sc0000141.1_g000010.1	95.05	182	9	0	353	534	1677	1496	2e-76	287
F9D4	Itrk_sc0001103.1_g000009.1	97.06	102	3	0	246	347	1	102	4e-42	172
F9G4	Itrk_sc0000895.1_g000004.1	94.81	270	11	2	220	489	267	1	5e-116	418
F9P4	Itrk_sc0001887.1_g000006.1	100	115	0	0	698	812	735	621	4e-54	213
F11H3	Itrk_sc0012218.1_g000001.1	98.5	133	2	0	1	133	609	477	1e-61	235
F11L3	Itrk_sc0001169.1_g000005.1	97.73	572	11	2	1	571	218	788	0	985
F147H3	Itrk_sc0010635.1_g000003.1	100	212	0	0	399	610	369	158	3e-108	392
F147I3	Itrk_sc0097325.1_g000001.1	97.27	256	7	0	533	788	506	251	7e-121	435
F147N3	Itrk_sc0055255.1_g000001.1	98.86	437	5	0	1	437	437	1	0	780
F147P3	Itrk_sc0001075.1_g000003.1	98.58	141	2	0	417	557	366	226	2e-65	250
F16G3	Itrk_sc0000483.1_g000004.1	95.23	797	32	4	3	796	944	151	0	1256
F175F3	Itrk_sc0001287.1_g000008.1	99.26	272	0	2	271	542	474	205	1e-137	490
F175G3	Itrk_sc0002128.1_g000005.1	97.42	233	6	0	176	408	1939	2171	8e-110	398
F175J3	Itrk_sc0002183.1_g000005.1	100	196	0	0	133	328	196	1	3e-99	363
F175K3	Itrk_sc0009655.1_g000002.1	94.44	288	4	5	27	314	276	1	2e-120	433
F175P3	Itrk_sc0000870.1_g000006.1	90.06	181	16	2	278	456	106	286	3e-60	233
F270D3	Itrk_sc0005522.1_g000002.1	97.58	124	3	0	1	124	100	223	6e-55	213
F270G3	Itrk_sc0000567.1_g000005.1	99.15	352	3	0	255	606	1290	1641	0	634
F270H3	Itrk_sc0002954.1_g000004.1	96.1	154	6	0	3	156	1	154	1e-66	252
F270O3	Itrk_sc0001073.1_g000004.1	95.36	194	9	0	1	194	2266	2459	1e-83	309
F30K3	Itrk_sc0002465.1_g000005.1	92.49	373	28	0	12	384	929	557	5e-151	534
F333C3	Itrk_sc0016222.1_g000001.1	97.32	224	6	0	4	227	571	794	2e-105	381
F352D3	Itrk_sc0001968.1_g000007.1	100	252	0	0	1	252	2022	2273	2e-130	466
F352E3	Itrk_sc0006446.1_g000003.1	86.13	411	45	4	245	643	4	414	2e-120	433
F352J3	Itrk_sc0121859.1_g000001.1	97.76	134	3	0	1	134	136	3	8e-60	231
F352L3	Itrk_sc0000188.1_g000015.1	96.41	223	8	0	178	400	618	396	4e-101	368
F352P3	Itrk_sc0001804.1_g000007.1	99.48	193	1	0	511	703	1	193	6e-96	351
F37I3	Itrk_sc0000003.1_g000096.1	98.66	149	2	0	2	150	4043	3895	8e-70	265
F387J3	Itrk_sc0000038.1_g000023.1	97.99	199	4	0	184	382	199	1	3e-94	346
F387K3	Itrk_sc0005812.1_g000004.1	99.2	250	2	0	1	250	250	1	5e-126	451
F387L3	Itrk_sc0013975.1_g000001.1	97.09	103	3	0	1	103	123	225	1e-42	174
F390H3	Itrk_sc0000364.1_g000003.1	99.22	640	5	0	63	702	3394	2755	0	1155
F390J3	Itrk_sc0005107.1_g000005.1	100	195	0	0	1	195	195	1	1e-98	361
F559H3	Itrk_sc0000064.1_g000017.1	98.18	110	1	1	555	664	1288	1396	1e-47	191
F559I3	Itrk_sc0001449.1_g000003.1	90.48	168	14	2	1	167	1	167	2e-56	220
F602D3	Itrk_sc0002295.1_g000006.1	98.56	487	7	0	196	682	478	964	0	861
F602E3	Itrk_sc0003364.1_g000007.1	99.85	660	1	0	53	712	133	792	0	1214
F602O3	Itrk_sc0073078.1_g000001.1	99.32	147	1	0	224	370	272	126	3e-70	267
F602P3	Itrk_sc0001437.1_g000007.1	100	140	0	0	2	141	989	850	7e-69	259
F60L3	Itrk_sc0151571.1_g000001.1	91.57	166	14	0	1	166	166	1	2e-59	230
F620H3	Itrk_sc0001169.1_g000003.1	98.38	185	3	0	323	507	185	1	4e-88	326
F7B3	Itrk_sc0000307.1_g000012.1	100	117	0	0	311	427	2553	2437	2e-55	217
F7P3	Itrk_sc0000265.1_g000006.1	99.28	138	1	0	643	780	1121	984	3e-65	250
F166K2	Itrk_sc0003270.1_g000004.1	97.67	514	12	0	1	514	558	45	0	883
F187C2	Itrk_sc0009057.1_g000002.1	98.42	824	13	0	1	824	2864	3687	0	1450
F187D2	Itrk_sc0172832.1_g000001.1	100	127	0	0	22	148	1	127	7e-61	235
F187P2	Itrk_sc0002016.1_g000009.1	99.19	123	1	0	1	123	232	110	6e-57	222
F220K2	Itrk_sc0003979.1_g000003.1	98.78	245	3	0	343	587	1684	1440	1e-121	436
F220L2	Itrk_sc0000994.1_g000010.1	100	128	0	0	287	414	1098	971	2e-61	237
F281A2	Itrk_sc0000204.1_g000014.1	98.94	756	8	0	1	756	1527	772	0	1352
F281D2	Itrk_sc0023814.1_g000001.1	90.53	243	5	8	1	243	387	163	2e-82	305
F281K2	Itrk_sc0000060.1_g000002.1	98.41	126	2	0	1	126	2190	2065	6e-57	222
F303A2	Itrk_sc0000001.1_g000218.1	98.73	553	7	0	1	553	553	1	0	983
F303L2	Itrk_sc0000170.1_g000028.1	100	112	0	0	1	112	401	512	2e-53	207
F372E2	Itrk_sc0062680.1_g000001.1	89.86	207	21	0	5	211	385	591	2e-70	267
F372I2	Itrk_sc0071278.1_g000001.1	96.29	431	13	1	309	739	6	433	0	704
F441D2	Itrk_sc0003478.1_g000002.1	97.83	645	14	0	1	645	733	1377	0	1114
F441H2	Itrk_sc0000126.1_g000005.1	88.04	326	21	13	1	317	177	493	8e-102	370
F608A2	Itrk_sc0001335.1_g000001.1	95.97	124	5	0	299	422	1034	1157	8e-51	202
F608J2	Itrk_sc0103158.1_g000001.1	100	108	0	0	159	266	176	69	3e-50	200
F608O2	Itrk_sc0014553.1_g000001.1	99.17	723	6	0	42	764	2162	2884	0	1303
F608P2	Itrk_sc0006036.1_g000006.1	97.39	345	9	0	198	542	2862	2518	5e-167	588
F609B2	Itrk_sc0010075.1_g000003.1	97.99	199	4	0	1	199	639	441	1e-94	346
F609D2	Itrk_sc0000001.1_g000113.1	95.04	121	6	0	18	138	121	1	4e-48	191
F609O2	Itrk_sc0000390.1_g000014.1	100	129	0	0	315	443	637	765	3e-62	239
F146B1	Itrk_sc0008521.1_g000001.1	90.83	120	6	2	304	418	4667	4548	5e-37	156
F146I1	Itrk_sc0000001.1_g000104.1	99.5	199	1	0	1	199	3419	3617	2e-99	363
F146M1	Itrk_sc0000140.1_g000024.1	96.37	303	11	0	114	416	312	10	2e-140	499
F187I1	Itrk_sc0005470.1_g000002.1	97.52	322	8	0	1	322	1353	1674	6e-156	551
F187J1	Itrk_sc0005644.1_g000003.1	96.18	131	5	0	1	131	190	60	8e-55	215
F220K1	Itrk_sc0006436.1_g000002.1	97.05	407	12	0	1	407	991	585	0	686
F223D1	Itrk_sc0011417.1_g000003.1	99.34	151	1	0	227	377	1300	1450	1e-72	274
F250C1	Itrk_sc0011999.1_g000001.1	98.22	337	6	0	1	337	821	485	8e-168	590
F250I1	Itrk_sc0031965.1_g000001.1	97.63	548	10	3	1	548	28	572	0	937
F250N1	Itrk_sc0001488.1_g000007.1	98.86	700	8	0	1	700	1858	1159	0	1249
F333A1	Itrk_sc0004515.1_g000005.1	99.71	345	1	0	1	345	345	1	2e-180	632
F34E1	Itrk_sc0017798.1_g000001.1	99.17	121	1	0	449	569	1	121	7e-56	219
F34J1	Itrk_sc0001791.1_g000005.1	100	185	0	0	1	185	662	846	3e-93	342
F398A1	Itrk_sc0013018.1_g000001.1	94.29	700	40	0	1	700	419	1118	0	1072
F398F1	Itrk_sc0001417.1_g000002.1	97.79	181	4	0	261	441	6	186	3e-84	313
F398H1	Itrk_sc0001651.1_g000001.1	97.54	122	3	0	575	696	461	582	4e-53	209
F400I1	Itrk_sc0002728.1_g000004.1	98.59	284	4	0	1	284	284	1	2e-141	503
F400K1	Itrk_sc0001305.1_g000013.1	99.87	774	1	0	1	774	2462	1689	0	1424
F400M1	Itrk_sc0000765.1_g000011.1	98.61	144	1	1	118	261	812	954	2e-66	254
F609G1	Itrk_sc0000401.1_g000009.1	100	106	0	0	6	111	1252	1357	3e-49	196
F609K1	Itrk_sc0004457.1_g000004.1	95.88	388	16	0	1	388	2158	2545	1e-179	628
F614C1	Itrk_sc0004288.1_g000002.1	99.75	804	2	0	1	804	2353	1550	0	1474
F614F1	Itrk_sc0008370.1_g000001.1	96.89	225	7	0	155	379	462	686	5e-104	377
F614L1	Itrk_sc0000461.1_g000002.1	98.77	488	6	0	1	488	2946	3433	0	869
F614N1	Itrk_sc0149973.1_g000001.1	99.4	166	1	0	311	476	166	1	6e-81	302
F67A1	Itrk_sc0000147.1_g000011.1	98.8	249	3	0	315	563	516	268	1e-123	444
F67H1	Itrk_sc0014955.1_g000002.1	98.42	316	5	0	369	684	848	533	1e-157	556
F67M1	Itrk_sc0001020.1_g000004.1	100	125	0	0	423	547	2004	1880	8e-60	231
F83H1	Itrk_sc0033235.1_g000001.1	97.5	120	3	0	1	120	62	181	2e-52	206
F83K1	Itrk_sc0008370.1_g000001.1	99.25	133	1	0	15	147	229	97	1e-62	241
F88A1	Itrk_sc0008362.1_g000004.1	98.49	397	6	0	318	714	2918	2522	0	701
F88H1	Itrk_sc0086616.1_g000001.1	95.31	192	9	0	411	602	192	1	5e-82	305
F88N1	Itrk_sc0001896.1_g000004.1	99.47	188	1	0	1	188	1352	1165	4e-93	342
R79P4	Itrk_sc0072281.1_g000001.1	95.05	283	13	1	32	314	1	282	1e-123	444
R236P10	Itrk_sc0007513.1_g000001.1	98.8	250	3	0	611	860	910	661	4e-124	446
R236P16	Itrk_sc0002340.1_g000003.1	97.86	327	7	0	172	498	1111	785	2e-160	566
R236P19	Itrk_sc0063791.1_g000001.1	100	105	0	0	304	408	1	105	1e-48	195
R236P20	Itrk_sc0014290.1_g000001.1	98.71	310	4	0	276	585	814	505	6e-156	551
R236P23	Itrk_sc0000328.1_g000026.1	100	111	0	0	579	689	111	1	6e-52	206
R236P24	Itrk_sc0052470.1_g000001.1	98.68	606	8	0	243	848	626	21	0	1075
R236P4	Itrk_sc0009091.1_g000003.1	95.56	631	6	10	1	609	2024	2654	0	990
R236P9	Itrk_sc0000774.1_g000015.1	97.18	602	17	0	1	602	151	752	0	1018
R21O1	Itrk_sc0001603.1_g000008.1	97.22	216	6	0	1	216	216	1	3e-100	366
R21O13	Itrk_sc0001210.1_g000005.1	91.79	134	8	3	307	439	103	234	3e-45	183
R21O8	Itrk_sc0056608.1_g000001.1	97.35	264	6	1	214	476	264	1	8e-125	448
R91O18	Itrk_sc0000335.1_g000014.1	99.25	133	1	0	1	133	569	701	1e-62	241
R91O22	Itrk_sc0005689.1_g000004.1	97.39	383	10	0	298	680	3540	3158	0	652
R91O24	Itrk_sc0000807.1_g000001.1	100	247	0	0	15	261	698	944	1e-127	457
R91O5	Itrk_sc0002342.1_g000004.1	97.08	342	10	0	285	626	1	342	1e-163	577
R91O6	Itrk_sc0000014.1_g000028.1	93.64	865	55	0	1	865	4064	4928	0	1293
R91O8	Itrk_sc0000001.1_g000147.1	98.62	871	12	0	7	877	1878	1008	0	1543
R91O9	Itrk_sc0007304.1_g000001.1	100	183	0	0	40	222	3384	3202	5e-92	339
R482O10	Itrk_sc0059097.1_g000001.1	96.13	750	29	0	1	750	864	115	0	1225
R482O2	Itrk_sc0016068.1_g000001.1	96.45	310	4	3	125	428	309	1	4e-142	505
R482O8	Itrk_sc0077944.1_g000001.1	97.7	609	14	0	160	768	609	1	0	1048
R497O22	Itrk_sc0032077.1_g000001.1	98.9	272	3	0	9	280	317	46	1e-136	486
R497O3	Itrk_sc0000649.1_g000002.1	97.72	438	10	0	1	438	2230	2667	0	754
R497O5	Itrk_sc0000204.1_g000005.1	98.1	105	1	1	388	491	56	160	7e-45	182
R497O6	Itrk_sc0000649.1_g000002.1	98.5	200	3	0	1	200	2477	2676	5e-97	353
R497O9	Itrk_sc0000984.1_g000003.1	97.3	742	20	0	1	742	1627	886	0	1260
R561O18	Itrk_sc0016059.1_g000001.1	97.6	624	12	1	216	836	1928	1305	0	1066
R561O24	Itrk_sc0002232.1_g000006.1	99.43	175	0	1	221	395	527	354	3e-85	316
R561O5	Itrk_sc0000927.1_g000002.1	94.33	282	12	4	369	648	1219	1498	3e-119	429
R561O6	Itrk_sc0075506.1_g000001.1	100	189	0	0	69	257	189	1	2e-95	350
R561O9	Itrk_sc0018839.1_g000001.1	100	111	0	0	455	565	37	147	4e-52	206
R56O12	Itrk_sc0022889.1_g000001.1	97.1	621	18	0	1	621	1310	1930	0	1048
R56O21	Itrk_sc0000917.1_g000003.1	95.85	289	5	2	333	621	1024	1305	1e-128	460
R56O23	Itrk_sc0000380.1_g000012.1	99.26	135	1	0	363	497	376	242	1e-63	244
R604O1	Itrk_sc0023837.1_g000001.1	84.03	695	103	6	1	687	2517	1823	0	662
R80N11	Itrk_sc0007436.1_g000001.1	97.58	207	5	0	6	212	1218	1012	4e-97	355
R80N12	Itrk_sc0002457.1_g000004.1	99.42	173	1	0	1	173	2129	2301	8e-85	315
R80N14	Itrk_sc0000366.1_g000012.1	99.73	753	2	0	1	753	929	1681	0	1380
R80N17	Itrk_sc0003245.1_g000005.1	97.1	517	15	0	142	658	687	171	0	872
R80N18	Itrk_sc0069108.1_g000001.1	99.06	213	2	0	135	347	89	301	3e-105	383
R80N22	Itrk_sc0001163.1_g000001.1	97	100	3	0	330	429	316	217	7e-41	169
R80N4	Itrk_sc0011767.1_g000001.1	98.36	183	3	0	432	614	129	311	5e-87	322
R80N5	Itrk_sc0002607.1_g000002.1	100	320	0	0	428	747	572	891	4e-168	592
R80N6	Itrk_sc0003793.1_g000002.1	98.3	765	11	2	1	763	653	1417	0	1339
R80N8	Itrk_sc0000962.1_g000010.1	100	134	0	0	164	297	1142	1009	6e-65	248
R311N11	Itrk_sc0004692.1_g000008.1	97.45	274	1	4	427	694	4	277	3e-129	462
R311N12	Itrk_sc0000792.1_g000020.1	99.74	775	2	0	1	775	1034	1808	0	1421
R311N15	Itrk_sc0000148.1_g000007.1	97.16	282	8	0	317	598	866	1147	1e-133	477
R349N12	Itrk_sc0002933.1_g000001.1	98.82	424	5	0	348	771	675	252	0	756
R349N15	Itrk_sc0045328.1_g000001.1	85.14	222	32	1	197	417	1	222	3e-58	226
R349N5	Itrk_sc0002040.1_g000006.1	97.16	211	6	0	1	211	750	540	2e-97	357
R401N12	Itrk_sc0001199.1_g000006.1	95.83	120	5	0	56	175	120	1	1e-48	195
R401N14	Itrk_sc0002823.1_g000004.1	91.8	122	10	0	50	171	389	510	2e-41	171
R401N19	Itrk_sc0000008.1_g000012.1	89.2	435	47	0	340	774	1	435	1e-153	544
R401N20	Itrk_sc0001413.1_g000003.1	98.84	172	2	0	530	701	457	286	2e-82	307
R414N2	Itrk_sc0001969.1_g000004.1	97.53	324	8	0	1	324	758	435	2e-157	555
R414N4	Itrk_sc0001119.1_g000006.1	98.36	305	5	0	221	525	1487	1183	2e-151	536
R414N6	Itrk_sc0048197.1_g000001.1	99.15	117	1	0	453	569	117	1	1e-53	211
R430N1	Itrk_sc0001933.1_g000012.1	99.73	728	2	0	1	728	565	1292	0	1334
R430N13	Itrk_sc0000974.1_g000002.1	98.1	368	7	0	1	368	1402	1769	0	641
R430N23	Itrk_sc0000119.1_g000006.1	99.45	183	1	0	1	183	1396	1578	1e-90	333
R595N-2	Itrk_sc0007399.1_g000003.1	89.2	213	22	1	5	217	464	675	7e-70	265
R595N10	Itrk_sc0000001.1_g000042.1	95.38	130	5	1	525	654	1253	1381	6e-52	206
R595N19	Itrk_sc0012728.1_g000001.1	97.87	329	7	0	192	520	698	1026	2e-161	569
R595N9	Itrk_sc0001723.1_g000003.1	94.37	711	40	0	1	711	1294	2004	0	1092
R111M15	Itrk_sc0132272.1_g000001.1	100	111	0	0	153	263	131	21	3e-52	206
R111M22	Itrk_sc0005279.1_g000001.1	99.5	202	1	0	159	360	1841	2042	7e-101	368
R111M8	Itrk_sc0079067.1_g000001.1	98.99	198	2	0	1	198	198	1	5e-97	355
R154M5	Itrk_sc0024544.1_g000001.1	100	279	0	0	373	651	369	647	2e-145	516
R154M6	Itrk_sc0003550.1_g000004.1	99.06	212	2	0	1	212	1008	797	1e-104	381
R79M22	Itrk_sc0000752.1_g000009.1	99.16	239	2	0	222	460	715	953	8e-120	431
R79M8	Itrk_sc0006971.1_g000004.1	96.04	227	6	3	224	450	437	660	2e-100	366
R80M22	Itrk_sc0002115.1_g000020.1	84.83	211	32	0	468	678	995	1205	4e-54	213
R80M9	Itrk_sc0117246.1_g000001.1	99.66	297	1	0	432	728	297	1	1e-153	544
R180M17	Itrk_sc0091095.1_g000001.1	100	221	0	0	1	221	317	537	5e-113	409
R180M8	Itrk_sc0011955.1_g000001.1	88.82	152	16	1	191	341	66	217	3e-46	185
R180M9	Itrk_sc0000447.1_g000006.1	99.07	107	1	0	141	247	933	827	4e-48	193
R231M18	Itrk_sc0034924.1_g000001.1	94.06	219	11	2	33	250	561	344	6e-90	331
R231M20	Itrk_sc0031431.1_g000001.1	98.02	101	2	0	1	101	1405	1305	5e-44	176
R231M21	Itrk_sc0167091.1_g000001.1	98.01	201	4	0	86	286	1	201	2e-95	350
R324M18	Itrk_sc0004632.1_g000004.1	96.04	328	7	2	1	328	39	360	3e-149	529
R324M2	Itrk_sc0001890.1_g000011.1	100	121	0	0	549	669	121	1	2e-57	224
R324M5	Itrk_sc0007560.1_g000003.1	99.55	221	1	0	1	221	954	1174	2e-111	403
R412M10	Itrk_sc0018773.1_g000001.1	95.44	461	9	3	301	749	1425	1885	0	725
R412M12	Itrk_sc0000018.1_g000030.1	99.24	132	1	0	171	302	1	132	6e-62	239
R412M16	Itrk_sc0007832.1_g000002.1	99.28	139	1	0	1	139	1058	1196	6e-66	252
R412M19	Itrk_sc0001640.1_g000017.1	94.89	411	21	0	3	413	993	583	0	643
R412M22	Itrk_sc0000067.1_g000021.1	97.35	151	4	0	1	151	1897	1747	1e-67	257
R412M24	Itrk_sc0004237.1_g000002.1	97.55	571	14	0	1	571	707	1277	0	977
R412M3	Itrk_sc0021187.1_g000001.1	100	258	0	0	543	800	1	258	1e-133	477
R412M5	Itrk_sc0000099.1_g000002.1	100	212	0	0	173	384	1733	1944	3e-108	392
R276L16	Itrk_sc0047698.1_g000001.1	89.51	162	15	1	316	477	104	263	1e-51	204
R276L22	Itrk_sc0012515.1_g000001.1	95.16	124	6	0	9	132	1125	1248	3e-49	196
R276L7	Itrk_sc0004763.1_g000003.1	97.6	125	3	0	1	125	932	808	8e-55	215
R325L14	Itrk_sc0005777.1_g000002.1	96.89	322	9	1	31	351	652	973	5e-152	538
R325L15	Itrk_sc0000062.1_g000003.1	92.8	125	9	0	254	378	191	67	5e-45	182
R325L19	Itrk_sc0000080.1_g000005.1	99.47	189	1	0	576	764	1218	1030	1e-93	344
R325L2	Itrk_sc0006293.1_g000011.1	99.03	103	0	1	1	102	206	308	7e-46	183
R325L22	Itrk_sc0002349.1_g000003.1	98.18	110	2	0	175	284	447	338	2e-48	193
R325L8	Itrk_sc0000753.1_g000004.1	99.72	363	1	0	1	363	1627	1989	0	665
R357L10	Itrk_sc0048724.1_g000001.1	99.77	427	1	0	343	769	1510	1084	0	784
R357L22	Itrk_sc0006135.1_g000002.1	98.04	204	1	1	1	201	204	1	7e-96	351
R357L3	Itrk_sc0000332.1_g000007.1	99.44	358	2	0	1	358	824	1181	0	651
R418L17	Itrk_sc0098348.1_g000001.1	99.66	291	1	0	213	503	291	1	3e-150	532
R418L9	Itrk_sc0098348.1_g000001.1	98.97	291	3	0	219	509	291	1	5e-147	521
R450L19	Itrk_sc0004012.1_g000003.1	98.56	627	9	0	1	627	2059	2685	0	1109
R514L14	Itrk_sc0003327.1_g000004.1	99.03	103	1	0	1	103	1305	1407	7e-46	185
R514L21	Itrk_sc0005539.1_g000001.1	95.26	190	8	1	4	192	3763	3952	6e-81	300
R583L8	Itrk_sc0001318.1_g000004.1	97.09	206	6	0	4	209	295	500	2e-95	348
R282K10	Itrk_sc0000516.1_g000003.1	89.08	348	32	3	4	345	173	520	7e-119	427
R282K16	Itrk_sc0001320.1_g000008.1	90.91	275	14	4	262	532	268	1	4e-98	359
R282K20	Itrk_sc0001087.1_g000003.1	99.29	140	1	0	67	206	1977	2116	2e-66	254
R282K21	Itrk_sc0006755.1_g000002.1	96.41	306	11	0	1	306	418	723	3e-142	505
R282K5	Itrk_sc0004205.1_g000008.1	98.84	601	7	0	3	603	141	741	0	1072
R434K11	Itrk_sc0004062.1_g000001.1	97.87	235	5	0	1	235	235	1	7e-113	407
R436K16	Itrk_sc0002128.1_g000007.1	97.92	240	5	0	218	457	3765	4004	2e-115	416
R436K18	Itrk_sc0000048.1_g000022.1	94.24	521	30	0	76	596	1	521	0	797
R436K2	Itrk_sc0000236.1_g000001.1	94.39	196	5	2	5	200	45	234	3e-79	296
R436K20	Itrk_sc0000001.1_g000184.1	96.97	165	4	1	3	167	1357	1520	4e-73	276
R532K24	Itrk_sc0058464.1_g000001.1	99.19	124	1	0	1	124	497	374	2e-58	224
R532K3	Itrk_sc0010881.1_g000001.1	92.92	113	2	3	1	107	403	515	3e-38	159
R220J11	Itrk_sc0000036.1_g000035.1	98.12	691	5	4	1	691	1363	681	0	1197
R220J16	Itrk_sc0013628.1_g000001.1	92.42	462	32	2	1	462	244	702	0	656
R220J20	Itrk_sc0009025.1_g000001.1	97.37	722	15	2	4	722	1117	397	0	1225
R220J3	Itrk_sc0003669.1_g000002.1	98.34	181	3	0	109	289	592	772	5e-86	318
R220J6	Itrk_sc0000078.1_g000020.1	98.23	226	2	2	63	286	233	458	1e-108	394
R303J13	Itrk_sc0004359.1_g000004.1	98.87	177	2	0	326	502	852	676	2e-85	316
R303J22	Itrk_sc0000063.1_g000006.1	100	801	0	0	1	801	787	1587	0	1480
R354J16	Itrk_sc0057512.1_g000001.1	98.68	152	2	0	1	152	623	774	5e-72	270
R364J13	Itrk_sc0093582.1_g000001.1	99.28	417	3	0	316	732	1	417	0	754
R364J14	Itrk_sc0001520.1_g000008.1	99.33	150	1	0	630	779	3	152	6e-72	272
R364J17	Itrk_sc0011104.1_g000002.1	99.28	138	1	0	20	157	181	318	3e-65	250
R364J2	Itrk_sc0110621.1_g000001.1	92.82	181	10	3	602	780	1	180	5e-68	259
R364J20	Itrk_sc0000053.1_g000020.1	100	112	0	0	337	448	932	821	2e-52	207
R364J22	Itrk_sc0059067.1_g000001.1	95.09	428	16	3	269	691	693	266	0	669
R364J24	Itrk_sc0022501.1_g000001.1	96.35	137	5	0	132	268	689	825	3e-58	226
R364J4	Itrk_sc0168955.1_g000001.1	99.26	135	1	0	1	135	176	310	1e-63	244
R409J16	Itrk_sc0003703.1_g000002.1	96.99	133	4	0	270	402	188	320	2e-57	224
R409J9	Itrk_sc0002872.1_g000004.1	89.54	239	25	0	210	448	1207	1445	2e-81	303
R438J10	Itrk_sc0001774.1_g000006.1	94.47	199	11	0	70	268	3606	3408	1e-82	307
R438J14	Itrk_sc0109579.1_g000001.1	94.29	333	19	0	393	725	335	3	1e-143	510
R438J6	Itrk_sc0009735.1_g000002.1	98.88	178	2	0	601	778	1369	1192	7e-86	318
R438J9	Itrk_sc0000039.1_g000034.1	99.6	755	3	0	1	755	521	1275	0	1378
R458J11	Itrk_sc0029097.1_g000001.1	98.84	779	9	0	1	779	936	158	0	1389
R458J17	Itrk_sc0019682.1_g000002.1	94.83	484	23	2	276	758	162	644	0	754
R458J19	Itrk_sc0006315.1_g000004.1	91.1	629	56	0	1	629	2365	1737	0	852
R458J2	Itrk_sc0004655.1_g000001.1	100	111	0	0	205	315	760	870	5e-52	206
R557J1	Itrk_sc0001958.1_g000009.1	98.2	278	5	0	1	278	487	210	2e-136	486
R557J13	Itrk_sc0012321.1_g000001.1	100	145	0	0	431	575	687	543	6e-71	268
R557J14	Itrk_sc0002886.1_g000002.1	96.53	691	21	3	1	688	729	39	0	1140
R557J21	Itrk_sc0007955.1_g000001.1	99.25	133	1	0	351	483	99	231	2e-62	241
R557J9	Itrk_sc0015913.1_g000001.1	99.14	116	0	1	354	468	1667	1552	2e-52	207
R560J23	Itrk_sc0000091.1_g000023.1	90.7	258	24	0	1	258	420	163	1e-93	344
R560J4	Itrk_sc0000057.1_g000012.1	98.72	235	3	0	1	235	429	195	5e-116	418
R560J8	Itrk_sc0001507.1_g000002.1	92.42	818	53	3	1	809	2580	3397	0	1158
R560J9	Itrk_sc0005766.1_g000002.1	99	300	2	1	387	685	1018	719	2e-151	536
R177I9	Itrk_sc0015751.1_g000001.1	96.73	306	9	1	1	305	673	368	2e-143	508
R362I12	Itrk_sc0009101.1_g000002.1	86.18	709	86	9	1	703	5422	4720	0	756
R362I13	Itrk_sc0019398.1_g000001.1	94.12	425	21	4	1	423	48	470	0	643
R362I2	Itrk_sc0026035.1_g000001.1	98.26	172	3	0	463	634	1254	1425	6e-81	302
R362I20	Itrk_sc0000711.1_g000004.1	98.43	127	2	0	497	623	750	624	2e-57	224
R362I24	Itrk_sc0002663.1_g000008.1	98.41	314	5	0	187	500	1659	1346	2e-156	553
R362I3	Itrk_sc0080572.1_g000001.1	100	244	0	0	1	244	372	615	7e-126	451
R362I6	Itrk_sc0030284.1_g000001.1	87.33	150	13	4	1	144	552	403	2e-40	167
R362I9	Itrk_sc0011888.1_g000001.1	97.77	314	6	1	1	314	642	954	1e-152	540
R456I13	Itrk_sc0000919.1_g000005.1	97.42	504	13	0	1	504	504	1	0	859
R456I14	Itrk_sc0010665.1_g000003.1	88.21	619	57	12	1	611	1124	514	0	725
R456I18	Itrk_sc0000001.1_g000163.1	96.92	227	7	0	1	227	15	241	9e-105	381
R456I19	Itrk_sc0000376.1_g000011.1	99.77	857	2	0	1	857	2392	1536	0	1572
R456I7	Itrk_sc0002511.1_g000003.1	100	104	0	0	329	432	503	606	5e-48	193
R473I10	Itrk_sc0096456.1_g000001.1	99.55	445	2	0	349	793	1	445	0	811
R473I12	Itrk_sc0001369.1_g000005.1	98.82	169	1	1	417	585	354	187	3e-80	300
R473I15	Itrk_sc0001245.1_g000004.1	98.48	858	13	0	1	858	1541	684	0	1513
R473I21	Itrk_sc0000245.1_g000012.1	98.08	260	5	0	101	360	532	791	9e-127	453
R473I22	Itrk_sc0003361.1_g000001.1	95.58	113	4	1	11	123	1856	1967	1e-44	180
R473I3	Itrk_sc0002591.1_g000006.1	97.73	220	5	0	414	633	760	979	1e-104	381
R475I14	Itrk_sc0004762.1_g000002.1	90.44	251	20	3	20	270	660	414	1e-88	327
R475I15	Itrk_sc0008665.1_g000001.1	100	315	0	0	260	574	852	538	2e-165	582
R475I18	Itrk_sc0000307.1_g000002.1	97.78	316	6	1	374	689	217	531	9e-154	544
R475I2	Itrk_sc0006927.1_g000002.1	98.25	114	1	1	8	120	367	254	3e-50	198
R475I23	Itrk_sc0000576.1_g000011.1	91.72	507	42	0	1	507	1788	2294	0	704
R475I24	Itrk_sc0000667.1_g000011.1	99.03	103	1	0	576	678	610	508	7e-46	185
R475I5	Itrk_sc0002372.1_g000003.1	100	112	0	0	375	486	392	281	1e-52	207
R502I12	Itrk_sc0005138.1_g000001.1	98.08	156	3	0	175	330	1	156	4e-72	272
R502I14	Itrk_sc0000154.1_g000017.1	99.3	142	0	1	358	499	273	413	5e-67	255
R502I7	Itrk_sc0000553.1_g000005.1	95.57	836	37	0	7	842	848	13	0	1339
R565I14	Itrk_sc0000157.1_g000003.1	100	213	0	0	218	430	814	602	7e-109	394
R565I18	Itrk_sc0002756.1_g000003.1	100	408	0	0	330	737	1	408	0	754
R565I21	Itrk_sc0000016.1_g000011.1	88.73	719	40	14	15	696	191	905	0	841
R565I3	Itrk_sc0009571.1_g000002.1	98.3	646	11	0	1	646	485	1130	0	1133
R565I7	Itrk_sc0000908.1_g000014.1	96.37	248	9	0	246	493	1369	1122	4e-113	409
R23H19	Itrk_sc0004008.1_g000003.1	98.55	689	10	0	117	805	1367	679	0	1218
R38H12	Itrk_sc0001920.1_g000014.1	100	113	0	0	417	529	635	747	4e-53	209
R38H15	Itrk_sc0000021.1_g000026.1	96.99	133	4	0	356	488	2257	2125	1e-57	224
R79H10	Itrk_sc0007542.1_g000001.1	97.4	154	4	0	1	154	154	1	3e-69	263
R79H18	Itrk_sc0000549.1_g000018.1	99.07	214	1	1	313	526	993	781	3e-105	383
R79H20	Itrk_sc0011337.1_g000001.1	86.7	391	48	4	5	391	1239	849	5e-120	431
R79H23	Itrk_sc0000328.1_g000018.1	99.38	160	1	0	299	458	980	1139	2e-77	291
R79H24	Itrk_sc0000037.1_g000017.1	98.99	792	8	0	1	792	5474	4683	0	1419
R79H3	Itrk_sc0002903.1_g000009.1	97.41	348	9	0	166	513	1	348	1e-168	593
R79H4	Itrk_sc0000055.1_g000024.1	89.15	129	14	0	1	129	1494	1366	1e-38	161
R79H7	Itrk_sc0007156.1_g000003.1	98.16	217	4	0	378	594	532	316	3e-104	379
R88H15	Itrk_sc0002623.1_g000005.1	94.44	306	12	3	1	301	306	1	2e-130	466
R88H18	Itrk_sc0001653.1_g000009.1	97.37	114	3	0	1	114	4930	5043	1e-48	195
R88H23	Itrk_sc0014528.1_g000001.1	97.57	535	13	0	1	535	553	19	0	917
R88H3	Itrk_sc0001928.1_g000005.1	95.73	117	5	0	48	164	196	312	5e-47	189
R88H9	Itrk_sc0000582.1_g000013.1	100	132	0	0	333	464	1	132	1e-63	244
R195H1	Itrk_sc0001455.1_g000001.1	97.93	145	3	0	175	319	145	1	4e-66	252
R195H20	Itrk_sc0000738.1_g000012.1	98.4	750	12	0	1	750	748	1497	0	1319
R195H4	Itrk_sc0095463.1_g000001.1	98.39	186	3	0	1	186	186	1	1e-88	327
R261H12	Itrk_sc0001345.1_g000005.1	99.54	871	4	0	1	871	2035	1165	0	1587
R261H15	Itrk_sc0123067.1_g000001.1	94.37	373	16	3	273	643	2	371	6e-161	568
R261H19	Itrk_sc0002520.1_g000009.1	98.04	255	2	2	473	727	19	270	2e-122	440
R261H20	Itrk_sc0001648.1_g000015.1	97.83	230	5	0	467	696	991	762	1e-109	398
R330H1	Itrk_sc0003738.1_g000002.1	90.19	469	45	1	1	468	4833	5301	1e-173	610
R330H13	Itrk_sc0011786.1_g000002.1	99.24	132	1	0	576	707	837	706	5e-62	239
R330H21	Itrk_sc0016865.1_g000001.1	96.32	190	7	0	290	479	1259	1448	3e-84	313
R330H24	Itrk_sc0000502.1_g000009.1	92.11	583	42	3	182	762	889	309	0	819
R330H4	Itrk_sc0000001.1_g000175.1	99.02	102	1	0	1	102	278	379	9e-46	183
R394H1	Itrk_sc0023603.1_g000001.1	91.72	157	12	1	244	400	373	218	2e-55	217
R394H15	Itrk_sc0001651.1_g000002.1	98.28	348	6	0	423	770	840	493	1e-173	610
R394H16	Itrk_sc0001906.1_g000007.1	99.42	171	1	0	441	611	171	1	1e-83	311
R394H22	Itrk_sc0001463.1_g000006.1	99.55	442	2	0	1	442	934	1375	0	806
R466G3	Itrk_sc0060298.1_g000001.1	95.48	177	8	0	656	832	442	266	3e-75	283
R70G21	Itrk_sc0001054.1_g000001.1	99.49	198	1	0	384	581	380	183	9e-99	361
R286G10	Itrk_sc0002729.1_g000004.1	88.04	836	70	11	4	809	1	836	0	963
R286G11	Itrk_sc0002835.1_g000005.1	86.14	202	28	0	158	359	1687	1486	6e-56	219
R286G8	Itrk_sc0000316.1_g000007.1	100	157	0	0	285	441	213	57	9e-78	291
R342G14	Itrk_sc0140854.1_g000001.1	98.79	165	2	0	781	945	174	10	1e-78	294
R342G5	Itrk_sc0001430.1_g000004.1	99.5	201	1	0	410	610	1339	1139	3e-100	366
R342G6	Itrk_sc0001559.1_g000007.1	96.23	239	9	0	192	430	1783	2021	4e-108	392
R342G9	Itrk_sc0029745.1_g000001.1	98.28	116	2	0	289	404	307	422	2e-51	204
R346G17	Itrk_sc0002796.1_g000003.1	98.08	104	2	0	98	201	1179	1076	8e-45	182
R346G2	Itrk_sc0002919.1_g000004.1	98.95	570	3	2	1	567	951	1520	0	1016
R346G6	Itrk_sc0001713.1_g000005.1	93.33	135	5	3	215	345	1019	885	4e-49	196
R377G17	Itrk_sc0004801.1_g000005.1	93.84	503	31	0	1	503	25	527	0	758
R377G7	Itrk_sc0051075.1_g000001.1	94.74	114	5	1	556	668	88	201	4e-43	176
R37F10	Itrk_sc0002085.1_g000012.1	98.78	656	7	1	1	656	1252	598	0	1166
R37F12	Itrk_sc0003111.1_g000003.1	100	163	0	0	328	490	1231	1393	4e-81	302
R37F9	Itrk_sc0000052.1_g000029.1	91.63	239	16	4	226	462	542	778	7e-89	327
R50F1	Itrk_sc0003147.1_g000003.1	99.38	325	2	0	1	325	587	911	9e-168	590
R50F8	Itrk_sc0010398.1_g000001.1	100	110	0	0	1	110	622	731	1e-51	204
R270F10	Itrk_sc0000224.1_g000011.1	90.85	164	13	2	3	165	163	1	7e-56	219
R270F11	Itrk_sc0007443.1_g000002.1	86.67	150	17	3	142	288	19	168	1e-39	163
R344F11	Itrk_sc0008643.1_g000001.1	99.29	281	2	0	1	281	377	657	4e-143	508
R344F5	Itrk_sc0000005.1_g000052.1	98.23	790	14	0	1	790	980	1769	0	1382
R347F16	Itrk_sc0018948.1_g000001.1	96.95	197	3	1	1	194	431	627	1e-88	327
R375F11	Itrk_sc0000309.1_g000005.1	100	227	0	0	156	382	4882	5108	2e-116	420
R375F19	Itrk_sc0012823.1_g000001.1	95.04	625	31	0	1	625	625	1	0	983
R375F21	Itrk_sc0005901.1_g000001.1	98.14	161	3	0	1	161	2732	2892	1e-74	281
R416F13	Itrk_sc0006567.1_g000001.1	98.62	217	1	1	288	504	378	592	2e-105	383
R416F14	Itrk_sc0000036.1_g000007.1	97.61	669	16	0	68	736	1	669	0	1147
R416F16	Itrk_sc0010319.1_g000001.1	100	154	0	0	237	390	46	199	7e-76	285
R416F2	Itrk_sc0077944.1_g000001.1	85.74	617	71	13	105	717	607	4	0	636
R416F24	Itrk_sc0008778.1_g000002.1	98.75	560	7	0	1	560	2592	2033	0	996
R416F8	Itrk_sc0001424.1_g000008.1	99.65	579	2	0	1	579	1761	2339	0	1059
R453F-23	Itrk_sc0000353.1_g000015.1	100	130	0	0	69	198	682	811	9e-63	241
R453F11	Itrk_sc0004990.1_g000003.1	98.37	368	5	1	235	601	602	969	0	645
R453F16	Itrk_sc0003241.1_g000011.1	99.33	297	2	0	1	297	513	217	4e-152	538
R453F17	Itrk_sc0008295.1_g000003.1	98.79	330	4	0	1	330	330	1	5e-167	588
R453F5	Itrk_sc0000246.1_g000012.1	98.94	658	7	0	1	658	1386	2043	0	1177
R538F12	Itrk_sc0001621.1_g000001.1	87.05	772	97	3	3	773	1262	493	0	869
R538F13	Itrk_sc0003827.1_g000005.1	88.37	172	10	6	596	767	162	1	1e-49	198
R538F18	Itrk_sc0010737.1_g000001.1	93.8	484	7	5	316	776	680	197	0	706
R579F13	Itrk_sc0000607.1_g000012.1	91.9	247	18	2	159	404	139	384	7e-94	344
R579F18	Itrk_sc0000404.1_g000001.1	100	187	0	0	125	311	194	380	2e-94	346
R579F3	Itrk_sc0010121.1_g000001.1	94.66	749	37	1	3	748	2443	1695	0	1158
R157E11	Itrk_sc0016724.1_g000002.1	93.55	217	14	0	258	474	4221	4005	1e-87	324
R157E12	Itrk_sc0000940.1_g000005.1	99.13	115	1	0	106	220	1107	993	1e-52	207
R157E21	Itrk_sc0105011.1_g000001.1	100	214	0	0	189	402	214	1	2e-109	396
R173E21	Itrk_sc0000432.1_g000015.1	97.37	152	3	1	366	517	886	736	2e-67	257
R173E22	Itrk_sc0000260.1_g000014.1	97.51	241	6	0	418	658	1497	1257	3e-114	412
R173E5	Itrk_sc0000099.1_g000007.1	98.67	225	3	0	1	225	1348	1124	3e-110	399
R173E8	Itrk_sc0000003.1_g000063.1	98.09	524	10	0	314	837	2247	1724	0	913
R194E11	Itrk_sc0000396.1_g000004.1	92.5	120	9	0	481	600	1792	1911	5e-42	172
R194E23	Itrk_sc0002930.1_g000004.1	96.12	232	6	2	110	341	643	415	2e-103	375
R194E5	Itrk_sc0000017.1_g000039.1	97.61	209	5	0	248	456	696	488	3e-98	359
R235E16	Itrk_sc0000505.1_g000013.1	99.87	778	1	0	1	778	1335	2112	0	1432
R235E20	Itrk_sc0005008.1_g000009.1	98.94	283	3	0	1	283	932	1214	9e-143	507
R275E12	Itrk_sc0002538.1_g000001.1	98.57	280	4	0	388	667	380	101	3e-139	496
R275E14	Itrk_sc0015938.1_g000001.1	87.64	259	32	0	286	544	182	440	8e-81	302
R275E17	Itrk_sc0062662.1_g000001.1	94.9	255	4	2	175	429	246	1	2e-107	390
R275E2	Itrk_sc0005192.1_g000001.1	91.48	223	18	1	124	345	3774	3552	6e-82	305
R275E5	Itrk_sc0000705.1_g000005.1	98.76	161	2	0	512	672	1836	1996	2e-76	287
R275E8	Itrk_sc0000018.1_g000035.1	100	182	0	0	1	182	518	699	2e-91	337
R291E14	Itrk_sc0000627.1_g000002.1	97	267	8	0	565	831	176	442	3e-125	449
R291E15	Itrk_sc0010760.1_g000002.1	99.77	434	1	0	1	434	434	1	0	797
R291E17	Itrk_sc0014992.1_g000002.1	98.99	596	6	0	49	644	648	53	0	1068
R291E5	Itrk_sc0000140.1_g000006.1	96.4	222	8	0	1	222	1555	1334	2e-100	366
R291E7	Itrk_sc0000801.1_g000005.1	97.98	642	13	0	21	662	1138	497	0	1114
R291E9	Itrk_sc0000169.1_g000007.1	100	248	0	0	1	248	1808	1561	3e-128	459
R471E11	Itrk_sc0180455.1_g000001.1	99.23	130	1	0	106	235	130	1	3e-61	235
R471E13	Itrk_sc0025888.1_g000001.1	97.98	494	10	0	1	494	959	466	0	857
R471E18	Itrk_sc0015913.1_g000001.1	100	108	0	0	13	120	1119	1012	2e-50	200
R471E22	Itrk_sc0001287.1_g000004.1	96.3	108	3	1	735	842	2786	2892	5e-43	176
R558E-2	Itrk_sc0000461.1_g000002.1	99.59	241	1	0	312	552	3941	4181	1e-122	440
R558E18	Itrk_sc0004506.1_g000004.1	98.8	502	6	0	1	502	1047	1548	0	894
R558E20	Itrk_sc0006153.1_g000002.1	100	714	0	0	1	714	2563	3276	0	1319
R558E6	Itrk_sc0059114.1_g000001.1	84.85	165	25	0	583	747	1	165	3e-40	167
R280D10	Itrk_sc0005252.1_g000002.1	88.89	792	88	0	5	796	893	102	0	976
R280D21	Itrk_sc0000435.1_g000007.1	100	100	0	0	1	100	109	10	8e-47	185
R280D23	Itrk_sc0004629.1_g000002.1	90.76	184	17	0	1	184	366	183	7e-65	246
R280D6	Itrk_sc0030923.1_g000001.1	100	100	0	0	748	847	100	1	9e-46	185
R616D-24	Itrk_sc0024519.1_g000001.1	100	118	0	0	365	482	1	118	6e-56	219
R616D18	Itrk_sc0031016.1_g000001.1	94.78	709	16	5	196	883	1989	1281	0	1085
R616D23	Itrk_sc0001922.1_g000004.1	98.84	258	3	0	1	258	1050	793	3e-129	460
R616D9	Itrk_sc0000073.1_g000020.1	99.36	156	1	0	538	693	203	358	3e-75	283
R18C12	Itrk_sc0000942.1_g000006.1	98.58	423	6	0	175	597	423	1	0	749
R18C14	Itrk_sc0004073.1_g000008.1	98.62	290	4	0	305	594	88	377	6e-145	514
R18C15	Itrk_sc0003027.1_g000002.1	98.91	183	2	0	326	508	183	1	1e-88	327
R18C16	Itrk_sc0004758.1_g000002.1	95.1	102	5	0	472	573	1197	1298	9e-39	161
R18C5	Itrk_sc0000023.1_g000023.1	97.08	171	5	0	211	381	995	825	4e-77	289
R436C13	Itrk_sc0001333.1_g000003.1	99.03	724	7	0	1	724	648	1371	0	1299
R367C17	Itrk_sc0002257.1_g000005.1	97.34	301	8	0	1	301	497	197	4e-144	512
R367C24	Itrk_sc0000035.1_g000008.1	86.76	219	26	3	276	494	1330	1545	2e-62	241
R523C23	Itrk_sc0000615.1_g000005.1	83.5	400	50	10	289	681	495	885	4e-98	359
R523C4	Itrk_sc0092194.1_g000001.1	97.08	137	3	1	8	144	171	306	3e-59	230
R523C7	Itrk_sc0000216.1_g000006.1	97.56	123	3	0	1	123	929	1051	2e-54	211
R549C17	Itrk_sc0009546.1_g000003.1	98.16	760	14	0	1	760	1740	981	0	1327
R562C24	Itrk_sc0000277.1_g000027.1	89.86	345	35	0	7	351	498	154	5e-124	444
R564C21	Itrk_sc0000447.1_g000011.1	98.51	134	2	0	376	509	1208	1341	2e-61	237
R569C15	Itrk_sc0000002.1_g000037.1	99.4	331	1	1	1	331	1804	1475	2e-170	599
R203A14	Itrk_sc0002155.1_g000003.1	100	349	0	0	388	736	3483	3135	0	645
R203A19	Itrk_sc0000150.1_g000005.1	99.1	446	4	0	79	524	1	446	0	802
R203A2	Itrk_sc0000858.1_g000017.1	92.2	833	65	0	4	836	1321	2153	0	1179
R203A4	Itrk_sc0014955.1_g000002.1	96.64	149	4	1	469	617	1	148	3e-64	246
R243A1	Itrk_sc0000223.1_g000006.1	97.61	502	12	0	1	502	816	315	0	861
R243A12	Itrk_sc0009066.1_g000002.1	98.79	247	3	0	4	250	357	603	1e-122	440
R243A22	Itrk_sc0002016.1_g000003.1	98.46	454	7	0	16	469	123	576	0	800
R243A6	Itrk_sc0000230.1_g000015.1	97.83	414	9	0	151	564	1	414	0	715
R323A-1	Itrk_sc0000429.1_g000009.1	96.32	136	2	2	203	335	2032	1897	2e-56	220
R323A10	Itrk_sc0000001.1_g000172.1	97.66	256	6	0	3	258	684	939	1e-122	440
R429A11	Itrk_sc0032555.1_g000001.1	92.11	342	16	4	71	401	415	756	6e-132	472
R429A8	Itrk_sc0025256.1_g000001.1	94.41	143	8	0	120	262	1	143	7e-57	220
R550A1	Itrk_sc0000272.1_g000019.1	98.73	790	10	0	1	790	322	1111	0	1404
R550A19	Itrk_sc0000761.1_g000009.1	90.05	211	21	0	1	211	1277	1067	4e-73	274
R550A4	Itrk_sc0000018.1_g000030.1	99.24	132	1	0	582	713	132	1	6e-62	239
R614A7	Itrk_sc0001694.1_g000001.1	98.22	169	3	0	590	758	93	261	3e-79	296
R11H24	Itrk_sc0000589.1_g000002.1	98.64	590	8	0	168	757	1	590	0	1046
R11K24	Itrk_sc0003997.1_g000005.1	97.89	142	3	0	700	841	423	282	4e-64	246
R11O24	Itrk_sc0156386.1_g000001.1	94.16	137	7	1	179	315	136	1	2e-52	207
R209C24	Itrk_sc0002081.1_g000015.1	100	105	0	0	376	480	1686	1582	1e-48	195
R209E24	Itrk_sc0001819.1_g000003.1	97.91	382	8	0	262	643	348	729	0	662
R209G24	Itrk_sc0000146.1_g000017.1	100	154	0	0	420	573	1470	1317	7e-76	285
R209I24	Itrk_sc0000002.1_g000107.1	98.76	482	6	0	1	482	720	239	0	857
R209M24	Itrk_sc0001256.1_g000009.1	97.68	517	12	0	205	721	1149	633	0	889
R220K24	Itrk_sc0000162.1_g000019.1	99.37	315	2	0	62	376	315	1	4e-162	571
R220N24	Itrk_sc0010919.1_g000001.1	98.67	225	3	0	233	457	717	493	3e-110	399
R228C24	Itrk_sc0002351.1_g000001.1	98.9	273	3	0	22	294	631	903	5e-137	488
R228J24	Itrk_sc0003735.1_g000003.1	99.6	247	1	0	116	362	1460	1214	6e-126	451
R228M24	Itrk_sc0004478.1_g000003.1	92.7	137	10	0	266	402	369	233	6e-50	198
R253A24	Itrk_sc0007891.1_g000002.1	96.46	791	28	0	1	791	2285	3075	0	1306
R253B24	Itrk_sc0000321.1_g000003.1	97.33	150	4	0	6	155	1	150	6e-67	255
R253K24	Itrk_sc0003414.1_g000001.1	99.54	216	1	0	117	332	781	996	1e-108	394
R288B24	Itrk_sc0000729.1_g000017.1	98.87	793	9	0	1	793	700	1492	0	1415
R288E24	Itrk_sc0104176.1_g000001.1	97.86	187	4	0	450	636	1	187	2e-87	324
R288K24	Itrk_sc0006888.1_g000004.1	99.43	174	1	0	1	174	301	474	2e-85	316
R288N24	Itrk_sc0033605.1_g000001.1	97.33	486	13	0	184	669	486	1	0	826
R288P24	Itrk_sc0000310.1_g000002.1	98.28	290	4	1	364	653	819	1107	1e-142	507
R321C24	Itrk_sc0000272.1_g000002.1	99.08	109	0	1	93	200	376	484	1e-48	195
R321H24	Itrk_sc0006553.1_g000004.1	95.54	157	7	0	96	252	157	1	8e-66	252
R321K24	Itrk_sc0000603.1_g000022.1	98.15	108	1	1	215	321	1239	1132	1e-46	187
R336E24	Itrk_sc0009697.1_g000001.1	95.48	752	29	5	7	757	1	748	0	1195
R336H24	Itrk_sc0000007.1_g000005.1	97.84	139	3	0	1	139	1301	1439	3e-63	241
R336N24	Itrk_sc0000154.1_g000008.1	99.09	110	1	0	359	468	1	110	1e-49	198
R336P24	Itrk_sc0000090.1_g000047.1	99.12	113	1	0	3	115	229	341	2e-51	204
R390A24	Itrk_sc0001140.1_g000013.1	85.14	498	74	0	7	504	498	1	1e-143	510
R398F24	Itrk_sc0000734.1_g000007.1	85.31	429	40	15	2	426	70	479	5e-117	422
R398M24	Itrk_sc0152827.1_g000001.1	100	127	0	0	226	352	127	1	7e-61	235
R398N24	Itrk_sc0027465.1_g000001.1	99.62	795	3	0	1	795	795	1	0	1452
R3A24	Itrk_sc0000683.1_g000006.1	99.14	116	1	0	178	293	230	115	4e-53	209
R3G24	Itrk_sc0005594.1_g000006.1	98.44	707	11	0	1	707	1055	1761	0	1245
R3J24	Itrk_sc0004188.1_g000003.1	95.9	195	7	1	584	778	642	449	1e-84	315
R407K24	Itrk_sc0004261.1_g000005.1	99.3	142	1	0	1	142	1769	1910	1e-67	257
R407O24	Itrk_sc0008912.1_g000001.1	99.75	398	0	1	57	454	1233	837	0	728
R450B24	Itrk_sc0000690.1_g000004.1	99.41	170	1	0	179	348	460	629	2e-83	309
R450P24	Itrk_sc0006459.1_g000002.1	99.35	463	3	0	37	499	1	463	0	839
R501F24	Itrk_sc0005763.1_g000007.1	98.1	422	8	0	1	422	517	938	0	736
R537G24	Itrk_sc0002587.1_g000005.1	98.05	307	6	0	477	783	512	818	7e-151	534
R537H24	Itrk_sc0021193.1_g000001.1	98.22	337	6	0	334	670	1086	1422	1e-167	590
R537J24	Itrk_sc0000731.1_g000001.1	95.4	174	8	0	1	174	469	642	1e-73	278
R537L24	Itrk_sc0000746.1_g000013.1	100	105	0	0	592	696	2821	2717	1e-48	195
R539C24	Itrk_sc0000848.1_g000002.1	96.18	157	6	0	650	806	1382	1226	2e-67	257
R539H24	Itrk_sc0011559.1_g000001.1	99.46	186	1	0	1	186	186	1	6e-92	339
R539K24	Itrk_sc0000746.1_g000013.1	100	116	0	0	436	551	2821	2706	7e-55	215
R539L24	Itrk_sc0094098.1_g000001.1	93.52	355	17	5	5	353	417	63	6e-148	523
R541A24	Itrk_sc0005249.1_g000005.1	99.32	438	3	0	1	438	577	140	0	793
R541H24	Itrk_sc0073955.1_g000001.1	100	158	0	0	103	260	117	274	4e-78	292
R541P24	Itrk_sc0023123.1_g000001.1	99.12	114	1	0	1	114	1888	1775	2e-52	206
R602A24	Itrk_sc0012266.1_g000001.1	97.16	668	19	0	187	854	847	180	0	1129
R602B24	Itrk_sc0008660.1_g000001.1	99.67	299	1	0	245	543	2260	2558	6e-155	547
R602D24	Itrk_sc0001760.1_g000004.1	93.81	339	21	0	11	349	981	643	5e-144	510
R602G24	Itrk_sc0000007.1_g000115.1	97.08	240	7	0	367	606	179	418	6e-112	405
R602H24	Itrk_sc0098925.1_g000001.1	99.23	391	3	0	1	391	391	1	0	706
R602M24	Itrk_sc0009461.1_g000001.1	98.18	220	4	0	592	811	1570	1351	7e-106	385
R609M24	Itrk_sc0048829.1_g000001.1	98.6	286	4	0	189	474	203	488	2e-142	507
R619B24	Itrk_sc0000581.1_g000006.1	95.13	801	39	0	1	801	852	52	0	1264
R619K24	Itrk_sc0002965.1_g000002.1	92.63	638	47	0	1	638	155	792	0	918
R619N24	Itrk_sc0002593.1_g000007.1	99.61	512	2	0	1	512	773	262	0	935
R7A24	Itrk_sc0000858.1_g000019.1	95.19	187	5	1	328	510	823	1009	4e-78	292
R7D24	Itrk_sc0029717.1_g000001.1	94.7	132	7	0	1	132	137	6	9e-53	206
R7J24	Itrk_sc0022824.1_g000001.1	94.06	522	31	0	1	522	701	180	0	793
R7O24	Itrk_sc0000474.1_g000012.1	98.74	159	2	0	1	159	162	320	2e-75	283
R9D24	Itrk_sc0001110.1_g000003.1	85.51	573	83	0	13	585	605	33	2e-170	599
R167A23	Itrk_sc0000064.1_g000023.1	98.96	192	1	1	165	356	10380	10190	4e-93	342
R167F23	Itrk_sc0000840.1_g000003.1	92.83	251	18	0	1	251	1570	1320	3e-100	364
R170D23	Itrk_sc0065021.1_g000001.1	97.75	400	6	1	182	581	1	397	0	686
R170H23	Itrk_sc0010745.1_g000002.1	97.05	407	12	0	414	820	576	170	0	686
R170J23	Itrk_sc0001347.1_g000005.1	100	217	0	0	1	217	1878	1662	8e-111	401
R170M23	Itrk_sc0002134.1_g000003.1	97.84	371	8	0	435	805	3621	3991	0	641
R170P23	Itrk_sc0001178.1_g000012.1	98.11	159	3	0	1	159	747	905	8e-74	278
R199P23	Itrk_sc0001124.1_g000010.1	100	135	0	0	611	745	511	645	3e-65	250
R228A23	Itrk_sc0001104.1_g000020.1	97.25	363	10	0	1	363	383	21	1e-175	616
R228B23	Itrk_sc0007680.1_g000001.1	95.69	232	7	3	3	233	442	671	6e-102	370
R228C23	Itrk_sc0000648.1_g000001.1	100	100	0	0	56	155	915	816	1e-46	185
R228F23	Itrk_sc0052978.1_g000001.1	100	135	0	0	286	420	453	319	1e-65	250
R228M23	Itrk_sc0008224.1_g000002.1	94.37	302	17	0	7	308	1958	1657	3e-130	464
R228N23	Itrk_sc0002253.1_g000006.1	99.82	566	1	0	1	566	1818	2383	0	1040
R270E23	Itrk_sc0000017.1_g000029.1	100	168	0	0	1	168	168	1	1e-83	311
R270I23	Itrk_sc0000069.1_g000005.1	93.33	435	24	4	1	432	3271	2839	0	638
R270K23	Itrk_sc0031384.1_g000001.1	97.73	616	9	4	220	834	1003	392	0	1055
R297C23	Itrk_sc0000002.1_g000112.1	99.62	262	1	0	3	264	262	1	3e-134	479
R297D23	Itrk_sc0006963.1_g000003.1	92.61	176	13	0	1	176	176	1	2e-66	254
R297E23	Itrk_sc0002613.1_g000005.1	97.09	103	3	0	354	456	2169	2067	2e-42	174
R297K23	Itrk_sc0000121.1_g000010.1	98.76	161	2	0	617	777	681	521	2e-76	287
R537A23	Itrk_sc0002429.1_g000005.1	98.18	330	6	0	1	330	1170	841	9e-164	577
R537O23	Itrk_sc0029997.1_g000001.1	98.67	150	2	0	1	150	177	28	4e-71	267
R551F23	Itrk_sc0005761.1_g000002.1	99.25	398	3	0	1	398	586	189	0	719
R551L23	Itrk_sc0009245.1_g000002.1	98.02	354	4	1	1	351	699	346	2e-174	612
R554C23	Itrk_sc0001136.1_g000009.1	96.15	260	10	0	1	260	728	469	4e-118	425
R554D23	Itrk_sc0000534.1_g000011.1	82.69	283	49	0	1	283	3114	2832	3e-66	252
R554N23	Itrk_sc0176719.1_g000001.1	99.43	175	1	0	186	360	175	1	7e-86	318
R554O23	Itrk_sc0000064.1_g000019.1	99.34	152	1	0	62	213	4108	3957	1e-73	276
R578F23	Itrk_sc0000139.1_g000004.1	99.53	636	3	0	1	636	2205	2840	0	1158
R578M23	Itrk_sc0000661.1_g000003.1	97.05	271	8	0	264	534	1168	898	1e-127	457
R615C23	Itrk_sc0001195.1_g000005.1	98.94	660	7	0	232	891	1494	835	0	1181
R615G23	Itrk_sc0002069.1_g000006.1	99.41	169	1	0	44	212	574	742	1e-82	307
R615P23	Itrk_sc0003263.1_g000003.1	98.87	796	9	0	1	796	55	850	0	1421
R61C23	Itrk_sc0002669.1_g000002.1	99.12	793	7	0	55	847	1110	318	0	1426
R61O23	Itrk_sc0114209.1_g000001.1	99.3	284	2	0	126	409	320	37	6e-145	514
R83H23	Itrk_sc0141795.1_g000001.1	99.22	129	1	0	38	166	165	37	3e-60	233
R83J23	Itrk_sc0016894.1_g000001.1	88.79	330	14	5	102	408	128	457	2e-105	383
R83K23	Itrk_sc0005203.1_g000008.1	94.41	715	37	2	1	713	589	1302	0	1096
R83O23	Itrk_sc0001509.1_g000002.1	100	108	0	0	518	625	239	346	2e-50	200
R14A22	Itrk_sc0001625.1_g000006.1	100	434	0	0	324	757	1172	739	0	802
R14C22	Itrk_sc0000004.1_g000012.1	100	158	0	0	371	528	380	537	3e-78	292
R14E22	Itrk_sc0022550.1_g000001.1	98.2	278	4	1	1	277	47	324	3e-136	484
R187J22	Itrk_sc0000571.1_g000011.1	95.67	393	17	0	114	506	1	393	2e-180	632
R239A22	Itrk_sc0001988.1_g000002.1	98.81	168	2	0	1	168	168	1	3e-80	300
R239K22	Itrk_sc0000805.1_g000010.1	90.63	288	15	7	2	277	321	34	6e-102	372
R289F22	Itrk_sc0011436.1_g000001.1	98.96	385	4	0	181	565	1743	2127	0	689
R289H22	Itrk_sc0090753.1_g000001.1	97.91	239	5	0	536	774	106	344	9e-115	414
R289J22	Itrk_sc0061545.1_g000001.1	95.38	455	20	1	193	646	595	141	0	723
R289O22	Itrk_sc0001377.1_g000001.1	88.72	195	22	0	365	559	617	811	6e-62	239
R315A22	Itrk_sc0006311.1_g000002.1	98.57	210	3	0	102	311	1086	1295	6e-102	372
R315C22	Itrk_sc0003103.1_g000008.1	98.68	152	2	0	1	152	246	397	2e-71	270
R315H22	Itrk_sc0019288.1_g000001.1	98.28	232	4	0	303	534	924	693	1e-112	407
R315J22	Itrk_sc0001330.1_g000002.1	99.07	536	5	0	1	536	29	564	0	963
R315L22	Itrk_sc0000072.1_g000016.1	85.11	282	34	6	178	458	299	25	9e-75	281
R315M22	Itrk_sc0003176.1_g000002.1	99.16	474	4	0	1	474	1273	800	0	854
R315N22	Itrk_sc0000561.1_g000002.1	99.56	678	3	0	1	678	750	73	0	1236
R334D22	Itrk_sc0003793.1_g000003.1	98.29	817	14	0	1	817	2059	1243	0	1432
R334H22	Itrk_sc0001184.1_g000007.1	89.95	418	42	0	1	418	418	1	2e-152	540
R334K22	Itrk_sc0006517.1_g000001.1	99.41	339	2	0	1	339	339	1	1e-175	616
R334N22	Itrk_sc0001996.1_g000022.1	88.98	118	9	2	317	430	474	591	4e-33	143
R344A22	Itrk_sc0003570.1_g000006.1	97	100	3	0	1	100	844	745	8e-42	169
R383F22	Itrk_sc0000920.1_g000004.1	97.77	584	13	0	273	856	284	867	0	1007
R383P22	Itrk_sc0054642.1_g000001.1	97.9	523	11	0	1	523	741	219	0	905
R403B22	Itrk_sc0012516.1_g000002.1	97.11	485	14	0	1	485	686	202	0	819
R403F22	Itrk_sc0000124.1_g000003.1	100	127	0	0	618	744	1499	1373	8e-61	235
R41F22	Itrk_sc0014444.1_g000001.1	98.27	231	4	0	1	231	391	621	4e-112	405
R41O22	Itrk_sc0013161.1_g000001.1	86.69	526	68	2	1	525	4479	3955	2e-165	582
R551O22	Itrk_sc0008667.1_g000002.1	98.73	157	2	0	269	425	648	804	3e-74	279
R608D22	Itrk_sc0010618.1_g000001.1	96.6	206	6	1	1	206	108	312	2e-92	340
R608F22	Itrk_sc0004649.1_g000003.1	99.72	360	1	0	1	360	68	427	0	660
R608O22	Itrk_sc0016723.1_g000001.1	99.05	316	3	0	322	637	316	1	7e-161	568
R620C22	Itrk_sc0002145.1_g000004.1	88.16	794	73	11	4	783	1993	1207	0	926
R620J22	Itrk_sc0000233.1_g000014.1	95.88	583	18	4	1	577	583	1	0	939
R6B22	Itrk_sc0001680.1_g000004.1	99.21	254	2	0	208	461	766	513	3e-128	459
R6E22	Itrk_sc0008809.1_g000003.1	98.3	235	2	2	2	235	91	324	1e-113	411
R6H22	Itrk_sc0004797.1_g000001.1	91.21	535	33	5	1	532	725	202	0	715
R6M22	Itrk_sc0000089.1_g000014.1	99.7	337	1	0	1	337	1555	1219	5e-176	617
R88B22	Itrk_sc0005994.1_g000001.1	98.69	306	4	0	156	461	717	412	6e-154	544
R88C22	Itrk_sc0002374.1_g000004.1	97.86	187	2	2	337	522	186	1	6e-87	322
R88D22	Itrk_sc0005538.1_g000003.1	98.05	154	2	1	307	460	276	124	3e-70	267
R88G22	Itrk_sc0000004.1_g000044.1	99.15	703	6	0	10	712	1	703	0	1266
R88I22	Itrk_sc0007718.1_g000004.1	100	185	0	0	410	594	185	1	4e-93	342
R88M22	Itrk_sc0000269.1_g000009.1	92.9	183	1	6	387	557	348	166	6e-67	255
R8D22	Itrk_sc0000994.1_g000014.1	100	336	0	0	1	336	626	961	5e-177	621
R8I22	Itrk_sc0023209.1_g000001.1	95.38	779	36	0	1	779	1907	1129	0	1240
R117D21	Itrk_sc0001891.1_g000003.1	97.74	177	4	0	74	250	1665	1489	6e-82	305
R166C21	Itrk_sc0118062.1_g000001.1	97.76	357	8	0	266	622	1	357	2e-175	616
R166M21	Itrk_sc0001029.1_g000001.1	85.29	136	6	4	272	407	2064	1943	8e-29	128
R187K21	Itrk_sc0006079.1_g000003.1	100	154	0	0	1	154	1064	911	8e-76	285
R187L21	Itrk_sc0001965.1_g000007.1	99.61	254	1	0	342	595	1145	1398	9e-130	464
R198H21	Itrk_sc0003155.1_g000006.1	97.7	174	4	0	618	791	23	196	3e-80	300
R198O21	Itrk_sc0003589.1_g000010.1	99.5	402	2	0	1	402	371	772	0	732
R209C21	Itrk_sc0019860.1_g000001.1	96.55	406	14	0	1	406	1089	1494	0	673
R209H21	Itrk_sc0005889.1_g000001.1	93.29	507	34	0	79	585	184	690	0	749
R209I21	Itrk_sc0000255.1_g000004.1	100	219	0	0	324	542	72	290	4e-112	405
R209K21	Itrk_sc0002437.1_g000003.1	100	463	0	0	234	696	2960	2498	0	856
R270F21	Itrk_sc0001447.1_g000004.1	99.82	554	1	0	266	819	1134	581	0	1018
R311G21	Itrk_sc0000663.1_g000007.1	98.37	369	6	0	254	622	634	266	0	649
R352B21	Itrk_sc0000660.1_g000007.1	90.07	141	8	4	150	284	1207	1067	1e-43	178
R352L21	Itrk_sc0005585.1_g000002.1	98.02	253	5	0	128	380	818	566	2e-122	440
R352N21	Itrk_sc0003065.1_g000005.1	100	183	0	0	412	594	774	592	5e-92	339
R363A21	Itrk_sc0003550.1_g000004.1	98.57	140	2	0	464	603	460	599	9e-65	248
R363E21	Itrk_sc0023904.1_g000001.1	93.85	130	7	1	366	495	561	689	1e-48	195
R363I21	Itrk_sc0034298.1_g000001.1	99.25	267	2	0	264	530	388	122	2e-135	483
R363K21	Itrk_sc0051697.1_g000001.1	99.2	377	0	2	1	374	571	195	0	676
R37A21	Itrk_sc0001382.1_g000012.1	99.83	606	1	0	1	606	728	1333	0	1114
R37C21	Itrk_sc0003128.1_g000004.1	89.56	517	54	0	138	654	2277	1761	0	656
R37I21	Itrk_sc0001045.1_g000004.1	94.12	136	3	3	121	256	534	404	7e-51	202
R37K21	Itrk_sc0033056.1_g000001.1	94.95	297	12	2	1	294	507	211	1e-129	462
R387N21	Itrk_sc0052393.1_g000001.1	98.29	586	10	0	161	746	3	588	0	1027
R490I21	Itrk_sc0001602.1_g000003.1	90.44	607	34	11	68	650	1254	648	0	778
R490L21	Itrk_sc0005463.1_g000001.1	99.35	307	2	0	1	307	496	802	1e-157	556
R547D21	Itrk_sc0002230.1_g000002.1	99.58	476	2	0	39	514	1203	728	0	869
R547F21	Itrk_sc0110534.1_g000001.1	100	125	0	0	1	125	103	227	9e-60	231
R547L21	Itrk_sc0000801.1_g000001.1	99.08	433	3	1	295	727	128	559	0	776
R554C21	Itrk_sc0005791.1_g000001.1	96.76	247	8	0	1	247	1841	2087	1e-114	412
R554I21	Itrk_sc0003357.1_g000003.1	98.04	102	2	0	586	687	1260	1159	1e-43	178
R554L21	Itrk_sc0005047.1_g000003.1	98.21	838	15	0	1	838	1329	492	0	1465
R554O21	Itrk_sc0000060.1_g000022.1	99.28	279	2	0	212	490	1907	1629	6e-142	505
R602A21	Itrk_sc0008128.1_g000001.1	98.92	279	3	0	1	279	279	1	2e-140	499
R602C21	Itrk_sc0003291.1_g000001.1	87.8	664	79	2	1	663	620	1282	0	776
R602I21	Itrk_sc0006043.1_g000004.1	98.45	774	12	0	1	774	602	1375	0	1363
R602O21	Itrk_sc0000226.1_g000020.1	95.53	806	33	3	1	803	2075	1270	0	1286
R604A21	Itrk_sc0083089.1_g000001.1	98.36	365	6	0	233	597	596	232	0	641
R604B21	Itrk_sc0002069.1_g000006.1	91.08	269	7	6	1	269	389	138	1e-94	348
R604F21	Itrk_sc0003582.1_g000001.1	100	165	0	0	161	325	762	598	5e-82	305
R604M21	Itrk_sc0013119.1_g000001.1	95.52	134	6	0	108	241	510	377	1e-54	215
R604P21	Itrk_sc0001310.1_g000009.1	90.33	548	53	0	13	560	1208	1755	0	719
R223C20	Itrk_sc0004211.1_g000004.1	92.73	220	13	2	424	640	941	722	8e-85	315
R223E20	Itrk_sc0002721.1_g000005.1	100	215	0	0	500	714	1887	2101	8e-110	398
R223M20	Itrk_sc0058680.1_g000001.1	98.15	379	7	0	7	385	653	275	0	662
R223P20	Itrk_sc0003609.1_g000006.1	97.53	162	4	0	342	503	586	747	1e-73	278
R250A20	Itrk_sc0001922.1_g000004.1	98	849	17	0	1	849	772	1620	0	1474
R250L20	Itrk_sc0012687.1_g000003.1	87.84	296	34	2	12	306	650	356	1e-94	346
R255A20	Itrk_sc0001305.1_g000003.1	84.81	158	15	6	27	182	549	699	3e-35	150
R255D20	Itrk_sc0013036.1_g000003.1	96.23	106	4	0	99	204	321	216	2e-42	174
R255E20	Itrk_sc0000135.1_g000012.1	91.32	242	21	0	404	645	1879	1638	1e-89	331
R255H20	Itrk_sc0002210.1_g000004.1	87.62	759	90	4	8	764	5235	4479	0	878
R255I20	Itrk_sc0000005.1_g000058.1	94.2	828	30	6	1	810	172	999	0	1247
R255O20	Itrk_sc0000621.1_g000004.1	98.46	845	13	0	1	845	1251	407	0	1489
R261B20	Itrk_sc0001315.1_g000006.1	96.95	131	4	0	407	537	131	1	2e-56	220
R261C20	Itrk_sc0006335.1_g000004.1	99.51	206	1	0	101	306	797	1002	5e-103	375
R261M20	Itrk_sc0000091.1_g000023.1	99.11	224	2	0	1	224	428	651	2e-111	403
R261N20	Itrk_sc0000073.1_g000017.1	97.48	119	3	0	1	119	352	470	2e-51	204
R261P20	Itrk_sc0081661.1_g000001.1	99	200	2	0	635	834	426	227	4e-98	359
R270N20	Itrk_sc0005397.1_g000002.1	99.46	372	2	0	449	820	2107	2478	0	676
R281D20	Itrk_sc0002040.1_g000002.1	99.26	136	1	0	1	136	136	1	4e-64	246
R313D20	Itrk_sc0034629.1_g000001.1	99.33	450	3	0	229	678	1	450	0	815
R313K20	Itrk_sc0009840.1_g000001.1	99.39	326	2	0	416	741	605	930	4e-168	592
R336J20	Itrk_sc0000805.1_g000004.1	97.07	239	7	0	623	861	1	239	2e-111	403
R336O20	Itrk_sc0001943.1_g000003.1	99.66	581	2	0	1	581	583	3	0	1062
R357C20	Itrk_sc0001933.1_g000015.1	100	214	0	0	584	797	2351	2564	4e-109	396
R357J20	Itrk_sc0000237.1_g000019.1	98.11	740	14	0	35	774	740	1	0	1290
R357P20	Itrk_sc0000857.1_g000005.1	97.59	166	4	0	177	342	719	554	7e-76	285
R358A20	Itrk_sc0013577.1_g000003.1	97.91	812	17	0	1	812	961	150	0	1406
R358C20	Itrk_sc0000401.1_g000009.1	100	110	0	0	261	370	1004	895	2e-51	204
R358E20	Itrk_sc0000091.1_g000034.1	97.96	245	5	0	374	618	871	627	4e-118	425
R358J20	Itrk_sc0001953.1_g000002.1	97.74	133	0	1	1	130	2291	2423	5e-58	226
R413D20	Itrk_sc0002459.1_g000002.1	98.8	750	9	0	1	750	338	1087	0	1336
R413I20	Itrk_sc0000098.1_g000021.1	100	117	0	0	121	237	819	703	3e-55	217
R413N20	Itrk_sc0010931.1_g000003.1	87.75	694	83	2	16	708	122	814	0	809
R559F20	Itrk_sc0000044.1_g000005.1	98.23	283	5	0	66	348	1095	1377	3e-139	496
R604P20	Itrk_sc0000847.1_g000007.1	97	100	2	1	747	846	1176	1078	3e-40	167
R6I20	Itrk_sc0000671.1_g000007.1	100	102	0	0	54	155	238	137	5e-47	189
R6J20	Itrk_sc0000367.1_g000006.1	96.91	486	15	0	1	486	486	1	0	815
R6L20	Itrk_sc0005669.1_g000001.1	98.03	304	6	0	3	306	1056	753	3e-149	529
R6N20	Itrk_sc0011433.1_g000001.1	98.33	299	5	0	138	436	939	1237	4e-148	525
R6O20	Itrk_sc0000953.1_g000002.1	100	120	0	0	89	208	423	542	6e-57	222
R83I20	Itrk_sc0000029.1_g000034.1	98.11	795	12	1	1	795	903	112	0	1382
R83O20	Itrk_sc0000017.1_g000019.1	98.82	170	2	0	574	743	1117	948	2e-81	303
R147C19	Itrk_sc0002155.1_g000003.1	99.18	244	2	0	1	244	1492	1249	4e-123	440
R147E19	Itrk_sc0000797.1_g000009.1	97.25	109	3	0	1	109	494	386	9e-47	185
R14E19	Itrk_sc0000983.1_g000002.1	99.17	242	2	0	1	242	2712	2471	1e-121	436
R14H19	Itrk_sc0005397.1_g000002.1	84.47	206	26	6	422	624	4927	5129	8e-50	198
R14J19	Itrk_sc0004797.1_g000001.1	99.53	215	1	0	1	215	711	497	2e-108	392
R16C19	Itrk_sc0000446.1_g000003.1	100	117	0	0	275	391	489	373	3e-55	217
R16N19	Itrk_sc0023615.1_g000001.1	98.8	167	2	0	1	167	264	98	9e-80	298
R16P19	Itrk_sc0061169.1_g000001.1	97.96	147	3	0	234	380	85	231	5e-67	255
R170F19	Itrk_sc0000182.1_g000006.1	89.82	167	9	3	1	167	159	317	2e-52	207
R170K19	Itrk_sc0017202.1_g000002.1	97.46	354	9	0	1	354	199	552	5e-172	604
R228C19	Itrk_sc0004613.1_g000001.1	99.12	113	1	0	1	113	1917	1805	2e-52	204
R228F19	Itrk_sc0000621.1_g000011.1	98.75	240	3	0	408	647	636	397	1e-118	427
R228K19	Itrk_sc0000056.1_g000013.1	99.42	346	2	0	133	478	2393	2048	2e-179	628
R228N19	Itrk_sc0002687.1_g000007.1	100	152	0	0	163	314	29	180	8e-75	281
R250B19	Itrk_sc0002239.1_g000005.1	97.51	401	4	1	1	395	1069	669	0	680
R250J19	Itrk_sc0000293.1_g000023.1	100	112	0	0	335	446	914	803	1e-52	207
R288A19	Itrk_sc0002030.1_g000002.1	98.56	623	9	0	1	623	724	1346	0	1101
R288D19	Itrk_sc0125083.1_g000001.1	94.44	108	6	0	18	125	112	5	3e-40	167
R288J19	Itrk_sc0009180.1_g000003.1	97.89	142	3	0	8	149	143	2	3e-64	246
R288O19	Itrk_sc0002135.1_g000004.1	99.16	711	2	3	48	758	899	193	0	1277
R289C19	Itrk_sc0002278.1_g000002.1	100	125	0	0	60	184	919	1043	7e-60	231
R289N19	Itrk_sc0002743.1_g000006.1	100	844	0	0	1	844	2147	2990	0	1559
R289O19	Itrk_sc0006518.1_g000001.1	96.42	363	10	2	237	596	1	363	2e-169	595
R311D19	Itrk_sc0003553.1_g000004.1	95.27	783	16	10	1	768	2194	2970	0	1221
R311F19	Itrk_sc0002871.1_g000001.1	100	686	0	0	1	686	115	800	0	1267
R311N19	Itrk_sc0003346.1_g000011.1	95.2	125	5	1	454	577	295	419	3e-49	196
R334D19	Itrk_sc0001250.1_g000007.1	98.47	392	6	0	57	448	954	563	0	691
R390L19	Itrk_sc0003446.1_g000005.1	98.44	256	4	0	269	524	1858	1603	6e-126	451
R390N19	Itrk_sc0008126.1_g000002.1	92.94	680	27	7	28	686	454	1133	0	970
R413B19	Itrk_sc0002474.1_g000002.1	98.52	271	4	0	46	316	84	354	3e-134	479
R413D19	Itrk_sc0002294.1_g000005.1	100	194	0	0	324	517	588	395	5e-98	359
R413F19	Itrk_sc0019219.1_g000001.1	96.79	312	10	0	361	672	312	1	5e-147	521
R413G19	Itrk_sc0000017.1_g000042.1	99.09	549	5	0	224	772	201	749	0	987
R413J19	Itrk_sc0051362.1_g000001.1	96.99	266	8	0	144	409	197	462	9e-125	448
R413L19	Itrk_sc0007280.1_g000002.1	100	138	0	0	177	314	415	278	6e-67	255
R413N19	Itrk_sc0039742.1_g000001.1	86.84	114	14	1	69	182	1	113	2e-28	126
R453N19	Itrk_sc0006795.1_g000002.1	99.25	133	1	0	405	537	1001	1133	1e-62	241
R490G19	Itrk_sc0001559.1_g000003.1	99.15	234	2	0	147	380	561	328	5e-117	422
R490H19	Itrk_sc0049560.1_g000001.1	98.57	280	4	0	1	280	326	605	1e-139	496
R490L19	Itrk_sc0011822.1_g000001.1	99.07	107	1	0	1	107	649	543	3e-48	193
R519C19	Itrk_sc0000390.1_g000005.1	98.55	276	4	0	1	276	274	549	5e-137	488
R519K19	Itrk_sc0003327.1_g000003.1	98.08	104	2	0	189	292	22	125	5e-45	182
R519L19	Itrk_sc0002324.1_g000007.1	99	100	1	0	600	699	359	260	4e-44	180
R613A19	Itrk_sc0059516.1_g000001.1	99.03	103	1	0	1	103	103	1	6e-46	185
R613D19	Itrk_sc0070403.1_g000001.1	97.65	341	8	0	3	343	210	550	1e-166	586
R613G19	Itrk_sc0004327.1_g000002.1	98.46	130	2	0	104	233	1010	1139	3e-59	230
R613O19	Itrk_sc0077692.1_g000001.1	96.55	435	6	3	1	426	435	1	0	712
R613P19	Itrk_sc0058720.1_g000001.1	97.27	220	6	0	1	220	101	320	1e-102	374
R619F19	Itrk_sc0081026.1_g000001.1	99.36	467	3	0	1	467	117	583	0	846
R622A19	Itrk_sc0016291.1_g000001.1	93.19	749	51	0	1	749	121	869	0	1101
R622E19	Itrk_sc0026900.1_g000001.1	96.86	255	3	1	527	776	403	149	5e-117	422
R622M19	Itrk_sc0066834.1_g000001.1	97.14	105	3	0	11	115	105	1	3e-44	178
R8D19	Itrk_sc0000572.1_g000009.1	94.2	138	8	0	534	671	1230	1367	1e-53	211
R8E19	Itrk_sc0004087.1_g000002.1	94.38	480	18	4	299	778	4196	4666	0	728
R8N19	Itrk_sc0079497.1_g000001.1	94.62	595	14	7	145	724	592	1	0	905
R8P19	Itrk_sc0000432.1_g000014.1	97.2	107	3	0	463	569	307	413	1e-44	182
R198B18	Itrk_sc0012569.1_g000001.1	100	137	0	0	3	139	1392	1528	2e-66	254
R198I18	Itrk_sc0012268.1_g000002.1	96.26	696	26	0	118	813	724	29	0	1142
R198L18	Itrk_sc0000737.1_g000001.1	97.8	227	5	0	69	295	509	735	5e-108	392
R198P18	Itrk_sc0000691.1_g000009.1	98.04	357	7	0	1	357	1159	1515	5e-177	621
R223D18	Itrk_sc0004384.1_g000001.1	98.66	521	7	0	65	585	2882	3402	0	924
R223L18	Itrk_sc0145257.1_g000001.1	98.72	156	2	0	1	156	156	1	8e-74	278
R289E18	Itrk_sc0000226.1_g000013.1	99.87	786	1	0	1	786	1568	2353	0	1447
R297G18	Itrk_sc0000398.1_g000006.1	86.76	204	22	5	469	669	711	510	6e-57	222
R297I18	Itrk_sc0002033.1_g000006.1	93.04	833	49	6	1	833	958	135	0	1208
R297N18	Itrk_sc0001532.1_g000004.1	95.88	291	12	0	421	711	1424	1134	5e-132	472
R30F18	Itrk_sc0001364.1_g000008.1	99.32	148	1	0	1	148	447	300	3e-71	268
R30K18	Itrk_sc0024572.1_g000001.1	100	232	0	0	323	554	1	232	2e-119	429
R333I18	Itrk_sc0002813.1_g000004.1	100	121	0	0	82	202	450	570	2e-57	224
R333L18	Itrk_sc0058918.1_g000001.1	99.23	130	1	0	476	605	130	1	8e-61	235
R347M18	Itrk_sc0001946.1_g000005.1	98.17	382	7	0	257	638	909	528	0	667
R3571018	Itrk_sc0003634.1_g000001.1	98.82	591	7	0	1	591	1674	1084	0	1053
R3571018	Itrk_sc0000549.1_g000005.1	100	381	0	0	116	496	9310	8930	0	704
R3571018	Itrk_sc0005115.1_g000001.1	93.58	109	6	1	130	238	534	427	1e-38	161
R472G18	Itrk_sc0002732.1_g000004.1	95.58	113	5	0	3	115	880	992	1e-45	182
R472O18	Itrk_sc0002823.1_g000004.1	90.16	122	12	0	95	216	389	510	3e-38	159
R541E18	Itrk_sc0000346.1_g000001.1	100	143	0	0	338	480	143	1	8e-70	265
R541G18	Itrk_sc0000141.1_g000010.1	95.98	174	7	0	347	520	1677	1504	2e-75	283
R541K18	Itrk_sc0003021.1_g000007.1	88.46	156	14	4	180	333	555	402	3e-46	185
R551N18	Itrk_sc0001945.1_g000006.1	98.1	211	4	0	126	336	220	10	5e-101	368
R559D18	Itrk_sc0002498.1_g000002.1	96.42	503	17	1	1	502	908	1410	0	828
R559F18	Itrk_sc0000060.1_g000050.1	99.86	714	0	1	1	714	1257	545	0	1312
R559H18	Itrk_sc0006451.1_g000001.1	96.71	213	7	0	426	638	629	841	4e-97	355
R559J18	Itrk_sc0013502.1_g000001.1	98.72	312	4	0	394	705	496	807	5e-157	555
R559L18	Itrk_sc0000057.1_g000004.1	98.06	103	1	1	87	189	977	1078	1e-43	178
R60E18	Itrk_sc0022343.1_g000001.1	97.28	734	20	0	4	737	2113	1380	0	1245
R60I18	Itrk_sc0072339.1_g000001.1	97.25	109	3	0	285	393	224	332	6e-46	185
R77A18	Itrk_sc0005037.1_g000002.1	98.9	181	1	1	51	230	238	58	5e-87	322
R77B18	Itrk_sc0025934.1_g000001.1	96.53	288	8	1	1	288	286	1	2e-133	475
R77D18	Itrk_sc0003914.1_g000002.1	91.84	245	8	6	415	659	1	233	9e-90	331
R77G18	Itrk_sc0007720.1_g000001.1	93.73	797	50	0	1	797	436	1232	0	1195
R77H18	Itrk_sc0000717.1_g000003.1	100	223	0	0	1	223	1830	2052	3e-114	412
R77L18	Itrk_sc0000097.1_g000004.1	99.67	302	1	0	344	645	2614	2915	1e-156	553
R77O18	Itrk_sc0002117.1_g000004.1	98.93	657	7	0	1	657	1104	1760	0	1175
R9E18	Itrk_sc0012144.1_g000001.1	97.19	676	19	0	144	819	1120	445	0	1144
R9K18	Itrk_sc0000239.1_g000008.1	88.82	152	2	6	422	573	362	498	5e-42	172
R9L18	Itrk_sc0030891.1_g000001.1	99.22	255	2	0	551	805	154	408	1e-128	460
R117A17	Itrk_sc0016355.1_g000001.1	99.04	209	2	0	1	209	209	1	4e-103	375
R117H17	Itrk_sc0010004.1_g000003.1	89.01	464	51	0	1	464	464	1	4e-163	575
R117M17	Itrk_sc0001917.1_g000006.1	99.01	101	1	0	277	377	101	1	1e-44	182
R146C17	Itrk_sc0004585.1_g000002.1	97.87	235	5	0	1	235	438	672	1e-112	407
R146G17	Itrk_sc0000541.1_g000005.1	94.67	150	8	0	105	254	200	51	2e-60	233
R146J17	Itrk_sc0000628.1_g000012.1	97.19	249	4	1	211	456	914	666	6e-116	418
R14H17	Itrk_sc0000928.1_g000013.1	99.5	202	1	0	7	208	202	1	5e-101	368
R196E17	Itrk_sc0110835.1_g000001.1	97.39	230	6	0	139	368	1	230	4e-108	392
R196G17	Itrk_sc0001851.1_g000003.1	95.28	254	8	4	298	549	813	1064	2e-110	399
R196N17	Itrk_sc0002128.1_g000006.1	95.98	174	7	0	163	336	1978	1805	2e-75	283
R250D17	Itrk_sc0027770.1_g000001.1	98.62	723	8	2	2	722	350	1072	0	1279
R250J17	Itrk_sc0000236.1_g000014.1	100	871	0	0	1	871	8370	7500	0	1609
R260G17	Itrk_sc0006221.1_g000003.1	98.94	284	3	0	417	700	1767	1484	4e-143	508
R260H17	Itrk_sc0013043.1_g000001.1	97.47	830	21	0	1	830	867	38	0	1417
R30C17	Itrk_sc0035305.1_g000001.1	100	123	0	0	457	579	358	480	1e-58	228
R30N17	Itrk_sc0002638.1_g000005.1	96.58	351	6	2	322	672	836	1180	1e-163	577
R321C17	Itrk_sc0010121.1_g000001.1	92.71	549	40	0	4	552	2369	1821	0	793
R321D17	Itrk_sc0007560.1_g000003.1	98.13	214	4	0	1	214	961	1174	2e-102	374
R321L17	Itrk_sc0003614.1_g000002.1	99.37	631	4	0	1	631	188	818	0	1144
R321N17	Itrk_sc0001673.1_g000015.1	99.65	572	2	0	1	572	572	1	0	1046
R336E17	Itrk_sc0009907.1_g000003.1	91.6	131	4	5	205	328	259	129	2e-42	174
R336F17	Itrk_sc0001013.1_g000018.1	98.26	288	5	0	1	288	288	1	6e-142	505
R336N17	Itrk_sc0003975.1_g000001.1	100	138	0	0	381	518	1275	1138	7e-67	255
R350B17	Itrk_sc0000838.1_g000009.1	96.28	807	15	10	16	822	1	792	0	1312
R350D17	Itrk_sc0000045.1_g000027.1	99.07	108	1	0	411	518	289	396	1e-48	195
R350E17	Itrk_sc0010677.1_g000001.1	83.33	306	17	17	179	462	559	266	5e-66	252
R350I17	Itrk_sc0000178.1_g000014.1	100	156	0	0	351	506	2758	2603	5e-77	289
R350K17	Itrk_sc0009076.1_g000003.1	99.7	674	2	0	1	674	1171	498	0	1234
R350M17	Itrk_sc0026034.1_g000001.1	99.12	454	4	0	120	573	1	454	0	817
R387B17	Itrk_sc0008279.1_g000001.1	97.75	267	6	0	1	267	694	960	1e-128	460
R387K17	Itrk_sc0008931.1_g000001.1	99.08	437	4	0	1	437	442	6	0	785
R387M17	Itrk_sc0021366.1_g000001.1	97.5	280	7	0	7	286	507	786	1e-134	479
R590J17	Itrk_sc0000456.1_g000002.1	97.69	130	3	0	1	130	1048	919	2e-58	224
R590N17	Itrk_sc0002289.1_g000002.1	98.48	328	5	0	1	328	466	793	3e-164	579
R615D17	Itrk_sc0000078.1_g000003.1	98	250	3	2	511	758	5009	5258	2e-120	433
R615F17	Itrk_sc0001162.1_g000001.1	98.84	173	2	0	11	183	1474	1302	4e-83	309
R615N17	Itrk_sc0003519.1_g000006.1	96.93	358	7	4	76	431	504	149	8e-170	597
R620K17	Itrk_sc0005264.1_g000001.1	91.5	800	62	6	88	884	1421	2217	0	1096
R620N17	Itrk_sc0003294.1_g000004.1	97.05	474	14	0	91	564	474	1	0	798
R168A16	Itrk_sc0004312.1_g000003.1	91.44	771	66	0	1	771	753	1523	0	1059
R168F16	Itrk_sc0000586.1_g000005.1	97.76	134	3	0	1	134	1319	1452	1e-59	231
R168H16	Itrk_sc0005440.1_g000002.1	98.33	539	9	0	24	562	200	738	0	946
R168J16	Itrk_sc0008328.1_g000001.1	95.88	704	29	0	1	704	784	81	0	1140
R168M16	Itrk_sc0069098.1_g000001.1	99.12	228	2	0	624	851	270	43	1e-113	411
R187B16	Itrk_sc0001649.1_g000002.1	95.12	164	1	4	157	318	2591	2749	8e-66	252
R187H16	Itrk_sc0001631.1_g000001.1	98.88	179	2	0	712	890	2432	2610	2e-86	320
[truncated: 640 more rows]
