# Supplementary material for: A genome-wide BAC-end sequence survey provides first insights into sweetpotato (Ipomoea batatas (L.) Lam.) genome composition
Source: BMC Genomics. 2016 Nov 21;17:945. doi: 10.1186/s12864-016-3302-1 (PMC5117676; doi:10.1186/s12864-016-3302-1)
Supplement: Additional file 9: Table S9. — Distribution and frequency of SSRs detected in different plant species. (XLS 28 kb) [file 12864_2016_3302_MOESM9_ESM.xls]

## Sheet: Table S9
Additional file 9: Table S9. Distribution and frequency of SSRs detected in different plant species.
	No. of BESs	Total sequence length (bp)	Mononucletides	Dinucletides	Trinucletides	Tetranucletides	Pentanucletides	Hexanucletides	Total SSRs	SSR densitya	Most frequent SSR motif
Arabidopsis thaliana	46193	24779809	0.8307	0.1084	0.0589	0.0015	0.0003	0.0003	13299	1.82	A/T
Cucumis sativus	63935	47560108	0.6863	0.2153	0.0818	0.0108	0.0033	0.0025	19102	2.43	A/T
Glycine max	325972	223792295	0.7077	0.1766	0.1075	0.0065	0.0013	0.0004	92604	2.36	A/T
Manihot esculenta	77569	46333170	0.7509	0.1671	0.0658	0.0108	0.0044	0.001	15294	2.96	A/T
Oryza sativa	268068	186782564	0.7001	0.1766	0.1086	0.0115	0.0024	0.0009	58837	3.1	A/T
Solanum lycopersicum	399114	344436318	0.7615	0.1775	0.052	0.0077	0.0005	0.0007	89674	3.75	A/T
Solanum tuberosum	140540	91804246	0.6398	0.2255	0.1216	0.0075	0.0019	0.0036	22218	4.04	A/T
Triticum aestivum	37609	21931036	0.3529	0.3721	0.2626	0.0083	0.0021	0.0021	1927	11.11	C/G
Vitis vinifera	229315	137410384	0.7391	0.1744	0.0659	0.0167	0.0022	0.0018	66496	2.02	A/T
Musa acuminata	30730	21285109	0.5756	0.2877	0.1268	0.0063	0.0011	0.0025	4456	4.67	A/T
Sorghum bicolor	204020	174778336	0.7263	0.1459	0.1049	0.0179	0.0026	0.0025	41958	4.07	A/T
Amborella trichopoda	69465	48254451	0.5378	0.4038	0.0474	0.0064	0.0021	0.0026	25077	1.88	A/T
Brachypodium distachyon	266551	185628494	0.6499	0.1731	0.1555	0.0177	0.0024	0.0014	40020	4.53	A/T
Brassica napus	101103	48914733	0.6886	0.2393	0.065	0.0051	0.0009	0.0011	17932	2.67	A/T
Beta vulgaris	71391	50675994	0.7529	0.1577	0.0721	0.0045	0.0093	0.0035	18623	2.66	A/T
Citrus clementina	46339	28560585	0.7191	0.0974	0.0974	0.0146	0.0022	0.0016	14009	1.99	A/T
Carica papaya	42898	20925642	0.5993	0.3243	0.0631	0.0088	0.0025	0.0019	11895	1.72	A/T
Ipomoea batatas	11542	7595261	0.5471	0.3144	0.1204	0.0135	0.0031	0.0016	3846	1.93	A/T
aAverage estimated distance between SSRs (kb).
