# Supplementary material for: A genome-wide BAC-end sequence survey provides first insights into sweetpotato (Ipomoea batatas (L.) Lam.) genome composition
Source: BMC Genomics. 2016 Nov 21;17:945. doi: 10.1186/s12864-016-3302-1 (PMC5117676; doi:10.1186/s12864-016-3302-1)
Supplement: Additional file 10: Table S10. — List of 288 SSR pairs developed from the sweetpotato BESs for assessing their polymorphisms. (XLS 75 kb) [file 12864_2016_3302_MOESM10_ESM.xls]

## Sheet: Table S10
Additional file 10: Table S10. List of 288 SSR pairs developed from the sweetpotato BESs for assessing their polymorphisms.
No.	Primer name	Forward primer sequence (5'→3')	Reverse primer sequence (5'→3')	Tm (℃)	Expected size (bp)	PCR products
1	BES_SSR_1	ACCCTCCGTCATCTGGTCA	TGTGCGATTGGGTGATAGTTC	59.921	188	yes
2	BES_SSR_2	GCCTGGCCACACCGAAAT	CCCCTTTGCCGACTTCCG	60.676	278	no
3	BES_SSR_3	AGGGGATGAAGCACAGGC	ACGGCACCCTAGCTTTTTGA	59.32	245	yes
4	BES_SSR_4	TGCCTGAGCCAAAGGTCG	ACCTCCTTTTGCTCGGCC	59.967	152	yes
5	BES_SSR_5	CGAAGCGCAGGAATGTCC	TTAGAGCCAATGCCGCCC	58.907	262	yes
6	BES_SSR_6	CCTTGGTGGCGCCCAATA	CTCCCATTTGCGCCATGC	60.044	247	yes
7	BES_SSR_7	GGAACACCCCGCAATCCA	ACAATCCTCGCCGTGCAT	59.965	269	yes
8	BES_SSR_8	TCTCGTGGTTGAAGGGGC	TCTGAGCCTCCTGCCAGT	59.252	251	yes
9	BES_SSR_9	GGTCTCCTCCCAATGAGCA	GGTGATTTCGGATTGGCAAGA	58.699	280	yes
10	BES_SSR_10	ACATTTGGGAGATCAAGCTGT	AAACACATGGCCGGGACC	57.554	140	yes
11	BES_SSR_11	GTCTAGGGCGTCGTCGTC	TTCCAGAGCTCAACGGCG	59.597	210	no
12	BES_SSR_12	ACCGCAACCTAGTGAAGCT	CCCTCAGCCTCGAATCTTGG	58.941	274	yes
13	BES_SSR_13	TGGAAGGGCGATGATTGGT	GAGTCATGGGTGCCGATCA	59.001	254	yes
14	BES_SSR_14	CAGATTTCAACGCGGCGG	GCTCTCCGCCACCTCTTC	59.902	235	yes
15	BES_SSR_15	TCCTTGAAGGCATCGCGG	GCATGCCTTATCTGCAGATGC	60.125	220	yes
16	BES_SSR_16	GGCCCTTTAACCTTGGCG	TCACCCATCTTGTGACTGCA	58.716	207	yes
17	BES_SSR_17	AGTCCAGTACCGACCGCT	CCAGGCGATCGAGTGCTT	59.965	280	yes
18	BES_SSR_18	TTCCGGCGAAACTTCCCC	TCACAGCCCTAAAGCCGC	59.967	274	yes
19	BES_SSR_19	GCTTCTGTGGCAGCAAGC	TGCTTGCTCCTTAATTCCGT	59.742	186	yes
20	BES_SSR_20	TCCATTCAGCAATTCTCCCAT	TCATCCTCTGCTTGGTGTCT	57.325	213	yes
21	BES_SSR_21	GCCCTTGCTGGCCTTGAA	CGAGGCCCAACTGGAACA	60.601	147	yes
22	BES_SSR_22	ATGGTGACCATGCGAGCC	GACACCGGTGAAGCCTCC	60.125	219	yes
23	BES_SSR_23	TGGGGGCGATGAAACAGA	GCACCAGAACTCCGAAGCT	58.51	229	yes
24	BES_SSR_24	CCACAGGCAGGAGACTTCG	CAGGTAAGCAGTGGCAGCT	60.08	234	yes
25	BES_SSR_25	GCCTTAAGGTGGCTAGAGAAA	GGGCAGATCTTGGAGAAGCA	57.371	209	yes
26	BES_SSR_26	TTCGCGAACTCTCAGGCG	AGGGGTGAAATGATCAGAGGA	60.126	210	yes
27	BES_SSR_27	GTTGTCGTTTCAAGCCCCC	GCGCTGTCGTGGTCTTCT	59.342	187	yes
28	BES_SSR_28	CAATGGCGGCGCAGAATC	CGGCGAACAGTGGAAGGT	59.975	255	yes
29	BES_SSR_29	GCACAACATGAGTTAGCTAGC	ACTCCGGTAGCCTGGCAT	57.335	253	yes
30	BES_SSR_30	TGCCACCTTTGTGCAGCT	GTGGCCATTACAGCTCCCA	60.124	256	yes
31	BES_SSR_31	TGCCTTTTAGTCGGCCGG	CTAGCACCTAGGCCCTGC	60.047	277	yes
32	BES_SSR_32	TGCCTTTTAGTCGGCCGG	CCTTGGCCTAGGGTTGCC	60.047	143	yes
33	BES_SSR_33	ACCAAGCCATAGTTGGAAGCT	TGATGCCTTGTTGGGTGTGT	59.644	177	yes
34	BES_SSR_34	CAACAAGCCGCGAAACCC	GTGGAGGACATGAACCACCT	60.05	114	yes
35	BES_SSR_35	TGGAAGAACAGGAAGGGCAG	ATCAGCTGGCTGTGGAGC	59.598	215	yes
36	BES_SSR_36	CTCGGTCAAGGGAGCTGC	AAAAGCAGCCCCTCACCC	60.125	223	yes
37	BES_SSR_37	CAATGGCGGCGCAGAATC	CGGCGAACAGTGGAAGGT	59.975	255	yes
38	BES_SSR_38	TGCAACACTTCCCTGGCA	GTGTGTGTGCGCGCATAC	59.4	238	yes
39	BES_SSR_39	TGCAACACTTCCCTGGCA	GTGTGTGTGCGCGCATAC	59.4	238	yes
40	BES_SSR_40	TGGCCATAACCTAATCCCAGT	CAGGTATGAGCTTTTGGGTGA	58.502	198	yes
41	BES_SSR_41	TTGATGCGGCTGCTGAGG	TTCCACGGGGCTGGAAAC	60.437	275	yes
42	BES_SSR_42	GCATGTTGCTCCTTTGGGC	ACTGCCAACACTAATAGGCAA	60.08	255	yes
43	BES_SSR_43	CACCAAGCCGGCTCCTAG	ATCTTGGCGGCGGTGTAG	59.812	172	yes
44	BES_SSR_44	ACCAAGCCGGCTCCTAGA	ATCTTGGCGGCGGTGTAG	59.961	171	yes
45	BES_SSR_45	CACCTTTGGGACCTGCAGA	AGCCTCGGAGTACCTGGG	59.544	171	yes
46	BES_SSR_46	GCAATTGCATCGCTGGTT	GCAACTAGCCGTGAGATGGT	57.104	107	yes
47	BES_SSR_47	AGCTCCATATGCTTGGCCA	TGAGGTTCACAGGAATCACCC	59.075	276	yes
48	BES_SSR_48	AGCTCCATATGCTTGGCCA	TGAGGTTCACAGGAATCACCC	59.075	276	yes
49	BES_SSR_49	GGAAGGTGGCACGTTCGA	GTCCCAACCCCACAGACAG	59.97	276	yes
50	BES_SSR_50	TCCCGTCTTTTGGTCGGC	TGCAAGATTCTGGAGGCGG	59.969	234	yes
51	BES_SSR_51	TTGGCACTCTCAGGAGCA	CCGCAACTCAGAAGGCGT	58.11	219	no
52	BES_SSR_52	CAGCCATTGCCCACTCCA	GCCAAGAAAGTCCAGACGAGA	59.964	193	yes
53	BES_SSR_53	CGGAACTGGTGGGTGCAT	TGGAGTGGGCAATGGCTG	59.966	173	yes
54	BES_SSR_54	GCCAAAAAGGGGAACGGG	TGATGGTCGCCGTCTTCG	58.944	174	yes
55	BES_SSR_55	AGTGTTGGCAGGAGGAGA	TGCAGGCTGGACACAACA	57.352	246	yes
56	BES_SSR_56	GGTGCAGTTTGCTTTGCTGA	TGCAGGCTGGACACAACA	59.897	166	yes
57	BES_SSR_57	GGAACCATATGCCCGGGG	CGGCCCAAGCTGGATGAT	59.885	269	yes
58	BES_SSR_58	AACCGTGCGATTCGAGGG	TCTGTGGTCCTTCCCCGT	60.126	117	yes
59	BES_SSR_59	TCTGGCCCCAGAGCATTA	AGGGCCAGAGAGGAAGTGT	57.502	247	yes
60	BES_SSR_60	CCTTGGCAGAGGATGGTGG	CCCCCAACAGGATGATAGGAC	60.077	135	yes
61	BES_SSR_61	TGGAAGGGCGATGATTGGT	GAGTCATGGGTGCCGATCA	59.001	234	yes
62	BES_SSR_62	AGAACCAAATGCCACCATCCA	CTAGCCCCGATGGTGCAG	60.203	160	yes
63	BES_SSR_63	TGTGCTAAGGTGTGTTGACCA	TGGTTGCACGCTGATGCA	59.789	266	yes
64	BES_SSR_64	TGGCACCGTTCTTGCAGT	GCAGCTGTGTGGAGGGTT	59.808	276	yes
65	BES_SSR_65	GCAACACTGGGGATACTTTGG	TGTTCGCCGCCAGAGATG	59.181	256	yes
66	BES_SSR_66	TGGCCAATTGACGAGCTGA	GCTTCACCAGCCTCTCTCC	59.625	194	yes
67	BES_SSR_67	ATGCCCCGGGACACTACT	CCATGGTTCTCTCTCCCTCC	59.959	203	yes
68	BES_SSR_68	TCCACCGCCACTGATTTGT	GCTGAGATCCGCCGCTTT	59.546	273	yes
69	BES_SSR_69	CCTGCTGGGATTGTGATGGA	TGCTTGTTCAACAGGGGCA	59.743	263	yes
70	BES_SSR_70	GCGCAGAACAGAATGGCG	CTGCACTTTGCTGTGTTTCCA	59.901	240	yes
71	BES_SSR_71	AAGGCCGATGAGTGCACC	CTGCGCTACCCCTTTGCT	60.046	205	yes
72	BES_SSR_72	CGACGACGACAAGGAGCA	GGATCCGAGCCTGAACCG	59.746	170	yes
73	BES_SSR_73	TGGCTGAGGACTACATTGCA	TCTGCCAAGCTACACAAAGGT	59.017	232	yes
74	BES_SSR_74	TCCAGGTTGCTTGGCTCG	AGCTGAGCACGCCCATAC	59.967	191	yes
75	BES_SSR_75	GGGTTCCACCATGAGGGC	GCAAACCCTAAAACCCAAGGT	60.044	280	yes
76	BES_SSR_76	GCTCAAGGCGCATTGAACT	CATGACGGATTGACGGGC	59.121	110	no
77	BES_SSR_77	TGCCGAAATTGCCCCCAT	GGACTCACCTGAACAACGACT	59.961	211	yes
78	BES_SSR_78	TGCCGAAATTGCCCCCAT	GGACTCACCTGAACAACGACT	59.961	211	yes
79	BES_SSR_79	TCTTGAGTGCAGCGACGG	CGGGAGCACGATGACTTGT	60.049	125	yes
80	BES_SSR_80	GCCAGAGGACGTTGACGG	AAACCCAGGGTCAACGGC	60.433	118	yes
81	BES_SSR_81	TCCGAGCCTCATCCATCTCA	GGTTGATGCAGGTCCACCA	60.106	194	yes
82	BES_SSR_82	CCGGTTACACAGCAGGGG	CGTGGAACCCTGGGTGTG	60.046	244	yes
83	BES_SSR_83	GGGCAGAGGTCAGTAGACG	AGACCATCGCCACGCTTT	59.189	121	yes
84	BES_SSR_84	CGTCGCCATGTCGAATGC	CCCGGCCCAATCCTCTTG	59.679	239	no
85	BES_SSR_85	CCCCTGCAAGGCCAACTT	AAGCAGTTTTGGCAGCGC	60.204	190	yes
86	BES_SSR_86	TCCTGGAACGACGGCAAC	GTTCTGGCCTCTGCTGCT	59.97	131	yes
87	BES_SSR_87	CACCAATGGCAGATGGAGGT	GCTGCTATTGTACCTTTTGCA	60.034	275	yes
88	BES_SSR_88	GCGCAGTTCTTCCTCGGT	AACGGCGGCATGGCTAAT	60.048	253	yes
89	BES_SSR_89	ATTAGCCATGCCGCCGTT	CGAACCGCATTTACTCACCTC	60.124	132	no
90	BES_SSR_90	AGGTCAATGCTGAAGAAGGCA	CCTCTGCAGCACCTGACC	59.926	157	yes
91	BES_SSR_91	ACCTTGGTGGAGATCAAGCTC	CTCCCCAGAGACTGCAGC	59.72	210	yes
92	BES_SSR_92	TGGAGGTGAAATGTGAGAGTG	ACAGGCCCATAACGTTCCA	57.593	252	yes
93	BES_SSR_93	CGCCTTCGCAAAACACCC	CGGAACCGTCGTCTTCGT	60.05	178	yes
94	BES_SSR_94	CCAAAGGCCAGTCAAATCCC	TCCCAGTTCTTCGGCAGC	59.102	227	yes
95	BES_SSR_95	GCAGAGTTGAAATGGCGCC	CAATGGGGCGCTTGGTTG	60.154	155	yes
96	BES_SSR_96	GGCTGGCATGATAGAGAGCC	GCAGACTTCCCCGTCGAC	60.321	164	yes
97	BES_SSR_97	AAACTTCGCTGCTGGGCT	GCGGTGGACAGAAACGGA	59.886	189	yes
98	BES_SSR_98	ACAGATCCATGCCGGTGC	CCTGTACTTGCTGCCCTCG	60.125	116	yes
99	BES_SSR_99	CCCTCTCACTCCACGTTGG	AGCAAACCCAGACACAGCA	59.707	272	yes
100	BES_SSR_100	TCGACCAGTTGACCGTGTG	ACGGGTGTCTCGTCACAC	59.933	255	no
101	BES_SSR_101	CGAGTTCCACCCGCAGTG	TGCACAGTTCGGTTCGAA	60.739	280	yes
102	BES_SSR_102	CCCTTCATCTGTTTGGCGG	TGAGCATTGCATGAGATGGGA	58.817	269	yes
103	BES_SSR_103	AGGAATCACAACGTGGGCA	GCTCATTTCTGGTGCCGC	59.546	177	yes
104	BES_SSR_104	GCAAACAAGCGTGGCGTT	TCCGGTAGCCACGGATCA	60.279	226	yes
105	BES_SSR_105	GGCGGGGTACTTACGGGA	AACTGCCTCCCACACTGC	60.76	137	yes
106	BES_SSR_106	TCACTACTGATGGGAGCTGA	TTGCTGCCAGAAGCCTCC	57.468	243	yes
107	BES_SSR_107	GGAACCCGAACCTTGCCA	GGATCGGAGCATCGGAGC	59.886	255	yes
108	BES_SSR_108	GCAGCAGCGACATTTCCG	ACGCAGAGCTTCACCGTC	59.901	199	yes
109	BES_SSR_109	AAGAGCCTGCGTTTGCCT	AATCCTCTGTCTGTGTGTGAG	59.886	155	yes
110	BES_SSR_110	AGATTATGGCAGCTCAGCTCA	GGCCCGGTCTGCTCATTT	59.233	111	no
111	BES_SSR_111	GGGAGATTGTGTGCTGCCA	GCCAACATGAACACGATTGGT	60.304	104	yes
112	BES_SSR_112	TGCTTGCCTCTCCACTGC	TGGCCGCTAGAGAATCTGC	59.967	247	yes
113	BES_SSR_113	CACATGGATGCGATTGCCG	CGAGCTTTTGACTGGGCG	60.009	183	yes
114	BES_SSR_114	GCTTTGAGCAAGAAGGCATGA	GGGTGAAAGGAGCATGTGC	59.457	272	yes
115	BES_SSR_115	AGGCGGATTTGGCACTGT	GCCACACCCAAGAAGCCT	59.564	245	yes
116	BES_SSR_116	GGGGATCAGCAAAACCCCA	ATGAGCGCTCGGTATGCC	59.922	243	yes
117	BES_SSR_117	CTCGGCTCCCTCCATTGC	GGCGGCAGCGGATGTATT	60.203	242	yes
118	BES_SSR_118	ACCAATCACCGATCGGAACC	GGCCCGAGTGCATAGAGC	60.108	242	no
119	BES_SSR_119	TCGAGCTCCACATGCTGG	CCCCCACAGCTTCATTCCT	59.419	252	yes
120	BES_SSR_120	TCCCATGCCCCATACCCC	ACCTGGTTGCCGGTTGAG	60.781	241	yes
121	BES_SSR_121	GCCAAATCCAATCGCGCA	GGGGTATGGGGCATGGGA	59.511	173	yes
122	BES_SSR_122	GATCCGAGGAGGGGGAGG	TTTGGGGCGATGGACTGC	60.204	156	yes
123	BES_SSR_123	TGAATCTACTCTGATGGGGCA	GGTTAGTGAAGCCAGAAGCCT	58.237	194	yes
124	BES_SSR_124	GGAGCAAACAAGTCCGCG	TCCAGACTCAAATGGCAGCA	59.444	201	yes
125	BES_SSR_125	CTCTGAAATCCGCCGCCA	TCTCCATGCCATGCACACA	60.125	252	yes
126	BES_SSR_126	TTGGGTTTCAACGGCCCC	AGGGTGGTCTCAATCATGCA	60.522	274	yes
127	BES_SSR_127	CCGTTCTCCCCCTCCTCA	CGCTTGAGGGGTTGAGCT	59.961	198	yes
128	BES_SSR_128	AGCTTGCTACATTCTCGGCA	ACCGCCAGCGAGTACAAC	59.75	208	yes
129	BES_SSR_129	TCCCAGCATCTACAAGCTGC	GTGGTTAGGCTGTTGAGGTGA	60.108	203	yes
130	BES_SSR_130	ATGCCCCGGGACACTACT	CCCTCCTCCCCTCTTGCA	59.959	234	yes
131	BES_SSR_131	CCCCATCCCTCATTGTATTCA	CGGAAGTGCTGTCGCTGA	57.118	106	yes
132	BES_SSR_132	CGCCTGCTAGAGTGTGCA	GGGCCAGTGGAAGAAACGA	59.737	232	yes
133	BES_SSR_133	AGGAGCCTCCACTGAGAGT	TGGGCTAGCCATTGCAGT	59.22	279	yes
134	BES_SSR_134	GACTTCCTTTCCTTGGCGGA	GAGACCAGAAGGCACAGCA	59.964	275	no
135	BES_SSR_135	TGGCCATGACAGCTGGAA	GCGATTGGCTACGCGTTG	58.831	206	yes
136	BES_SSR_136	TTTCGTGTGGCAGCAGCA	GCTGTGGATGGTTACCGCA	60.516	245	yes
137	BES_SSR_137	GCCGGCCGCAAGTTTAAG	AAACCGCTTTCTCCCCGC	59.822	177	yes
138	BES_SSR_138	TACGGGTTTCGGGTTCGC	TCCGAATCTGGACCCCGT	60.048	152	yes
139	BES_SSR_139	TCCCAGCATCTACAAGCTGC	GTGGTTAGGCTGTTGAGGTGA	60.108	209	yes
140	BES_SSR_140	CATCGGTGCCGGCCTTAT	ACCTTGTGGTTGTTGTTCACA	59.889	260	yes
141	BES_SSR_141	GCATCCAGGACTCTGTTCACA	TGGAGCAAGATGTGTGTGGT	59.998	236	no
142	BES_SSR_142	CGAAGCCTTCCCGGAACT	GCCCCTCTGCTTTAGCGT	59.337	280	yes
143	BES_SSR_143	TCCGGCGATGAAACCTCG	AGGCGGCTCATCAATGGC	59.817	269	no
144	BES_SSR_144	TGGCAAACGGCTGATAGCT	AGCTGGTTGGAAATAATGGGT	59.7	280	no
145	BES_SSR_145	GCTGCTGAAGAAACCAATGGT	TGCCCCGGATCACCTTTG	59.385	262	yes
146	BES_SSR_146	TAGCGGCCTCCACTAGGG	TTACCCTTGCCCAGCCTG	60.123	182	yes
147	BES_SSR_147	ACGACGGGAACTTGATGATCC	TGTTCCACAAACCGTCTGG	60.135	237	yes
148	BES_SSR_148	GCAGTGCTTCTCTGGCCA	TCCGCCGAATGGTTTCCT	59.967	277	yes
149	BES_SSR_149	CCCTCCTTTGCGTCTTGGA	AGAGTCTTGGACAGCCCA	59.625	241	yes
150	BES_SSR_150	GGAAGGCAGGTTCCGGTG	GCCACAGTTGCGCCTCTA	60.36	237	yes
151	BES_SSR_151	CATGCCGTGGACTGCCTA	GCCGACTAGTGCTGTCCC	59.416	234	yes
152	BES_SSR_152	TGAGATGAGACACATGCTTCA	TGTTGCATTAAAACCCGTGCA	57.033	139	yes
153	BES_SSR_153	GCAACAGCAACGACGTGG	GCGCTAGTCGGCCATTTG	60.052	148	yes
154	BES_SSR_154	GCTCTCAGCAACCTTCAGGG	TGGCTTGTCAAATGCTTCCTG	60.676	273	no
155	BES_SSR_155	CCCACTGTGGACCCAACC	GGACTAGCGGGGTTGACC	59.885	231	yes
156	BES_SSR_156	ATCTTGCAGTTGGGCCGC	GGGAACTTCGCGTTGGGA	61.064	255	yes
157	BES_SSR_157	CATCCTACGGAGCTGGCG	ACCCATGGAGCCCAGAGA	59.972	252	yes
158	BES_SSR_158	AGGGAAAGAGCTGCAAACTT	TGCAGTTGCCCGTGAGTT	57.628	264	yes
159	BES_SSR_159	AACCGTTAGCACTAGCAAGAA	CTGGCTCGATGATGGTGCT	57.604	138	yes
160	BES_SSR_160	ACCTGCGCACTGTATCAACA	GCAACAAGCAAAGCTGAAAGA	59.965	255	yes
161	BES_SSR_161	CGGGCGGCAACCTTTTAC	TTTCCCAAGCAATCGGTGA	59.436	275	yes
162	BES_SSR_162	TGGAAGGCTCCCATTGCG	GCAGAAATGGCAGACCCG	60.045	240	yes
163	BES_SSR_163	CCACGAGTTTTGCCTGCC	ATCCTGAATTGTGGGTTTCCA	59.355	273	yes
164	BES_SSR_164	ACCCGTGCAGGCATCATT	AAGGAGGTTAGTGCGGCG	59.644	277	yes
165	BES_SSR_165	GCATAGGCTATGGTTTGCAAA	GGGATGTGTACGGAGCGG	57.201	277	yes
166	BES_SSR_166	GCACTTACTCGCGATCGC	GGTTCTCACCTGAGCGCA	59.086	139	no
167	BES_SSR_167	GAGTGCAATTTGCCCCGC	GCCTACGATTCCAAACTCACG	60.126	154	yes
168	BES_SSR_168	TTTGCGCAAACGGTTCCG	GCAACCCGACGCAGAGAT	59.975	160	yes
169	BES_SSR_169	AGGCCGATGAACGTTGCA	ACCTCCCTTTAGCCGTTGC	59.968	280	yes
170	BES_SSR_170	ACACAAAACTTGCTCGGTTTC	TGTTCTTCCTAGTGGGCTGC	57.855	202	yes
171	BES_SSR_171	GCAGCCCACTAGGAAGAACA	CCAGCGACGATGACGAGG	59.675	146	yes
172	BES_SSR_172	TGAAGCCCTTGTGACGGG	ACCTGGCAAGCAAAAGGGA	59.57	262	yes
173	BES_SSR_173	GGTTCAGATGGTGGCGGA	TGAGCAATAGACAAGTTGCGT	59.331	210	yes
174	BES_SSR_174	ACATTCACTGAGCATCTTCCT	AGCACAAGAAGCAGCGGT	57.003	261	yes
175	BES_SSR_175	ACAAGTGATGCCAGTCCAGT	ACCACTCCACAAGCTAAGCT	59.233	256	yes
176	BES_SSR_176	CAGCCATTGCCCACTCCA	TGAACGGTTGGAGGAGAGGA	59.964	264	yes
177	BES_SSR_177	GGTGCTTTTATGGCCACCG	GTCCGGACTGTCACACGG	59.489	205	yes
178	BES_SSR_178	CGCCTGAAGGTTGTCGGT	ACCTCGCCAACAACCTCG	59.969	191	yes
179	BES_SSR_179	GCAGCTTGCTCCTTCCCA	TAAGCCCCCTCGCTCTCA	59.965	280	yes
180	BES_SSR_180	TGCAATCCAAGGGTTGCCA	AGTGAAAGCTCCACATCCTGG	60.152	249	yes
181	BES_SSR_181	TCCACCTTTCCTTCACCGC	TGCATTGTTGGTTGGGGT	59.927	232	no
182	BES_SSR_182	CCACGAGCTGCATCAAAGC	GCACTTGCTGAGTTTCTGTCA	59.864	236	yes
183	BES_SSR_183	TTCCACGACGATGGCGAG	AGCATCCATGGTGGGTACT	59.819	224	yes
184	BES_SSR_184	GTAATCATGGCGGCGGCA	ACTCCATCATCCCCGCCT	60.9	124	no
185	BES_SSR_185	GTGCTTCATCGTCGGCCT	TGCCATTGCTCTCCCACC	60.126	119	yes
186	BES_SSR_186	CGCAGAACACTCACGGGT	GCCATTGACGTCAAACATTCA	59.971	261	no
187	BES_SSR_187	ACAGCACGTGAAGTAAAAGGT	TGAAAGACGGCGTGGCTT	58.086	212	no
188	BES_SSR_188	CACCACAAGGCGGAATTGC	TGGCGGTACCCATCTTGT	60.081	280	yes
189	BES_SSR_189	TTCCTCTATTGGGTGTCTCCT	TCAGCAAGGGCATGAAAAGC	57.508	280	yes
190	BES_SSR_190	CGGCTTCTCCTTCATGCT	GCACAACCTACTGAAGCCCA	57.05	280	no
191	BES_SSR_191	GGGTAGACTTCCCATTGAGTG	ACCTTCCCACCCACGATT	57.732	280	no
192	BES_SSR_192	ATGCATGCTAACAATTTGGCT	GGAGCTCACGTTCTGGGT	57.101	280	no
193	BES_SSR_193	GCGGCCGAAAAACGTGAG	CCATGACCCGTCTCGAGC	60.127	280	yes
194	BES_SSR_194	TGCATCGTCGACTGCATT	CCGCTTTCATGCCGCTCT	57.404	280	yes
195	BES_SSR_195	TGCTGGTAGTTGTGTAGGCAG	AGTTGCACCAAGTGGGAGA	59.998	280	yes
196	BES_SSR_196	AGGAATTTGAAGGTGGAGGAG	CATGAACTTTCGCGCATCG	57.272	280	yes
197	BES_SSR_197	GACCAATTTGCCACTGACGA	GCCCGTATTGACAGCCCT	58.765	280	no
198	BES_SSR_198	GGTCCAAACTGCTTCAAGTCT	AGGCAAAAGAAGCACCATCA	58.423	280	yes
199	BES_SSR_199	GCCTGCGATGGTTGAACG	TCGACTAGGGTCATAAGGCA	59.519	280	yes
200	BES_SSR_200	CAGATGCCTCTTCACGGCA	CCGAACAGTGCGGAGGAG	60.079	280	yes
201	BES_SSR_201	CGGGGTTGGAAGGTTGACT	CCTGCAGTTGTGACCTTCTCT	59.545	280	yes
202	BES_SSR_202	GGGTGGGTGAAAGTTCGAA	CGTGTACGCGGTGGCA	57.593	280	yes
203	BES_SSR_203	ACGACAACACCGACGTTT	CTTTGAGTGCAAGTGACCACT	57.5	280	yes
204	BES_SSR_204	CCTTCCCCAAAACGCCCT	AGCGATACACGGATTGCG	59.883	280	no
205	BES_SSR_205	GCGGTAATGTGGCGTTGC	GAGTGTACACCGGGTGCC	60.202	280	yes
206	BES_SSR_206	AGACGAACCGGTGACCCT	ACGAGAGATGGTGACGGGT	60.204	280	no
207	BES_SSR_207	ACGTGACAGTGGCATGTT	AATCCTACCGGAGCCACC	57.123	280	yes
208	BES_SSR_208	GCCTTGCACGTGATATCATAC	TCAACCTCAGGGATGTACACT	57.204	280	yes
209	BES_SSR_209	CACTCGTGGTGTTGTTGC	ACAGCCCAACTCCAAATGACT	57.004	280	no
210	BES_SSR_210	CACTCGTGGTGTTGTTGCAG	ACAGCCCAACTCCAAATGACT	59.972	280	yes
211	BES_SSR_211	TGTAGGCTGCGTTGGTCG	GTCCCGGATGAGCAAGCT	60.049	280	yes
212	BES_SSR_212	GGAATAGGCGAGGGGTTACA	AGCGAGAAGAGGAAAAGGAAT	58.874	280	yes
213	BES_SSR_213	TGCAGGGCTCAGAACTGG	AGGAACAGGGCACGGATG	59.248	279	yes
214	BES_SSR_214	AGTAGCTTCCGTGCATCAGT	TCCCAAGCCCATAGGAAGT	59.102	279	yes
215	BES_SSR_215	CACGCACCTGGACAGACA	TCCGAGATTGTACGAGGGT	59.579	279	yes
216	BES_SSR_216	CGCACCATCCGCATTTGA	TGCGCATCTTACGTACGTGT	58.814	279	yes
217	BES_SSR_217	GCGTGACTGCCTGGCTTA	TCAAGAGTTTTGGGAGCGGA	60.047	279	yes
218	BES_SSR_218	TGAGAAACCCTAGCTGATGGA	CGTCCCACTCGAACCCAC	58.167	279	yes
219	BES_SSR_219	CTTTGGAGGTAAGGAGTTCCC	GCAGTGCACAGGATTTTCAGG	57.648	279	yes
220	BES_SSR_220	TGGACAATCATTTGCTCGGA	AAATTGCCCTACTGATGCAGA	57.512	279	no
221	BES_SSR_221	CGCACCTGAACCCTTCCA	TGCACCAGAGCCTAAGCC	59.57	278	yes
222	BES_SSR_222	CGCACCTGAACCCTTCCA	TGCACCAGAGCCTAAGCC	59.57	278	yes
223	BES_SSR_223	TGAGTTGGGTTTGGGGTTCA	TGGCTGCAATGTGGCAAA	59.368	278	no
224	BES_SSR_224	CCGGCATCCAACCCATGA	ACAAGTCACAACTTCGCATCA	59.725	278	yes
225	BES_SSR_225	TGTTCACGCCAAGCACCT	ACCCCAATTCCCTGTGGA	59.808	278	yes
226	BES_SSR_226	AGGTCAATGCTGTCGCCC	GTGTGGACCATGCTTTACACA	60.046	278	no
227	BES_SSR_227	CCATGGTGCCGGTAGTGG	ACACAGTCACCATGGGCG	60.125	278	yes
228	BES_SSR_228	GAGACGGTCTCACACAAGTGT	GGGCATGAAGTTGAAGCTTGA	59.933	277	yes
229	BES_SSR_229	CCCTAACAGCCCGTTTGGT	ACAGGGGTACACAGCATCA	59.926	277	yes
230	BES_SSR_230	ACAGTACAGGGCTTTTCTTCA	GCCGCCGGTACCTGTAAG	57.143	277	yes
231	BES_SSR_231	TCCCCTTGCTATTGCCGA	TGGGTGAAGCTCTTTTGGCA	58.266	277	yes
232	BES_SSR_232	CTCCGGTGCCTGTAAGCA	AGCATGTGCACCCAAGCC	59.337	277	no
233	BES_SSR_233	CGGTTTTCAGCGGCTCCT	GGCAGCTTGGCAGACTGA	60.359	277	yes
234	BES_SSR_234	GCCTTAGCTTCCTCGTCGT	GGAGGAGTGGGTTTGAGGG	59.488	277	yes
235	BES_SSR_235	TACAACAAGGCTGCCGGG	AAACGCAGCGGAAAGAGT	59.967	277	yes
236	BES_SSR_236	TGCTTACCGCATCATGCA	TCACTGATTCTACCACGATGC	57.366	277	yes
237	BES_SSR_237	CATGGCGCATTTGGGAGG	TCCTTTCGAAGTTCTTCTCGC	59.19	277	yes
238	BES_SSR_238	GGGCCTGTGTGCCACTAT	GACACCCCAACCTCACACA	59.323	277	yes
239	BES_SSR_239	ACGGTGATGTTGACAAAGTGT	TCACCCATCATGCTCATTTCA	58.361	277	yes
240	BES_SSR_240	CGTTGGTGAAGATGCCGC	TTTGCGGGGCAGTTGACT	59.519	277	no
241	BES_SSR_241	TCGTCACTTGGCTGTAGCAG	GCTGTGTATTTTTCGGTTCCA	60.038	277	no
242	BES_SSR_242	CGACCCGTATGCTCCTGG	TCCGGAGTAGTTACCGCCA	59.582	277	yes
243	BES_SSR_243	ACTGGAAGGAGCCCTTTTCA	GCCCGCCTTCATCATCCA	58.851	276	yes
244	BES_SSR_244	CCAGCGGCGGACTAACAT	TACCAGTGAGACGCAGCC	59.813	276	yes
245	BES_SSR_245	AGCCCCAATCTCCACTTTTGT	GGCCTGTGTGCCGTTTTG	59.852	276	yes
246	BES_SSR_246	ACGCCCACTGTTATCATCCC	ACGACCATCGAGCTTCCA	59.82	276	yes
247	BES_SSR_247	GCGGGATTTCGAATTGGGC	ATACACGCAGACACGCAG	59.934	276	no
248	BES_SSR_248	TCGCGATGTACGATCACCA	TCTCCCGTTACGTCAAGAGA	58.9	276	no
249	BES_SSR_249	ACGCCCACTGTTATCATCCC	ACGACCATCGAGCTTCCA	59.82	276	yes
250	BES_SSR_250	TCCCACCTACACTCCGGT	CTTGCGCCACTCCACTCA	59.144	276	yes
251	BES_SSR_251	ATGTCGAGTTAGCGGCCG	GGTTCTAGGCGGCGACC	59.896	276	yes
252	BES_SSR_252	TCAAACACTCTCACTGGTTGT	TGTGCATGAGTAGCTGAGCA	57.373	276	yes
253	BES_SSR_253	GCTTGATGGCTGCCACCT	TGCCTAGCACAAAACCTATGC	60.362	276	yes
254	BES_SSR_254	TCCAGCACCAAGACAACCA	TGGAACCTGTATGCAGTGACC	59.081	276	yes
255	BES_SSR_255	AGTTGCATGCTTGGGTCTT	TGCTACGAGCCTACGAGG	57.555	276	yes
256	BES_SSR_256	TGGAGGTGGAGGGTTAGAGT	AGGGACCTATGTTCAGGCCT	59.209	275	yes
257	BES_SSR_257	TGGAGGTGGAGGGTTAGAGT	AGGGACCTATGTTCAGGCCT	59.209	275	yes
258	BES_SSR_258	TGCCGTGTGGAATAGGTGT	CACAGGCAGTGCTGGTTT	58.937	275	yes
259	BES_SSR_259	ACGTTGCAGCTGATCTGATCA	GAGGACGATGAAGGGCAGG	60.067	275	no
260	BES_SSR_260	TCCGAAACAATGTCCTTGGGT	TGCCAAAAGGTCAAGGCAGA	59.856	275	yes
261	BES_SSR_261	ACCAACGGAACACAACCAT	GCCCCTGTGATTGGGTTCA	57.494	275	yes
262	BES_SSR_262	AGAAGCCCAACCAACCCG	GCCGCCAGGGAGAGAGAA	59.885	275	yes
263	BES_SSR_263	CGAGACAGTTTGTACAAGGCA	AGGCTATTCGCACAGGCA	58.52	275	yes
264	BES_SSR_264	TCCTTTCTTCCATTGTTGGGA	GCCACTCTACCGCTGCAA	57.106	274	no
265	BES_SSR_265	ACTGGGCATTCCTCGCAC	CCAGTCCGGTGAGTCTTGC	60.046	274	no
266	BES_SSR_266	TCGAGACCAGACCACAAGT	ATCTCACGTCGGTTGGGC	57.873	274	yes
267	BES_SSR_267	ACGCACTTAAGTTGTGACCT	ACGTGCCAAACTTAAACTCCA	57.385	274	yes
268	BES_SSR_268	AGCAAGGGTAAAGTGAGGCA	ACTACCCTCAGCTCGTGT	59.229	274	yes
269	BES_SSR_269	ATGGCTAGTGGGATCTAGTCT	TTGTAACACCCCGGCTCG	57.087	274	yes
270	BES_SSR_270	TGGGAGGAAGGAATTAGGAGG	GCAGCAGCAGCAAGAAGA	58.223	274	no
271	BES_SSR_271	TCCTCCTGGAGCAGCTCT	GGCAAAATGGCTCCTATTGGA	59.224	274	yes
272	BES_SSR_272	AGGTCCTCTTTTCTCTCTGCT	TCCCACCTGCTCAATCCA	58.099	273	yes
273	BES_SSR_273	ACTGAGTTTACAAGCTGCCT	TCAACAGCAGCACCGTCC	57.061	273	yes
274	BES_SSR_274	TGACAATTTTGCTTTGGGGGT	CTTGCTTGGGTGTGCAACA	58.877	273	yes
275	BES_SSR_275	TGGGCCATGTAGGAAATGTT	GGGGGTAGAGTGTAACACCC	57.082	273	yes
276	BES_SSR_276	GCTCCCAATGGCCAGTCA	TCCCATTCCCCGAGGTGA	59.644	273	yes
277	BES_SSR_277	GTGGCTCAGGCTCTGGTG	CCCATCATCTCCGACGGC	60.047	273	yes
278	BES_SSR_278	GGAAACACCCCACCCCAC	AATCCCCACACACCGTCG	60.204	273	no
279	BES_SSR_279	GCCAATACCAGCTACGCCT	AGGGGAGAGGCGTGGAAT	59.854	273	yes
280	BES_SSR_280	TCGACTAGGGTCATAAGGCA	TGGTTGAACGGTTGGCCT	57.553	272	yes
281	BES_SSR_281	CGTAGAATGGTGCAGACTGC	ACCACTCCGTTCGCACTG	58.998	272	yes
282	BES_SSR_282	GCCAGGCTGTGTGTCAGT	TCCGGCAGATGTTTGGCA	59.888	272	yes
283	BES_SSR_283	TGGAGGGATTTGCGCTGT	TGGCTTCTTGATTTCGAGCT	59.244	272	yes
284	BES_SSR_284	GTGGAGGTTGATGAGCCTCC	TCTTTCCTCAACTTTGCACCA	60.107	272	yes
285	BES_SSR_285	CGAGCTTGGGGTTGGTGT	CATTTCATCCAACGGAGGTCA	59.887	272	no
286	BES_SSR_286	GCGAACATGTTCACGAACGT	GTTCGCGAACAAGCTCGT	59.769	272	yes
287	BES_SSR_287	CGCGTCTCGACAGCTCAA	TTCTACTCAGCGCGTCGG	60.127	272	yes
288	BES_SSR_288	GCCCTGATCTGAGCTGCA	GTAGGGCGAGCAAGCGAT	59.412	272	yes
