# Supplementary material for: A genome-wide BAC-end sequence survey provides first insights into sweetpotato (Ipomoea batatas (L.) Lam.) genome composition
Source: BMC Genomics. 2016 Nov 21;17:945. doi: 10.1186/s12864-016-3302-1 (PMC5117676; doi:10.1186/s12864-016-3302-1)
Supplement: Additional file 13: Table S11. — Paired BESs aligned on the same contigs of Mx23Hm in the correct orientation. (XLS 106 kb) [file 12864_2016_3302_MOESM13_ESM.xls]

## Sheet: Table S11
Additional file 13: Table S11. Paired BESs aligned on the same contigs of Mx23Hm in the correct orientation.
Forward BES	Reverse BES	Anchored Scaffold	Aligned position start	Aligned position end	Physical distance of aligned position (bp)
F507F15	R507F15	Itr_sc000004.1	278071	293224	15153
F490K11	R490K11	Itr_sc000928.1	11077	27225	16148
F77L18	R77L18	Itr_sc000119.1	117290	134274	16984
F236P2	R236P2	Itr_sc002287.1	32100	49707	17607
F372J12	R372J12	Itr_sc001567.1	27047	45284	18237
F60J3	R60J3	Itr_sc000307.1	72777	91598	18821
F609F2	R609F2	Itr_sc000369.1	72847	92452	19605
F539H8	R539H8	Itr_sc000552.1	107246	127325	20079
F554A23	R554A23	Itr_sc003741.1	10389	31799	21410
F240F5	R240F5	Itr_sc001642.1	44273	65709	21436
F359M10	R359M10	Itr_sc000135.1	118323	139882	21559
F418L17	R418L17	Itr_sc001426.1	77241	99134	21893
F583L7	R583L7	Itr_sc000065.1	23000	46885	23885
F358K12	R358K12	Itr_sc000127.1	31549	56963	25414
F77M15	R77M15	Itr_sc000021.1	154155	179805	25650
F398L8	R398L8	Itr_sc000492.1	26133	54332	28199
F231M22	R231M22	Itr_sc000079.1	257434	286326	28892
F333O18	R333O18	Itr_sc000166.1	100906	130125	29219
F604L9	R604L9	Itr_sc000451.1	329747	359874	30127
F496H12	R496H12	Itr_sc000176.1	35906	66375	30469
F613P5	R613P5	Itr_sc001811.1	10880	42122	31242
F11H11	R11H11	Itr_sc001054.1	64437	96550	32113
F595N7	R595N7	Itr_sc001103.1	49299	81930	32631
F68H7	R68H7	Itr_sc000054.1	230003	263662	33659
F253C6	R253C6	Itr_sc000155.1	87480	122325	34845
F407A24	R407A24	Itr_sc000403.1	285051	320014	34963
F167F10	R167F10	Itr_sc000017.1	437395	472559	35164
F157E21	R157E21	Itr_sc000294.1	30783	66509	35726
F288K24	R288K24	Itr_sc000535.1	163924	200700	36776
F350G9	R350G9	Itr_sc000145.1	222494	259282	36788
F620J22	R620J22	Itr_sc000020.1	197357	234174	36817
F401N11	R401N11	Itr_sc000665.1	3537	40408	36871
F502I19	R502I19	Itr_sc000070.1	42152	79561	37409
F220J14	R220J14	Itr_sc000867.1	36813	74316	37503
F398F24	R398F24	Itr_sc000072.1	24391	62603	38212
F564C3	R564C3	Itr_sc000071.1	44738	83234	38496
F14E17	R14E17	Itr_sc001699.1	75	39170	39095
F30D18	R30D18	Itr_sc000343.1	127924	167423	39499
F261M9	R261M9	Itr_sc000017.1	249698	289877	40179
F620M12	R620M12	Itr_sc002292.1	47366	87793	40427
F538F16	R538F16	Itr_sc000014.1	119084	160119	41035
F537K10	R537K10	Itr_sc000032.1	88217	129704	41487
F220L24	R220L24	Itr_sc000239.1	17050	58772	41722
F223C1	R223C1	Itr_sc000904.1	38698	80425	41727
F220M1	R220M1	Itr_sc000870.1	12122	54094	41972
F514L17	R514L17	Itr_sc002162.1	1567	43958	42391
F550A14	R550A14	Itr_sc000263.1	181223	223767	42544
F372O10	R372O10	Itr_sc001592.1	78720	123625	44905
F625J6	R625J6	Itr_sc000314.1	47470	92801	45331
F9P5	R9P5	Itr_sc000359.1	240768	287065	46297
F88G22	R88G22	Itr_sc000162.1	47903	94295	46392
F609O12	R609O12	Itr_sc000396.1	105681	152083	46402
F223P9	R223P9	Itr_sc000426.1	18683	65543	46860
F228F19	R228F19	Itr_sc000403.1	220195	268332	48137
F609B2	R609B2	Itr_sc000053.1	1123	49703	48580
F615G23	R615G23	Itr_sc000805.1	2332	51065	48733
F358D12	R358D12	Itr_sc001781.1	24819	74087	49268
F275E21	R275E21	Itr_sc000263.1	204773	254684	49911
F220F24	R220F24	Itr_sc000011.1	693031	743824	50793
F377G5	R377G5	Itr_sc000187.1	234404	285212	50808
F34K1	R34K1	Itr_sc000087.1	108737	159940	51203
F579F14	R579F14	Itr_sc000741.1	57114	109211	52097
F41B12	R41B12	Itr_sc001180.1	92433	144562	52129
F270P3	R270P3	Itr_sc000139.1	145200	197731	52531
F473I17	R473I17	Itr_sc000373.1	11122	64382	53260
F3E23	R3E23	Itr_sc000431.1	177573	231167	53594
F297C18	R297C18	Itr_sc000590.1	30741	85086	54345
F609M12	R609M12	Itr_sc000274.1	6228	60586	54358
F564C16	R564C16	Itr_sc000229.1	38541	93496	54955
F260J8	R260J8	Itr_sc000057.1	24525	79527	55002
F375F21	R375F21	Itr_sc000446.1	49008	104781	55773
F559L3	R559L3	Itr_sc000468.1	119072	175485	56413
F6B22	R6B22	Itr_sc001280.1	15525	72197	56672
F56O5	R56O5	Itr_sc000352.1	261827	319145	57318
F364J18	R364J18	Itr_sc000284.1	40444	98449	58005
F37E3	R37E3	Itr_sc000267.1	67048	125398	58350
F281M15	R281M15	Itr_sc000103.1	209007	268176	59169
F411H15	R411H15	Itr_sc000803.1	95329	154595	59266
F289E14	R289E14	Itr_sc000011.1	70409	129937	59528
F383H8	R383H8	Itr_sc000021.1	118268	178011	59743
F41F12	R41F12	Itr_sc000615.1	9151	70300	61149
F281F2	R281F2	Itr_sc000099.1	50898	113345	62447
F303P15	R303P15	Itr_sc000019.1	372430	435121	62691
F604P20	R604P20	Itr_sc000748.1	10393	73108	62715
F496O12	R496O12	Itr_sc001029.1	18981	81802	62821
F541B4	R541B4	Itr_sc001153.1	5921	69092	63171
F537P10	R537P10	Itr_sc000089.1	56275	119761	63486
F336J17	R336J17	Itr_sc000160.1	69736	133418	63682
F471E22	R471E22	Itr_sc000271.1	513677	577463	63786
F80N22	R80N22	Itr_sc000167.1	64558	128433	63875
F604O15	R604O15	Itr_sc000724.1	23131	87315	64184
F8K19	R8K19	Itr_sc000060.1	75384	139897	64513
F30I18	R30I18	Itr_sc000019.1	360212	424832	64620
F187C4	R187C4	Itr_sc000290.1	139128	204039	64911
F350B17	R350B17	Itr_sc000436.1	98844	163924	65080
F240L14	R240L14	Itr_sc000160.1	66941	132110	65169
F157M6	R157M6	Itr_sc000234.1	75664	140839	65175
F357C5	R357C5	Itr_sc000629.1	60894	126071	65177
F383L14	R383L14	Itr_sc000053.1	104475	169982	65507
F280D17	R280D17	Itr_sc000003.1	83392	149108	65716
F324M17	R324M17	Itr_sc000629.1	22337	88342	66005
F336C13	R336C13	Itr_sc001545.1	13218	79231	66013
F334C15	R334C15	Itr_sc000283.1	93983	160119	66136
F235E3	R235E3	Itr_sc000787.1	34980	101137	66157
F372N10	R372N10	Itr_sc000111.1	303857	370385	66528
F411D15	R411D15	Itr_sc000239.1	59287	126433	67146
F377G17	R377G17	Itr_sc000045.1	126360	193791	67431
F496H9	R496H9	Itr_sc000740.1	139140	206645	67505
F11H6	R11H6	Itr_sc000280.1	260136	327707	67571
F518L14	R518L14	Itr_sc000066.1	246247	313952	67705
F30N17	R30N17	Itr_sc000373.1	17315	85081	67766
F147I5	R147I5	Itr_sc000263.1	136420	204299	67879
F60P6	R60P6	Itr_sc000182.1	43363	111257	67894
F170D23	R170D23	Itr_sc000797.1	31683	99686	68003
F625O13	R625O13	Itr_sc000218.1	35338	103344	68006
F180M4	R180M4	Itr_sc001528.1	62904	131065	68161
F358C15	R358C15	Itr_sc000017.1	67493	136271	68778
F359K4	R359K4	Itr_sc000008.1	70149	139079	68930
F146L1	R146L1	Itr_sc000042.1	89892	158872	68980
F387D7	R387D7	Itr_sc001545.1	6561	75811	69250
F16D6	R16D6	Itr_sc001171.1	22811	92120	69309
F276L1	R276L1	Itr_sc000903.1	14230	83701	69471
F270L3	R270L3	Itr_sc000138.1	40451	110066	69615
F321D17	R321D17	Itr_sc000034.1	211727	281361	69634
F609P7	R609P7	Itr_sc000270.1	346496	416254	69758
F609P5	R609P5	Itr_sc000352.1	188619	258379	69760
F608O22	R608O22	Itr_sc000271.1	443772	513629	69857
F557J13	R557J13	Itr_sc000006.1	236006	305912	69906
F398H24	R398H24	Itr_sc000909.1	70994	141517	70523
F11L3	R11L3	Itr_sc000436.1	95720	166326	70606
F253M8	R253M8	Itr_sc000337.1	49975	120596	70621
F357L3	R357L3	Itr_sc000089.1	110747	181468	70721
F250G17	R250G17	Itr_sc000086.1	104294	175311	71017
F622D11	R622D11	Itr_sc000322.1	29176	100445	71269
F6M22	R6M22	Itr_sc000706.1	29244	100652	71408
F11D6	R11D6	Itr_sc000015.1	22129	93734	71605
F625O4	R625O4	Itr_sc000007.1	129977	201610	71633
F559J18	R559J18	Itr_sc000571.1	7912	79731	71819
F608A5	R608A5	Itr_sc000219.1	143955	215782	71827
F315A22	R315A22	Itr_sc000008.1	32466	104409	71943
F250G20	R250G20	Itr_sc000084.1	99936	172002	72066
F522C10	R522C10	Itr_sc000363.1	9471	81574	72103
F315E15	R315E15	Itr_sc001545.1	6565	78697	72132
F578F11	R578F11	Itr_sc000281.1	56324	128628	72304
F321E17	R321E17	Itr_sc000335.1	119337	191685	72348
F34E1	R34E1	Itr_sc000553.1	42046	114446	72400
F363E9	R363E9	Itr_sc001427.1	15119	87625	72506
F382G23	R382G23	Itr_sc000219.1	247708	320233	72525
F602H24	R602H24	Itr_sc000096.1	54008	126605	72597
F7O11	R7O11	Itr_sc000552.1	34439	107239	72800
F83A1	R83A1	Itr_sc000115.1	41670	114802	73132
F275E22	R275E22	Itr_sc000079.1	453202	526338	73136
F518F13	R518F13	Itr_sc000078.1	122765	195961	73196
F291E15	R291E15	Itr_sc000184.1	191135	264444	73309
F342G5	R342G5	Itr_sc000028.1	31441	104816	73375
F157N6	R157N6	Itr_sc000102.1	163737	237291	73554
F270F9	R270F9	Itr_sc000060.1	15523	89092	73569
F583L12	R583L12	Itr_sc000269.1	146814	220396	73582
F228A23	R228A23	Itr_sc000625.1	29543	103156	73613
F507J5	R507J5	Itr_sc000278.1	27670	101337	73667
F175C5	R175C5	Itr_sc000252.1	23370	97094	73724
F522D10	R522D10	Itr_sc000190.1	31664	105469	73805
F398I8	R398I8	Itr_sc000128.1	55492	129504	74012
F157I13	R157I13	Itr_sc000309.1	14073	88336	74263
F620N12	R620N12	Itr_sc000008.1	42304	116581	74277
F364J4	R364J4	Itr_sc000459.1	48962	123466	74504
F288D24	R288D24	Itr_sc000831.1	3670	78243	74573
F564C2	R564C2	Itr_sc000258.1	10250	84886	74636
F7A24	R7A24	Itr_sc000554.1	22807	97461	74654
F398C8	R398C8	Itr_sc000665.1	41371	116069	74698
F88H8	R88H8	Itr_sc002051.1	1369	76273	74904
F7O3	R7O3	Itr_sc000927.1	68138	143044	74906
F270H21	R270H21	Itr_sc000234.1	236968	311988	75020
F518G13	R518G13	Itr_sc000757.1	20167	95543	75376
F436K20	R436K20	Itr_sc000125.1	84879	160280	75401
F490J4	R490J4	Itr_sc000117.1	63744	139155	75411
F456I15	R456I15	Itr_sc000036.1	36175	111595	75420
F565I1	R565I1	Itr_sc000306.1	57138	132585	75447
F625E12	R625E12	Itr_sc000066.1	124890	200575	75685
F609J11	R609J11	Itr_sc000240.1	38414	114285	75871
F41G13	R41G13	Itr_sc000067.1	42122	118076	75954
F519E16	R519E16	Itr_sc000036.1	153349	229314	75965
F333A1	R333A1	Itr_sc000011.1	496074	572050	75976
F336G13	R336G13	Itr_sc001848.1	3294	79427	76133
F60N6	R60N6	Itr_sc000251.1	22102	98278	76176
F604H11	R604H11	Itr_sc001694.1	7409	83789	76380
F249I6	R249I6	Itr_sc000143.1	60989	137524	76535
F321C24	R321C24	Itr_sc000145.1	259290	335848	76558
F620H3	R620H3	Itr_sc000436.1	105855	182419	76564
F357F16	R357F16	Itr_sc000018.1	495979	572552	76573
F390G15	R390G15	Itr_sc000103.1	41072	117737	76665
F357G5	R357G5	Itr_sc000740.1	53555	130319	76764
F334I15	R334I15	Itr_sc000014.1	111606	188391	76785
F564C10	R564C10	Itr_sc000265.1	66218	143033	76815
F253P10	R253P10	Itr_sc000111.1	210658	287641	76983
F14H19	R14H19	Itr_sc000027.1	114091	191190	77099
F6J13	R6J13	Itr_sc001318.1	30102	107296	77194
F9P4	R9P4	Itr_sc000105.1	248294	325639	77345
F250H1	R250H1	Itr_sc000113.1	63578	140950	77372
F3K23	R3K23	Itr_sc000403.1	125678	203153	77475
F220N24	R220N24	Itr_sc000528.1	33104	110658	77554
F288A24	R288A24	Itr_sc000025.1	23695	101302	77607
F146H17	R146H17	Itr_sc000234.1	193979	271600	77621
F436K11	R436K11	Itr_sc000199.1	2368	80003	77635
F80M9	R80M9	Itr_sc000226.1	50090	127798	77708
F34J1	R34J1	Itr_sc000459.1	34106	111828	77722
F6N20	R6N20	Itr_sc000080.1	56208	134026	77818
F559D20	R559D20	Itr_sc000018.1	223973	301806	77833
F551K23	R551K23	Itr_sc000103.1	34764	112627	77863
F359P10	R359P10	Itr_sc000041.1	91244	169201	77957
F170H23	R170H23	Itr_sc000127.1	67816	145777	77961
F569C22	R569C22	Itr_sc000079.1	89852	167887	78035
F37O16	R37O16	Itr_sc000552.1	11553	89692	78139
F398M15	R398M15	Itr_sc001727.1	14771	92928	78157
F79I4	R79I4	Itr_sc000158.1	27121	105310	78189
F333L18	R333L18	Itr_sc000385.1	16045	94237	78192
F359A4	R359A4	Itr_sc000044.1	63713	141950	78237
F249I4	R249I4	Itr_sc000078.1	50645	129023	78378
F303K15	R303K15	Itr_sc000680.1	17461	95848	78387
F6O15	R6O15	Itr_sc000271.1	452253	530662	78409
F315L14	R315L14	Itr_sc000016.1	123719	202176	78457
F613E10	R613E10	Itr_sc000018.1	201152	279958	78806
F519H16	R519H16	Itr_sc000134.1	207689	286507	78818
F8C12	R8C12	Itr_sc000014.1	26689	105521	78832
F79H23	R79H23	Itr_sc000073.1	13348	92196	78848
F37F16	R37F16	Itr_sc000387.1	114087	192942	78855
F88E14	R88E14	Itr_sc000216.1	47822	126716	78894
F456I19	R456I19	Itr_sc000165.1	126363	205397	79034
F616D22	R616D22	Itr_sc000098.1	171037	250074	79037
F315N14	R315N14	Itr_sc000153.1	48740	127798	79058
F559L20	R559L20	Itr_sc000496.1	2391	81494	79103
F453K8	R453K8	Itr_sc000271.1	328638	407933	79295
F622L19	R622L19	Itr_sc000007.1	129977	209312	79335
F407M13	R407M13	Itr_sc000155.1	70447	149853	79406
F14D6	R14D6	Itr_sc000272.1	59097	138517	79420
F613B21	R613B21	Itr_sc000665.1	51877	131399	79522
F604C21	R604C21	Itr_sc000030.1	180417	260055	79638
F367C2	R367C2	Itr_sc000179.1	12621	92265	79644
F412M22	R412M22	Itr_sc000382.1	9265	88917	79652
F281A2	R281A2	Itr_sc000011.1	231737	311571	79834
F41K22	R41K22	Itr_sc000461.1	56849	136768	79919
F578C11	R578C11	Itr_sc000139.1	79332	159340	80008
F117J15	R117J15	Itr_sc000007.1	129977	209988	80011
F558E8	R558E8	Itr_sc000115.1	167736	247906	80170
F38H4	R38H4	Itr_sc000040.1	261769	342024	80255
F472D11	R472D11	Itr_sc000633.1	58372	138632	80260
F6H15	R6H15	Itr_sc000538.1	113447	193713	80266
F260H17	R260H17	Itr_sc000017.1	381691	462029	80338
F490G4	R490G4	Itr_sc000259.1	59914	140299	80385
F615D17	R615D17	Itr_sc000081.1	48498	128936	80438
F277E7	R277E7	Itr_sc000079.1	522390	602837	80447
F333A18	R333A18	Itr_sc000156.1	217768	298225	80457
F297E23	R297E23	Itr_sc000039.1	7390	88067	80677
F180M17	R180M17	Itr_sc000150.1	46221	126936	80715
F91O9	R91O9	Itr_sc001370.1	72763	153486	80723
F175F3	R175F3	Itr_sc000271.1	452253	533007	80754
F416F13	R416F13	Itr_sc000015.1	21939	102770	80831
F352K8	R352K8	Itr_sc000012.1	145798	226688	80890
F438J6	R438J6	Itr_sc000031.1	134516	215414	80898
F8N12	R8N12	Itr_sc000069.1	58764	139871	81107
F450P24	R450P24	Itr_sc000002.1	87325	168521	81196
F490I4	R490I4	Itr_sc000041.1	123768	205071	81303
F608D15	R608D15	Itr_sc000275.1	52592	134041	81449
F387M21	R387M21	Itr_sc000014.1	149370	230849	81479
F557J4	R557J4	Itr_sc000014.1	34866	116366	81500
F400D1	R400D1	Itr_sc000390.1	63162	144689	81527
F170F10	R170F10	Itr_sc000111.1	102509	184064	81555
F602E3	R602E3	Itr_sc000063.1	71592	153209	81617
F620D3	R620D3	Itr_sc000310.1	179106	260746	81640
F275E23	R275E23	Itr_sc000492.1	56543	138451	81908
F334K22	R334K22	Itr_sc000995.1	52961	134883	81922
F261P9	R261P9	Itr_sc000030.1	192618	274652	82034
F38H20	R38H20	Itr_sc000385.1	43235	125294	82059
F117D15	R117D15	Itr_sc000026.1	54373	136433	82060
F367C10	R367C10	Itr_sc000010.1	271607	353684	82077
F507D5	R507D5	Itr_sc000271.1	374116	456259	82143
F303F15	R303F15	Itr_sc000018.1	380887	463129	82242
F7J11	R7J11	Itr_sc000115.1	159604	241860	82256
F250A20	R250A20	Itr_sc000157.1	16809	99112	82303
F228N19	R228N19	Itr_sc000271.1	87023	169394	82371
F537A10	R537A10	Itr_sc000060.1	33163	115593	82430
F497O23	R497O23	Itr_sc000071.1	41715	124182	82467
F387E3	R387E3	Itr_sc000665.1	13079	95602	82523
F473I12	R473I12	Itr_sc000005.1	34832	117397	82565
F281G2	R281G2	Itr_sc000047.1	258216	340812	82596
F383E14	R383E14	Itr_sc000003.1	237420	320017	82597
F558E10	R558E10	Itr_sc000229.1	28395	111008	82613
F560J23	R560J23	Itr_sc000483.1	11098	93744	82646
F88D22	R88D22	Itr_sc000054.1	33617	116295	82678
F276L5	R276L5	Itr_sc000206.1	58391	141207	82816
F6G13	R6G13	Itr_sc000005.1	214656	297524	82868
F411B10	R411B10	Itr_sc000973.1	13320	96312	82992
F502I24	R502I24	Itr_sc000335.1	29311	112317	83006
F407D13	R407D13	Itr_sc000004.1	172226	255243	83017
F37A16	R37A16	Itr_sc000019.1	165013	248034	83021
F187N1	R187N1	Itr_sc000359.1	133630	216663	83033
F170I10	R170I10	Itr_sc000152.1	59083	142213	83130
F60H6	R60H6	Itr_sc000012.1	244195	327375	83180
F79H15	R79H15	Itr_sc000181.1	225705	308897	83192
F324M7	R324M7	Itr_sc001246.1	47933	131168	83235
F199I5	R199I5	Itr_sc000079.1	20142	103456	83314
F117K14	R117K14	Itr_sc000030.1	215653	299027	83374
F80N4	R80N4	Itr_sc000059.1	52317	135741	83424
F146A6	R146A6	Itr_sc000069.1	61225	144689	83464
F236P24	R236P24	Itr_sc000007.1	129347	212832	83485
F187F21	R187F21	Itr_sc000395.1	30594	114155	83561
F359C4	R359C4	Itr_sc000171.1	51658	135238	83580
F407P24	R407P24	Itr_sc000117.1	50855	134441	83586
F311N12	R311N12	Itr_sc000114.1	216054	299665	83611
F8D19	R8D19	Itr_sc000171.1	51666	135419	83753
F602K21	R602K21	Itr_sc000624.1	65450	149217	83767
F220G24	R220G24	Itr_sc000090.1	32013	115838	83825
F496I9	R496I9	Itr_sc000064.1	9051	92947	83896
F117G15	R117G15	Itr_sc000629.1	57660	141746	84086
F167L6	R167L6	Itr_sc000265.1	10365	94510	84145
F367C8	R367C8	Itr_sc000225.1	61009	145247	84238
F620H12	R620H12	Itr_sc000026.1	149287	233569	84282
F608E5	R608E5	Itr_sc000271.1	221550	305840	84290
F438J13	R438J13	Itr_sc000552.1	12505	96931	84426
F240M14	R240M14	Itr_sc000019.1	268940	353380	84440
F358F9	R358F9	Itr_sc000740.1	86006	170474	84468
F411M15	R411M15	Itr_sc000187.1	20953	105427	84474
F220K24	R220K24	Itr_sc000004.1	177137	261640	84503
F16J19	R16J19	Itr_sc000187.1	68819	153473	84654
F303J22	R303J22	Itr_sc000044.1	49107	133772	84665
F602G24	R602G24	Itr_sc000033.1	114366	199045	84679
F166F2	R166F2	Itr_sc000018.1	50197	134971	84774
F77B15	R77B15	Itr_sc000109.1	21668	106474	84806
F578G10	R578G10	Itr_sc000310.1	186224	271042	84818
F565I3	R565I3	Itr_sc000918.1	29736	114585	84849
F223D18	R223D18	Itr_sc000016.1	39316	124240	84924
F344F19	R344F19	Itr_sc000280.1	166031	250974	84943
F315E22	R315E22	Itr_sc000001.1	159317	244270	84953
F330H4	R330H4	Itr_sc000125.1	220517	305475	84958
F579F12	R579F12	Itr_sc000046.1	38739	123795	85056
F541K24	R541K24	Itr_sc000154.1	39318	124409	85091
F50F1	R50F1	Itr_sc000029.1	55663	140843	85180
F359B16	R359B16	Itr_sc000503.1	24673	109868	85195
F539N2	R539N2	Itr_sc000073.1	69922	155238	85316
F324M5	R324M5	Itr_sc000034.1	211720	297067	85347
F336N13	R336N13	Itr_sc000312.1	214382	299804	85422
F559N3	R559N3	Itr_sc000113.1	63578	149053	85475
F146M15	R146M15	Itr_sc000159.1	253254	338752	85498
F387N21	R387N21	Itr_sc000415.1	14023	99525	85502
F11E3	R11E3	Itr_sc000284.1	102405	187916	85511
F220J7	R220J7	Itr_sc000083.1	34975	120535	85560
F622J19	R622J19	Itr_sc000065.1	234452	320015	85563
F456I5	R456I5	Itr_sc000040.1	27978	113664	85686
F364J14	R364J14	Itr_sc000392.1	104318	190046	85728
F615L23	R615L23	Itr_sc000068.1	53563	139320	85757
F297G18	R297G18	Itr_sc000016.1	121266	207119	85853
F6C15	R6C15	Itr_sc000002.1	213861	299747	85886
F490E4	R490E4	Itr_sc000111.1	210660	296586	85926
F507H5	R507H5	Itr_sc001457.1	23082	109043	85961
F77C6	R77C6	Itr_sc000013.1	156087	242053	85966
F255O20	R255O20	Itr_sc000403.1	146386	232594	86208
F616D7	R616D7	Itr_sc000017.1	212461	298728	86267
F253K10	R253K10	Itr_sc000265.1	10204	96529	86325
F336K24	R336K24	Itr_sc000071.1	5907	92268	86361
F518M14	R518M14	Itr_sc001445.1	16952	103359	86407
F187P11	R187P11	Itr_sc000100.1	89849	176295	86446
F228O6	R228O6	Itr_sc000620.1	52396	138885	86489
F303J3	R303J3	Itr_sc000327.1	27882	114385	86503
F3I23	R3I23	Itr_sc000177.1	24763	111271	86508
F537G24	R537G24	Itr_sc000181.1	147702	234247	86545
F608K22	R608K22	Itr_sc000459.1	8081	94653	86572
F547L5	R547L5	Itr_sc000282.1	112731	199323	86592
F255O8	R255O8	Itr_sc000271.1	289393	376004	86611
F613D10	R613D10	Itr_sc000103.1	83107	169721	86614
F609I5	R609I5	Itr_sc000361.1	66061	152763	86702
F458J4	R458J4	Itr_sc000082.1	51515	138337	86822
F199L14	R199L14	Itr_sc000111.1	460611	547434	86823
F77P18	R77P18	Itr_sc000810.1	79815	166660	86845
F253N8	R253N8	Itr_sc000270.1	179906	266893	86987
F394H22	R394H22	Itr_sc000136.1	81496	168493	86997
F324M18	R324M18	Itr_sc000071.1	275993	363016	87023
F187M1	R187M1	Itr_sc000314.1	47660	134696	87036
F88L4	R88L4	Itr_sc000035.1	167802	254844	87042
F7N11	R7N11	Itr_sc000436.1	18901	106083	87182
F400E1	R400E1	Itr_sc000327.1	38844	126040	87196
F411O15	R411O15	Itr_sc000127.1	83218	170450	87232
F80N3	R80N3	Itr_sc000156.1	95333	182566	87233
F482O6	R482O6	Itr_sc000451.1	272541	359883	87342
F220B2	R220B2	Itr_sc000046.1	36751	124098	87347
F117B15	R117B15	Itr_sc000018.1	254451	341849	87398
F14P6	R14P6	Itr_sc000159.1	112831	200237	87406
F166N5	R166N5	Itr_sc000063.1	176928	264383	87455
F625I6	R625I6	Itr_sc000489.1	115460	202949	87489
F429A14	R429A14	Itr_sc000271.1	518483	605993	87510
F358N15	R358N15	Itr_sc000083.1	216890	304462	87572
F243A1	R243A1	Itr_sc000096.1	78520	166278	87758
F187H21	R187H21	Itr_sc000001.1	25781	113577	87796
F223N20	R223N20	Itr_sc000403.1	252619	340415	87796
F537A23	R537A23	Itr_sc000940.1	33472	121302	87830
F315J5	R315J5	Itr_sc000385.1	46450	134299	87849
F16P19	R16P19	Itr_sc001045.1	62534	150411	87877
F352F21	R352F21	Itr_sc000159.1	132621	220651	88030
F482O10	R482O10	Itr_sc000161.1	31317	119374	88057
F220J11	R220J11	Itr_sc000380.1	89397	177555	88158
F359N10	R359N10	Itr_sc002395.1	67174	155338	88164
F194E5	R194E5	Itr_sc000065.1	114377	202579	88202
F275E12	R275E12	Itr_sc000010.1	68308	156617	88309
F539K11	R539K11	Itr_sc000180.1	815	89191	88376
F220J19	R220J19	Itr_sc000296.1	49247	137650	88403
F358N12	R358N12	Itr_sc000111.1	314122	402565	88443
F551D8	R551D8	Itr_sc000142.1	144879	233343	88464
F416F3	R416F3	Itr_sc000017.1	221280	309811	88531
F622F11	R622F11	Itr_sc000115.1	147081	235638	88557
F77J5	R77J5	Itr_sc000409.1	131328	219924	88596
F473I23	R473I23	Itr_sc000083.1	87395	175995	88600
F117M17	R117M17	Itr_sc000583.1	87471	176103	88632
F16J6	R16J6	Itr_sc000091.1	262520	351152	88632
F453J9	R453J9	Itr_sc000006.1	192058	280747	88689
F250C19	R250C19	Itr_sc000021.1	110350	199097	88747
F403H22	R403H22	Itr_sc000072.1	87888	176637	88749
F30I3	R30I3	Itr_sc000113.1	63563	152312	88749
F398G15	R398G15	Itr_sc000073.1	46182	135047	88865
F453I8	R453I8	Itr_sc000001.1	231382	320415	89033
F14K19	R14K19	Itr_sc000074.1	21588	110659	89071
F261H7	R261H7	Itr_sc000451.1	113262	202338	89076
F453A11	R453A11	Itr_sc000028.1	101757	190835	89078
F3571018	R3571018	Itr_sc000141.1	98215	187310	89095
F590M17	R590M17	Itr_sc000101.1	20832	110028	89196
F537H8	R537H8	Itr_sc000387.1	57499	146803	89304
F490D4	R490D4	Itr_sc000030.1	78407	167712	89305
F609I12	R609I12	Itr_sc000016.1	344835	434168	89333
F255B8	R255B8	Itr_sc000018.1	513592	602962	89370
F41D12	R41D12	Itr_sc000225.1	171158	260654	89496
F475I18	R475I18	Itr_sc000203.1	128172	217995	89823
F414N14	R414N14	Itr_sc000415.1	71490	161327	89837
F518C11	R518C11	Itr_sc000883.1	19583	109524	89941
F209I24	R209I24	Itr_sc001114.1	13962	103906	89944
F3J24	R3J24	Itr_sc000057.1	24807	114772	89965
F490L19	R490L19	Itr_sc000105.1	18378	108448	90070
F146L6	R146L6	Itr_sc000001.1	43699	133794	90095
F352I21	R352I21	Itr_sc000396.1	51566	141690	90124
F334M6	R334M6	Itr_sc000252.1	9239	99471	90232
F357L9	R357L9	Itr_sc000103.1	118750	209001	90251
F261B2	R261B2	Itr_sc000114.1	89409	179697	90288
F30J9	R30J9	Itr_sc000848.1	21121	111426	90305
F622P19	R622P19	Itr_sc000035.1	121225	211582	90357
F362I1	R362I1	Itr_sc000546.1	18106	108469	90363
F275E5	R275E5	Itr_sc000079.1	28419	118787	90368
F168M9	R168M9	Itr_sc000873.1	67446	157944	90498
F8M13	R8M13	Itr_sc000036.1	159860	250463	90603
F281J20	R281J20	Itr_sc000102.1	104838	195537	90699
F311I10	R311I10	Itr_sc001858.1	226	90961	90735
F16B19	R16B19	Itr_sc000001.1	47889	138633	90744
F8K12	R8K12	Itr_sc000115.1	76965	167728	90763
F538F5	R538F5	Itr_sc000189.1	63481	154291	90810
F472M11	R472M11	Itr_sc000392.1	93644	184507	90863
F170P7	R170P7	Itr_sc000436.1	77996	168918	90922
F519L19	R519L19	Itr_sc000159.1	75835	166776	90941
F557J21	R557J21	Itr_sc000528.1	18033	109044	91011
F550A15	R550A15	Itr_sc000020.1	73972	165011	91039
F549C12	R549C12	Itr_sc000729.1	4941	95996	91055
F187C2	R187C2	Itr_sc000120.1	52852	143981	91129
F168J16	R168J16	Itr_sc000625.1	11891	103157	91266
F532K7	R532K7	Itr_sc000909.1	108863	200130	91267
F281O15	R281O15	Itr_sc000041.1	66603	157963	91360
F288O19	R288O19	Itr_sc000151.1	40405	131855	91450
F551F23	R551F23	Itr_sc000015.1	21694	113277	91583
F490H4	R490H4	Itr_sc000004.1	162379	253979	91600
F390F15	R390F15	Itr_sc000033.1	82211	173935	91724
F620A6	R620A6	Itr_sc000382.1	22637	114363	91726
F554N23	R554N23	Itr_sc000136.1	90068	181839	91771
F231M21	R231M21	Itr_sc000451.1	30518	122441	91923
F398O8	R398O8	Itr_sc000403.1	140617	232594	91977
F336H24	R336H24	Itr_sc000125.1	4266	96257	91991
F8N19	R8N19	Itr_sc000995.1	52960	144992	92032
F261F14	R261F14	Itr_sc000077.1	23600	115736	92136
F403L22	R403L22	Itr_sc000184.1	136993	229161	92168
F541J18	R541J18	Itr_sc000065.1	47367	139538	92171
F88M14	R88M14	Itr_sc000138.1	20992	113175	92183
F376D3	R376D3	Itr_sc000067.1	39886	132071	92185
F490C4	R490C4	Itr_sc000409.1	84894	177103	92209
F502I14	R502I14	Itr_sc000018.1	352196	444472	92276
F253B24	R253B24	Itr_sc000463.1	49326	141613	92287
F539I24	R539I24	Itr_sc001094.1	40569	132890	92321
F88F22	R88F22	Itr_sc000160.1	39772	132110	92338
F77M5	R77M5	Itr_sc000492.1	27587	119961	92374
F240G5	R240G5	Itr_sc000088.1	76202	168589	92387
F518O5	R518O5	Itr_sc000451.1	81386	173779	92393
F375F-1	R375F-1	Itr_sc000091.1	268366	360764	92398
F235E23	R235E23	Itr_sc000175.1	67045	159553	92508
F407P10	R407P10	Itr_sc000148.1	3247	95757	92510
F14A22	R14A22	Itr_sc000011.1	802359	894985	92626
F315F5	R315F5	Itr_sc000040.1	100596	193248	92652
F166K10	R166K10	Itr_sc001726.1	21217	113947	92730
F350J4	R350J4	Itr_sc000159.1	106533	199392	92859
F281L2	R281L2	Itr_sc000187.1	202855	295816	92961
F282K20	R282K20	Itr_sc001111.1	10500	103564	93064
F554D21	R554D21	Itr_sc000122.1	22126	115245	93119
F261H20	R261H20	Itr_sc000045.1	646	93865	93219
F565I7	R565I7	Itr_sc000069.1	284973	378335	93362
F625C12	R625C12	Itr_sc000483.1	19670	113079	93409
F8P19	R8P19	Itr_sc000312.1	212794	306263	93469
F336B13	R336B13	Itr_sc000013.1	144435	237919	93484
F602D3	R602D3	Itr_sc000112.1	11082	104654	93572
F619M24	R619M24	Itr_sc000016.1	124256	217854	93598
F187E16	R187E16	Itr_sc000083.1	272147	365819	93672
F363G9	R363G9	Itr_sc000257.1	77318	171008	93690
F578N10	R578N10	Itr_sc000051.1	97188	190992	93804
F315O14	R315O14	Itr_sc000192.1	15391	109365	93974
F350M17	R350M17	Itr_sc000045.1	84834	178821	93987
F501H24	R501H24	Itr_sc000450.1	14499	108545	94046
F387I21	R387I21	Itr_sc000111.1	276472	370540	94068
F522B10	R522B10	Itr_sc000025.1	80035	174138	94103
F412M19	R412M19	Itr_sc000364.1	48155	142310	94155
F157A15	R157A15	Itr_sc000018.1	195662	289834	94172
F342G2	R342G2	Itr_sc000139.1	55187	149366	94179
F620I6	R620I6	Itr_sc000066.1	30536	124877	94341
F561O9	R561O9	Itr_sc000120.1	36057	130445	94388
F223B20	R223B20	Itr_sc000909.1	72024	166430	94406
F315P14	R315P14	Itr_sc000083.1	141931	236378	94447
F407D10	R407D10	Itr_sc000073.1	94486	188935	94449
F209A7	R209A7	Itr_sc000467.1	21864	116435	94571
F88L1	R88L1	Itr_sc000450.1	1897	96661	94764
F236P10	R236P10	Itr_sc000387.1	146811	241744	94933
F6N13	R6N13	Itr_sc000265.1	94513	189589	95076
F223A20	R223A20	Itr_sc000310.1	153749	248837	95088
F303H15	R303H15	Itr_sc000025.1	23695	118788	95093
F441C4	R441C4	Itr_sc000271.1	80539	175678	95139
F625D6	R625D6	Itr_sc000125.1	16887	112380	95493
F357L22	R357L22	Itr_sc000043.1	19621	115118	95497
F352N21	R352N21	Itr_sc000013.1	142314	237919	95605
F209M24	R209M24	Itr_sc000114.1	46655	142394	95739
F168F9	R168F9	Itr_sc000073.1	106990	202732	95742
F430N6	R430N6	Itr_sc000271.1	139993	235781	95788
F289J22	R289J22	Itr_sc000092.1	62586	158552	95966
F390D3	R390D3	Itr_sc000337.1	7741	103728	95987
F377G8	R377G8	Itr_sc000241.1	61741	157730	95989
F413G19	R413G19	Itr_sc000065.1	33344	129592	96248
F372I2	R372I2	Itr_sc000207.1	64051	160299	96248
F146N1	R146N1	Itr_sc000810.1	124313	220597	96284
F288F19	R288F19	Itr_sc000271.1	355787	452246	96459
F311K8	R311K8	Itr_sc000005.1	12349	108818	96469
F519P5	R519P5	Itr_sc000001.1	289917	386426	96509
F88B4	R88B4	Itr_sc000303.1	26557	123102	96545
F37K3	R37K3	Itr_sc000411.1	10809	107443	96634
F559L15	R559L15	Itr_sc000038.1	22540	119383	96843
F16O3	R16O3	Itr_sc000115.1	32833	129749	96916
F519A5	R519A5	Itr_sc000232.1	18398	115345	96947
F220N1	R220N1	Itr_sc000206.1	99087	196047	96960
F199K23	R199K23	Itr_sc000102.1	418	97525	97107
F270D3	R270D3	Itr_sc000127.1	52960	150071	97111
F170A10	R170A10	Itr_sc000343.1	24617	121834	97217
F239A22	R239A22	Itr_sc000022.1	49855	147088	97233
F372H10	R372H10	Itr_sc000097.1	34233	131511	97278
F372F11	R372F11	Itr_sc000039.1	183849	281141	97292
F91O15	R91O15	Itr_sc000012.1	46604	144030	97426
F289M18	R289M18	Itr_sc000190.1	114728	212199	97471
F37O21	R37O21	Itr_sc000630.1	45260	142907	97647
F382G8	R382G8	Itr_sc000069.1	154560	252306	97746
F198L13	R198L13	Itr_sc000105.1	17273	115125	97852
F394H5	R394H5	Itr_sc000011.1	465437	563293	97856
F344F2	R344F2	Itr_sc000265.1	15749	113621	97872
F173E23	R173E23	Itr_sc000625.1	11891	109769	97878
F551E22	R551E22	Itr_sc000079.1	17656	115551	97895
F236P14	R236P14	Itr_sc000211.1	27472	125387	97915
F187N4	R187N4	Itr_sc000043.1	65055	163194	98139
F157P15	R157P15	Itr_sc000697.1	10080	108238	98158
F414N23	R414N23	Itr_sc001010.1	43271	141540	98269
F261O9	R261O9	Itr_sc000157.1	35676	134050	98374
F253L6	R253L6	Itr_sc000219.1	263037	361671	98634
F281L15	R281L15	Itr_sc000359.1	44847	143501	98654
F243A7	R243A7	Itr_sc000043.1	19622	118291	98669
F170C7	R170C7	Itr_sc000352.1	248119	346879	98760
F602C24	R602C24	Itr_sc000051.1	270963	369810	98847
F288J19	R288J19	Itr_sc000386.1	14970	113898	98928
F83L1	R83L1	Itr_sc000122.1	42857	141789	98932
F551J8	R551J8	Itr_sc000011.1	268236	367193	98957
F551G18	R551G18	Itr_sc000072.1	62341	161342	99001
F358J9	R358J9	Itr_sc000844.1	35207	134212	99005
F187D1	R187D1	Itr_sc000084.1	159874	258900	99026
F564C12	R564C12	Itr_sc000336.1	78203	177303	99100
F336N24	R336N24	Itr_sc000018.1	197094	296429	99335
F11J11	R11J11	Itr_sc000111.1	10986	110367	99381
F83G20	R83G20	Itr_sc000216.1	91079	190582	99503
F289H22	R289H22	Itr_sc000132.1	71957	171479	99522
F403J16	R403J16	Itr_sc000194.1	22854	122515	99661
F220L2	R220L2	Itr_sc000392.1	90287	190046	99759
F541A8	R541A8	Itr_sc000145.1	263150	363048	99898
F80N12	R80N12	Itr_sc000011.1	571582	671534	99952
F614A1	R614A1	Itr_sc000897.1	4289	104286	99997
F79M13	R79M13	Itr_sc001149.1	65435	165441	100006
F209E24	R209E24	Itr_sc000121.1	104211	204279	100068
F303P2	R303P2	Itr_sc000364.1	33549	133732	100183
F236P20	R236P20	Itr_sc000680.1	3946	104195	100249
F519J19	R519J19	Itr_sc000006.1	82883	183210	100327
F30M17	R30M17	Itr_sc000125.1	109253	209617	100364
F209H7	R209H7	Itr_sc000483.1	46318	146858	100540
F30C17	R30C17	Itr_sc000083.1	185033	285717	100684
F398K24	R398K24	Itr_sc000259.1	39603	140299	100696
F88P22	R88P22	Itr_sc000063.1	170266	271351	101085
F250N17	R250N17	Itr_sc000187.1	66994	168080	101086
F240O5	R240O5	Itr_sc000033.1	60899	162202	101303
F83K23	R83K23	Itr_sc000135.1	38850	140236	101386
F413J19	R413J19	Itr_sc000071.1	179859	281458	101599
F173E21	R173E21	Itr_sc000312.1	201506	303124	101618
F334D19	R334D19	Itr_sc000007.1	111181	212831	101650
F261P20	R261P20	Itr_sc000005.1	145089	246839	101750
F412M13	R412M13	Itr_sc000969.1	26926	128886	101960
F77F15	R77F15	Itr_sc000039.1	153607	255666	102059
F357J20	R357J20	Itr_sc000082.1	211030	313334	102304
F199K16	R199K16	Itr_sc000595.1	90559	192996	102437
F157F13	R157F13	Itr_sc000451.1	122449	224957	102508
F240D11	R240D11	Itr_sc000312.1	127641	230200	102559
F220J1	R220J1	Itr_sc000998.1	21946	124612	102666
F157B15	R157B15	Itr_sc000079.1	217127	319810	102683
F79I3	R79I3	Itr_sc000620.1	25377	128084	102707
F376D9	R376D9	Itr_sc000023.1	100230	202943	102713
F429A15	R429A15	Itr_sc000219.1	80374	183145	102771
F538F2	R538F2	Itr_sc000001.1	437125	540073	102948
F390F24	R390F24	Itr_sc000749.1	30186	133175	102989
F250N1	R250N1	Itr_sc000127.1	116824	219825	103001
F18C9	R18C9	Itr_sc000252.1	60594	164014	103420
F359C7	R359C7	Itr_sc000483.1	43416	146858	103442
F315B14	R315B14	Itr_sc000091.1	169931	273375	103444
F60L3	R60L3	Itr_sc000819.1	76683	180131	103448
F330H8	R330H8	Itr_sc000181.1	135589	239155	103566
F569C14	R569C14	Itr_sc000022.1	147614	251314	103700
F554O23	R554O23	Itr_sc000051.1	225191	328985	103794
F549C9	R549C9	Itr_sc000040.1	346810	450745	103935
F170L19	R170L19	Itr_sc000745.1	15054	119029	103975
F519B16	R519B16	Itr_sc000082.1	245578	349832	104254
F289G14	R289G14	Itr_sc000225.1	47066	151403	104337
F146B15	R146B15	Itr_sc000004.1	145776	250345	104569
F79H8	R79H8	Itr_sc000452.1	41795	146379	104584
F375F14	R375F14	Itr_sc000111.1	270881	375581	104700
F609J2	R609J2	Itr_sc000666.1	39611	144429	104818
F390J3	R390J3	Itr_sc000267.1	17989	123113	105124
F209K21	R209K21	Itr_sc000387.1	92702	198055	105353
F541B8	R541B8	Itr_sc000023.1	171458	276909	105451
F436K2	R436K2	Itr_sc000083.1	15820	121301	105481
F519K16	R519K16	Itr_sc000029.1	150659	256228	105569
F604M11	R604M11	Itr_sc000037.1	63995	169620	105625
F303K12	R303K12	Itr_sc000252.1	32484	138112	105628
F250E20	R250E20	Itr_sc000409.1	30733	136434	105701
F220O1	R220O1	Itr_sc000141.1	239413	345173	105760
F167G23	R167G23	Itr_sc000121.1	80860	186730	105870
F249I3	R249I3	Itr_sc000209.1	126246	232564	106318
F403N16	R403N16	Itr_sc000314.1	47660	154228	106568
F372J10	R372J10	Itr_sc000002.1	230979	337555	106576
F625I4	R625I4	Itr_sc000310.1	71150	177840	106690
F220P24	R220P24	Itr_sc000141.1	445442	552200	106758
F261P14	R261P14	Itr_sc000004.1	209277	316078	106801
F387K3	R387K3	Itr_sc000630.1	1973	108918	106945
F83K7	R83K7	Itr_sc000567.1	109697	216781	107084
F223P20	R223P20	Itr_sc000887.1	27554	134678	107124
F41C12	R41C12	Itr_sc000105.1	141033	248287	107254
F398N24	R398N24	Itr_sc000122.1	20970	128875	107905
F347O18	R347O18	Itr_sc000022.1	90989	199070	108081
F518J14	R518J14	Itr_sc000045.1	15321	123975	108654
F11A3	R11A3	Itr_sc000241.1	48467	157733	109266
F146O1	R146O1	Itr_sc000039.1	281149	390477	109328
F88M4	R88M4	Itr_sc000508.1	46660	156344	109684
F558E9	R558E9	Itr_sc000508.1	46659	156359	109700
F187D2	R187D2	Itr_sc000352.1	151128	260986	109858
F407O24	R407O24	Itr_sc000325.1	61031	171012	109981
F411G10	R411G10	Itr_sc000001.1	50596	160663	110067
F390L19	R390L19	Itr_sc001308.1	27560	137822	110262
F14A19	R14A19	Itr_sc000145.1	16616	126951	110335
F261G20	R261G20	Itr_sc000011.1	528331	638907	110576
F108H12	R108H12	Itr_sc000018.1	386512	497208	110696
F352G14	R352G14	Itr_sc000312.1	187003	298246	111243
F602B24	R602B24	Itr_sc000016.1	207250	318528	111278
F219N15	R219N15	Itr_sc000999.1	9781	121232	111451
F475I24	R475I24	Itr_sc000697.1	5249	116767	111518
F253A24	R253A24	Itr_sc000074.1	21588	133301	111713
F270F10	R270F10	Itr_sc000336.1	55152	166901	111749
F291E24	R291E24	Itr_sc000219.1	87349	199224	111875
F250J19	R250J19	Itr_sc000387.1	25873	137792	111919
F88H9	R88H9	Itr_sc000191.1	10425	122967	112542
F522A15	R522A15	Itr_sc000040.1	17620	130300	112680
F403N22	R403N22	Itr_sc000508.1	96842	210049	113207
F475I5	R475I5	Itr_sc000897.1	118158	233460	115302
F518B5	R518B5	Itr_sc000300.1	88637	205290	116653
F8O19	R8O19	Itr_sc000226.1	158253	274994	116741
F551J18	R551J18	Itr_sc000369.1	41837	158826	116989
F412M10	R412M10	Itr_sc000103.1	257662	375304	117642
F79M7	R79M7	Itr_sc000310.1	20667	138736	118069
F291E1	R291E1	Itr_sc000341.1	204535	322923	118388
F289E18	R289E18	Itr_sc000184.1	52833	172703	119870
F79H18	R79H18	Itr_sc000803.1	19518	140318	120800
F255L10	R255L10	Itr_sc000838.1	27842	155955	128113
F88P14	R88P14	Itr_sc000080.1	23375	153512	130137
F403L16	R403L16	Itr_sc000225.1	50881	182390	131509
F117N17	R117N17	Itr_sc000417.1	36753	178568	141815
				689
