# Supplementary material for: A genome-wide BAC-end sequence survey provides first insights into sweetpotato (Ipomoea batatas (L.) Lam.) genome composition
Source: BMC Genomics. 2016 Nov 21;17:945. doi: 10.1186/s12864-016-3302-1 (PMC5117676; doi:10.1186/s12864-016-3302-1)
Supplement: Additional file 14: Table S12. — Paired BESs aligned on the same contigs of 0431–1 in the correct orientation. (XLS 50 kb) [file 12864_2016_3302_MOESM14_ESM.xls]

## Sheet: Table S12
Additional file 14: Table S12. Paired BESs aligned on the same contigs of 0431-1 in the correct orientation.
Forward BES	Reverse BES	Anchored Scaffold	Aligned position start	Aligned position end	Physical distance of aligned position (bp)
F507F15	R507F15	Itrk_sc0001880.1	14838	30745	15907
F363H9	R363H9	Itrk_sc0004342.1	5137	22237	17100
F67C8	R67C8	Itrk_sc0002943.1	27727	46964	19237
F131K15	R131K15	Itrk_sc0000365.1	47928	68429	20501
F288L24	R288L24	Itrk_sc0004219.1	15222	35790	20568
F358K12	R358K12	Itrk_sc0005522.1	12356	36190	23834
F88D14	R88D14	Itrk_sc0000513.1	50728	74857	24129
F6B20	R6B20	Itrk_sc0002759.1	24884	49046	24162
F147D3	R147D3	Itrk_sc0002594.1	23316	47949	24633
F67O16	R67O16	Itrk_sc0000121.1	103563	128376	24813
F255M8	R255M8	Itrk_sc0000003.1	889636	915545	25909
F539H8	R539H8	Itrk_sc0001054.1	72385	98678	26293
F398L8	R398L8	Itrk_sc0000533.1	72332	100762	28430
F583L7	R583L7	Itrk_sc0000017.1	184823	213319	28496
F88E1	R88E1	Itrk_sc0000028.1	78415	109992	31577
F496H12	R496H12	Itrk_sc0000029.1	200168	231871	31703
F342G17	R342G17	Itrk_sc0000774.1	17502	49912	32410
F604L9	R604L9	Itrk_sc0002059.1	23284	56153	32869
F220J14	R220J14	Itrk_sc0000402.1	38774	75475	36701
F609N2	R609N2	Itrk_sc0000447.1	64496	101435	36939
F383M8	R383M8	Itrk_sc0002116.1	10131	47627	37496
F401N11	R401N11	Itrk_sc0000124.1	64341	103024	38683
F199F14	R199F14	Itrk_sc0001636.1	9236	49293	40057
F9J24	R9J24	Itrk_sc0000003.1	215707	258075	42368
F538F16	R538F16	Itrk_sc0000050.1	36523	81051	44528
F223C1	R223C1	Itrk_sc0000213.1	28900	73855	44955
F398J15	R398J15	Itrk_sc0000003.1	21398	67148	45750
F228F19	R228F19	Itrk_sc0000621.1	7375	54009	46634
F434K5	R434K5	Itrk_sc0000004.1	524179	571261	47082
F625P12	R625P12	Itrk_sc0000025.1	265118	312958	47840
F209D7	R209D7	Itrk_sc0000078.1	106571	160117	53546
F609O12	R609O12	Itrk_sc0001478.1	3702	57361	53659
F441B4	R441B4	Itrk_sc0000331.1	58168	113004	54836
F199K5	R199K5	Itrk_sc0000031.1	187708	243913	56205
F275E21	R275E21	Itrk_sc0000040.1	1402	57779	56377
F315M14	R315M14	Itrk_sc0000053.1	154480	212514	58034
F411H15	R411H15	Itrk_sc0000549.1	31762	90575	58813
F311E10	R311E10	Itrk_sc0003412.1	21507	80424	58917
F275E15	R275E15	Itrk_sc0000421.1	33437	92742	59305
F88G22	R88G22	Itrk_sc0000004.1	415695	476042	60347
F187C21	R187C21	Itrk_sc0000074.1	41419	102561	61142
F209C24	R209C24	Itrk_sc0002081.1	13724	76385	62661
F253M8	R253M8	Itrk_sc0002148.1	39274	102567	63293
F195H13	R195H13	Itrk_sc0001054.1	44527	109088	64561
F270B20	R270B20	Itrk_sc0000142.1	71379	136171	64792
F333H18	R333H18	Itrk_sc0000111.1	49839	114700	64861
F350I17	R350I17	Itrk_sc0000178.1	48563	113565	65002
F187N11	R187N11	Itrk_sc0000611.1	4060	69175	65115
F173E8	R173E8	Itrk_sc0000003.1	325008	390417	65409
F615M23	R615M23	Itrk_sc0001952.1	26954	92971	66017
F270L3	R270L3	Itrk_sc0000067.1	78593	145745	67152
F83F23	R83F23	Itrk_sc0000666.1	1959	71415	69456
F537P10	R537P10	Itrk_sc0000332.1	108238	177809	69571
F413F20	R413F20	Itrk_sc0000007.1	104767	175031	70264
F281I20	R281I20	Itrk_sc0000567.1	17448	87753	70305
F518L14	R518L14	Itrk_sc0000060.1	64349	134691	70342
F558E8	R558E8	Itrk_sc0000011.1	186642	257010	70368
F83A1	R83A1	Itrk_sc0000011.1	65059	135908	70849
F357F16	R357F16	Itrk_sc0000277.1	91070	162161	71091
F7J11	R7J11	Itrk_sc0000011.1	178527	249988	71461
F281K2	R281K2	Itrk_sc0000060.1	9568	81041	71473
F578F11	R578F11	Itrk_sc0000002.1	526366	598096	71730
F260I9	R260I9	Itrk_sc0000343.1	42466	114340	71874
F228M6	R228M6	Itrk_sc0000025.1	28798	100824	72026
F260J12	R260J12	Itrk_sc0000081.1	186	72362	72176
F253J8	R253J8	Itrk_sc0000156.1	81762	154029	72267
F250G20	R250G20	Itrk_sc0000007.1	213738	286252	72514
F303G4	R303G4	Itrk_sc0001338.1	37388	109971	72583
F77J5	R77J5	Itrk_sc0000631.1	20425	93424	72999
F209E7	R209E7	Itrk_sc0001167.1	106591	180422	73831
F333H12	R333H12	Itrk_sc0000351.1	19998	94212	74214
F472E11	R472E11	Itrk_sc0000003.1	145129	219747	74618
F357L3	R357L3	Itrk_sc0000332.1	41262	116546	75284
F358C15	R358C15	Itrk_sc0000225.1	33957	109583	75626
F436K20	R436K20	Itrk_sc0000001.1	1202369	1278082	75713
F146I1	R146I1	Itrk_sc0000001.1	579818	655771	75953
F539N24	R539N24	Itrk_sc0000284.1	48277	124326	76049
F464F23	R464F23	Itrk_sc0000138.1	51980	128226	76246
F203A14	R203A14	Itrk_sc0002155.1	22719	98975	76256
F231M7	R231M7	Itrk_sc0000192.1	44323	120635	76312
F518O14	R518O14	Itrk_sc0001012.1	2694	79265	76571
F14H19	R14H19	Itrk_sc0000001.1	918278	994908	76630
F79H23	R79H23	Itrk_sc0000328.1	124461	201859	77398
F88N14	R88N14	Itrk_sc0000079.1	40637	118308	77671
F490J4	R490J4	Itrk_sc0000052.1	70612	148534	77922
F41B12	R41B12	Itrk_sc0000003.1	877404	955386	77982
F253B24	R253B24	Itrk_sc0000321.1	15719	93836	78117
F41A4	R41A4	Itrk_sc0001024.1	2189	80545	78356
F352L21	R352L21	Itrk_sc0000223.1	40697	119331	78634
F620G9	R620G9	Itrk_sc0000010.1	236959	315812	78853
F456I18	R456I18	Itrk_sc0000001.1	1013073	1091936	78863
F324M9	R324M9	Itrk_sc0006769.1	1223	80395	79172
F518F5	R518F5	Itrk_sc0000496.1	801	80061	79260
F3K23	R3K23	Itrk_sc0000542.1	64050	143640	79590
F157M6	R157M6	Itrk_sc0000796.1	16664	96454	79790
F609D2	R609D2	Itrk_sc0000001.1	705220	785193	79973
F342G3	R342G3	Itrk_sc0000012.1	151707	231759	80052
F367C2	R367C2	Itrk_sc0000001.1	303331	383395	80064
F590D17	R590D17	Itrk_sc0000108.1	134854	215132	80278
F336N13	R336N13	Itrk_sc0000432.1	494	81183	80689
F277E7	R277E7	Itrk_sc0000041.1	122397	203409	81012
F37I3	R37I3	Itrk_sc0000003.1	552251	633486	81235
F471E2	R471E2	Itrk_sc0000067.1	24001	105862	81861
F358L9	R358L9	Itrk_sc0000001.1	1248846	1330924	82078
F79M11	R79M11	Itrk_sc0000046.1	259502	341831	82329
F288D24	R288D24	Itrk_sc0001175.1	30280	112700	82420
F352K21	R352K21	Itrk_sc0000003.1	132847	215578	82731
F625E12	R625E12	Itrk_sc0000060.1	179302	262033	82731
F622F11	R622F11	Itrk_sc0000011.1	166380	249195	82815
F147B3	R147B3	Itrk_sc0000009.1	60673	143680	83007
F367C12	R367C12	Itrk_sc0000089.1	87436	170453	83017
F6I22	R6I22	Itrk_sc0000005.1	195352	278565	83213
F541K24	R541K24	Itrk_sc0000001.1	434513	517752	83239
F595N12	R595N12	Itrk_sc0000189.1	28474	111782	83308
F602G24	R602G24	Itrk_sc0000007.1	593978	677288	83310
F198C21	R198C21	Itrk_sc0000005.1	124275	208335	84060
F620L22	R620L22	Itrk_sc0000589.1	18707	102769	84062
F613E5	R613E5	Itrk_sc0000019.1	68162	152466	84304
F407P24	R407P24	Itrk_sc0000052.1	75706	160632	84926
F297C23	R297C23	Itrk_sc0000002.1	695098	780364	85266
F359N7	R359N7	Itrk_sc0000001.1	673300	758642	85342
F303J22	R303J22	Itrk_sc0000063.1	25359	110706	85347
F519E5	R519E5	Itrk_sc0000018.1	124856	210255	85399
F342G2	R342G2	Itrk_sc0002130.1	14336	100126	85790
F604D11	R604D11	Itrk_sc0000792.1	5881	91747	85866
F220J11	R220J11	Itrk_sc0000036.1	186485	272460	85975
F6M22	R6M22	Itrk_sc0000089.1	19182	105322	86140
F514L8	R514L8	Itrk_sc0000018.1	166490	252663	86173
F281A2	R281A2	Itrk_sc0000204.1	7643	93881	86238
F255B8	R255B8	Itrk_sc0000277.1	108318	194895	86577
F518C11	R518C11	Itrk_sc0000052.1	255515	342131	86616
F8K12	R8K12	Itrk_sc0000011.1	99805	186634	86829
F608D15	R608D15	Itrk_sc0000059.1	103832	190861	87029
F595N10	R595N10	Itrk_sc0000001.1	195066	282351	87285
F377G12	R377G12	Itrk_sc0000002.1	331642	418954	87312
F522D10	R522D10	Itrk_sc0000207.1	30796	118153	87357
F482O16	R482O16	Itrk_sc0000498.1	6201	93700	87499
F387M21	R387M21	Itrk_sc0000050.1	66742	154542	87800
F286G11	R286G11	Itrk_sc0000064.1	155802	243810	88008
F523C14	R523C14	Itrk_sc0000502.1	46543	134724	88181
F330H4	R330H4	Itrk_sc0000001.1	1054696	1143062	88366
F625L6	R625L6	Itrk_sc0000284.1	70345	159009	88664
F390F15	R390F15	Itrk_sc0000007.1	562601	651434	88833
F231M13	R231M13	Itrk_sc0000078.1	16100	105045	88945
F220J19	R220J19	Itrk_sc0000003.1	459446	548594	89148
F565I14	R565I14	Itrk_sc0000157.1	26251	115404	89153
F541J18	R541J18	Itrk_sc0000017.1	213801	303198	89397
F88M14	R88M14	Itrk_sc0000067.1	58678	148854	90176
F209I24	R209I24	Itrk_sc0000002.1	654435	744622	90187
F561O19	R561O19	Itrk_sc0000007.1	304662	395000	90338
F450L14	R450L14	Itrk_sc0000450.1	106697	197463	90766
F604G21	R604G21	Itrk_sc0001386.1	4151	95292	91141
F413G19	R413G19	Itrk_sc0000017.1	199161	290469	91308
F166K5	R166K5	Itrk_sc0000160.1	55269	146643	91374
F199M5	R199M5	Itrk_sc0001087.1	73955	165600	91645
F325L19	R325L19	Itrk_sc0000080.1	60496	152525	92029
F387K7	R387K7	Itrk_sc0000001.1	389985	482134	92149
F450I8	R450I8	Itrk_sc0000003.1	606846	699012	92166
F352B8	R352B8	Itrk_sc0000033.1	159498	251727	92229
F209G24	R209G24	Itrk_sc0000146.1	39850	132297	92447
F321M17	R321M17	Itrk_sc0000064.1	150996	243810	92814
F16O3	R16O3	Itrk_sc0000011.1	59728	152704	92976
F276L1	R276L1	Itrk_sc0000266.1	35099	128148	93049
F315C22	R315C22	Itrk_sc0003084.1	14608	107748	93140
F438J9	R438J9	Itrk_sc0000039.1	290910	384276	93366
F280D22	R280D22	Itrk_sc0000002.1	737660	831064	93404
F14D6	R14D6	Itrk_sc0000128.1	34581	128733	94152
F311N21	R311N21	Itrk_sc0000342.1	47128	141706	94578
F83A7	R83A7	Itrk_sc0001087.1	47419	142359	94940
F282K20	R282K20	Itrk_sc0001087.1	23730	118881	95151
F7D19	R7D19	Itrk_sc0000170.1	51666	147139	95473
F187D1	R187D1	Itrk_sc0000007.1	130881	227397	96516
F187E22	R187E22	Itrk_sc0000160.1	36079	133960	97881
F625D6	R625D6	Itrk_sc0000001.1	1251403	1349790	98387
F609G2	R609G2	Itrk_sc0000062.1	33530	132409	98879
F412M12	R412M12	Itrk_sc0000018.1	84146	183423	99277
F146M1	R146M1	Itrk_sc0000140.1	92393	191837	99444
F407D10	R407D10	Itrk_sc0000328.1	22518	122068	99550
F180M15	R180M15	Itrk_sc0000036.1	25140	124728	99588
F199C23	R199C23	Itrk_sc0000001.1	1002547	1102969	100422
F403L22	R403L22	Itrk_sc0000226.1	83462	184042	100580
F270P23	R270P23	Itrk_sc0000332.1	57336	158132	100796
F240O5	R240O5	Itrk_sc0000007.1	538880	640332	101452
F30M17	R30M17	Itrk_sc0000001.1	1153966	1255558	101592
F564C6	R564C6	Itrk_sc0000038.1	89255	190982	101727
F554D21	R554D21	Itrk_sc0000170.1	22048	124276	102228
F519A19	R519A19	Itrk_sc0000002.1	767232	869775	102543
F261H20	R261H20	Itrk_sc0001648.1	24357	127715	103358
F390G24	R390G24	Itrk_sc0000009.1	93178	196644	103466
F255L10	R255L10	Itrk_sc0000189.1	51729	156351	104622
F270K21	R270K21	Itrk_sc0000005.1	370077	474801	104724
F77I6	R77I6	Itrk_sc0000805.1	5244	110399	105155
F561O9	R561O9	Itrk_sc0002193.1	2249	107735	105486
F8B22	R8B22	Itrk_sc0000007.1	310675	417172	106497
F352B14	R352B14	Itrk_sc0000003.1	298471	405182	106711
F175E12	R175E12	Itrk_sc0000014.1	164001	271689	107688
F583L4	R583L4	Itrk_sc0000063.1	87629	197467	109838
F228G6	R228G6	Itrk_sc0000703.1	34417	144380	109963
F60J9	R60J9	Itrk_sc0000007.1	469396	580247	110851
F559H3	R559H3	Itrk_sc0000064.1	125330	237563	112233
F79H4	R79H4	Itrk_sc0000055.1	35873	149483	113610
F541E18	R541E18	Itrk_sc0000346.1	29413	144683	115270
F88K1	R88K1	Itrk_sc0000002.1	760622	876048	115426
F79H18	R79H18	Itrk_sc0000549.1	45961	162382	116421
F475I5	R475I5	Itrk_sc0000235.1	11787	128644	116857
F250J19	R250J19	Itrk_sc0000293.1	57277	174255	116978
F602C24	R602C24	Itrk_sc0000064.1	82104	199606	117502
F554O23	R554O23	Itrk_sc0000064.1	32598	150989	118391
F538F2	R538F2	Itrk_sc0000077.1	65933	184957	119024
F167A23	R167A23	Itrk_sc0000064.1	134902	261012	126110
