# Supplementary material for: A genome-wide BAC-end sequence survey provides first insights into sweetpotato (Ipomoea batatas (L.) Lam.) genome composition
Source: BMC Genomics. 2016 Nov 21;17:945. doi: 10.1186/s12864-016-3302-1 (PMC5117676; doi:10.1186/s12864-016-3302-1)
Supplement: Additional file 15: Table S13. — The 36 BESs matched to all the four sequenced genomes. (XLS 30 kb) [file 12864_2016_3302_MOESM15_ESM.xls]

## Sheet: Table S13
Additional file 15:Table S13. The 36 BESs matched to all the four sequenced genomes.
sweetpotato BESs	S. lycopersicum	V. vinifera	T. cacao	A. thaliana
F324M17	gi|459212720|ref|NW_004194307.1|	gi|357739388|ref|NW_003724064.1|	gi|508078138|gb|CM001879.1|	gi|240254421|ref|NC_003070.9|
F560J21	gi|459212276|ref|NW_004194327.1|	gi|357739336|ref|NW_003724116.1|	gi|508078138|gb|CM001879.1|	gi|240255695|ref|NC_003074.8|
F560J9	gi|459212727|ref|NW_004194300.1|	gi|357739400|ref|NW_003724052.1|	gi|508078130|gb|CM001887.1|	gi|240256493|ref|NC_003076.8|
F562C13	gi|459211920|ref|NW_004194366.1|	gi|357739399|ref|NW_003724053.1|	gi|508078130|gb|CM001887.1|	gi|240256493|ref|NC_003076.8|
F564C4	gi|459212727|ref|NW_004194300.1|	gi|357741460|ref|NW_003723992.1|	gi|508078134|gb|CM001883.1|	gi|240256493|ref|NC_003076.8|
F14E22	gi|459212712|ref|NW_004194315.1|	gi|357739421|ref|NW_003724031.1|	gi|508078131|gb|CM001886.1|	gi|240255695|ref|NC_003074.8|
F608A22	gi|459211918|ref|NW_004194368.1|	gi|357741452|ref|NW_003724000.1|	gi|508078130|gb|CM001887.1|	gi|240255695|ref|NC_003074.8|
F166C21	gi|459212710|ref|NW_004194317.1|	gi|357739434|ref|NW_003724018.1|	gi|508078138|gb|CM001879.1|	gi|240256493|ref|NC_003076.8|
F250J20	gi|459211925|ref|NW_004194361.1|	gi|357739406|ref|NW_003724046.1|	gi|508078133|gb|CM001884.1|	gi|240255695|ref|NC_003074.8|
F37L16	gi|459211949|ref|NW_004194337.1|	gi|357739415|ref|NW_003724037.1|	gi|508078137|gb|CM001880.1|	gi|240254421|ref|NC_003070.9|
F260J12	gi|459211936|ref|NW_004194350.1|	gi|357739433|ref|NW_003724019.1|	gi|508078134|gb|CM001883.1|	gi|240256243|ref|NC_003075.7|
F311K8	gi|459211936|ref|NW_004194350.1|	gi|357740442|ref|NW_003724010.1|	gi|508078138|gb|CM001879.1|	gi|240256243|ref|NC_003075.7|
F387H7	gi|459212710|ref|NW_004194317.1|	gi|357739434|ref|NW_003724018.1|	gi|508078136|gb|CM001881.1|	gi|240256493|ref|NC_003076.8|
F270K6	gi|459212720|ref|NW_004194307.1|	gi|357739361|ref|NW_003724091.1|	gi|508078137|gb|CM001880.1|	gi|240256243|ref|NC_003075.7|
F270M6	gi|459211936|ref|NW_004194350.1|	gi|357741460|ref|NW_003723992.1|	gi|508078136|gb|CM001881.1|	gi|240256243|ref|NC_003075.7|
F60N6	gi|459211948|ref|NW_004194338.1|	gi|357739421|ref|NW_003724031.1|	gi|508078129|gb|CM001888.1|	gi|240256493|ref|NC_003076.8|
F147J5	gi|459212709|ref|NW_004194318.1|	gi|357741460|ref|NW_003723992.1|	gi|508078136|gb|CM001881.1|	gi|240256243|ref|NC_003075.7|
R21O17	gi|459212715|ref|NW_004194312.1|	gi|357740441|ref|NW_003724011.1|	gi|508078137|gb|CM001880.1|	gi|240256493|ref|NC_003076.8|
R70G13	gi|459211916|ref|NW_004194370.1|	gi|357739380|ref|NW_003724072.1|	gi|508078132|gb|CM001885.1|	gi|240255695|ref|NC_003074.8|
R291E4	gi|459212714|ref|NW_004194313.1|	gi|357739364|ref|NW_003724088.1|	gi|508078134|gb|CM001883.1|	gi|240256493|ref|NC_003076.8|
R8H22	gi|459212720|ref|NW_004194307.1|	gi|357739402|ref|NW_003724050.1|	gi|508078135|gb|CM001882.1|	gi|240256493|ref|NC_003076.8|
R261B20	gi|459211923|ref|NW_004194363.1|	gi|357739361|ref|NW_003724091.1|	gi|508078137|gb|CM001880.1|	gi|240256243|ref|NC_003075.7|
R170B19	gi|459212368|ref|NW_004194326.1|	gi|357737320|ref|NW_003724132.1|	gi|508078138|gb|CM001879.1|	gi|240254678|ref|NC_003071.7|
R311O19	gi|459211929|ref|NW_004194357.1|	gi|357739398|ref|NW_003724054.1|	gi|508078137|gb|CM001880.1|	gi|240256493|ref|NC_003076.8|
R390P19	gi|459211945|ref|NW_004194341.1|	gi|357739398|ref|NW_003724054.1|	gi|508078138|gb|CM001879.1|	gi|240256243|ref|NC_003075.7|
R519A19	gi|459212720|ref|NW_004194307.1|	gi|357739400|ref|NW_003724052.1|	gi|508078138|gb|CM001879.1|	gi|240254678|ref|NC_003071.7|
R622H19	gi|459212720|ref|NW_004194307.1|	gi|357739402|ref|NW_003724050.1|	gi|508078135|gb|CM001882.1|	gi|240256493|ref|NC_003076.8|
R315C15	gi|459211919|ref|NW_004194367.1|	gi|357737309|ref|NW_003724143.1|	gi|508078131|gb|CM001886.1|	gi|240254421|ref|NC_003070.9|
R315L14	gi|459211913|ref|NW_004194373.1|	gi|357739397|ref|NW_003724055.1|	gi|508078130|gb|CM001887.1|	gi|240256493|ref|NC_003076.8|
R41F13	gi|459212735|ref|NW_004194292.1|	gi|357737322|ref|NW_003724130.1|	gi|508078134|gb|CM001883.1|	gi|240256493|ref|NC_003076.8|
R240G11	gi|459212727|ref|NW_004194300.1|	gi|357741465|ref|NW_003723987.1|	gi|508078136|gb|CM001881.1|	gi|240256493|ref|NC_003076.8|
R578N11	gi|459212720|ref|NW_004194307.1|	gi|357739402|ref|NW_003724050.1|	gi|508078135|gb|CM001882.1|	gi|240256493|ref|NC_003076.8|
R152M10	gi|459211937|ref|NW_004194349.1|	gi|357739353|ref|NW_003724099.1|	gi|508078130|gb|CM001887.1|	gi|240256493|ref|NC_003076.8|
R359O10	gi|459212720|ref|NW_004194307.1|	gi|357737324|ref|NW_003724128.1|	gi|508078133|gb|CM001884.1|	gi|240254421|ref|NC_003070.9|
R199E5	gi|459211957|ref|NW_004194329.1|	gi|357739422|ref|NW_003724030.1|	gi|508078134|gb|CM001883.1|	gi|240255695|ref|NC_003074.8|
R3G5	gi|459212727|ref|NW_004194300.1|	gi|357740441|ref|NW_003724011.1|	gi|508078137|gb|CM001880.1|	gi|240256243|ref|NC_003075.7|
