# Supplementary material for: A genome-wide BAC-end sequence survey provides first insights into sweetpotato (Ipomoea batatas (L.) Lam.) genome composition
Source: BMC Genomics. 2016 Nov 21;17:945. doi: 10.1186/s12864-016-3302-1 (PMC5117676; doi:10.1186/s12864-016-3302-1)
Supplement: Additional file 16: Table S14. — Primers used for screening BAC library. (XLS 26 kb) [file 12864_2016_3302_MOESM16_ESM.xls]

## Sheet: Table S14
Additional file 16:Table S14. Primers used for screening BAC library.
Primer name	Primer sequence (5′-3′)
Primers for estimating the organelle contamination
psaA-S	GTGCCCCAAACATCTGACTG
psaA-A	ATCTTTCGAGGAATGG GCCA
psbA-S	GGTTGAATGCCATAGTGCTGA
psbA-A	CCAGCACTGAAAACCGTCTTT
matR-S	CGGCCTTTCATTCCCTTGTT
matR-A	CCAGGGTCTTCTTCGGCTAA
nad5-S	TGGTGCTGTTGGGAAATCTG
nad5-A	ACAGAGACACTTCCCAACCA
Primers for screening BAC clones harboring IbMIPS gene
MIPS-S	CACTCCCTGGAATCTTTG
MIPS-A	ATGCCATCATTGTTACCC
Primers for screening BAC clones harboring IbPPOS gene
PPOS-S	GTCCCGAAAACCTCCCCCT
PPOS-A	ACCCAGTGTGCTTGTGCGG
