# Supplementary material for: A genome-wide BAC-end sequence survey provides first insights into sweetpotato (Ipomoea batatas (L.) Lam.) genome composition
Source: BMC Genomics. 2016 Nov 21;17:945. doi: 10.1186/s12864-016-3302-1 (PMC5117676; doi:10.1186/s12864-016-3302-1)
Supplement: Additional file 17: Table S15. — Sweetpotato accessions used for BES-SSRs validation and evaluation. (XLSX 11 kb) [file 12864_2016_3302_MOESM17_ESM.xlsx]

## Sheet: Sheet1
Additional file 17: Table S15. Sweetpotato accessions used for BES-SSRs validation and evaluation.
Cultivar name	Origin	Type	Agronomically important traits
Zhenghong 22	China	Improved variety	High yield, high starch content, resistant to stem nematodes and root rot
Yushu 10	China	Improved variety	High yield, low starch content, resistant to stem nematodes, root rot and black spot
Ji 10	China	Improved variety	High yield, moderate starch content, resistant to stem nematodes, root rot and black spot
Jishu 98	China	Improved variety	High yield, high starch content, susceptible to stem nematodes
Xu 43-14	China	Improved variety	High yield, high starch content, susceptible to stem nematodes and black spot, resistant to root rot
Lushu 3	China	Improved variety	High yield, low starch content, resistant to stem nematodes, root knot nematodes and root rot
Shangshu 19	China	Improved variety	High yield, high starch content, susceptible to stem nematodes and black spot, resistant to root rot
Lizixiang	China	Improved variety	Moderate yield, moderate starch content, susceptible to stem nematodes, resistant to black spot
Xu 781	Japan	Improved variety	Low yield, high starch content, resistant to stem nematodes, mapping parent
Xushu 18	China	Improved variety	High yield, moderate starch content, susceptible to stem nematodes, mapping parent
Dayebai	China	Landrace	Low yield, high starch content, resistant to stem nematodes
Norin 1	Japan	Improved variety	High yield, high starch content, resistant to black spot, susceptible to root-knot nematodes
Tieliezi	China	Landrace	Low yield, low dry matter content, susceptible to root rot, stem nematodes and black spot
Shagenshao	China	Landrace	Low yield, low dry matter content,susceptible to stem nematodes,bacterial wilt and Fusarium wilt
Beijing 553	China	Improved variety	High yield, high sugar content, resistant to stem nematodes
Nancy Hall	USA	Landrace	High yield, high starch content, susceptible to root-knot nematodes
Datouhuang	China	Landrace	Low yield, low dry matter content
Jinguahuang	China	Landrace	High yield, high starch content, resistant to Fusarium wilt
Baidumian	China	Landrace	High yield, high starch content
Mengziyanghong	China	Landrace	High yield, high starch content, Resistant to stem nematodes, susceptible to root rot
