# Supplementary material for: A genome-wide BAC-end sequence survey provides first insights into sweetpotato (Ipomoea batatas (L.) Lam.) genome composition
Source: BMC Genomics. 2016 Nov 21;17:945. doi: 10.1186/s12864-016-3302-1 (PMC5117676; doi:10.1186/s12864-016-3302-1)
Supplement: Additional file 18: Text S1. — The list of NCBI Genbank accession numbers for sweetpotato BESs. (TXT 298 kb) [file 12864_2016_3302_MOESM18_ESM.txt]

Additional file 17: Text S1. The list of NCBI Genbank accession numbers for sweetpotato BESs.
BESs_Id	dbGSS_Id	GenBank_Accn
F107P24	40160319	KS309164
F108H12	40160320	KS309165
F108J12	40160321	KS309166
F109K4	40160322	KS309167
F109M4	40160323	KS309168
F109N4	40160324	KS309169
F109O4	40160325	KS309170
F113D10	40160326	KS309171
F117A15	40160327	KS309172
F117A21	40160328	KS309173
F117B14	40160329	KS309174
F117B15	40160330	KS309175
F117C14	40160331	KS309176
F117C21	40160332	KS309177
F117D15	40160333	KS309178
F117D21	40160334	KS309179
F117E15	40160335	KS309180
F117E21	40160336	KS309181
F117F14	40160337	KS309182
F117G14	40160338	KS309183
F117G15	40160339	KS309184
F117G21	40160340	KS309185
F117H14	40160341	KS309186
F117H15	40160342	KS309187
F117H17	40160343	KS309188
F117H21	40160344	KS309189
F117I14	40160345	KS309190
F117I15	40160346	KS309191
F117J14	40160347	KS309192
F117J15	40160348	KS309193
F117J17	40160349	KS309194
F117J21	40160350	KS309195
F117K14	40160351	KS309196
F117K17	40160352	KS309197
F117K21	40160353	KS309198
F117L14	40160354	KS309199
F117L17	40160355	KS309200
F117M15	40160356	KS309201
F117M17	40160357	KS309202
F117M21	40160358	KS309203
F117N14	40160359	KS309204
F117N15	40160360	KS309205
F117N17	40160361	KS309206
F117N21	40160362	KS309207
F117O15	40160363	KS309208
F117O21	40160364	KS309209
F117P14	40160365	KS309210
F117P15	40160366	KS309211
F117P17	40160367	KS309212
F117P21	40160368	KS309213
F119G11	40160369	KS309214
F119G12	40160370	KS309215
F119G16	40160371	KS309216
F119G17	40160372	KS309217
F119G2	40160373	KS309218
F119G23	40160374	KS309219
F119G3	40160375	KS309220
F119G5	40160376	KS309221
F119G6	40160377	KS309222
F119G7	40160378	KS309223
F119G8	40160379	KS309224
F119G9	40160380	KS309225
F11A11	40160381	KS309226
F11A3	40160382	KS309227
F11A6	40160383	KS309228
F11B11	40160384	KS309229
F11B3	40160385	KS309230
F11D11	40160386	KS309231
F11D3	40160387	KS309232
F11D6	40160388	KS309233
F11E11	40160389	KS309234
F11E24	40160390	KS309235
F11E3	40160391	KS309236
F11E6	40160392	KS309237
F11F11	40160393	KS309238
F11F24	40160394	KS309239
F11F3	40160395	KS309240
F11F6	40160396	KS309241
F11G11	40160397	KS309242
F11G24	40160398	KS309243
F11G3	40160399	KS309244
F11H11	40160400	KS309245
F11H24	40160401	KS309246
F11H3	40160402	KS309247
F11H6	40160403	KS309248
F11I24	40160404	KS309249
F11I3	40160405	KS309250
F11I6	40160406	KS309251
F11J11	40160407	KS309252
F11J24	40160408	KS309253
F11J3	40160409	KS309254
F11J6	40160410	KS309255
F11K11	40160411	KS309256
F11K24	40160412	KS309257
F11K6	40160413	KS309258
F11L3	40160414	KS309259
F11L6	40160415	KS309260
F11M11	40160416	KS309261
F11M3	40160417	KS309262
F11N24	40160418	KS309263
F11N6	40160419	KS309264
F11O11	40160420	KS309265
F11O24	40160421	KS309266
F11O3	40160422	KS309267
F11O6	40160423	KS309268
F11P11	40160424	KS309269
F11P24	40160425	KS309270
F11P3	40160426	KS309271
F11P6	40160427	KS309272
F131C15	40160428	KS309273
F131D2	40160429	KS309274
F131J15	40160430	KS309275
F131K15	40160431	KS309276
F131M15	40160432	KS309277
F138H14	40160433	KS309278
F146A15	40160434	KS309279
F146A17	40160435	KS309280
F146A6	40160436	KS309281
F146B1	40160437	KS309282
F146B15	40160438	KS309283
F146C1	40160439	KS309284
F146C15	40160440	KS309285
F146C17	40160441	KS309286
F146C6	40160442	KS309287
F146D1	40160443	KS309288
F146D15	40160444	KS309289
F146D17	40160445	KS309290
F146D6	40160446	KS309291
F146E1	40160447	KS309292
F146E17	40160448	KS309293
F146E6	40160449	KS309294
F146F15	40160450	KS309295
F146F17	40160451	KS309296
F146F6	40160452	KS309297
F146G1	40160453	KS309298
F146G15	40160454	KS309299
F146G17	40160455	KS309300
F146G6	40160456	KS309301
F146H1	40160457	KS309302
F146H15	40160458	KS309303
F146H17	40160459	KS309304
F146I1	40160460	KS309305
F146I15	40160461	KS309306
F146I17	40160462	KS309307
F146I6	40160463	KS309308
F146J17	40160464	KS309309
F146J6	40160465	KS309310
F146K1	40160466	KS309311
F146L1	40160467	KS309312
F146L15	40160468	KS309313
F146L17	40160469	KS309314
F146L6	40160470	KS309315
F146M1	40160471	KS309316
F146M15	40160472	KS309317
F146N1	40160473	KS309318
F146N15	40160474	KS309319
F146N17	40160475	KS309320
F146N6	40160476	KS309321
F146O1	40160477	KS309322
F146O17	40160478	KS309323
F146O6	40160479	KS309324
F146P1	40160480	KS309325
F146P15	40160481	KS309326
F146P17	40160482	KS309327
F146P6	40160483	KS309328
F147A3	40160484	KS309329
F147A5	40160485	KS309330
F147B13	40160486	KS309331
F147B3	40160487	KS309332
F147B5	40160488	KS309333
F147C13	40160489	KS309334
F147C19	40160490	KS309335
F147C3	40160491	KS309336
F147C5	40160492	KS309337
F147D13	40160493	KS309338
F147D19	40160494	KS309339
F147D3	40160495	KS309340
F147D5	40160496	KS309341
F147E13	40160497	KS309342
F147E5	40160498	KS309343
F147F19	40160499	KS309344
F147F3	40160500	KS309345
F147F5	40160501	KS309346
F147G13	40160502	KS309347
F147H13	40160503	KS309348
F147H19	40160504	KS309349
F147H3	40160505	KS309350
F147H5	40160506	KS309351
F147I13	40160507	KS309352
F147I19	40160508	KS309353
F147I3	40160509	KS309354
F147I5	40160510	KS309355
F147J13	40160511	KS309356
F147J19	40160512	KS309357
F147J3	40160513	KS309358
F147J5	40160514	KS309359
F147K13	40160515	KS309360
F147K19	40160516	KS309361
F147K5	40160517	KS309362
F147L13	40160518	KS309363
F147L19	40160519	KS309364
F147L3	40160520	KS309365
F147L5	40160521	KS309366
F147M13	40160522	KS309367
F147M19	40160523	KS309368
F147M3	40160524	KS309369
F147N13	40160525	KS309370
F147N19	40160526	KS309371
F147N3	40160527	KS309372
F147N5	40160528	KS309373
F147O13	40160529	KS309374
F147O19	40160530	KS309375
F147O3	40160531	KS309376
F147O5	40160532	KS309377
F147P13	40160533	KS309378
F147P19	40160534	KS309379
F147P3	40160535	KS309380
F14A19	40160536	KS309381
F14A22	40160537	KS309382
F14C17	40160538	KS309383
F14D17	40160539	KS309384
F14D22	40160540	KS309385
F14D6	40160541	KS309386
F14E17	40160542	KS309387
F14E19	40160543	KS309388
F14E22	40160544	KS309389
F14F19	40160545	KS309390
F14F22	40160546	KS309391
F14F6	40160547	KS309392
F14G17	40160548	KS309393
F14G19	40160549	KS309394
F14G22	40160550	KS309395
F14G6	40160551	KS309396
F14H17	40160552	KS309397
F14H19	40160553	KS309398
F14H22	40160554	KS309399
F14H6	40160555	KS309400
F14I19	40160556	KS309401
F14J17	40160557	KS309402
F14J19	40160558	KS309403
F14J22	40160559	KS309404
F14K17	40160560	KS309405
F14K19	40160561	KS309406
F14L17	40160562	KS309407
F14L22	40160563	KS309408
F14L6	40160564	KS309409
F14M17	40160565	KS309410
F14M22	40160566	KS309411
F14N17	40160567	KS309412
F14N19	40160568	KS309413
F14N22	40160569	KS309414
F14O17	40160570	KS309415
F14O19	40160571	KS309416
F14O6	40160572	KS309417
F14P17	40160573	KS309418
F14P19	40160574	KS309419
F14P22	40160575	KS309420
F14P6	40160576	KS309421
F152C10	40160577	KS309422
F154M1	40160578	KS309423
F154M10	40160579	KS309424
F154M15	40160580	KS309425
F154M16	40160581	KS309426
F154M19	40160582	KS309427
F154M20	40160583	KS309428
F154M21	40160584	KS309429
F154M22	40160585	KS309430
F154M6	40160586	KS309431
F154M7	40160587	KS309432
F157A13	40160588	KS309433
F157A15	40160589	KS309434
F157A5	40160590	KS309435
F157A6	40160591	KS309436
F157B13	40160592	KS309437
F157B15	40160593	KS309438
F157B5	40160594	KS309439
F157B6	40160595	KS309440
F157C15	40160596	KS309441
F157D15	40160597	KS309442
F157D5	40160598	KS309443
F157E10	40160599	KS309444
F157E19	40160600	KS309445
F157E21	40160601	KS309446
F157E4	40160602	KS309447
F157E6	40160603	KS309448
F157E9	40160604	KS309449
F157F13	40160605	KS309450
F157F15	40160606	KS309451
F157F5	40160607	KS309452
F157G15	40160608	KS309453
F157G6	40160609	KS309454
F157H13	40160610	KS309455
F157H15	40160611	KS309456
F157H6	40160612	KS309457
F157I13	40160613	KS309458
F157I15	40160614	KS309459
F157J13	40160615	KS309460
F157J15	40160616	KS309461
F157K13	40160617	KS309462
F157K15	40160618	KS309463
F157K6	40160619	KS309464
F157L13	40160620	KS309465
F157L15	40160621	KS309466
F157L5	40160622	KS309467
F157L6	40160623	KS309468
F157M13	40160624	KS309469
F157M6	40160625	KS309470
F157N15	40160626	KS309471
F157N5	40160627	KS309472
F157N6	40160628	KS309473
F157O5	40160629	KS309474
F157O6	40160630	KS309475
F157P13	40160631	KS309476
F157P15	40160632	KS309477
F157P6	40160633	KS309478
F166A2	40160634	KS309479
F166A5	40160635	KS309480
F166B5	40160636	KS309481
F166C2	40160637	KS309482
F166C21	40160638	KS309483
F166C5	40160639	KS309484
F166D2	40160640	KS309485
F166E10	40160641	KS309486
F166E5	40160642	KS309487
F166F2	40160643	KS309488
F166F21	40160644	KS309489
F166F5	40160645	KS309490
F166G10	40160646	KS309491
F166G21	40160647	KS309492
F166G5	40160648	KS309493
F166H10	40160649	KS309494
F166I10	40160650	KS309495
F166I21	40160651	KS309496
F166J10	40160652	KS309497
F166J2	40160653	KS309498
F166K10	40160654	KS309499
F166K2	40160655	KS309500
F166K21	40160656	KS309501
F166K5	40160657	KS309502
F166L21	40160658	KS309503
F166M10	40160659	KS309504
F166M21	40160660	KS309505
F166M5	40160661	KS309506
F166N21	40160662	KS309507
F166N5	40160663	KS309508
F166O5	40160664	KS309509
F166P10	40160665	KS309510
F166P21	40160666	KS309511
F167A10	40160667	KS309512
F167A23	40160668	KS309513
F167B10	40160669	KS309514
F167B24	40160670	KS309515
F167B6	40160671	KS309516
F167C23	40160672	KS309517
F167C24	40160673	KS309518
F167D10	40160674	KS309519
F167D23	40160675	KS309520
F167D24	40160676	KS309521
F167E23	40160677	KS309522
F167E24	40160678	KS309523
F167E6	40160679	KS309524
F167F10	40160680	KS309525
F167F23	40160681	KS309526
F167F24	40160682	KS309527
F167F6	40160683	KS309528
F167G10	40160684	KS309529
F167G23	40160685	KS309530
F167G24	40160686	KS309531
F167G6	40160687	KS309532
F167H10	40160688	KS309533
F167H23	40160689	KS309534
F167H24	40160690	KS309535
F167H6	40160691	KS309536
F167I10	40160692	KS309537
F167I23	40160693	KS309538
F167I24	40160694	KS309539
F167I6	40160695	KS309540
F167J10	40160696	KS309541
F167J6	40160697	KS309542
F167K10	40160698	KS309543
F167K23	40160699	KS309544
F167K24	40160700	KS309545
F167K6	40160701	KS309546
F167L10	40160702	KS309547
F167L24	40160703	KS309548
F167L6	40160704	KS309549
F167M10	40160705	KS309550
F167M24	40160706	KS309551
F167M6	40160707	KS309552
F167N10	40160708	KS309553
F167N23	40160709	KS309554
F167N24	40160710	KS309555
F167O10	40160711	KS309556
F167O24	40160712	KS309557
F167P10	40160713	KS309558
F167P24	40160714	KS309559
F168A16	40160715	KS309560
F168A4	40160716	KS309561
F168B16	40160717	KS309562
F168B4	40160718	KS309563
F168B9	40160719	KS309564
F168C4	40160720	KS309565
F168D16	40160721	KS309566
F168D8	40160722	KS309567
F168D9	40160723	KS309568
F168E16	40160724	KS309569
F168E9	40160725	KS309570
F168F16	40160726	KS309571
F168F4	40160727	KS309572
F168F8	40160728	KS309573
F168F9	40160729	KS309574
F168G16	40160730	KS309575
F168G4	40160731	KS309576
F168H16	40160732	KS309577
F168H8	40160733	KS309578
F168H9	40160734	KS309579
F168I16	40160735	KS309580
F168I4	40160736	KS309581
F168I8	40160737	KS309582
F168I9	40160738	KS309583
F168J16	40160739	KS309584
F168J4	40160740	KS309585
F168J8	40160741	KS309586
F168K8	40160742	KS309587
F168K9	40160743	KS309588
F168L4	40160744	KS309589
F168L9	40160745	KS309590
F168M16	40160746	KS309591
F168M4	40160747	KS309592
F168M8	40160748	KS309593
F168M9	40160749	KS309594
F168N16	40160750	KS309595
F168N4	40160751	KS309596
F168O16	40160752	KS309597
F168P9	40160753	KS309598
F16A19	40160754	KS309599
F16B19	40160755	KS309600
F16B3	40160756	KS309601
F16C10	40160757	KS309602
F16C19	40160758	KS309603
F16C3	40160759	KS309604
F16C6	40160760	KS309605
F16D10	40160761	KS309606
F16D6	40160762	KS309607
F16F10	40160763	KS309608
F16G10	40160764	KS309609
F16G3	40160765	KS309610
F16G6	40160766	KS309611
F16H10	40160767	KS309612
F16H3	40160768	KS309613
F16H6	40160769	KS309614
F16J19	40160770	KS309615
F16J6	40160771	KS309616
F16K19	40160772	KS309617
F16K6	40160773	KS309618
F16L10	40160774	KS309619
F16L19	40160775	KS309620
F16L3	40160776	KS309621
F16L6	40160777	KS309622
F16M3	40160778	KS309623
F16N19	40160779	KS309624
F16O3	40160780	KS309625
F16P10	40160781	KS309626
F16P19	40160782	KS309627
F170A10	40160783	KS309628
F170A19	40160784	KS309629
F170A23	40160785	KS309630
F170A7	40160786	KS309631
F170B10	40160787	KS309632
F170B19	40160788	KS309633
F170C10	40160789	KS309634
F170C7	40160790	KS309635
F170D10	40160791	KS309636
F170D16	40160792	KS309637
F170D23	40160793	KS309638
F170D7	40160794	KS309639
F170E7	40160795	KS309640
F170F10	40160796	KS309641
F170F19	40160797	KS309642
F170F23	40160798	KS309643
F170F4	40160799	KS309644
F170G19	40160800	KS309645
F170G23	40160801	KS309646
F170G4	40160802	KS309647
F170G7	40160803	KS309648
F170H23	40160804	KS309649
F170H7	40160805	KS309650
F170I10	40160806	KS309651
F170I23	40160807	KS309652
F170I7	40160808	KS309653
F170J10	40160809	KS309654
F170J19	40160810	KS309655
F170J23	40160811	KS309656
F170K16	40160812	KS309657
F170K23	40160813	KS309658
F170K7	40160814	KS309659
F170L10	40160815	KS309660
F170L16	40160816	KS309661
F170L19	40160817	KS309662
F170L7	40160818	KS309663
F170M16	40160819	KS309664
F170M23	40160820	KS309665
F170M7	40160821	KS309666
F170N19	40160822	KS309667
F170N23	40160823	KS309668
F170N7	40160824	KS309669
F170O10	40160825	KS309670
F170O19	40160826	KS309671
F170O23	40160827	KS309672
F170O4	40160828	KS309673
F170O7	40160829	KS309674
F170P10	40160830	KS309675
F170P7	40160831	KS309676
F173E1	40160832	KS309677
F173E10	40160833	KS309678
F173E11	40160834	KS309679
F173E14	40160835	KS309680
F173E15	40160836	KS309681
F173E16	40160837	KS309682
F173E18	40160838	KS309683
F173E19	40160839	KS309684
F173E2	40160840	KS309685
F173E21	40160841	KS309686
F173E22	40160842	KS309687
F173E23	40160843	KS309688
F173E24	40160844	KS309689
F173E3	40160845	KS309690
F173E4	40160846	KS309691
F173E5	40160847	KS309692
F173E6	40160848	KS309693
F173E7	40160849	KS309694
F173E8	40160850	KS309695
F173E9	40160851	KS309696
F175A12	40160852	KS309697
F175A3	40160853	KS309698
F175A5	40160854	KS309699
F175B8	40160855	KS309700
F175C12	40160856	KS309701
F175C5	40160857	KS309702
F175C8	40160858	KS309703
F175D12	40160859	KS309704
F175D3	40160860	KS309705
F175D5	40160861	KS309706
F175D8	40160862	KS309707
F175E12	40160863	KS309708
F175E3	40160864	KS309709
F175E5	40160865	KS309710
F175E8	40160866	KS309711
F175F3	40160867	KS309712
F175F8	40160868	KS309713
F175G12	40160869	KS309714
F175G3	40160870	KS309715
F175G5	40160871	KS309716
F175G8	40160872	KS309717
F175H12	40160873	KS309718
F175H3	40160874	KS309719
F175H5	40160875	KS309720
F175H8	40160876	KS309721
F175I5	40160877	KS309722
F175I8	40160878	KS309723
F175J12	40160879	KS309724
F175J3	40160880	KS309725
F175J5	40160881	KS309726
F175J8	40160882	KS309727
F175K12	40160883	KS309728
F175K3	40160884	KS309729
F175K5	40160885	KS309730
F175L12	40160886	KS309731
F175L3	40160887	KS309732
F175L8	40160888	KS309733
F175M12	40160889	KS309734
F175M3	40160890	KS309735
F175M5	40160891	KS309736
F175N12	40160892	KS309737
F175N3	40160893	KS309738
F175O3	40160894	KS309739
F175O5	40160895	KS309740
F175P12	40160896	KS309741
F175P3	40160897	KS309742
F175P5	40160898	KS309743
F175P8	40160899	KS309744
F177I1	40160900	KS309745
F177I10	40160901	KS309746
F177I11	40160902	KS309747
F177I2	40160903	KS309748
F177I21	40160904	KS309749
F177I24	40160905	KS309750
F177I6	40160906	KS309751
F177I7	40160907	KS309752
F180M1	40160908	KS309753
F180M10	40160909	KS309754
F180M11	40160910	KS309755
F180M15	40160911	KS309756
F180M16	40160912	KS309757
F180M17	40160913	KS309758
F180M20	40160914	KS309759
F180M4	40160915	KS309760
F180M5	40160916	KS309761
F180M7	40160917	KS309762
F180M8	40160918	KS309763
F187A11	40160919	KS309764
F187A16	40160920	KS309765
F187A2	40160921	KS309766
F187A21	40160922	KS309767
F187A4	40160923	KS309768
F187B11	40160924	KS309769
F187B16	40160925	KS309770
F187B21	40160926	KS309771
F187B4	40160927	KS309772
F187C1	40160928	KS309773
F187C16	40160929	KS309774
F187C2	40160930	KS309775
F187C21	40160931	KS309776
F187C22	40160932	KS309777
F187C4	40160933	KS309778
F187D1	40160934	KS309779
F187D11	40160935	KS309780
F187D16	40160936	KS309781
F187D2	40160937	KS309782
F187D22	40160938	KS309783
F187D4	40160939	KS309784
F187E1	40160940	KS309785
F187E11	40160941	KS309786
F187E16	40160942	KS309787
F187E2	40160943	KS309788
F187E21	40160944	KS309789
F187E22	40160945	KS309790
F187E4	40160946	KS309791
F187F1	40160947	KS309792
F187F11	40160948	KS309793
F187F16	40160949	KS309794
F187F2	40160950	KS309795
F187F21	40160951	KS309796
F187F22	40160952	KS309797
F187G16	40160953	KS309798
F187G2	40160954	KS309799
F187G21	40160955	KS309800
F187G4	40160956	KS309801
F187H1	40160957	KS309802
F187H16	40160958	KS309803
F187H2	40160959	KS309804
F187H21	40160960	KS309805
F187H22	40160961	KS309806
F187H4	40160962	KS309807
F187I1	40160963	KS309808
F187I11	40160964	KS309809
F187J1	40160965	KS309810
F187J11	40160966	KS309811
F187J2	40160967	KS309812
F187J21	40160968	KS309813
F187J22	40160969	KS309814
F187J4	40160970	KS309815
F187K1	40160971	KS309816
F187K11	40160972	KS309817
F187K16	40160973	KS309818
F187K2	40160974	KS309819
F187K21	40160975	KS309820
F187K22	40160976	KS309821
F187K4	40160977	KS309822
F187L11	40160978	KS309823
F187L16	40160979	KS309824
F187L2	40160980	KS309825
F187L21	40160981	KS309826
F187L22	40160982	KS309827
F187L4	40160983	KS309828
F187M1	40160984	KS309829
F187M2	40160985	KS309830
F187M21	40160986	KS309831
F187M22	40160987	KS309832
F187N1	40160988	KS309833
F187N11	40160989	KS309834
F187N16	40160990	KS309835
F187N21	40160991	KS309836
F187N22	40160992	KS309837
F187N4	40160993	KS309838
F187O1	40160994	KS309839
F187O21	40160995	KS309840
F187P11	40160996	KS309841
F187P16	40160997	KS309842
F187P2	40160998	KS309843
F187P21	40160999	KS309844
F187P22	40161000	KS309845
F18C10	40161001	KS309846
F18C11	40161002	KS309847
F18C12	40161003	KS309848
F18C15	40161004	KS309849
F18C16	40161005	KS309850
F18C22	40161006	KS309851
F18C9	40161007	KS309852
F193N1	40161008	KS309853
F193N10	40161009	KS309854
F193N11	40161010	KS309855
F193N13	40161011	KS309856
F193N14	40161012	KS309857
F193N15	40161013	KS309858
F193N16	40161014	KS309859
F193N17	40161015	KS309860
F193N19	40161016	KS309861
F193N2	40161017	KS309862
F193N22	40161018	KS309863
F193N24	40161019	KS309864
F193N4	40161020	KS309865
F193N5	40161021	KS309866
F193N9	40161022	KS309867
F194E1	40161023	KS309868
F194E10	40161024	KS309869
F194E11	40161025	KS309870
F194E12	40161026	KS309871
F194E14	40161027	KS309872
F194E15	40161028	KS309873
F194E16	40161029	KS309874
F194E18	40161030	KS309875
F194E20	40161031	KS309876
F194E22	40161032	KS309877
F194E23	40161033	KS309878
F194E4	40161034	KS309879
F194E5	40161035	KS309880
F194E6	40161036	KS309881
F194E7	40161037	KS309882
F194E8	40161038	KS309883
F194E9	40161039	KS309884
F195H1	40161040	KS309885
F195H12	40161041	KS309886
F195H13	40161042	KS309887
F195H2	40161043	KS309888
F195H20	40161044	KS309889
F195H21	40161045	KS309890
F195H22	40161046	KS309891
F195H24	40161047	KS309892
F195H3	40161048	KS309893
F195H4	40161049	KS309894
F195H6	40161050	KS309895
F195H9	40161051	KS309896
F196A17	40161052	KS309897
F196E9	40161053	KS309898
F196G17	40161054	KS309899
F196H17	40161055	KS309900
F196H9	40161056	KS309901
F196I17	40161057	KS309902
F196P9	40161058	KS309903
F198A13	40161059	KS309904
F198A21	40161060	KS309905
F198B13	40161061	KS309906
F198B18	40161062	KS309907
F198B21	40161063	KS309908
F198C12	40161064	KS309909
F198C13	40161065	KS309910
F198C18	40161066	KS309911
F198C21	40161067	KS309912
F198D12	40161068	KS309913
F198D18	40161069	KS309914
F198D21	40161070	KS309915
F198E12	40161071	KS309916
F198E13	40161072	KS309917
F198F12	40161073	KS309918
F198F13	40161074	KS309919
F198F18	40161075	KS309920
F198F21	40161076	KS309921
F198G13	40161077	KS309922
F198G18	40161078	KS309923
F198H12	40161079	KS309924
F198H13	40161080	KS309925
F198H18	40161081	KS309926
F198H21	40161082	KS309927
F198I12	40161083	KS309928
F198I13	40161084	KS309929
F198I18	40161085	KS309930
F198I21	40161086	KS309931
F198J12	40161087	KS309932
F198J18	40161088	KS309933
F198J21	40161089	KS309934
F198K12	40161090	KS309935
F198K21	40161091	KS309936
F198L13	40161092	KS309937
F198L18	40161093	KS309938
F198L21	40161094	KS309939
F198M12	40161095	KS309940
F198M13	40161096	KS309941
F198M18	40161097	KS309942
F198M21	40161098	KS309943
F198N12	40161099	KS309944
F198N18	40161100	KS309945
F198N21	40161101	KS309946
F198O12	40161102	KS309947
F198O13	40161103	KS309948
F198O18	40161104	KS309949
F198O21	40161105	KS309950
F198P13	40161106	KS309951
F198P18	40161107	KS309952
F199A14	40161108	KS309953
F199A16	40161109	KS309954
F199A23	40161110	KS309955
F199B14	40161111	KS309956
F199B5	40161112	KS309957
F199C14	40161113	KS309958
F199C16	40161114	KS309959
F199C23	40161115	KS309960
F199C5	40161116	KS309961
F199D14	40161117	KS309962
F199D16	40161118	KS309963
F199D23	40161119	KS309964
F199D5	40161120	KS309965
F199E14	40161121	KS309966
F199E16	40161122	KS309967
F199E23	40161123	KS309968
F199E5	40161124	KS309969
F199F14	40161125	KS309970
F199F5	40161126	KS309971
F199G23	40161127	KS309972
F199G5	40161128	KS309973
F199H14	40161129	KS309974
F199H16	40161130	KS309975
F199I16	40161131	KS309976
F199I23	40161132	KS309977
F199I5	40161133	KS309978
F199J14	40161134	KS309979
F199J23	40161135	KS309980
F199J5	40161136	KS309981
F199K16	40161137	KS309982
F199K23	40161138	KS309983
F199K5	40161139	KS309984
F199L14	40161140	KS309985
F199L23	40161141	KS309986
F199L5	40161142	KS309987
F199M16	40161143	KS309988
F199M5	40161144	KS309989
F199N16	40161145	KS309990
F199N5	40161146	KS309991
F199O14	40161147	KS309992
F199O16	40161148	KS309993
F199O23	40161149	KS309994
F199P14	40161150	KS309995
F199P16	40161151	KS309996
F199P5	40161152	KS309997
F203A1	40161153	KS309998
F203A11	40161154	KS309999
F203A12	40161155	KS310000
F203A14	40161156	KS310001
F203A15	40161157	KS310002
F203A17	40161158	KS310003
F203A19	40161159	KS310004
F203A2	40161160	KS310005
F203A20	40161161	KS310006
F203A21	40161162	KS310007
F203A24	40161163	KS310008
F203A5	40161164	KS310009
F203A7	40161165	KS310010
F203A9	40161166	KS310011
F209A24	40161167	KS310012
F209A7	40161168	KS310013
F209B21	40161169	KS310014
F209B9	40161170	KS310015
F209C21	40161171	KS310016
F209C24	40161172	KS310017
F209C9	40161173	KS310018
F209D21	40161174	KS310019
F209D24	40161175	KS310020
F209D7	40161176	KS310021
F209D9	40161177	KS310022
F209E21	40161178	KS310023
F209E24	40161179	KS310024
F209E7	40161180	KS310025
F209E9	40161181	KS310026
F209F21	40161182	KS310027
F209F24	40161183	KS310028
F209F7	40161184	KS310029
F209G21	40161185	KS310030
F209G24	40161186	KS310031
F209G7	40161187	KS310032
F209G9	40161188	KS310033
F209H21	40161189	KS310034
F209H24	40161190	KS310035
F209H7	40161191	KS310036
F209H9	40161192	KS310037
F209I21	40161193	KS310038
F209I24	40161194	KS310039
F209I7	40161195	KS310040
F209I9	40161196	KS310041
F209J24	40161197	KS310042
F209J7	40161198	KS310043
F209J9	40161199	KS310044
F209K21	40161200	KS310045
F209K24	40161201	KS310046
F209K7	40161202	KS310047
F209L21	40161203	KS310048
F209L7	40161204	KS310049
F209L9	40161205	KS310050
F209M21	40161206	KS310051
F209M24	40161207	KS310052
F209M7	40161208	KS310053
F209M9	40161209	KS310054
F209N21	40161210	KS310055
F209N24	40161211	KS310056
F209O24	40161212	KS310057
F209O7	40161213	KS310058
F209O9	40161214	KS310059
F209P24	40161215	KS310060
F211A13	40161216	KS310061
F211C13	40161217	KS310062
F211D4	40161218	KS310063
F211E4	40161219	KS310064
F211G13	40161220	KS310065
F211I4	40161221	KS310066
F219A7	40161222	KS310067
F219K7	40161223	KS310068
F219N15	40161224	KS310069
F219O7	40161225	KS310070
F220A1	40161226	KS310071
F220A21	40161227	KS310072
F220A24	40161228	KS310073
F220B1	40161229	KS310074
F220B2	40161230	KS310075
F220B24	40161231	KS310076
F220C1	40161232	KS310077
F220D1	40161233	KS310078
F220D2	40161234	KS310079
F220D24	40161235	KS310080
F220E1	40161236	KS310081
F220E2	40161237	KS310082
F220E21	40161238	KS310083
F220E24	40161239	KS310084
F220F1	40161240	KS310085
F220F24	40161241	KS310086
F220G1	40161242	KS310087
F220G2	40161243	KS310088
F220G21	40161244	KS310089
F220G24	40161245	KS310090
F220H2	40161246	KS310091
F220H24	40161247	KS310092
F220I2	40161248	KS310093
F220I21	40161249	KS310094
F220I24	40161250	KS310095
F220J1	40161251	KS310096
F220J10	40161252	KS310097
F220J11	40161253	KS310098
F220J12	40161254	KS310099
F220J13	40161255	KS310100
F220J14	40161256	KS310101
F220J16	40161257	KS310102
F220J17	40161258	KS310103
F220J18	40161259	KS310104
F220J19	40161260	KS310105
F220J2	40161261	KS310106
F220J20	40161262	KS310107
F220J21	40161263	KS310108
F220J24	40161264	KS310109
F220J24-1KS310110	40161265
F220J3	40161266	KS310111
F220J4	40161267	KS310112
F220J5	40161268	KS310113
F220J6	40161269	KS310114
F220J7	40161270	KS310115
F220J9	40161271	KS310116
F220K1	40161272	KS310117
F220K2	40161273	KS310118
F220K21	40161274	KS310119
F220K24	40161275	KS310120
F220L2	40161276	KS310121
F220L24	40161277	KS310122
F220M1	40161278	KS310123
F220M21	40161279	KS310124
F220M24	40161280	KS310125
F220N1	40161281	KS310126
F220N24	40161282	KS310127
F220O1	40161283	KS310128
F220O2	40161284	KS310129
F220O24	40161285	KS310130
F220P1	40161286	KS310131
F220P2	40161287	KS310132
F220P24	40161288	KS310133
F223A1	40161289	KS310134
F223A18	40161290	KS310135
F223A20	40161291	KS310136
F223B18	40161292	KS310137
F223B20	40161293	KS310138
F223C1	40161294	KS310139
F223C18	40161295	KS310140
F223C20	40161296	KS310141
F223C9	40161297	KS310142
F223D1	40161298	KS310143
F223D18	40161299	KS310144
F223D20	40161300	KS310145
F223D9	40161301	KS310146
F223E1	40161302	KS310147
F223E18	40161303	KS310148
F223E20	40161304	KS310149
F223E9	40161305	KS310150
F223F1	40161306	KS310151
F223F18	40161307	KS310152
F223F20	40161308	KS310153
F223G1	40161309	KS310154
F223G18	40161310	KS310155
F223G20	40161311	KS310156
F223G9	40161312	KS310157
F223H1	40161313	KS310158
F223H18	40161314	KS310159
F223H20	40161315	KS310160
F223H9	40161316	KS310161
F223I1	40161317	KS310162
F223I18	40161318	KS310163
F223I9	40161319	KS310164
F223J18	40161320	KS310165
F223J9	40161321	KS310166
F223K1	40161322	KS310167
F223K18	40161323	KS310168
F223K20	40161324	KS310169
F223K9	40161325	KS310170
F223L18	40161326	KS310171
F223L9	40161327	KS310172
F223M1	40161328	KS310173
F223M18	40161329	KS310174
F223M20	40161330	KS310175
F223N1	40161331	KS310176
F223N18	40161332	KS310177
F223N20	40161333	KS310178
F223N9	40161334	KS310179
F223O1	40161335	KS310180
F223O20	40161336	KS310181
F223O9	40161337	KS310182
F223P1	40161338	KS310183
F223P18	40161339	KS310184
F223P20	40161340	KS310185
F223P9	40161341	KS310186
F228A19	40161342	KS310187
F228A23	40161343	KS310188
F228A24	40161344	KS310189
F228A6	40161345	KS310190
F228B19	40161346	KS310191
F228B23	40161347	KS310192
F228B6	40161348	KS310193
F228C19	40161349	KS310194
F228C24	40161350	KS310195
F228C6	40161351	KS310196
F228D19	40161352	KS310197
F228D23	40161353	KS310198
F228D24	40161354	KS310199
F228D6	40161355	KS310200
F228E23	40161356	KS310201
F228E24	40161357	KS310202
F228F19	40161358	KS310203
F228F23	40161359	KS310204
F228F24	40161360	KS310205
F228F6	40161361	KS310206
F228G19	40161362	KS310207
F228G23	40161363	KS310208
F228G24	40161364	KS310209
F228G6	40161365	KS310210
F228H23	40161366	KS310211
F228H6	40161367	KS310212
F228I19	40161368	KS310213
F228I23	40161369	KS310214
F228I24	40161370	KS310215
F228I6	40161371	KS310216
F228J19	40161372	KS310217
F228J23	40161373	KS310218
F228J24	40161374	KS310219
F228J6	40161375	KS310220
F228K19	40161376	KS310221
F228K23	40161377	KS310222
F228K24	40161378	KS310223
F228K6	40161379	KS310224
F228L19	40161380	KS310225
F228L23	40161381	KS310226
F228L24	40161382	KS310227
F228L6	40161383	KS310228
F228M19	40161384	KS310229
F228M23	40161385	KS310230
F228M24	40161386	KS310231
F228M6	40161387	KS310232
F228N19	40161388	KS310233
F228N23	40161389	KS310234
F228N24	40161390	KS310235
F228N6	40161391	KS310236
F228O19	40161392	KS310237
F228O23	40161393	KS310238
F228O24	40161394	KS310239
F228O6	40161395	KS310240
F228P19	40161396	KS310241
F228P24	40161397	KS310242
F228P6	40161398	KS310243
F231M1	40161399	KS310244
F231M11	40161400	KS310245
F231M12	40161401	KS310246
F231M13	40161402	KS310247
F231M16	40161403	KS310248
F231M18	40161404	KS310249
F231M19	40161405	KS310250
F231M21	40161406	KS310251
F231M22	40161407	KS310252
F231M23	40161408	KS310253
F231M3	40161409	KS310254
F231M6	40161410	KS310255
F231M7	40161411	KS310256
F231M8	40161412	KS310257
F234A5	40161413	KS310258
F234B5	40161414	KS310259
F234H5	40161415	KS310260
F234K6	40161416	KS310261
F235E11	40161417	KS310262
F235E12	40161418	KS310263
F235E15	40161419	KS310264
F235E16	40161420	KS310265
F235E18	40161421	KS310266
F235E19	40161422	KS310267
F235E2	40161423	KS310268
F235E20	40161424	KS310269
F235E21	40161425	KS310270
F235E23	40161426	KS310271
F235E24	40161427	KS310272
F235E3	40161428	KS310273
F235E8	40161429	KS310274
F236P10	40161430	KS310275
F236P13	40161431	KS310276
F236P14	40161432	KS310277
F236P16	40161433	KS310278
F236P17	40161434	KS310279
F236P18	40161435	KS310280
F236P19	40161436	KS310281
F236P2	40161437	KS310282
F236P20	40161438	KS310283
F236P23	40161439	KS310284
F236P24	40161440	KS310285
F236P3	40161441	KS310286
F236P4	40161442	KS310287
F236P5	40161443	KS310288
F236P8	40161444	KS310289
F239A22	40161445	KS310290
F239B10	40161446	KS310291
F239D22	40161447	KS310292
F239M10	40161448	KS310293
F239N10	40161449	KS310294
F23H11	40161450	KS310295
F23H12	40161451	KS310296
F23H2	40161452	KS310297
F23H20	40161453	KS310298
F23H22	40161454	KS310299
F23H24	40161455	KS310300
F23H3	40161456	KS310301
F23H4	40161457	KS310302
F23H5	40161458	KS310303
F23H6	40161459	KS310304
F23H8	40161460	KS310305
F240A11	40161461	KS310306
F240A14	40161462	KS310307
F240A5	40161463	KS310308
F240B11	40161464	KS310309
F240C11	40161465	KS310310
F240C14	40161466	KS310311
F240C5	40161467	KS310312
F240D11	40161468	KS310313
F240D5	40161469	KS310314
F240E11	40161470	KS310315
F240E4	40161471	KS310316
F240E5	40161472	KS310317
F240F4	40161473	KS310318
F240F5	40161474	KS310319
F240G11	40161475	KS310320
F240G14	40161476	KS310321
F240G4	40161477	KS310322
F240G5	40161478	KS310323
F240H11	40161479	KS310324
F240H4	40161480	KS310325
F240H5	40161481	KS310326
F240I11	40161482	KS310327
F240I4	40161483	KS310328
F240I5	40161484	KS310329
F240J14	40161485	KS310330
F240J4	40161486	KS310331
F240J5	40161487	KS310332
F240K11	40161488	KS310333
F240K4	40161489	KS310334
F240L11	40161490	KS310335
F240L14	40161491	KS310336
F240L4	40161492	KS310337
F240L5	40161493	KS310338
F240M11	40161494	KS310339
F240M14	40161495	KS310340
F240M4	40161496	KS310341
F240M5	40161497	KS310342
F240N14	40161498	KS310343
F240O11	40161499	KS310344
F240O14	40161500	KS310345
F240O4	40161501	KS310346
F240O5	40161502	KS310347
F240P11	40161503	KS310348
F240P14	40161504	KS310349
F240P4	40161505	KS310350
F240P5	40161506	KS310351
F243A1	40161507	KS310352
F243A10	40161508	KS310353
F243A11	40161509	KS310354
F243A12	40161510	KS310355
F243A13	40161511	KS310356
F243A14	40161512	KS310357
F243A15	40161513	KS310358
F243A16	40161514	KS310359
F243A17	40161515	KS310360
F243A2	40161516	KS310361
F243A20	40161517	KS310362
F243A21	40161518	KS310363
F243A22	40161519	KS310364
F243A23	40161520	KS310365
F243A24	40161521	KS310366
F243A3	40161522	KS310367
F243A4	40161523	KS310368
F243A5	40161524	KS310369
F243A7	40161525	KS310370
F243A8	40161526	KS310371
F243A9	40161527	KS310372
F246A12	40161528	KS310373
F246F15	40161529	KS310374
F249I1	40161530	KS310375
F249I12	40161531	KS310376
F249I13	40161532	KS310377
F249I3	40161533	KS310378
F249I4	40161534	KS310379
F249I5	40161535	KS310380
F249I6	40161536	KS310381
F250A1	40161537	KS310382
F250A17	40161538	KS310383
F250A19	40161539	KS310384
F250A20	40161540	KS310385
F250B1	40161541	KS310386
F250B17	40161542	KS310387
F250B19	40161543	KS310388
F250B20	40161544	KS310389
F250C1	40161545	KS310390
F250C19	40161546	KS310391
F250D17	40161547	KS310392
F250D19	40161548	KS310393
F250D20	40161549	KS310394
F250E17	40161550	KS310395
F250E19	40161551	KS310396
F250E20	40161552	KS310397
F250F1	40161553	KS310398
F250F20	40161554	KS310399
F250G1	40161555	KS310400
F250G17	40161556	KS310401
F250G20	40161557	KS310402
F250H1	40161558	KS310403
F250H17	40161559	KS310404
F250H19	40161560	KS310405
F250H20	40161561	KS310406
F250I1	40161562	KS310407
F250I17	40161563	KS310408
F250I19	40161564	KS310409
F250I20	40161565	KS310410
F250J17	40161566	KS310411
F250J19	40161567	KS310412
F250J20	40161568	KS310413
F250K1	40161569	KS310414
F250K10	40161570	KS310415
F250K11	40161571	KS310416
F250K12	40161572	KS310417
F250K13	40161573	KS310418
F250K14	40161574	KS310419
F250K16	40161575	KS310420
F250K17	40161576	KS310421
F250K19	40161577	KS310422
F250K2	40161578	KS310423
F250K20	40161579	KS310424
F250K23	40161580	KS310425
F250K24	40161581	KS310426
F250K4	40161582	KS310427
F250K5	40161583	KS310428
F250K9	40161584	KS310429
F250L1	40161585	KS310430
F250L17	40161586	KS310431
F250L19	40161587	KS310432
F250L20	40161588	KS310433
F250M1	40161589	KS310434
F250M17	40161590	KS310435
F250M19	40161591	KS310436
F250M20	40161592	KS310437
F250N1	40161593	KS310438
F250N17	40161594	KS310439
F250N19	40161595	KS310440
F250N20	40161596	KS310441
F250O17	40161597	KS310442
F250O20	40161598	KS310443
F250P1	40161599	KS310444
F250P17	40161600	KS310445
F250P19	40161601	KS310446
F250P20	40161602	KS310447
F253A10	40161603	KS310448
F253A24	40161604	KS310449
F253A6	40161605	KS310450
F253A8	40161606	KS310451
F253B24	40161607	KS310452
F253B6	40161608	KS310453
F253B8	40161609	KS310454
F253C6	40161610	KS310455
F253C8	40161611	KS310456
F253D10	40161612	KS310457
F253D24	40161613	KS310458
F253D6	40161614	KS310459
F253D8	40161615	KS310460
F253E24	40161616	KS310461
F253E6	40161617	KS310462
F253E8	40161618	KS310463
F253F6	40161619	KS310464
F253F8	40161620	KS310465
F253G24	40161621	KS310466
F253G6	40161622	KS310467
F253G8	40161623	KS310468
F253H10	40161624	KS310469
F253H24	40161625	KS310470
F253I10	40161626	KS310471
F253I24	40161627	KS310472
F253I6	40161628	KS310473
F253I8	40161629	KS310474
F253J10	40161630	KS310475
F253J24	40161631	KS310476
F253J6	40161632	KS310477
F253J8	40161633	KS310478
F253K10	40161634	KS310479
F253K8	40161635	KS310480
F253L10	40161636	KS310481
F253L24	40161637	KS310482
F253L6	40161638	KS310483
F253L8	40161639	KS310484
F253M10	40161640	KS310485
F253M24	40161641	KS310486
F253M6	40161642	KS310487
F253M8	40161643	KS310488
F253N10	40161644	KS310489
F253N24	40161645	KS310490
F253N6	40161646	KS310491
F253N8	40161647	KS310492
F253O10	40161648	KS310493
F253O24	40161649	KS310494
F253O6	40161650	KS310495
F253O8	40161651	KS310496
F253P10	40161652	KS310497
F253P24	40161653	KS310498
F253P6	40161654	KS310499
F253P8	40161655	KS310500
F255A10	40161656	KS310501
F255A20	40161657	KS310502
F255A8	40161658	KS310503
F255B16	40161659	KS310504
F255B8	40161660	KS310505
F255C20	40161661	KS310506
F255C8	40161662	KS310507
F255D10	40161663	KS310508
F255D16	40161664	KS310509
F255D20	40161665	KS310510
F255D8	40161666	KS310511
F255E10	40161667	KS310512
F255E16	40161668	KS310513
F255E20	40161669	KS310514
F255E8	40161670	KS310515
F255F10	40161671	KS310516
F255F16	40161672	KS310517
F255F20	40161673	KS310518
F255F8	40161674	KS310519
F255G16	40161675	KS310520
F255G20	40161676	KS310521
F255G8	40161677	KS310522
F255H10	40161678	KS310523
F255H20	40161679	KS310524
F255H8	40161680	KS310525
F255I10	40161681	KS310526
F255I16	40161682	KS310527
F255I20	40161683	KS310528
F255J10	40161684	KS310529
F255J16	40161685	KS310530
F255K10	40161686	KS310531
F255K8	40161687	KS310532
F255L10	40161688	KS310533
F255L16	40161689	KS310534
F255L20	40161690	KS310535
F255M10	40161691	KS310536
F255M16	40161692	KS310537
F255M8	40161693	KS310538
F255N10	40161694	KS310539
F255N20	40161695	KS310540
F255N8	40161696	KS310541
F255O10	40161697	KS310542
F255O20	40161698	KS310543
F255O8	40161699	KS310544
F255P20	40161700	KS310545
F260A17	40161701	KS310546
F260A8	40161702	KS310547
F260B17	40161703	KS310548
F260B8	40161704	KS310549
F260B9	40161705	KS310550
F260C12	40161706	KS310551
F260C17	40161707	KS310552
F260C9	40161708	KS310553
F260D17	40161709	KS310554
F260D9	40161710	KS310555
F260E17	40161711	KS310556
F260E8	40161712	KS310557
F260E9	40161713	KS310558
F260F12	40161714	KS310559
F260F17	40161715	KS310560
F260F9	40161716	KS310561
F260G17	40161717	KS310562
F260G8	40161718	KS310563
F260H12	40161719	KS310564
F260H17	40161720	KS310565
F260H9	40161721	KS310566
F260I17	40161722	KS310567
F260I8	40161723	KS310568
F260I9	40161724	KS310569
F260J12	40161725	KS310570
F260J17	40161726	KS310571
F260J8	40161727	KS310572
F260J9	40161728	KS310573
F260K12	40161729	KS310574
F260K17	40161730	KS310575
F260K8	40161731	KS310576
F260L12	40161732	KS310577
F260L17	40161733	KS310578
F260L9	40161734	KS310579
F260M11	40161735	KS310580
F260M12	40161736	KS310581
F260M12-1KS310582	40161737
F260M17	40161738	KS310583
F260M9	40161739	KS310584
F260N12	40161740	KS310585
F260N17	40161741	KS310586
F260N8	40161742	KS310587
F260N9	40161743	KS310588
F260O12	40161744	KS310589
F260O17	40161745	KS310590
F260O8	40161746	KS310591
F260O9	40161747	KS310592
F260P12	40161748	KS310593
F260P17	40161749	KS310594
F260P8	40161750	KS310595
F260P9	40161751	KS310596
F261A14	40161752	KS310597
F261A2	40161753	KS310598
F261A20	40161754	KS310599
F261B2	40161755	KS310600
F261B20	40161756	KS310601
F261B9	40161757	KS310602
F261C14	40161758	KS310603
F261C2	40161759	KS310604
F261C20	40161760	KS310605
F261C9	40161761	KS310606
F261D20	40161762	KS310607
F261D9	40161763	KS310608
F261E14	40161764	KS310609
F261E9	40161765	KS310610
F261F14	40161766	KS310611
F261F20	40161767	KS310612
F261F9	40161768	KS310613
F261G20	40161769	KS310614
F261H1	40161770	KS310615
F261H10	40161771	KS310616
F261H11	40161772	KS310617
F261H12	40161773	KS310618
F261H13	40161774	KS310619
F261H14	40161775	KS310620
F261H15	40161776	KS310621
F261H16	40161777	KS310622
F261H18	40161778	KS310623
F261H19	40161779	KS310624
F261H2	40161780	KS310625
F261H20	40161781	KS310626
F261H23	40161782	KS310627
F261H24	40161783	KS310628
F261H4	40161784	KS310629
F261H5	40161785	KS310630
F261H6	40161786	KS310631
F261H7	40161787	KS310632
F261H8	40161788	KS310633
F261H9	40161789	KS310634
F261I14	40161790	KS310635
F261I20	40161791	KS310636
F261I9	40161792	KS310637
F261J2	40161793	KS310638
F261J20	40161794	KS310639
F261J9	40161795	KS310640
F261K14	40161796	KS310641
F261K20	40161797	KS310642
F261L2	40161798	KS310643
F261L20	40161799	KS310644
F261L9	40161800	KS310645
F261M14	40161801	KS310646
F261M20	40161802	KS310647
F261M9	40161803	KS310648
F261N14	40161804	KS310649
F261N20	40161805	KS310650
F261O20	40161806	KS310651
F261O9	40161807	KS310652
F261P14	40161808	KS310653
F261P2	40161809	KS310654
F261P20	40161810	KS310655
F261P9	40161811	KS310656
F269G4	40161812	KS310657
F269M4	40161813	KS310658
F269O4	40161814	KS310659
F270A6	40161815	KS310660
F270A9	40161816	KS310661
F270B20	40161817	KS310662
F270B23	40161818	KS310663
F270B3	40161819	KS310664
F270B9	40161820	KS310665
F270C20	40161821	KS310666
F270C21	40161822	KS310667
F270C3	40161823	KS310668
F270C6	40161824	KS310669
F270C9	40161825	KS310670
F270D21	40161826	KS310671
F270D3	40161827	KS310672
F270D6	40161828	KS310673
F270E21	40161829	KS310674
F270E3	40161830	KS310675
F270E6	40161831	KS310676
F270E9	40161832	KS310677
F270F10	40161833	KS310678
F270F11	40161834	KS310679
F270F12	40161835	KS310680
F270F13	40161836	KS310681
F270F14	40161837	KS310682
F270F15	40161838	KS310683
F270F16	40161839	KS310684
F270F17	40161840	KS310685
F270F18	40161841	KS310686
F270F19	40161842	KS310687
F270F2	40161843	KS310688
F270F20	40161844	KS310689
F270F21	40161845	KS310690
F270F22	40161846	KS310691
F270F24	40161847	KS310692
F270F3	40161848	KS310693
F270F4	40161849	KS310694
F270F5	40161850	KS310695
F270F7	40161851	KS310696
F270F9	40161852	KS310697
F270F9-1	40161853	KS310698
F270G21	40161854	KS310699
F270G3	40161855	KS310700
F270G6	40161856	KS310701
F270G9	40161857	KS310702
F270H21	40161858	KS310703
F270H3	40161859	KS310704
F270H9	40161860	KS310705
F270I20	40161861	KS310706
F270I23	40161862	KS310707
F270I6	40161863	KS310708
F270I9	40161864	KS310709
F270J3	40161865	KS310710
F270J9	40161866	KS310711
F270K20	40161867	KS310712
F270K21	40161868	KS310713
F270K23	40161869	KS310714
F270K3	40161870	KS310715
F270K6	40161871	KS310716
F270K9	40161872	KS310717
F270L20	40161873	KS310718
F270L23	40161874	KS310719
F270L3	40161875	KS310720
F270L9	40161876	KS310721
F270M21	40161877	KS310722
F270M3	40161878	KS310723
F270M6	40161879	KS310724
F270M9	40161880	KS310725
F270N20	40161881	KS310726
F270N21	40161882	KS310727
F270N3	40161883	KS310728
F270N6	40161884	KS310729
F270N9	40161885	KS310730
F270O21	40161886	KS310731
F270O3	40161887	KS310732
F270O6	40161888	KS310733
F270O9	40161889	KS310734
F270P20	40161890	KS310735
F270P23	40161891	KS310736
F270P3	40161892	KS310737
F275E1	40161893	KS310738
F275E10	40161894	KS310739
F275E12	40161895	KS310740
F275E13	40161896	KS310741
F275E14	40161897	KS310742
F275E15	40161898	KS310743
F275E17	40161899	KS310744
F275E18	40161900	KS310745
F275E19	40161901	KS310746
F275E2	40161902	KS310747
F275E20	40161903	KS310748
F275E21	40161904	KS310749
F275E22	40161905	KS310750
F275E23	40161906	KS310751
F275E24	40161907	KS310752
F275E3	40161908	KS310753
F275E4	40161909	KS310754
F275E5	40161910	KS310755
F275E6	40161911	KS310756
F275E8	40161912	KS310757
F276L1	40161913	KS310758
F276L10	40161914	KS310759
F276L12	40161915	KS310760
F276L13	40161916	KS310761
F276L14	40161917	KS310762
F276L15	40161918	KS310763
F276L16	40161919	KS310764
F276L17	40161920	KS310765
F276L18	40161921	KS310766
F276L19	40161922	KS310767
F276L2	40161923	KS310768
F276L20	40161924	KS310769
F276L21	40161925	KS310770
F276L22	40161926	KS310771
F276L23	40161927	KS310772
F276L5	40161928	KS310773
F276L7	40161929	KS310774
F276L8	40161930	KS310775
F277A10	40161931	KS310776
F277B7	40161932	KS310777
F277C10	40161933	KS310778
F277E10	40161934	KS310779
F277E7	40161935	KS310780
F277H7	40161936	KS310781
F277N10	40161937	KS310782
F277O10	40161938	KS310783
F280D1	40161939	KS310784
F280D10	40161940	KS310785
F280D12	40161941	KS310786
F280D13	40161942	KS310787
F280D14	40161943	KS310788
F280D17	40161944	KS310789
F280D18	40161945	KS310790
F280D-2	40161946	KS310791
F280D21	40161947	KS310792
F280D22	40161948	KS310793
F280D23	40161949	KS310794
F280D5	40161950	KS310795
F280D6	40161951	KS310796
F280D8	40161952	KS310797
F280D9	40161953	KS310798
F281A12	40161954	KS310799
F281A2	40161955	KS310800
F281B15	40161956	KS310801
F281B20	40161957	KS310802
F281C12	40161958	KS310803
F281C15	40161959	KS310804
F281C2	40161960	KS310805
F281C20	40161961	KS310806
F281D2	40161962	KS310807
F281D20	40161963	KS310808
F281E20	40161964	KS310809
F281F12	40161965	KS310810
F281F2	40161966	KS310811
F281G12	40161967	KS310812
F281G15	40161968	KS310813
F281G2	40161969	KS310814
F281G20	40161970	KS310815
F281H2	40161971	KS310816
F281I12	40161972	KS310817
F281I15	40161973	KS310818
F281I20	40161974	KS310819
F281J15	40161975	KS310820
F281J2	40161976	KS310821
F281J20	40161977	KS310822
F281K12	40161978	KS310823
F281K2	40161979	KS310824
F281K20	40161980	KS310825
F281L15	40161981	KS310826
F281L2	40161982	KS310827
F281L20	40161983	KS310828
F281M12	40161984	KS310829
F281M15	40161985	KS310830
F281M20	40161986	KS310831
F281N15	40161987	KS310832
F281N2	40161988	KS310833
F281N20	40161989	KS310834
F281O12	40161990	KS310835
F281O15	40161991	KS310836
F281O2	40161992	KS310837
F281O20	40161993	KS310838
F281P15	40161994	KS310839
F282K10	40161995	KS310840
F282K11	40161996	KS310841
F282K12	40161997	KS310842
F282K13	40161998	KS310843
F282K15	40161999	KS310844
F282K16	40162000	KS310845
F282K19	40162001	KS310846
F282K20	40162002	KS310847
F282K22	40162003	KS310848
F282K23	40162004	KS310849
F282K4	40162005	KS310850
F282K9	40162006	KS310851
F286G10	40162007	KS310852
F286G11	40162008	KS310853
F286G13	40162009	KS310854
F286G14	40162010	KS310855
F286G15	40162011	KS310856
F286G2	40162012	KS310857
F286G20	40162013	KS310858
F286G21	40162014	KS310859
F286G22	40162015	KS310860
F286G23	40162016	KS310861
F286G24	40162017	KS310862
F286G5	40162018	KS310863
F286G7	40162019	KS310864
F286G8	40162020	KS310865
F286G9	40162021	KS310866
F288A19	40162022	KS310867
F288A24	40162023	KS310868
F288B19	40162024	KS310869
F288B24	40162025	KS310870
F288C19	40162026	KS310871
F288D19	40162027	KS310872
F288D24	40162028	KS310873
F288E19	40162029	KS310874
F288E24	40162030	KS310875
F288F19	40162031	KS310876
F288G19	40162032	KS310877
F288G24	40162033	KS310878
F288I19	40162034	KS310879
F288J19	40162035	KS310880
F288J24	40162036	KS310881
F288K19	40162037	KS310882
F288K24	40162038	KS310883
F288L19	40162039	KS310884
F288L24	40162040	KS310885
F288M24	40162041	KS310886
F288N24	40162042	KS310887
F288O19	40162043	KS310888
F288O24	40162044	KS310889
F288P19	40162045	KS310890
F289A14	40162046	KS310891
F289A18	40162047	KS310892
F289A19	40162048	KS310893
F289A22	40162049	KS310894
F289B14	40162050	KS310895
F289B19	40162051	KS310896
F289C14	40162052	KS310897
F289C18	40162053	KS310898
F289C19	40162054	KS310899
F289D18	40162055	KS310900
F289D19	40162056	KS310901
F289D22	40162057	KS310902
F289E14	40162058	KS310903
F289E18	40162059	KS310904
F289E19	40162060	KS310905
F289E22	40162061	KS310906
F289F14	40162062	KS310907
F289F18	40162063	KS310908
F289G14	40162064	KS310909
F289G18	40162065	KS310910
F289G19	40162066	KS310911
F289H14	40162067	KS310912
F289H18	40162068	KS310913
F289H22	40162069	KS310914
F289I14	40162070	KS310915
F289I18	40162071	KS310916
F289I19	40162072	KS310917
F289J14	40162073	KS310918
F289J19	40162074	KS310919
F289J22	40162075	KS310920
F289K18	40162076	KS310921
F289K19	40162077	KS310922
F289K22	40162078	KS310923
F289L18	40162079	KS310924
F289M18	40162080	KS310925
F289M19	40162081	KS310926
F289M22	40162082	KS310927
F289N14	40162083	KS310928
F289N19	40162084	KS310929
F289O18	40162085	KS310930
F289O19	40162086	KS310931
F289O22	40162087	KS310932
F289P14	40162088	KS310933
F289P18	40162089	KS310934
F291E1	40162090	KS310935
F291E10	40162091	KS310936
F291E11	40162092	KS310937
F291E12	40162093	KS310938
F291E13	40162094	KS310939
F291E14	40162095	KS310940
F291E15	40162096	KS310941
F291E17	40162097	KS310942
F291E18	40162098	KS310943
F291E19	40162099	KS310944
F291E20	40162100	KS310945
F291E21	40162101	KS310946
F291E24	40162102	KS310947
F291E4	40162103	KS310948
F291E5	40162104	KS310949
F291E6	40162105	KS310950
F291E7	40162106	KS310951
F291E8	40162107	KS310952
F297A18	40162108	KS310953
F297A23	40162109	KS310954
F297B18	40162110	KS310955
F297B23	40162111	KS310956
F297C18	40162112	KS310957
F297C23	40162113	KS310958
F297D18	40162114	KS310959
F297D23	40162115	KS310960
F297E23	40162116	KS310961
F297F18	40162117	KS310962
F297F23	40162118	KS310963
F297G18	40162119	KS310964
F297G23	40162120	KS310965
F297H18	40162121	KS310966
F297H23	40162122	KS310967
F297I18	40162123	KS310968
F297I23	40162124	KS310969
F297J23	40162125	KS310970
F297K23	40162126	KS310971
F297L18	40162127	KS310972
F297M18	40162128	KS310973
F297M23	40162129	KS310974
F297N18	40162130	KS310975
F297O18	40162131	KS310976
F297O23	40162132	KS310977
F297P18	40162133	KS310978
F297P23	40162134	KS310979
F303A12	40162135	KS310980
F303A15	40162136	KS310981
F303A2	40162137	KS310982
F303A4	40162138	KS310983
F303B12	40162139	KS310984
F303B15	40162140	KS310985
F303B2	40162141	KS310986
F303C2	40162142	KS310987
F303C4	40162143	KS310988
F303D12	40162144	KS310989
F303D15	40162145	KS310990
F303D4	40162146	KS310991
F303E12	40162147	KS310992
F303E15	40162148	KS310993
F303E2	40162149	KS310994
F303E4	40162150	KS310995
F303F12	40162151	KS310996
F303F15	40162152	KS310997
F303F2	40162153	KS310998
F303G12	40162154	KS310999
F303G15	40162155	KS311000
F303G2	40162156	KS311001
F303G4	40162157	KS311002
F303H12	40162158	KS311003
F303H15	40162159	KS311004
F303H2	40162160	KS311005
F303H4	40162161	KS311006
F303I12	40162162	KS311007
F303I15	40162163	KS311008
F303I2	40162164	KS311009
F303J1	40162165	KS311010
F303J12	40162166	KS311011
F303J13	40162167	KS311012
F303J18	40162168	KS311013
F303J2	40162169	KS311014
F303J20	40162170	KS311015
F303J21	40162171	KS311016
F303J22	40162172	KS311017
F303J3	40162173	KS311018
F303J4	40162174	KS311019
F303J6	40162175	KS311020
F303J7	40162176	KS311021
F303J8	40162177	KS311022
F303J9	40162178	KS311023
F303K12	40162179	KS311024
F303K15	40162180	KS311025
F303K2	40162181	KS311026
F303K4	40162182	KS311027
F303L12	40162183	KS311028
F303L15	40162184	KS311029
F303L2	40162185	KS311030
F303L4	40162186	KS311031
F303M12	40162187	KS311032
F303M15	40162188	KS311033
F303M2	40162189	KS311034
F303N15	40162190	KS311035
F303N2	40162191	KS311036
F303N4	40162192	KS311037
F303O12	40162193	KS311038
F303O15	40162194	KS311039
F303O2	40162195	KS311040
F303P12	40162196	KS311041
F303P15	40162197	KS311042
F303P2	40162198	KS311043
F303P4	40162199	KS311044
F30A17	40162200	KS311045
F30A18	40162201	KS311046
F30A3	40162202	KS311047
F30B3	40162203	KS311048
F30C17	40162204	KS311049
F30C18	40162205	KS311050
F30C9	40162206	KS311051
F30D17	40162207	KS311052
F30D18	40162208	KS311053
F30D3	40162209	KS311054
F30E18	40162210	KS311055
F30E3	40162211	KS311056
F30E9	40162212	KS311057
F30F17	40162213	KS311058
F30F9	40162214	KS311059
F30G18	40162215	KS311060
F30G3	40162216	KS311061
F30H9	40162217	KS311062
F30I17	40162218	KS311063
F30I18	40162219	KS311064
F30I3	40162220	KS311065
F30I9	40162221	KS311066
F30J3	40162222	KS311067
F30J9	40162223	KS311068
F30K17	40162224	KS311069
F30K3	40162225	KS311070
F30K9	40162226	KS311071
F30L17	40162227	KS311072
F30L9	40162228	KS311073
F30M17	40162229	KS311074
F30M18	40162230	KS311075
F30M3	40162231	KS311076
F30M9	40162232	KS311077
F30N17	40162233	KS311078
F30N18	40162234	KS311079
F30N3	40162235	KS311080
F30O17	40162236	KS311081
F30O3	40162237	KS311082
F30O9	40162238	KS311083
F30P18	40162239	KS311084
F30P3	40162240	KS311085
F311A10	40162241	KS311086
F311A19	40162242	KS311087
F311B10	40162243	KS311088
F311C10	40162244	KS311089
F311C19	40162245	KS311090
F311C21	40162246	KS311091
F311C8	40162247	KS311092
F311D10	40162248	KS311093
F311D19	40162249	KS311094
F311D21	40162250	KS311095
F311D8	40162251	KS311096
F311E10	40162252	KS311097
F311E19	40162253	KS311098
F311E21	40162254	KS311099
F311F10	40162255	KS311100
F311F19	40162256	KS311101
F311G21	40162257	KS311102
F311H10	40162258	KS311103
F311H19	40162259	KS311104
F311H21	40162260	KS311105
F311H8	40162261	KS311106
F311I10	40162262	KS311107
F311I21	40162263	KS311108
F311J10	40162264	KS311109
F311J19	40162265	KS311110
F311J21	40162266	KS311111
F311K21	40162267	KS311112
F311K8	40162268	KS311113
F311L10	40162269	KS311114
F311L19	40162270	KS311115
F311M19	40162271	KS311116
F311N11	40162272	KS311117
F311N12	40162273	KS311118
F311N13	40162274	KS311119
F311N14	40162275	KS311120
F311N15	40162276	KS311121
F311N17	40162277	KS311122
F311N18	40162278	KS311123
F311N19	40162279	KS311124
F311N19-1KS311125	40162280
F311N2	40162281	KS311126
F311N20	40162282	KS311127
F311N21	40162283	KS311128
F311N22	40162284	KS311129
F311N24	40162285	KS311130
F311N3	40162286	KS311131
F311N4	40162287	KS311132
F311N6	40162288	KS311133
F311N7	40162289	KS311134
F311N8	40162290	KS311135
F311N9	40162291	KS311136
F311O10	40162292	KS311137
F311O19	40162293	KS311138
F311P10	40162294	KS311139
F311P19	40162295	KS311140
F313B20	40162296	KS311141
F313D20	40162297	KS311142
F313E9	40162298	KS311143
F313F20	40162299	KS311144
F313F9	40162300	KS311145
F313I20	40162301	KS311146
F313I9	40162302	KS311147
F313K20	40162303	KS311148
F313M20	40162304	KS311149
F313M9	40162305	KS311150
F315A14	40162306	KS311151
F315A15	40162307	KS311152
F315A22	40162308	KS311153
F315A5	40162309	KS311154
F315B14	40162310	KS311155
F315B15	40162311	KS311156
F315B22	40162312	KS311157
F315B5	40162313	KS311158
F315C14	40162314	KS311159
F315C15	40162315	KS311160
F315C22	40162316	KS311161
[truncated: 9,544 more rows]
